# Supplementary material for: Mitochondrial phosphoproteomes are functionally specialized across tissues
Source: Life Sci Alliance. 2023 Nov 20;7(2):e202302147. doi: 10.26508/lsa.202302147 (PMC10662294; doi:10.26508/lsa.202302147)
Supplement: Supplementary file 2 [file LSA-2023-02147_Supplemental_Data_1.xlsx]

## Sheet: Legend
Supplementary File 1
	Related to	Description
Table 1	Text	Coefficient of variation for intensity values retrieved from the MaxQuant "ProteinGroups.txt" output were calculated.
Table 2	Text	-Table 1 filtered for CV<=0.2 in individual tissues -maximum and minimum median intensities of log10 transform intensity values for individual tissues -dynamic range is the differences between MAX and MIN values
Column label	Description
Protein IDs	UniProt Ids for identified protein group
Gene names	Gene names for identified protein group
IMPI	IMPI annotation for identified protein group
SubMitoLocalization (MitoCarta 3.0)	Mitochondrial localization annotation for identified protein group (based on MitoCarta3.0 annotation)
Mitochondrial annotation	Mitochondrial annotation for identified protein group. This uses IMPI and MitoCarta3.0 annotation. IMPI predicted mitochondria is considered as mitochondrial.
Maximum Tissue ID rate	The Maximum Tissue ID rate shows the protein group identification rate (identification across six replicates) of the tissue with the highest identification rate.
Quantified in X tissues	Value shows in how many the protein group was quantified
Quantified	Value shows in how often the protein group was quantified across replicates (n=6) for the respective tissue
Intensity	Raw intensities
Coefficient of variation	Coefficient of variation of tissue replicates

## Sheet: Table_1
										Quantified							Intensity
Protein IDs	Gene names	GOBP slim name	Keywords	Protein name	IMPI	SubMitoLocalization (MitoCarta 3.0)	Mitochondrial annotation	Maximum Tissue ID rate	Quantified in X tissues	B	BAT	H	K	L	S	SKM	B_1	B_2	B_3	B_4	B_5	B_6	BAT_1	BAT_2	BAT_3	BAT_4	BAT_5	BAT_6	H_1	H_2	H_3	H_4	H_5	H_6	K_1	K_2	K_3	K_4	K_5	K_6	L_1	L_2	L_3	L_4	L_5	L_6	S_1	S_2	S_3
F8WH46;A2CF80;A2CF83;D3Z687;Q9DCT6-4;Q9DCT6-3;Q9DCT6-2;Q9DCT6	0610010K14Rik;Bap18	cellular component organization;cellular process;chromatin modification;chromatin organization;chromosome organization;organelle organization	Alternativesplicing;Chromatinregulator;Completeproteome;DNA-binding;Nucleus;Phosphoprotein;Proteomicsidentification;Referenceproteome	Chromatin complexes subunit BAP18	Dubious gene;Dubious gene;Dubious gene;Dubious gene;NA;NA;NA;Dubious gene		Not Mitochondrial	0.666667	1	0	0	0	0	0	0.666667	0																															1.1241e+07	1.3351e+07	6.7741e+06
Q9DCS2;G5E8X1;E9Q5B2	0610011F06Rik		Acetylation;Completeproteome;Proteomicsidentification;Referenceproteome	UPF0585 protein C16orf13 homolog	Unclassified;Unclassified;Unclassified		Not Mitochondrial	1	4	1	0	0	1	1	0.666667	0	8.7886e+07	1.0136e+08	4.5564e+07	5.0206e+07	1.1825e+07	5.9823e+07													1.1253e+08	5.8352e+07	3.7987e+07	2.6456e+07	3.294e+07	4.7629e+07	4.1038e+07	4.8734e+07	7.6443e+07	1.2482e+08	28474000	104380000	2.4942e+07	2.3064e+07	2.204e+07
A2A8E2;Q8BHG2;Q8BHG2-3;B7ZC72;B7ZC71;Q8BHG2-2	0610037L13Rik		Alternativesplicing;Completeproteome;Proteomicsidentification;Referenceproteome	UPF0587 protein C1orf123 homolog	Unclassified;Unclassified;NA;Unclassified;Unclassified;NA		Not Mitochondrial	1	3	1	0	0	0	0.833333	1	0	1.9407e+08	1.8489e+08	9.3688e+07	7.3048e+07	1.2384e+08	8.3733e+07																				2.1437e+07	7.6594e+07	2.2264e+07	2.9716e+07	2.3312e+07	163630000	9.3956e+07	6.1543e+07
E9PZY8;A2AIV2	1110037F02Rik;Kiaa1429	cellular metabolic process;cellular nitrogen compound metabolic process;cellular process;macromolecule metabolic process;macromolecule modification;metabolic process;mRNA metabolic process;mRNA processing;nitrogen compound metabolic process;nucleobase-containing compound metabolic process;one-carbon metabolic process;primary metabolic process;RNA metabolic process;RNA modification;RNA processing;…	Acetylation;Alternativesplicing;Completeproteome;mRNAprocessing;mRNAsplicing;Nucleus;Phosphoprotein;Proteomicsidentification;Referenceproteome	Protein virilizer homolog	Unclassified;Unclassified		Not Mitochondrial	0	0	0	0	0	0	0	0	0
A2AII6;Q8BHR8	1110051M20Rik		Alternativesplicing;Completeproteome;Phosphoprotein;Proteomicsidentification;Referenceproteome	UPF0705 protein C11orf49 homolog	Unclassified;Unclassified		Not Mitochondrial	0	0	0	0	0	0	0	0	0
Q8WUR0;J3QPY0;A0A0U1RNT4	1600014C10Rik		Completeproteome;Endoplasmicreticulum;Membrane;Mitochondrion;Proteomicsidentification;Referenceproteome;Transmembrane;Transmembranehelix	Protein C19orf12 homolog	Verified mitochondrial;Verified mitochondrial;Verified mitochondrial		Mitochondrial	0.833333	2	0	0	0	0	0.666667	0.833333	0																									19204000	3.2381e+07	1.8567e+07	6.6569e+07			1.0835e+07	12323000
Q3TTN6;A0A3B2W887;Q7TPG0	1700010I14Rik		Completeproteome;Referenceproteome		Unclassified;Unclassified;Unclassified		Not Mitochondrial	1	6	0	1	1	1	1	0.166667	1							3.221e+07	1.8115e+07	3.1384e+07	2.4855e+07	1.8767e+07	18333000	7.4784e+07	6.2412e+07	6.9347e+07	7.0505e+07	5.3151e+07	4.5809e+07	4.5031e+07	5.1611e+07	46565000	3.4589e+08	5.0926e+07	3.705e+07	3.6495e+07	5.1937e+07	5.2704e+07	7.2447e+07	3.7618e+07	3.3625e+07	6.2269e+07
D3Z7B1;Q80U62-4;Q80U62-3;Q80U62-2;Q80U62	1700021K19Rik;Kiaa0226	autophagy;biological regulation;catabolic process;cellular component organization;cellular membrane organization;cellular metabolic process;cellular process;endocytosis;establishment of localization;membrane invagination;membrane organization;metabolic process;regulation of transport;transport;vesicle-mediated transport	Alternativesplicing;Autophagy;Completeproteome;Endocytosis;Endosome;Lysosome;Phosphoprotein;Proteomicsidentification;Referenceproteome	Run domain Beclin-1 interacting and cysteine-rich containing protein	Unclassified;NA;NA;NA;Unclassified		Not Mitochondrial	0	0	0	0	0	0	0	0	0
Q8K207;A0A0A0MQF7	1700025G04Rik		Completeproteome;Phosphoprotein;Proteomicsidentification;Referenceproteome	Uncharacterized protein C1orf21 homolog	Unclassified;Unclassified		Not Mitochondrial	1	1	1	0	0	0	0	0	0	4.0123e+07	8.5051e+07	6.1424e+07	2.2658e+07	6.0047e+07	8.9829e+07
F8WIU1;Q9D1K7;H7BXB9	1700037H04Rik		Acetylation;Completeproteome;Proteomicsidentification;Referenceproteome	UPF0687 protein C20orf27 homolog	Unclassified;Unclassified;Unclassified		Not Mitochondrial	1	2	1	0	0	0	0	1	0	2.2371e+08	4.596e+08	4.3548e+08	3.158e+08	2.777e+08	9.4397e+07																									1.3753e+08	8.6313e+07	2.5233e+07
A0A087WQY7;A2AMZ4	1810043H04Rik		Completeproteome;Proteomicsidentification;Referenceproteome	Uncharacterized protein C17orf89 homolog	Verified mitochondrial;Verified mitochondrial	IMS	Mitochondrial	0.333333	1	0	0	0	0	0	0	0.333333
D3Z7G3;D3YYX8;D3Z2E9;Q9D882	2010107G23Rik		Completeproteome;Membrane;Phosphoprotein;Proteomicsidentification;Referenceproteome;Transmembrane;Transmembranehelix	Uncharacterized protein C10orf35 homolog	Unclassified;Unclassified;Unclassified;Unclassified		Not Mitochondrial	1	1	1	0	0	0	0	0	0	113880000	1.2909e+08	9.5261e+07	7.9659e+07	109780000	9.7939e+07
E9Q3M9	2010300C02Rik		Completeproteome;Proteomicsidentification;Referenceproteome		Unclassified		Not Mitochondrial	1	1	1	0	0	0	0	0	0	2.8207e+08	3.3986e+08	1.8384e+08	1.2181e+08	1.6357e+08	1.3736e+08
F7B0R9	2010300C02Rik		Completeproteome;Proteomicsidentification;Referenceproteome		Unclassified		Not Mitochondrial	1	1	1	0	0	0	0	0	0	3.3468e+07	4.201e+07	2.8499e+07	1.3317e+07	3.2039e+07	3.5939e+07
Q9CPN9	2210010C04Rik	macromolecule metabolic process;metabolic process;primary metabolic process;protein metabolic process;proteolysis	Completeproteome;Disulfidebond;Hydrolase;Protease;Proteomicsidentification;Referenceproteome;Serineprotease				Not Mitochondrial	1	4	0	0	1	0.833333	0.5	1	0													5.8744e+06	5.2279e+06	1.2304e+07	10189000	11917000	5.2269e+06	7.7495e+06	9.093e+06	1.1001e+07	1.8048e+07		1.3945e+07	4.5779e+06		9.4626e+06			5.3764e+06	29809000	1.6889e+07	9.1181e+08
G3X8U3	2210016F16Rik		Completeproteome;Proteomicsidentification;Referenceproteome		Unclassified		Not Mitochondrial	1	4	0.666667	0.166667	0	0.5	0	1	0	3.02e+07	29046000		4.0989e+07		19289000					3.6512e+07								159490000	1.0933e+08			1.1506e+08								1.9523e+08	198650000	3.6056e+08
D3Z1T2;A0A0A6YWI4	2310009B15Rik		Completeproteome;Referenceproteome		Unclassified;Unclassified		Not Mitochondrial	1	7	0.833333	1	1	0.833333	1	0.666667	0.833333	1.1193e+07		2.4405e+07	2.0307e+07	1.7146e+07	14090000	1.1098e+08	1.3089e+08	123120000	1.4382e+08	1.2007e+08	7.1392e+07	6.0303e+07	5.6336e+07	1.0162e+07	6.3938e+06	9.5723e+06	3.3094e+07	3.8208e+07	6.0387e+07	2.6428e+07	4.7193e+07		2.2884e+07	109500000	8.5634e+07	1.3719e+08	1.8624e+07	6.0278e+07	1.4275e+07	8.9154e+06	1.2509e+07	3.4826e+07
E9QM90;Q148V7;G3X9J4;Q148V7-3	2310035C23Rik;Kiaa1468		Acetylation;Alternativesplicing;Coiledcoil;Completeproteome;Phosphoprotein;Proteomicsidentification;Referenceproteome;Repeat	LisH domain and HEAT repeat-containing protein KIAA1468	Unclassified;NA;Unclassified;NA		Not Mitochondrial	1	2	1	0	0	0	0	0.833333	0	7.4876e+08	7.8996e+08	5.374e+08	4.1707e+08	6.5708e+08	6.9911e+08																									3.8595e+07	1.8046e+07	1.6754e+07
A0A087WSS1;Q148V7-2	2310035C23Rik;Kiaa1468		Acetylation;Alternativesplicing;Coiledcoil;Completeproteome;Phosphoprotein;Proteomicsidentification;Referenceproteome;Repeat	LisH domain and HEAT repeat-containing protein KIAA1468	Unclassified;NA		Not Mitochondrial	0.833333	1	0.833333	0	0	0	0	0	0	8.1691e+07	7.0778e+07	3.9902e+07	2.8001e+07	4.3647e+07
B8JJ69;B8JJ66;F6X1P1	2310061I04Rik		Completeproteome;Proteomicsidentification;Referenceproteome		Unclassified;Unclassified;Unclassified	Matrix	Mitochondrial	1	6	1	1	0.833333	1	0.5	0	1	1.7075e+08	8.701e+07	3.9419e+08	2.4545e+08	2.8391e+08	2.1092e+08	1.2024e+08	9.9987e+07	1.337e+08	3.0056e+07	1.4883e+08	106290000	8.4305e+07	85986000	1.2536e+08	9.1967e+07		6.3578e+07	1.8246e+08	7.3017e+07	9.0404e+07	2.1376e+08	1.5108e+08	167950000			2.9233e+07	4.0312e+07		3.4092e+07
E9Q0Q3;G3UY09	2610021A01Rik;Zfp141	biological regulation	Completeproteome;Metal-binding;Referenceproteome;Repeat;Zinc;Zinc-finger		Unclassified;NA		Not Mitochondrial	1	3	0	1	0.833333	0	0	0	0.666667							3.2531e+08	2.8722e+08	2.6984e+08	4.5137e+08	2.4408e+08	2.2183e+08	114650000	114800000	1.646e+08		9.2558e+07	1.1811e+08
B1AV75;Q3UJP5	2610301B20Rik		Completeproteome;Cytoplasm;Proteomicsidentification;Referenceproteome	Protein C8orf37 homolog	Unclassified;Unclassified		Not Mitochondrial	1	2	1	0	0	0	0	0.833333	0	6.5833e+07	4.8544e+07	4.548e+07	3.9351e+07	9.238e+07	9.1482e+07																										8.9566e+06	1.2651e+07
E9Q3K4;A0A087WPM1;A0A087WNQ7	2700089E24Rik		Completeproteome;Proteomicsidentification;Referenceproteome		Unclassified;Unclassified;Unclassified		Not Mitochondrial	1	1	0	1	0	0	0	0	0							1.562e+07	1.2274e+07	1.346e+07	2.056e+07	1.3021e+07	14164000
A0A087WNU1;A0A087WPM0;Q3UQA7	2700094K13Rik;Selh	biological regulation;cellular homeostasis;cellular process;homeostatic process	Acetylation;Completeproteome;Proteomicsidentification;Redox-activecenter;Referenceproteome;Selenocysteine	Selenoprotein H	Unclassified;Unclassified;Unclassified		Not Mitochondrial	0.5	1	0	0	0	0	0	0.5	0																																7.1465e+07
Q8BGL3;B1PQU4;E9QAK1;Q3UEP5;D3Z6M7;L7N245;K7N6K9;P52843;P50236	2810007J24Rik;Sult2a2;Sult2a4;Sult2a5;Sult2a1	lipid metabolic process;metabolic process;primary metabolic process	Completeproteome;Cytoplasm;Lipidmetabolism;Proteomicsidentification;Referenceproteome;Steroidmetabolism;Transferase	Bile salt sulfotransferase 1;Bile salt sulfotransferase 2;Sulfotransferase	NA;NA;NA;NA;NA;NA;NA;Unclassified;NA		Not Mitochondrial	0.833333	1	0	0	0	0	0.833333	0	0																										6.1055e+06	1.3039e+07	44555000	1.0898e+07	2.8786e+07
F6QJK4;D3YUR1	4930444P10Rik		Completeproteome;Referenceproteome		Unclassified;Unclassified		Not Mitochondrial	0	0	0	0	0	0	0	0	0
A0A0U1RPA2;A0A0U1RNZ3;Q8C5X1	4931406P16Rik		Completeproteome;Proteomicsidentification;Referenceproteome		Unclassified;Unclassified;Unclassified		Not Mitochondrial	0	0	0	0	0	0	0	0	0
F8WGX2;Q3TD16	5031414D18Rik;Kiaa0226l		Completeproteome;Referenceproteome	Uncharacterized protein KIAA0226-like	Unclassified;NA		Not Mitochondrial	0	0	0	0	0	0	0	0	0
B1APX2;Q3UE31	5031439G07Rik		Completeproteome;Phosphoprotein;Proteomicsidentification;Referenceproteome	Uncharacterized protein KIAA0930 homolog	Unclassified;Unclassified		Not Mitochondrial	1	1	1	0	0	0	0	0	0	1.9027e+07	1.7571e+07	1.8093e+07	1.6012e+07	1.3842e+07	1.6052e+07
J3KMQ6;Q9CYI0	5730455P16Rik		Completeproteome;Phosphoprotein;Proteomicsidentification;Referenceproteome	Protein Njmu-R1	Unclassified;Unclassified		Not Mitochondrial	0.166667	1	0	0.166667	0	0	0	0	0											21376000
A0A1B0GS08;J3QP43;Q0VBF8	6330403A02Rik		Completeproteome;Membrane;Proteomicsidentification;Referenceproteome;Transmembrane;Transmembranehelix	Protein stum homolog	Unclassified;Unclassified;Unclassified		Not Mitochondrial	1	1	1	0	0	0	0	0	0	3.145e+08	3.4183e+08	1.1808e+08	3.6322e+08	2.8733e+08	742320000
Q0VAW6;Q8BH50-2;Q8BH50	8030462N17Rik		Alternativesplicing;Coiledcoil;Completeproteome;Phosphoprotein;Proteomicsidentification;Referenceproteome	Uncharacterized protein C18orf25 homolog	Unclassified;NA;NA		Not Mitochondrial	0	0	0	0	0	0	0	0	0
E9QMK9;Q8BH86;Q8BH86-2	9030617O03Rik		Acetylation;Alternativesplicing;Completeproteome;Mitochondrion;Proteomicsidentification;Referenceproteome;Transitpeptide	UPF0317 protein C14orf159 homolog, mitochondrial	Verified mitochondrial;Verified mitochondrial;NA	Matrix	Mitochondrial	1	7	1	1	1	1	1	1	1	4.1838e+08	5.5122e+08	4.9727e+08	4.6567e+08	3.4537e+08	3.6066e+08	1.3327e+09	1.3025e+09	1.2868e+09	1369500000	1.0191e+09	1.0285e+09	2.5992e+09	3.0344e+09	3864800000	2.3789e+09	2.9653e+09	2334100000	1.5799e+10	12925000000	1.5412e+10	1.5526e+10	1.2412e+10	1.183e+10	3.0948e+09	3.3338e+09	4.9574e+09	2.8686e+09	2.3263e+09	1.7446e+09	5.6893e+08	9.1673e+08	2.8497e+09
D3YW20;D3YW19;I1E4X5;Q8BWQ6;H3BJE8;Q8BWQ6-2	9030624J02Rik	cellular process;establishment of localization;Golgi vesicle transport;protein transport;transport;vesicle-mediated transport	Alternativesplicing;Completeproteome;Endosome;Membrane;Proteintransport;Proteomicsidentification;Referenceproteome;Transmembrane;Transmembranehelix;Transport	UPF0505 protein C16orf62 homolog	Unclassified;Unclassified;Unclassified;Unclassified;Unclassified;NA		Not Mitochondrial	1	2	1	0	0	0	0	0.5	0	1.0776e+07	2.0449e+07	2.6903e+07	9.794e+06	1.1882e+07	2.8455e+07																										1.3925e+07	1.9155e+07
E9PVG8	9530053A07Rik		Completeproteome;Proteomicsidentification;Referenceproteome				Not Mitochondrial	1	7	1	1	1	1	1	1	1	1405700000	1.0127e+09	9.036e+08	1994900000	1.3996e+09	9.6234e+08	3.8729e+07	1.5907e+09	8.7477e+08	9.0878e+08	5.6783e+08	7.2634e+08	1615200000	1651500000	1.3666e+09	1.7101e+09	1.8334e+09	1.4682e+09	9.933e+08	7.1043e+08	8.1714e+08	1.0173e+09	7.4571e+08	6.105e+08	2.9718e+08	3.0566e+08	3.1422e+08	2.493e+08	2.6135e+08	2.6921e+08	1.0475e+08	1.9116e+08	7.5381e+08
Q5SVP2;Q5SVP0;Q5NCB3;A6PWD6;Q5NCB2	9930111J21Rik2;9930111J21Rik1;Gm5431;Gm12185		Completeproteome;Proteomicsidentification;Referenceproteome		NA;NA;NA;NA;NA		Not Mitochondrial	1	4	0	0.833333	1	0	1	1	0							12033000	1.0415e+07	1.2805e+07	1.1816e+07	8.8195e+06		1.0935e+08	32691000	1.6011e+08	2.8365e+07	2.1374e+07	5.9137e+07							4.4925e+07	4.0068e+07	1.988e+07	1.1984e+07	24708000	16102000	11201000	2.8333e+07	2.4247e+07
Q19LI2	A1bg		Completeproteome;Disulfidebond;Glycoprotein;Immunoglobulindomain;Referenceproteome;Repeat;Secreted;Signal	Alpha-1B-glycoprotein	Unclassified		Not Mitochondrial	0.5	2	0	0	0	0	0.5	0.5	0																										10844000	11771000		8.0446e+06			13673000	8.647e+06
G3UW55	A230065H16Rik		Completeproteome;Referenceproteome				Not Mitochondrial	0.5	1	0.5	0	0	0	0	0	0	1.2347e+07	1.6139e+07	8.4282e+06
Q61838	A2m	biological regulation	Baitregion;Completeproteome;Directproteinsequencing;Disulfidebond;Glycoprotein;Proteaseinhibitor;Referenceproteome;Secreted;Serineproteaseinhibitor;Signal;Thioesterbond	Alpha-2-macroglobulin;Alpha-2-macroglobulin 165 kDa subunit;Alpha-2-macroglobulin 35 kDa subunit			Not Mitochondrial	1	2	0	0	0	0	1	1	0																									1287100000	1287100000	1.7604e+09	1.9143e+09	9.2997e+08	1377100000	1.9914e+09	1640700000	1181000000
Z4YNA9;A0A0B4J1G2;Q75VT8-2;Q75VT8	AB124611;Hide1		Alternativesplicing;Completeproteome;Glycoprotein;Membrane;Proteomicsidentification;Referenceproteome;Signal;Transmembrane;Transmembranehelix	Protein HIDE1	Unclassified;Unclassified;NA;Unclassified		Not Mitochondrial	1	1	0	0	0	0	0	1	0																															2.2706e+07	2.4427e+07	23572000
Q99PG0	Aadac	biological regulation	Completeproteome;Disulfidebond;Endoplasmicreticulum;Glycoprotein;Hydrolase;Membrane;Microsome;Referenceproteome;Signal-anchor;Transmembrane;Transmembranehelix	Arylacetamide deacetylase	Unclassified		Not Mitochondrial	1	2	0	0	0	1	1	0	0																			2.6197e+07	2.4181e+08	137130000	1.302e+08	1.8088e+08	9.043e+07	6.1196e+09	5.6989e+09	9.7445e+09	7.8591e+09	2.9674e+09	7.3838e+09
Q9WVM8;Q3UNS8	Aadat	amine metabolic process;biosynthetic process;catabolic process;cellular amino acid metabolic process;cellular aromatic compound metabolic process;cellular ketone metabolic process;cellular metabolic process;cellular nitrogen compound metabolic process;cellular process;cofactor metabolic process;heterocycle metabolic process;metabolic process;nitrogen compound metabolic process;organic acid metabo…	Acetylation;Aminotransferase;Completeproteome;Mitochondrion;Pyridoxalphosphate;Referenceproteome;Transferase;Transitpeptide	Kynurenine/alpha-aminoadipate aminotransferase, mitochondrial	Verified mitochondrial;Verified mitochondrial	Matrix	Mitochondrial	1	6	0	0.666667	0.333333	1	1	0.5	0.333333							1.6277e+08	1.3088e+08	165560000	2.5256e+07			4.1557e+06		3198600				3.6185e+10	1.1655e+11	1.453e+11	2.8942e+10	1.3073e+11	2.4181e+10	1.6088e+10	4.504e+09	5.2213e+09	5785800000	3.1805e+09	8.3737e+09		52815000	1.8411e+08
Q8R2R3	Aagab	establishment of localization;protein transport;transport	Completeproteome;Cytoplasm;Phosphoprotein;Proteintransport;Referenceproteome;Transport	Alpha- and gamma-adaptin-binding protein p34	Not reported mitochondrial		Not Mitochondrial	0.666667	1	0	0	0	0	0	0.666667	0																																2.6452e+07
Q3UHJ0;Q3UHJ0-2	Aak1	biological regulation;cellular component organization;cellular membrane organization;cellular metabolic process;cellular process;endocytosis;establishment of localization;macromolecule metabolic process;macromolecule modification;membrane invagination;membrane organization;metabolic process;phosphorus metabolic process;primary metabolic process;protein metabolic process;protein modification proce…	Acetylation;Alternativesplicing;ATP-binding;Cellmembrane;Coatedpit;Completeproteome;Endocytosis;Kinase;Membrane;Nucleotide-binding;Phosphoprotein;Referenceproteome;Serine/threonine-proteinkinase;Transferase	AP2-associated protein kinase 1	Unclassified;NA		Not Mitochondrial	1	2	1	0	0	0	0	1	0	3.5916e+09	3.3855e+09	2.6327e+09	2.0907e+09	3.1004e+09	3.093e+09																									1.3996e+08	1.7443e+08	134230000
D3Z442;D3YZD8;Q8R0P4;D3YWY5	Aamdc	biological regulation	Alternativesplicing;Completeproteome;Cytoplasm;Proteomicsidentification;Referenceproteome	Mth938 domain-containing protein	Unclassified;Unclassified;Unclassified;Unclassified		Not Mitochondrial	1	5	1	0	0.833333	0.833333	0	0.833333	0.833333	2.0676e+08	2.1922e+08	161980000	1.3755e+08	1.6856e+08	1.4838e+08							8.9483e+06	1.6673e+07	1.3979e+07	1.2375e+07		1.2241e+07	1.5403e+07	1.83e+07	2.2386e+07	1.2285e+07	1.2277e+07								1.108e+07	1.2863e+07
Q8BGQ7	Aars	amine metabolic process;anatomical structure development;biological regulation;cellular amino acid metabolic process;cellular ketone metabolic process;cellular metabolic process;cellular nitrogen compound metabolic process;cellular process;developmental process;macromolecule metabolic process;macromolecule modification;metabolic process;molting cycle;multicellular organismal process;neurological …	Acetylation;Aminoacyl-tRNAsynthetase;ATP-binding;Completeproteome;Cytoplasm;Ligase;Metal-binding;Nucleotide-binding;Phosphoprotein;Proteinbiosynthesis;Referenceproteome;RNA-binding;tRNA-binding;Ublconjugation;Zinc	Alanine--tRNA ligase, cytoplasmic	Not reported mitochondrial		Not Mitochondrial	1	2	1	0	0	0	0	1	0	2.3121e+09	2220500000	1.5516e+09	1.3443e+09	1.4356e+09	1.4837e+09																									1167700000	6.7311e+08	3.8562e+08
Q14CH7	Aars2	amine metabolic process;cellular amino acid metabolic process;cellular component assembly;cellular component organization;cellular ketone metabolic process;cellular macromolecular complex assembly;cellular metabolic process;cellular nitrogen compound metabolic process;cellular process;macromolecular complex assembly;macromolecule metabolic process;metabolic process;nitrogen compound metabolic pro…	Aminoacyl-tRNAsynthetase;ATP-binding;Completeproteome;Ligase;Metal-binding;Mitochondrion;Nucleotide-binding;Proteinbiosynthesis;Referenceproteome;RNA-binding;Transitpeptide;tRNA-binding;Zinc	Alanine--tRNA ligase, mitochondrial	Verified mitochondrial	Matrix	Mitochondrial	1	7	1	1	1	1	1	1	1	1.9101e+08	3.1702e+08	4.4047e+08	5.0044e+08	4.1215e+08	4.0578e+08	5.4433e+08	5.1722e+08	4.7856e+08	6.1998e+08	6.5099e+08	5.6835e+08	1.9387e+08	250690000	3.2294e+08	2.9982e+08	2.7666e+08	2.5288e+08	4.5349e+08	5.9346e+08	5.8383e+08	8.2694e+08	4.659e+08	6.2309e+08	4.4973e+08	3.5857e+08	5.8044e+08	5.35e+08	3.3722e+08	5.6852e+08	193780000	2.1574e+08	5.0347e+08
Q3THG9;A2A4P4;A2A4P3	Aarsd1;Gm27029	amine metabolic process;biological regulation;cellular amino acid metabolic process;cellular ketone metabolic process;cellular metabolic process;cellular nitrogen compound metabolic process;cellular process;macromolecule metabolic process;metabolic process;nitrogen compound metabolic process;nucleobase-containing compound metabolic process;organic acid metabolic process;primary metabolic process;…	Completeproteome;Cytoplasm;Metal-binding;Proteinbiosynthesis;Referenceproteome;Zinc	Alanyl-tRNA editing protein Aarsd1	Unclassified;NA;NA		Not Mitochondrial	1	2	1	0	0	0	0	1	0	1.1432e+08	107070000	1.227e+08	7.7506e+07	7.985e+07	1.061e+08																									4.5842e+07	2.9508e+07	1.3547e+07
Q9CQF6-2;Q9CQF6	Aasdhppt	metabolic process	Alternativesplicing;Completeproteome;Cytoplasm;Magnesium;Metal-binding;Referenceproteome;Transferase	L-aminoadipate-semialdehyde dehydrogenase-phosphopantetheinyl transferase	NA;Unclassified		Not Mitochondrial	0.666667	4	0	0.666667	0.666667	0.166667	0.333333	0	0							8.5208e+06	11153000	14785000	7.6616e+06			6.098e+06	4.7872e+06		8.1167e+06	3760600		1.3778e+07							1.131e+07				1.4079e+07
Q99K67	Aass	amine metabolic process;catabolic process;cellular amino acid metabolic process;cellular ketone metabolic process;cellular metabolic process;cellular nitrogen compound metabolic process;cellular process;cofactor metabolic process;generation of precursor metabolites and energy;metabolic process;nitrogen compound metabolic process;organic acid metabolic process;primary metabolic process;small molec…	Acetylation;Completeproteome;Mitochondrion;Multifunctionalenzyme;NAD;NADP;Oxidoreductase;Referenceproteome;Transitpeptide	Alpha-aminoadipic semialdehyde synthase, mitochondrial;Lysine ketoglutarate reductase;Saccharopine dehydrogenase	Verified mitochondrial	Matrix	Mitochondrial	1	5	1	0.333333	0	1	1	0.666667	0	1.246e+08	149230000	4.3238e+08	3.8932e+08	2.9211e+08	2.4979e+08	8.3058e+06		2.2078e+07										4.4326e+10	17805000000	1.987e+10	5.2577e+10	2.3934e+10	3.7024e+10	4.8189e+10	3.6927e+10	4.9208e+10	4.5793e+10	2.8083e+10	3.9576e+10	8.2636e+06		1.1683e+08
B1AZF9;B1AZF3;Q80YE4-4;Q80YE4-2;Q80YE4;Q80YE4-3	Aatk	anatomical structure development;biological regulation;cell death;cellular metabolic process;cellular process;death;developmental process;macromolecule metabolic process;macromolecule modification;metabolic process;phosphorus metabolic process;primary metabolic process;protein metabolic process;protein modification process;protein phosphorylation;response to stimulus;signal transduction	Alternativesplicing;ATP-binding;Cellprojection;Completeproteome;Cytoplasm;Kinase;Membrane;Nucleotide-binding;Phosphoprotein;Proteomicsidentification;Referenceproteome;Serine/threonine-proteinkinase;Transferase;Transmembrane;Transmembranehelix;Tyrosine-proteinkinase	Serine/threonine-protein kinase LMTK1	Unclassified;Unclassified;NA;NA;NA;NA		Not Mitochondrial	0	0	0	0	0	0	0	0	0
P61922;P61922-2	Abat	amine metabolic process;behavior;biological regulation;catabolic process;cellular amino acid metabolic process;cellular ketone metabolic process;cellular metabolic process;cellular nitrogen compound metabolic process;cellular process;metabolic process;multicellular organismal process;multi-organism process;neurotransmitter metabolic process;nitrogen compound metabolic process;organic acid metabol…	Acetylation;Alternativesplicing;Aminotransferase;Completeproteome;Directproteinsequencing;Disulfidebond;Iron;Iron-sulfur;Metal-binding;Mitochondrion;Neurotransmitterdegradation;Pyridoxalphosphate;Referenceproteome;Transferase;Transitpeptide	4-aminobutyrate aminotransferase, mitochondrial	Verified mitochondrial;NA	Matrix	Mitochondrial	1	7	1	0.5	1	1	1	1	0.5	5.732e+10	6.7349e+10	9.1349e+10	8.3117e+10	7.5423e+10	6.7515e+10	8.8243e+06	1.7712e+07	6.7974e+07				1.6109e+09	1.0182e+09	1336800000	8.5752e+08	7.5371e+08	1086500000	2.9692e+10	3.8093e+10	4.9918e+10	4.1475e+10	4.3546e+10	27769000000	3.4709e+10	3.0457e+10	4.0418e+10	3.7066e+10	2.2978e+10	30390000000	391350000	6.1848e+08	1986200000
Q5SSE9;Q5SSE9-2	Abca13	cellular process;establishment of localization;lipid transport;transmembrane transport;transport	Alternativesplicing;ATP-binding;Completeproteome;Membrane;Nucleotide-binding;Referenceproteome;Repeat;Transmembrane;Transmembranehelix;Transport	ATP-binding cassette sub-family A member 13	Unclassified;NA		Not Mitochondrial	0.666667	1	0.666667	0	0	0	0	0	0	9.1853e+06	1.0129e+07	1.9794e+07		1.3337e+07
A2AJ26;P41234	Abca2	biological regulation;cellular process;establishment of localization;homeostatic process;lipid transport;metabolic process;regulation of transport;response to chemical stimulus;response to endogenous stimulus;response to stimulus;transmembrane transport;transport	ATP-binding;Completeproteome;Endosome;Glycoprotein;Lysosome;Membrane;Nucleotide-binding;Phosphoprotein;Proteomicsidentification;Referenceproteome;Repeat;Transmembrane;Transmembranehelix;Transport	ATP-binding cassette sub-family A member 2	Unclassified;NA		Not Mitochondrial	0.833333	3	0.166667	0	0.5	0	0	0	0.833333		1.0004e+09											8.1873e+07	8.6734e+06	4.5121e+07
Q8R420;Q6AXE3	Abca3	cellular process;establishment of localization;lipid transport;transmembrane transport;transport	ATP-binding;Completeproteome;Membrane;Nucleotide-binding;Proteomicsidentification;Referenceproteome;Repeat;Transmembrane;Transmembranehelix;Transport	ATP-binding cassette sub-family A member 3	Not reported mitochondrial;Not reported mitochondrial		Not Mitochondrial	1	2	0	0	0	1	0.333333	0	0																			1.2412e+08	1.2613e+08	1.1609e+08	1.2834e+08	132020000	121290000			1.0857e+07		4.1514e+06
E9Q6G4;Q91V24	Abca7	behavior;biological regulation;cellular component assembly;cellular component organization;cellular localization;cellular membrane organization;cellular metabolic process;cellular process;endocytosis;establishment of localization;lipid transport;localization;macromolecular complex assembly;macromolecule metabolic process;macromolecule modification;membrane invagination;membrane organization;metab…	ATP-binding;Cellmembrane;Completeproteome;Disulfidebond;Endosome;Glycoprotein;Golgiapparatus;Membrane;Nucleotide-binding;Phagocytosis;Proteomicsidentification;Referenceproteome;Repeat;Transmembrane;Transmembranehelix;Transport	ATP-binding cassette sub-family A member 7	Unclassified;Unclassified		Not Mitochondrial	0	0	0	0	0	0	0	0	0
Q9JI39	Abcb10	cellular process;establishment of localization;transmembrane transport;transport	Acetylation;ATP-binding;Completeproteome;Membrane;Mitochondrion;Mitochondrioninnermembrane;Nucleotide-binding;Referenceproteome;Transitpeptide;Transmembrane;Transmembranehelix;Transport	ATP-binding cassette sub-family B member 10, mitochondrial	Verified mitochondrial	MIM	Mitochondrial	1	7	1	1	1	1	1	1	1	2.0712e+08	3.976e+08	4.2272e+08	4.6591e+08	4.2065e+08	3.1535e+08	6.6624e+08	5.4761e+08	4.4638e+08	642750000	5.1627e+08	5.5908e+08	1101400000	9.4415e+08	1.2834e+09	8.7657e+08	6.7547e+08	8.9737e+08	9.9015e+08	8.4213e+08	9.4685e+08	9.4187e+08	8.2244e+08	6.984e+08	1.582e+09	6.9562e+08	9.5865e+08	1.0413e+09	4.9962e+08	1018000000	1.0143e+09	4.6891e+08	2.3557e+09
P21447;P06795	Abcb1a;Abcb1b	anatomical structure development;biological regulation;cell development;cell proliferation;cellular process;developmental process;drug transport;establishment of localization;hormone transport;metabolic process;multicellular organismal process;regulation of body fluid levels;response to abiotic stimulus;response to chemical stimulus;response to endogenous stimulus;response to external stimulus;re…	3D-structure;ATP-binding;Cellmembrane;Completeproteome;Directproteinsequencing;Glycoprotein;Hydrolase;Membrane;Nucleotide-binding;Phosphoprotein;Referenceproteome;Repeat;Transmembrane;Transmembranehelix;Transport	Multidrug resistance protein 1A;Multidrug resistance protein 1B	NA;Unclassified		Not Mitochondrial	1	1	0	0	0	0	0	1	0																															3.2298e+07	4.077e+07	5.0395e+07
Q9DC29	Abcb6	anatomical structure development;biosynthetic process;cellular metabolic process;cellular nitrogen compound metabolic process;cellular process;cofactor metabolic process;cofactor transport;developmental process;establishment of localization;heterocycle metabolic process;metabolic process;nitrogen compound metabolic process;transmembrane transport;transport	ATP-binding;Cellmembrane;Completeproteome;Directproteinsequencing;Endoplasmicreticulum;Endosome;Golgiapparatus;Membrane;Mitochondrion;Mitochondrionoutermembrane;Nucleotide-binding;Referenceproteome;Transmembrane;Transmembranehelix;Transport	ATP-binding cassette sub-family B member 6, mitochondrial	Verified mitochondrial	MOM	Mitochondrial	1	6	0.333333	0.666667	0	1	1	0.833333	0.333333	5.0884e+06			6.6441e+06			6.3486e+08	2.611e+08		1.5711e+08		1.6854e+08							4.6214e+07	6.3627e+07	35761000	4.9782e+07	1.2455e+07	3.5523e+07	1.2052e+07	1.6292e+08	2.4499e+08	2.3752e+08	1.5005e+08	9.8423e+07	3.4886e+07	9.1103e+06
Q61102	Abcb7	biological regulation;cellular homeostasis;cellular ion homeostasis;cellular process;establishment of localization;homeostatic process;transmembrane transport;transport	Acetylation;ATP-binding;Completeproteome;Membrane;Mitochondrion;Mitochondrioninnermembrane;Nucleotide-binding;Phosphoprotein;Referenceproteome;Transmembrane;Transmembranehelix;Transport	ATP-binding cassette sub-family B member 7, mitochondrial	Verified mitochondrial	MIM	Mitochondrial	1	7	1	1	1	1	1	1	1	1.6356e+09	2.3498e+09	3.4508e+09	3.3382e+09	2.8348e+09	2.1476e+09	5.0533e+08	399140000	4.5602e+08	3.1932e+08	4.3821e+08	3.8167e+08	1007500000	8.5507e+08	1220100000	8.9808e+08	8.6342e+08	8.3717e+08	2.9274e+09	2.4246e+09	3.1092e+09	3.4194e+09	2.5556e+09	2.2197e+09	3.0839e+09	2.1097e+09	3115100000	1.8866e+09	1.8673e+09	1.7868e+09	8.7301e+08	1.1036e+09	3.7756e+09
Q9CXJ4	Abcb8	cellular process;establishment of localization;transmembrane transport;transport	ATP-binding;Completeproteome;Membrane;Mitochondrion;Mitochondrioninnermembrane;Nucleotide-binding;Referenceproteome;Transitpeptide;Transmembrane;Transmembranehelix;Transport	ATP-binding cassette sub-family B member 8, mitochondrial	Verified mitochondrial	MIM	Mitochondrial	1	7	1	1	1	1	1	1	1	8.2619e+08	1.2222e+09	1.5469e+09	1295000000	1.2603e+09	8.8991e+08	1.8636e+09	1.8378e+09	1.478e+09	1.9193e+09	1.7202e+09	1.7914e+09	1.9329e+09	1.5363e+09	2.1949e+09	2.3798e+09	1.897e+09	1787300000	2.3499e+09	1.8925e+09	2663500000	2.6559e+09	1.9061e+09	1757600000	6.592e+08	3.1028e+08	4.6411e+08	6.2012e+08	3.2243e+08	3.892e+08	7.6952e+07	108520000	3.4711e+08
E9Q1I5;O35379	Abcc1	metabolic process	ATP-binding;Cellmembrane;Completeproteome;Glycoprotein;Hydrolase;Membrane;Nucleotide-binding;Phosphoprotein;Proteomicsidentification;Referenceproteome;Repeat;Transmembrane;Transmembranehelix;Transport	Multidrug resistance-associated protein 1	NA;NA		Not Mitochondrial	0.833333	1	0	0	0	0	0	0	0.833333
Q8VI47	Abcc2	amine transport;amino acid transport;biological regulation;cellular homeostasis;cellular ion homeostasis;cellular process;drug transport;establishment of localization;homeostatic process;hormone transport;lipid transport;organic acid transport;response to abiotic stimulus;response to chemical stimulus;response to endogenous stimulus;response to heat;response to oxidative stress;response to stimul…	ATP-binding;Cellmembrane;Completeproteome;Glycoprotein;Membrane;Nucleotide-binding;Phosphoprotein;Referenceproteome;Repeat;Transmembrane;Transmembranehelix;Transport	Canalicular multispecific organic anion transporter 1	Not reported mitochondrial		Not Mitochondrial	0.666667	1	0	0	0	0	0.666667	0	0																									3.0372e+07		5.1228e+07	4.4785e+07		2.3759e+07
A0A0R4J015;J3QML2;B2RX12-3;B2RX12-2;B2RX12	Abcc3	establishment of localization;organic acid transport;transport	Alternativesplicing;ATP-binding;Completeproteome;Glycoprotein;Membrane;Nucleotide-binding;Phosphoprotein;Proteomicsidentification;Referenceproteome;Repeat;Transmembrane;Transmembranehelix;Transport	Canalicular multispecific organic anion transporter 2	Unclassified;Unclassified;NA;NA;Unclassified		Not Mitochondrial	1	3	0	0	0	0.333333	0.333333	1	0																					2.4654e+08	156330000				7.4176e+06		15390000			5.5088e+07	5.677e+07	5.8672e+07
A0A1B0GT25;B2RUS7	Abcc8	establishment of localization;ion transport;transport	ATP-binding;Completeproteome;Nucleotide-binding;Referenceproteome;Repeat		Not reported mitochondrial;Not reported mitochondrial		Not Mitochondrial	0	0	0	0	0	0	0	0	0
E9PUE8;P70170-3;P70170-2;P70170	Abcc9	cellular process;establishment of localization;immune system process;ion transport;multi-organism process;response to biotic stimulus;response to stimulus;response to stress;transmembrane transport;transport	Alternativesplicing;ATP-binding;Completeproteome;Directproteinsequencing;Glycoprotein;Membrane;Nucleotide-binding;Receptor;Referenceproteome;Repeat;Transmembrane;Transmembranehelix;Transport	ATP-binding cassette sub-family C member 9	Unclassified;NA;NA;Unclassified		Not Mitochondrial	0.5	1	0	0	0	0	0	0	0.5
P48410;A2ALN0	Abcd1	catabolic process;cellular component organization;cellular ketone metabolic process;cellular lipid metabolic process;cellular metabolic process;cellular process;establishment of localization;lipid metabolic process;lipid transport;metabolic process;organelle organization;organic acid metabolic process;organic acid transport;peroxisome organization;primary metabolic process;small molecule metaboli…	ATP-binding;Completeproteome;Glycoprotein;Membrane;Nucleotide-binding;Peroxisome;Proteomicsidentification;Referenceproteome;Transmembrane;Transmembranehelix;Transport	ATP-binding cassette sub-family D member 1	Ancillary;Ancillary	Membrane	Mitochondrial	1	3	0	0	0	0.5	1	1	0																			2.312e+07	8.2168e+06		9.4065e+06			218150000	2.3304e+08	6.2455e+08	5.3848e+08	3.9593e+08	3.1082e+08	71685000	4.1149e+07	103790000
A0A0R4J0U5;Q61285	Abcd2	biological regulation;catabolic process;cellular ketone metabolic process;cellular lipid metabolic process;cellular metabolic process;cellular process;lipid metabolic process;metabolic process;organic acid metabolic process;primary metabolic process;small molecule metabolic process	ATP-binding;Completeproteome;Glycoprotein;Membrane;Nucleotide-binding;Peroxisome;Referenceproteome;Transmembrane;Transmembranehelix;Transport	ATP-binding cassette sub-family D member 2	Ancillary;Ancillary	Membrane	Mitochondrial	0.833333	3	0.5	0	0	0	0.833333	0	0.666667	1.9139e+07	18998000		1.7844e+07																					1.0698e+07	9.4977e+08	1.868e+09	2.4287e+07	7.3023e+08
P55096;A0A0G2JDI9	Abcd3	catabolic process;cellular component organization;cellular ketone metabolic process;cellular lipid metabolic process;cellular metabolic process;cellular process;lipid metabolic process;metabolic process;organelle organization;organic acid metabolic process;peroxisome organization;primary metabolic process;small molecule metabolic process	Acetylation;ATP-binding;Completeproteome;Glycoprotein;Membrane;Nucleotide-binding;Peroxisome;Phosphoprotein;Referenceproteome;Transmembrane;Transmembranehelix;Transport	ATP-binding cassette sub-family D member 3	Ancillary;Ancillary	Membrane	Mitochondrial	1	6	1	0.5	0	1	1	0.833333	0.666667	4.4803e+08	5.1319e+08	3.2631e+08	3.1587e+08	276920000	2.5879e+08	7.2365e+07	3.7936e+07	4.2323e+07										7.6205e+09	3.2248e+09	3.7667e+09	3.2738e+09	3.5847e+09	3.4444e+09	2.6699e+10	2.2999e+10	4.7904e+10	4.2747e+10	2.1016e+10	2.9732e+10	4.1131e+07	3.1754e+07	7.0933e+07
A0A1Y7VMF7;O89016	Abcd4	cellular metabolic process;cellular process;cofactor metabolic process;heterocycle metabolic process;metabolic process;nitrogen compound metabolic process;small molecule metabolic process;vitamin metabolic process	ATP-binding;Completeproteome;Membrane;Nucleotide-binding;Peroxisome;Referenceproteome;Transmembrane;Transmembranehelix;Transport	ATP-binding cassette sub-family D member 4	Not reported mitochondrial;Not reported mitochondrial		Not Mitochondrial	0.333333	1	0	0	0	0	0	0.333333	0																															8.606e+06	8.0995e+06
P61222	Abce1		ATP-binding;Chaperone;Completeproteome;Cytoplasm;Mitochondrion;Nucleotide-binding;Referenceproteome;Repeat	ATP-binding cassette sub-family E member 1	Verified mitochondrial		Mitochondrial	1	3	1	0	0	0	1	1	0	1.6549e+08	1.7928e+08	1.204e+08	1.1077e+08	1.3886e+08	9.3286e+07																			19744000	7.7054e+06	1.0579e+07	2.4085e+07	6.6831e+06	7.8238e+06	5.9565e+08	4.6239e+08	2.8312e+08
Q6P542	Abcf1	biological regulation;cellular process;regulation of translation;translational initiation	Activator;ATP-binding;Completeproteome;Cytoplasm;Isopeptidebond;Nucleotide-binding;Nucleus;Phosphoprotein;Referenceproteome;Repeat;Ublconjugation	ATP-binding cassette sub-family F member 1			Not Mitochondrial	1	1	0	0	0	0	0	1	0																															3.2729e+08	2.7793e+08	229300000
Q99LE6	Abcf2		Acetylation;ATP-binding;Completeproteome;Nucleotide-binding;Referenceproteome;Repeat	ATP-binding cassette sub-family F member 2	Verified mitochondrial		Mitochondrial	0.833333	1	0	0	0	0	0	0.833333	0																															7.5656e+07	3.4418e+07	11401000
Q8K268	Abcf3	immune system process;multi-organism process;response to biotic stimulus;response to stimulus;response to stress	Acetylation;Antiviraldefense;ATP-binding;Completeproteome;Nucleotide-binding;Phosphoprotein;Referenceproteome;Repeat	ATP-binding cassette sub-family F member 3	Unclassified		Not Mitochondrial	0.833333	1	0	0	0	0	0	0.833333	0																															2.6398e+07	19853000
A0A494BA50;Q64343	Abcg1	alcohol metabolic process;biological regulation;catabolic process;cellular component organization;cellular metabolic process;cellular process;establishment of localization;homeostatic process;lipid metabolic process;lipid transport;macromolecule metabolic process;metabolic process;multicellular organismal process;primary metabolic process;protein transport;regulation of transport;response to chem…	ATP-binding;Completeproteome;Lipidtransport;Lipoprotein;Membrane;Nucleotide-binding;Palmitate;Referenceproteome;Transmembrane;Transmembranehelix;Transport	ATP-binding cassette sub-family G member 1	Ancillary;Ancillary		Associated	0	0	0	0	0	0	0	0	0
S4R2E1;A0A0R4J0B6;Q7TMS5;D3Z150;A0A0N4SWA2	Abcg2	cellular metabolic process;cellular nitrogen compound metabolic process;cellular process;drug transport;establishment of localization;heterocycle metabolic process;metabolic process;multicellular organismal process;nitrogen compound metabolic process;organic acid metabolic process;response to chemical stimulus;response to endogenous stimulus;response to external stimulus;response to extracellular…	ATP-binding;Cellmembrane;Completeproteome;Disulfidebond;Glycoprotein;Membrane;Mitochondrion;Nucleotide-binding;Proteomicsidentification;Referenceproteome;Transmembrane;Transmembranehelix;Transport	ATP-binding cassette sub-family G member 2	Verified mitochondrial;Verified mitochondrial;NA;Verified mitochondrial;Verified mitochondrial		Mitochondrial	1	3	1	0	0	1	0	0.5	0	2.0756e+07	4.5015e+07	14971000	5.0532e+06	1.8843e+07	22786000													101370000	1.3298e+08	138140000	9.4751e+07	1.1513e+08	1.1193e+08									1.819e+06
D3Z0Z4;Q99P81	Abcg3	establishment of localization;transport	Completeproteome;Membrane;Referenceproteome;Transmembrane;Transmembranehelix;Transport	ATP-binding cassette sub-family G member 3	NA;NA		Not Mitochondrial	1	1	0	0	0	0	0	1	0																															5.2166e+07	4.3445e+07	8.53e+07
Q99PE8	Abcg5	biological regulation;establishment of localization;excretion;homeostatic process;lipid transport;metabolic process;multicellular organismal process;regulation of transport;response to abiotic stimulus;response to chemical stimulus;response to drug;response to external stimulus;response to extracellular stimulus;response to stimulus;secretion;transport	ATP-binding;Completeproteome;Glycoprotein;Membrane;Nucleotide-binding;Referenceproteome;Transmembrane;Transmembranehelix;Transport	ATP-binding cassette sub-family G member 5	Unclassified		Not Mitochondrial	0	0	0	0	0	0	0	0	0
Q6PE15;Q6PE15-2	Abhd10	carbohydrate metabolic process;catabolic process;cellular metabolic process;cellular process;metabolic process;primary metabolic process	Alternativesplicing;Completeproteome;Hydrolase;Mitochondrion;Referenceproteome;Transitpeptide	Mycophenolic acid acyl-glucuronide esterase, mitochondrial	Verified mitochondrial;NA	Matrix	Mitochondrial	1	7	1	1	1	1	0.833333	1	0.833333	8.3584e+08	6.5913e+08	1.1238e+09	1.2683e+09	8.9377e+08	8.5459e+08	1.6142e+07	2.1207e+07	1.391e+07	2.6945e+07	1.8154e+07	1.3746e+07	1.216e+08	115120000	9.4839e+07	1.255e+08	1.1835e+08	1.1468e+09	1.0401e+08	5.4626e+07	7.975e+07	1.0849e+08	9.3666e+07	9.7235e+07	1.8612e+07	7.6875e+06	9.6646e+06	11333000		1.3926e+07	7.2713e+07	8.9481e+07	3.611e+08
Q8K4F5;D3YYK0	Abhd11		Completeproteome;Hydrolase;Proteomicsidentification;Referenceproteome	Alpha/beta hydrolase domain-containing protein 11	Verified mitochondrial;Verified mitochondrial	Matrix	Mitochondrial	1	7	1	1	1	1	1	1	1	8.7201e+08	1.1874e+09	1.5392e+09	1.1567e+09	1.2407e+09	1.227e+09	4.2014e+09	3.9791e+09	3.561e+09	3.0778e+09	2038700000	2.5588e+09	2.7262e+09	2.6888e+09	2.8554e+09	2.6407e+09	2.7535e+09	2.936e+09	4.7441e+09	4.4038e+09	6113700000	5.2772e+09	5.0855e+09	4.8829e+09	3.2175e+09	3.0947e+09	4.8928e+09	2.6379e+09	1.9677e+09	2255400000	7.7693e+08	1163500000	2.4201e+09
Q99LR1;D6RFU2	Abhd12	behavior;catabolic process;cellular lipid metabolic process;cellular metabolic process;cellular process;glycerol ether metabolic process;lipid metabolic process;metabolic process;multicellular organismal process;primary metabolic process;response to abiotic stimulus;response to external stimulus;response to stimulus;small molecule metabolic process	Alternativesplicing;Completeproteome;Glycoprotein;Hydrolase;Membrane;Mitochondrion;Proteomicsidentification;Referenceproteome;Transmembrane;Transmembranehelix	Monoacylglycerol lipase ABHD12	Unclassified;Unclassified		Not Mitochondrial	1	3	1	0	0	0	1	1	0	8.03e+08	8.6926e+08	1002500000	6.9956e+08	7.4245e+08	6.7638e+08																			6.1818e+07	3.4119e+07	9.6512e+07	6.5455e+07	2.9524e+07	8.5628e+07	2.7445e+08	2.6679e+08	4.0897e+08
E9QN99;A0A087WPF8;A0A087WSR2;Q8VCR7;A0A087WRJ2;A0A087WP24	Abhd14b	biological regulation;metabolic process	Completeproteome;Cytoplasm;Hydrolase;Nucleus;Phosphoprotein;Proteomicsidentification;Referenceproteome	Alpha/beta hydrolase domain-containing protein 14B	Unclassified;Unclassified;Unclassified;NA;Unclassified;Unclassified		Not Mitochondrial	1	5	1	0.833333	0	1	1	1	0	1.142e+08	1.138e+08	5.2258e+07	8.4487e+07	6.1565e+07	3.2219e+07	9.073e+06	9.6653e+06	6.0418e+06	9.7631e+06		8.8532e+06							1.5675e+09	1.1078e+09	9.3104e+08	1.169e+09	8.7431e+08	1.2226e+09	8.7104e+08	1292400000	2.1453e+09	1.3495e+09	7.4894e+08	6.8166e+08	1.0167e+08	8.3927e+07	5.9705e+07
Q9Z1Q2	Abhd16a		Completeproteome;Directproteinsequencing;Hydrolase;Membrane;Referenceproteome;Transmembrane;Transmembranehelix	Abhydrolase domain-containing protein 16A	Unclassified		Not Mitochondrial	1	7	1	1	1	1	1	1	1	7.8005e+08	7.2365e+08	6.9412e+08	469430000	7.0831e+08	5.3533e+08	6.6222e+06	1.7775e+07	2.0479e+07	2.0474e+07	1.6154e+07	1.0078e+07	3625600	5.9001e+06	6.5345e+06	6.685e+06	7.9188e+06	9.2889e+06	1.8478e+08	2.1572e+08	2.1419e+08	173250000	1.8773e+08	1.2831e+08	1.4378e+08	1.0386e+08	1.3579e+08	1.37e+08	5.3103e+07	4.7828e+07	2.2775e+08	1.8295e+08	3.5928e+08
Q7M759;A0A494BBA3	Abhd17b		Completeproteome;Hydrolase;Referenceproteome;Secreted;Signal	Alpha/beta hydrolase domain-containing protein 17B	Unclassified;Unclassified		Not Mitochondrial	1	2	0.5	0	0	0	0	1	0	2.6468e+07	3.3644e+07	2.1658e+07																												3.7193e+07	26012000	3.5794e+07
Q91ZH7-2;Q91ZH7;A0A452J888;F6RSE8	Abhd3	alcohol metabolic process;amine metabolic process;cellular lipid metabolic process;cellular metabolic process;cellular nitrogen compound metabolic process;cellular process;lipid metabolic process;metabolic process;nitrogen compound metabolic process;primary metabolic process;small molecule metabolic process	Alternativesplicing;Completeproteome;Hydrolase;Lipidmetabolism;Membrane;Phospholipidmetabolism;Proteomicsidentification;Referenceproteome;Serineesterase;Signal-anchor;Transmembrane;Transmembranehelix	Phospholipase ABHD3	NA;Unclassified;Unclassified;Unclassified		Not Mitochondrial	1	3	1	0	0	1	1	0	0	2.6218e+07	2.0137e+07	2.9123e+07	1.9299e+07	39837000	4.6925e+07													1.2089e+08	1.1251e+08	6.9295e+07	1.6093e+08	7.5688e+07	1.1622e+08	2.5818e+07	5.0105e+07	7.8528e+07	7.4449e+07	1.6947e+07	1.7677e+07
Q8R2Y0-2;Q8R2Y0	Abhd6	biological regulation;catabolic process;cellular lipid metabolic process;cellular metabolic process;cellular process;glycerol ether metabolic process;lipid metabolic process;metabolic process;primary metabolic process;small molecule metabolic process	Alternativesplicing;Completeproteome;Hydrolase;Membrane;Mitochondrion;Referenceproteome;Signal-anchor;Transmembrane;Transmembranehelix	Monoacylglycerol lipase ABHD6	NA;Unclassified		Not Mitochondrial	1	4	1	1	0	0.666667	1	0	0	159300000	6.7126e+08	1.7761e+08	6.859e+07	8.8165e+07	1.991e+08	5.6821e+06	1.3568e+07	1.1442e+07	1.4617e+07	1.1317e+07	3.1225e+07								1.0234e+07	16412000		9.9722e+06	1.4055e+07	6.0654e+07	8.0734e+06	3.5929e+07	1.1433e+08	9.5166e+07	7.9349e+07
B7ZCU2;B7ZCU5;B7ZCU4;B7ZCU3;B7ZCU0;J3QNK8;Q8CBW3-5;Q8CBW3-2;Q8CBW3-4;Q8CBW3-3;Q8CBW3	Abi1	anatomical structure development;anatomical structure formation involved in morphogenesis;anatomical structure morphogenesis;biological regulation;cell development;cellular component morphogenesis;cellular component organization;cellular metabolic process;cellular process;developmental process;macromolecule metabolic process;macromolecule modification;metabolic process;peptidyl-amino acid modific…	Acetylation;Alternativesplicing;Celljunction;Cellmembrane;Cellprojection;Coiledcoil;Completeproteome;Cytoplasm;Cytoskeleton;Membrane;Nucleus;Phosphoprotein;Postsynapticcellmembrane;Proteomicsidentification;Referenceproteome;SH3domain;Synapse	Abl interactor 1	Unclassified;Unclassified;Unclassified;Unclassified;Unclassified;Unclassified;NA;NA;NA;NA;Unclassified		Not Mitochondrial	1	2	1	0	0	0	0	1	0	1.4464e+09	1.8345e+09	1173000000	8.9023e+08	1237300000	1.2031e+09																									3.023e+08	2.7697e+08	2.5303e+08
A0A087WPP8;Q6AXH6;Q6AXD2;P62484;A0A087WRS3;A0A087WNT3	Abi2	anatomical structure development;behavior;biological regulation;cell motility;cellular component movement;cellular component organization;cellular metabolic process;cellular process;cytoskeleton organization;developmental process;locomotion;macromolecule metabolic process;macromolecule modification;metabolic process;multicellular organismal process;neurological system process;organelle organizati…	Cellprojection;Coiledcoil;Completeproteome;Cytoplasm;Cytoskeleton;Phosphoprotein;Proteomicsidentification;Referenceproteome;SH3domain	Abl interactor 2	Unclassified;Unclassified;Unclassified;Unclassified;Unclassified;Unclassified		Not Mitochondrial	1	2	1	0	0	0	0	0.833333	0	3.3687e+08	4.4827e+08	1.6154e+08	2.0952e+08	2.1223e+08	2.2816e+08																									2.9531e+07	16084000	8.6429e+06
Q8BYZ1;Q8BYZ1-2;F6RXN4	Abi3	biological regulation	Alternativesplicing;Coiledcoil;Completeproteome;Cytoplasm;Phosphoprotein;Proteomicsidentification;Referenceproteome;SH3domain	ABI gene family member 3	Unclassified;NA;Unclassified		Not Mitochondrial	1	1	0	0	0	0	0	1	0																															123360000	156970000	4.3378e+07
P00520-2;P00520-3;P00520;P00520-4	Abl1	anatomical structure development;anatomical structure morphogenesis;autophagy;biological adhesion;biological regulation;catabolic process;cell activation;cell adhesion;cell death;cell differentiation;cell growth;cell morphogenesis;cell motility;cell proliferation;cellular component assembly;cellular component morphogenesis;cellular component movement;cellular component organization;cellular homeo…	3D-structure;Acetylation;Alternativesplicing;Apoptosis;ATP-binding;Autophagy;Celladhesion;Chromosomalrearrangement;Completeproteome;Cytoplasm;Cytoskeleton;DNA-binding;DNAdamage;DNArepair;Endocytosis;Kinase;Lipoprotein;Magnesium;Manganese;Metal-binding;Mitochondrion;Myristate;Nucleotide-binding;Nucleus;Phosphoprotein;Proto-oncogene;Referenceproteome;SH2domain;SH3domain;Transferase;Tyrosine-protein…	Tyrosine-protein kinase ABL1	NA;NA;Ancillary;NA		Associated	0.833333	1	0	0	0	0	0.833333	0	0																									4.3233e+07	4.0762e+07	3.1847e+07	3.721e+07		4.1339e+07
F8VQH0;Q4JIM5;B2RQ57	Abl2	anatomical structure morphogenesis;behavior;biological regulation;cell activation;cell communication;cell differentiation;cell maturation;cell motility;cellular component assembly;cellular component morphogenesis;cellular component movement;cellular component organization;cellular homeostasis;cellular ion homeostasis;cellular localization;cellular membrane organization;cellular metabolic process;…	3D-structure;Acetylation;ATP-binding;Celladhesion;Completeproteome;Cytoplasm;Cytoskeleton;Kinase;Lipoprotein;Magnesium;Manganese;Metal-binding;Myristate;Nucleotide-binding;Phosphoprotein;Proteomicsidentification;Referenceproteome;SH2domain;SH3domain;Transferase;Tyrosine-proteinkinase;Ublconjugation	Abelson tyrosine-protein kinase 2;Non-specific protein-tyrosine kinase	Unclassified;NA;Unclassified		Not Mitochondrial	1	1	1	0	0	0	0	0	0	4.0201e+07	6.0735e+07	4.6988e+07	2.1382e+07	4.9656e+07	5.3898e+07
E9Q9C0;E9Q9C1;Q8K4G5-2;E9Q9C7;E9Q9C4;E9Q9C2;E9QK41;Q8K4G5-4;Q8K4G5;E9Q030;Q8K4G5-3;E9Q9Q7;E9Q9D1;E9Q9D2	Ablim1	anatomical structure formation involved in morphogenesis;biological regulation;cellular component assembly;cellular component organization;cellular process;cytoskeleton organization;developmental process;locomotion;organelle organization;response to chemical stimulus;response to external stimulus;response to stimulus	Actin-binding;Alternativesplicing;Coiledcoil;Completeproteome;Cytoplasm;Cytoskeleton;LIMdomain;Metal-binding;Phosphoprotein;Proteomicsidentification;Referenceproteome;Repeat;Zinc	Actin-binding LIM protein 1	Unclassified;Unclassified;NA;Unclassified;Unclassified;Unclassified;Unclassified;NA;Unclassified;Unclassified;NA;Unclassified;Unclassified;Unclassified		Not Mitochondrial	1	2	1	0	0	0	0	1	0	6.2769e+08	7.3675e+08	3.6244e+08	274800000	3.2855e+08	3.7892e+08																									1.6151e+08	3.1386e+08	2.7144e+08
Q8BL65-3;Q8BL65-4;E9Q0W6;E9Q4K0;Q8BL65-5	Ablim2	biological regulation;biosynthetic process;cellular component organization;cellular metabolic process;cellular nitrogen compound metabolic process;cellular process;cytoskeleton organization;macromolecule metabolic process;metabolic process;nitrogen compound metabolic process;nucleobase-containing compound metabolic process;organelle organization;primary metabolic process;RNA metabolic process	Alternativesplicing;Completeproteome;Cytoplasm;LIMdomain;Metal-binding;Proteomicsidentification;Referenceproteome;Repeat;Zinc	Actin-binding LIM protein 2	NA;NA;Unclassified;Unclassified;NA		Not Mitochondrial	0.5	1	0.5	0	0	0	0	0	0	1.4896e+07	1.5735e+07	12907000
Q8BL65-2;Q8BL65;F6VVW4;D3Z0Y4	Ablim2	biological regulation;biosynthetic process;cellular component organization;cellular metabolic process;cellular nitrogen compound metabolic process;cellular process;cytoskeleton organization;macromolecule metabolic process;metabolic process;nitrogen compound metabolic process;nucleobase-containing compound metabolic process;organelle organization;primary metabolic process;RNA metabolic process	Alternativesplicing;Completeproteome;Cytoplasm;LIMdomain;Metal-binding;Proteomicsidentification;Referenceproteome;Repeat;Zinc	Actin-binding LIM protein 2	NA;Unclassified;Unclassified;Unclassified		Not Mitochondrial	1	1	1	0	0	0	0	0	0	3.3866e+08	3.8217e+08	2.0829e+08	1.4113e+08	2.3387e+08	2.6777e+08
Q69ZX8	Ablim3	anatomical structure formation involved in morphogenesis;biological regulation;biosynthetic process;cellular component assembly;cellular component organization;cellular metabolic process;cellular nitrogen compound metabolic process;cellular process;cytoskeleton organization;developmental process;macromolecule metabolic process;metabolic process;nitrogen compound metabolic process;nucleobase-conta…	Acetylation;Completeproteome;Cytoplasm;LIMdomain;Metal-binding;Phosphoprotein;Referenceproteome;Repeat;Zinc	Actin-binding LIM protein 3	Unclassified		Not Mitochondrial	1	1	1	0	0	0	0	0	0	8.5434e+07	1.0037e+08	5.8668e+07	7.0992e+07	8.5821e+07	136300000
A0A571BG95;Q5SSL4-2;E9PUE7;Q5SSL4-4	Abr	anatomical structure development;anatomical structure morphogenesis;biological regulation;cellular component organization;cellular process;circulatory system process;cytoskeleton organization;developmental process;multicellular organismal process;neurological system process;organelle organization;regulation of transport;response to biotic stimulus;response to chemical stimulus;response to stimulu…	Alternativesplicing;Completeproteome;GTPaseactivation;Guanine-nucleotidereleasingfactor;Proteomicsidentification;Referenceproteome	Active breakpoint cluster region-related protein	Unclassified;NA;Unclassified;NA		Not Mitochondrial	1	2	1	0	0	0	0	1	0	6.71e+08	4.2088e+09	4.5005e+09	5.0088e+09	4.4891e+09	3778600000																									193120000	1.3642e+08	1.3441e+08
Q5SSL4	Abr	anatomical structure development;anatomical structure morphogenesis;biological regulation;cellular component organization;cellular process;circulatory system process;cytoskeleton organization;developmental process;multicellular organismal process;neurological system process;organelle organization;regulation of transport;response to biotic stimulus;response to chemical stimulus;response to stimulu…	Alternativesplicing;Completeproteome;GTPaseactivation;Guanine-nucleotidereleasingfactor;Referenceproteome	Active breakpoint cluster region-related protein	Unclassified		Not Mitochondrial	0.5	1	0.5	0	0	0	0	0	0				45551000	5.1468e+07	5.5253e+07
Q4KML4;E9QMV2;A0A1W2P7X0	Abracl		Acetylation;Completeproteome;Proteomicsidentification;Referenceproteome	Costars family protein ABRACL	NA;Unclassified;Unclassified		Not Mitochondrial	1	3	0.833333	0	0.666667	0	0	1	0	2.2608e+08	2.1633e+08	9.4315e+07	1.501e+08	1.339e+08								7.9913e+06	9.0095e+06	1.4178e+07		5.1379e+06														3.1348e+09	2544700000	1.4166e+09
Q921H8;H3BKL5;H3BJZ9	Acaa1a	catabolic process;cellular ketone metabolic process;cellular lipid metabolic process;cellular metabolic process;cellular process;lipid metabolic process;metabolic process;organic acid metabolic process;primary metabolic process;small molecule metabolic process	Acetylation;Acyltransferase;Completeproteome;Fattyacidmetabolism;Lipidmetabolism;Peroxisome;Proteomicsidentification;Referenceproteome;Transferase;Transitpeptide	3-ketoacyl-CoA thiolase A, peroxisomal	Unclassified;Unclassified;Unclassified	Matrix	Mitochondrial	1	7	1	1	1	1	1	1	1	527870000	6.4823e+08	7.0662e+08	4.7409e+08	3.8084e+08	6.2766e+08	2.508e+08	2.6239e+08	2.3195e+08	2.7159e+08	1.4172e+08	172080000	8.2205e+07	1.0621e+08	8.7019e+07	9.6851e+07	6.0413e+07	5.6308e+07	1.9494e+09	1122600000	1.2896e+09	1.3648e+09	9.2125e+08	1200600000	4.5959e+09	5.864e+09	1.0659e+10	9.9851e+09	4746900000	7.3751e+09	1.0604e+09	1021100000	1919000000
Q8VCH0	Acaa1b	cellular ketone metabolic process;cellular lipid metabolic process;cellular metabolic process;cellular process;lipid metabolic process;metabolic process;organic acid metabolic process;primary metabolic process;small molecule metabolic process	Acetylation;Acyltransferase;Completeproteome;Fattyacidmetabolism;Lipidmetabolism;Peroxisome;Referenceproteome;Transferase;Transitpeptide	3-ketoacyl-CoA thiolase B, peroxisomal		unknown	Mitochondrial	1	7	1	1	1	1	1	1	0.833333	117280000	1.7088e+08	1.1859e+08	1.1442e+08	8.5317e+07	109720000	4.0792e+07	5.3274e+07	7.142e+07	7.0072e+07	3124200	3.1817e+07	4654700	2.5505e+07	2.8466e+07	4.8446e+07	16930000	2.0799e+07	2595800000	2.1956e+09	2.4903e+09	1.8209e+09	2.6789e+09	1725000000	9.5375e+09	1.2545e+10	2.9348e+10	4.1616e+10	1.7621e+10	17268000000	3.9718e+08	305160000	5.4984e+08
Q8BWT1	Acaa2	cellular ketone metabolic process;cellular lipid metabolic process;cellular metabolic process;cellular process;lipid metabolic process;metabolic process;organic acid metabolic process;primary metabolic process;response to chemical stimulus;response to stimulus;response to stress;small molecule metabolic process	Acetylation;Acyltransferase;Completeproteome;Fattyacidmetabolism;Lipidmetabolism;Mitochondrion;Phosphoprotein;Referenceproteome;Transferase;Transitpeptide	3-ketoacyl-CoA thiolase, mitochondrial	Verified mitochondrial	Matrix	Mitochondrial	1	7	1	1	1	1	1	1	1	6.3512e+09	8.0453e+09	10216000000	8.7777e+09	8.6475e+09	6.1678e+09	2.657e+11	2.6853e+11	2.7398e+11	3.1629e+11	2.3489e+11	2.3214e+11	1.433e+11	1.2996e+11	1.3124e+11	1.4242e+11	125820000000	109950000000	4.6185e+10	8.1255e+10	7.6743e+10	6.2246e+10	8.4583e+10	4.6198e+10	1.9846e+11	1.6276e+11	2.0484e+11	1.8817e+11	147600000000	1.8461e+11	6.0903e+09	9.601e+09	2.9888e+10
Q5SWU9;Q5SWU9-2	Acaca	biological regulation;biosynthetic process;cellular component assembly;cellular component organization;cellular ketone metabolic process;cellular lipid metabolic process;cellular metabolic process;cellular process;cofactor metabolic process;homeostatic process;lipid metabolic process;macromolecular complex assembly;macromolecule metabolic process;metabolic process;multicellular organismal process…	Acetylation;Allostericenzyme;Alternativepromoterusage;ATP-binding;Biotin;Completeproteome;Cytoplasm;Directproteinsequencing;Fattyacidbiosynthesis;Fattyacidmetabolism;Ligase;Lipidbiosynthesis;Lipidmetabolism;Manganese;Metal-binding;Multifunctionalenzyme;Nucleotide-binding;Phosphoprotein;Referenceproteome	Acetyl-CoA carboxylase 1;Biotin carboxylase	NA;NA	Matrix	Mitochondrial	1	5	1	1	0	0	0.666667	1	0.666667	1.4539e+08	121770000	9.0761e+07	8.8542e+07	1.3314e+08	7.4854e+07	2.8335e+08	1.2593e+08	2.7495e+08	1.3761e+08	1.6207e+08	1.2778e+08														2.0926e+07	1.1236e+07	2.5724e+07	7.2756e+06		9.7346e+06	7.8356e+06	5.2892e+06
E9Q4Z2	Acacb	biological regulation;biosynthetic process;cellular component assembly;cellular component organization;cellular ketone metabolic process;cellular lipid metabolic process;cellular metabolic process;cellular process;cofactor metabolic process;lipid metabolic process;macromolecular complex assembly;metabolic process;organic acid metabolic process;primary metabolic process;protein complex assembly;re…	Allostericenzyme;ATP-binding;Biotin;Completeproteome;Fattyacidbiosynthesis;Fattyacidmetabolism;Ligase;Lipidbiosynthesis;Lipidmetabolism;Manganese;Membrane;Metal-binding;Mitochondrion;Multifunctionalenzyme;Nucleotide-binding;Nucleus;Phosphoprotein;Referenceproteome;Transitpeptide	Acetyl-CoA carboxylase 2;Biotin carboxylase	Verified mitochondrial	MOM	Mitochondrial	1	2	0	1	0	0	1	0	0							69221000	1.6407e+07	3.3956e+07	4.5199e+07	8.6156e+06	1.9802e+07													5.4508e+07	6.5883e+07	1.0439e+08	69359000	3.0455e+07	42730000
Q8K370	Acad10		Acetylation;Completeproteome;FAD;Flavoprotein;Oxidoreductase;Referenceproteome	Acyl-CoA dehydrogenase family member 10	Verified mitochondrial	Matrix	Mitochondrial	1	7	1	1	1	1	1	1	1	3.9586e+08	6.529e+08	4.9786e+08	6.5108e+08	1.8391e+08	8.2537e+07	7.6218e+09	7.2103e+09	6658300000	7.2925e+09	7.3806e+09	5.2299e+09	5.7314e+09	6.6909e+09	7.6128e+09	5.8718e+09	6.5026e+09	5.7851e+09	2.1125e+10	2.2125e+10	2.6625e+10	2.3787e+10	2.2801e+10	1.8106e+10	5.3183e+09	5.0014e+09	7.0786e+09	5.4003e+09	4.3738e+09	4.3205e+09	8.7556e+08	1185500000	3.7958e+09
A0A0R4J0I6;Q80XL6;D3YTQ5;A0A087WSI8	Acad11	catabolic process;cellular ketone metabolic process;cellular lipid metabolic process;cellular metabolic process;cellular process;lipid metabolic process;metabolic process;organic acid metabolic process;primary metabolic process;small molecule metabolic process	Acetylation;Completeproteome;FAD;Flavoprotein;Mitochondrion;Oxidoreductase;Peroxisome;Phosphoprotein;Proteomicsidentification;Referenceproteome	Acyl-CoA dehydrogenase family member 11	Verified mitochondrial;NA;Verified mitochondrial;Verified mitochondrial	MIM	Mitochondrial	1	5	0	1	0.166667	1	1	0	0.666667							7.957e+07	145280000	73904000	1.4753e+08	2.8595e+07	5.0499e+07		9.9281e+06					4.0657e+09	1.6375e+09	2.0779e+09	1.8967e+09	1.6377e+09	2.4973e+09	9.0746e+09	1.0231e+10	23868000000	1.5224e+10	8.9103e+09	1.0649e+10
D3Z7X0;D3Z2B3	Acad12		Completeproteome;FAD;Flavoprotein;Oxidoreductase;Proteomicsidentification;Referenceproteome		NA;NA	Matrix	Mitochondrial	1	7	1	1	1	1	1	1	1	3.2557e+07	9.5235e+07	1.0475e+08	1.3505e+08	1.1059e+08	6.3333e+07	2620300000	2.916e+09	2249600000	3.8729e+09	1.953e+09	1.9337e+09	5.6547e+09	5.7303e+09	6.9109e+09	5.2121e+09	5.1313e+09	4238500000	4.2907e+09	5.1479e+09	6.5601e+09	6.328e+09	5.7538e+09	4.2818e+09	8.5235e+08	6.5407e+08	9.0498e+08	7.7867e+08	6.2902e+08	6.046e+08	135340000	2.1789e+08	5.4674e+08
A0A0R4J0P1;Q9D7B6;D3YTT4	Acad8	amine metabolic process;catabolic process;cellular amino acid metabolic process;cellular ketone metabolic process;cellular metabolic process;cellular nitrogen compound metabolic process;cellular process;metabolic process;nitrogen compound metabolic process;organic acid metabolic process;primary metabolic process;small molecule metabolic process	Acetylation;Branched-chainaminoacidcatabolism;Completeproteome;FAD;Flavoprotein;Mitochondrion;Oxidoreductase;Proteomicsidentification;Referenceproteome;Transitpeptide	Isobutyryl-CoA dehydrogenase, mitochondrial	Verified mitochondrial;NA;Verified mitochondrial	Matrix	Mitochondrial	1	7	1	1	1	1	1	1	1	1.0761e+09	1849600000	2.4676e+09	2.0372e+09	1.6195e+09	1.3225e+09	4.2997e+09	3.4109e+09	3.8713e+09	4.4718e+09	3.1251e+09	4.1809e+09	2.6421e+09	2.3999e+09	2773600000	2.584e+09	1958400000	2.1076e+09	1.0118e+10	9725100000	1.1519e+10	1.355e+10	6.9246e+09	7321900000	6.6e+09	5.8826e+09	8.7353e+09	8.4451e+09	3.8681e+09	5.3373e+09	5.4179e+08	6.8828e+08	1.8339e+09
Q8JZN5	Acad9	cellular component assembly;cellular component organization;cellular macromolecular complex assembly;cellular process;macromolecular complex assembly;protein complex assembly;protein complex biogenesis	Acetylation;Completeproteome;FAD;Flavoprotein;Mitochondrion;Oxidoreductase;Referenceproteome;Transitpeptide	Acyl-CoA dehydrogenase family member 9, mitochondrial	Verified mitochondrial	MIM	Mitochondrial	1	7	1	1	1	1	1	1	1	3.9498e+09	5.3827e+09	7.9547e+09	6.6488e+09	5.6546e+09	5.6907e+09	6.9889e+09	6.9268e+09	6.6685e+09	7.5455e+09	6.1581e+09	7.9181e+09	5.1798e+09	5.3861e+09	5.4342e+09	5.7675e+09	4671100000	5.6768e+09	2.3331e+10	1.7366e+10	2.2388e+10	23285000000	1.844e+10	1.9648e+10	7.176e+09	1.0856e+10	1.044e+10	7491300000	6.3153e+09	6.1144e+09	2330300000	2911400000	9.3274e+09
A0A0R4J083;P51174	Acadl	amine metabolic process;biological regulation;catabolic process;cellular amino acid metabolic process;cellular component assembly;cellular component organization;cellular ketone metabolic process;cellular lipid metabolic process;cellular metabolic process;cellular nitrogen compound metabolic process;cellular process;homeostatic process;lipid metabolic process;macromolecular complex assembly;metab…	Acetylation;Completeproteome;FAD;Fattyacidmetabolism;Flavoprotein;Lipidmetabolism;Mitochondrion;Oxidoreductase;Referenceproteome;Transitpeptide	Long-chain specific acyl-CoA dehydrogenase, mitochondrial	Verified mitochondrial;NA	MIM	Mitochondrial	1	7	1	1	1	1	1	1	1	1.0422e+10	1.2415e+10	1.7001e+10	1.7061e+10	1.3529e+10	11036000000	1.7e+11	1.8347e+11	1.8531e+11	1.6934e+11	1.9874e+11	2.0557e+11	1.1795e+11	1.207e+11	136250000000	1.4451e+11	127170000000	1.2177e+11	7.4905e+10	6.3534e+10	75265000000	9.1539e+10	76697000000	6.5076e+10	4.2797e+10	5.7772e+10	7.0161e+10	5.2301e+10	4.4898e+10	3.4282e+10	1.1897e+10	1.2889e+10	3.9581e+10
P45952	Acadm	amine metabolic process;anatomical structure development;biological regulation;biosynthetic process;carbohydrate metabolic process;catabolic process;cell differentiation;cellular amino acid metabolic process;cellular ketone metabolic process;cellular lipid metabolic process;cellular metabolic process;cellular nitrogen compound metabolic process;cellular process;developmental process;energy reserv…	Acetylation;Completeproteome;FAD;Fattyacidmetabolism;Flavoprotein;Lipidmetabolism;Mitochondrion;Oxidoreductase;Referenceproteome;Transitpeptide	Medium-chain specific acyl-CoA dehydrogenase, mitochondrial	Verified mitochondrial	Matrix	Mitochondrial	1	7	1	1	1	1	1	1	1	3.3967e+09	3941600000	6.0164e+09	4.726e+09	4.6378e+09	3.2545e+09	2.2482e+11	2.1914e+11	196690000000	2.182e+11	1.8725e+11	1.8166e+11	1.252e+11	128580000000	1.4094e+11	1.4756e+11	1.4002e+11	109710000000	2.0522e+11	2.4253e+11	2.6286e+11	1.708e+11	2.4214e+11	1.6419e+11	3.8469e+10	4.1973e+10	5.2375e+10	57139000000	3.3841e+10	3.3824e+10	4.9428e+09	7.524e+09	2.3631e+10
Q07417	Acads	catabolic process;cellular component assembly;cellular component organization;cellular ketone metabolic process;cellular lipid metabolic process;cellular metabolic process;cellular process;lipid metabolic process;macromolecular complex assembly;metabolic process;organic acid metabolic process;primary metabolic process;protein complex assembly;response to chemical stimulus;response to endogenous s…	Acetylation;Completeproteome;FAD;Fattyacidmetabolism;Flavoprotein;Lipidmetabolism;Mitochondrion;Oxidoreductase;Referenceproteome;Transitpeptide	Short-chain specific acyl-CoA dehydrogenase, mitochondrial	Verified mitochondrial	Matrix	Mitochondrial	1	7	1	1	1	1	1	1	1	8.1462e+08	1.1632e+09	2.5556e+09	2345900000	2.1355e+09	1.2826e+09	7.4949e+10	8.042e+10	8.1176e+10	8.4632e+10	7.0396e+10	8.0865e+10	3.5635e+10	3.8302e+10	4.5286e+10	4.7337e+10	3.7465e+10	3.6536e+10	5.4032e+10	3.5768e+10	5.1004e+10	6.8754e+10	4.7546e+10	5.2919e+10	5.0471e+10	4.0787e+10	5.2359e+10	5.1793e+10	3.3065e+10	4.1756e+10	6.0003e+09	9.9597e+09	2.9163e+10
Q9DBL1;E9Q5L3	Acadsb	cellular ketone metabolic process;cellular lipid metabolic process;cellular metabolic process;cellular process;cofactor metabolic process;lipid metabolic process;metabolic process;organic acid metabolic process;primary metabolic process;small molecule metabolic process	Acetylation;Completeproteome;Directproteinsequencing;FAD;Fattyacidmetabolism;Flavoprotein;Lipidmetabolism;Mitochondrion;Oxidoreductase;Phosphoprotein;Proteomicsidentification;Referenceproteome;Transitpeptide	Short/branched chain specific acyl-CoA dehydrogenase, mitochondrial	Verified mitochondrial;Verified mitochondrial	Matrix	Mitochondrial	1	7	1	1	1	1	1	1	1	1.7318e+09	1918000000	2.51e+09	2.5041e+09	2.193e+09	1626400000	5.6221e+09	6.8716e+09	8.9472e+09	6.5585e+09	6.3014e+09	5.4709e+09	2862200000	3.8519e+09	4.2132e+09	3638300000	3.9247e+09	3943100000	7.7405e+09	7540600000	9.5111e+09	6.924e+09	7780000000	5.8269e+09	6.9609e+09	4.7313e+09	5.0025e+09	5877500000	3.7883e+09	6.8374e+09	7.1201e+08	8.8572e+08	2.5364e+09
P50544;B1AR28	Acadvl	biological regulation;catabolic process;cell differentiation;cellular ketone metabolic process;cellular lipid metabolic process;cellular metabolic process;cellular process;developmental process;homeostatic process;lipid metabolic process;metabolic process;multicellular organismal process;organic acid metabolic process;primary metabolic process;small molecule metabolic process	Acetylation;Completeproteome;FAD;Fattyacidmetabolism;Flavoprotein;Isopeptidebond;Lipidmetabolism;Membrane;Mitochondrion;Mitochondrioninnermembrane;Oxidoreductase;Proteomicsidentification;Referenceproteome;S-nitrosylation;Transitpeptide;Ublconjugation	Very long-chain specific acyl-CoA dehydrogenase, mitochondrial	Verified mitochondrial;Verified mitochondrial	MIM	Mitochondrial	1	7	1	1	1	1	1	1	1	2.4014e+09	3.3369e+09	4765900000	5.3481e+09	4.1668e+09	3.0517e+09	2.3466e+11	2.3497e+11	2.2642e+11	2.6065e+11	2.1025e+11	2.2012e+11	1.1832e+11	1.2798e+11	132920000000	1.2008e+11	1.086e+11	9.1423e+10	3.5394e+10	4.1481e+10	4.4429e+10	4.1756e+10	4.5048e+10	31628000000	3.0961e+10	4.4635e+10	3.9225e+10	4.5325e+10	3.3933e+10	3.16e+10	4679500000	6.6433e+09	1.7906e+10
Q61282	Acan	anatomical structure development;biological adhesion;biosynthetic process;cell adhesion;cell development;cellular component organization;cellular metabolic process;cellular process;developmental process;extracellular matrix organization;extracellular structure organization;macromolecule metabolic process;metabolic process	Calcium;Completeproteome;Disulfidebond;Extracellularmatrix;Glycoprotein;Immunoglobulindomain;Lectin;Metal-binding;Proteoglycan;Referenceproteome;Repeat;Secreted;Signal;Sushi	Aggrecan core protein	Unclassified		Not Mitochondrial	1	1	1	0	0	0	0	0	0	7.1152e+07	26435000	1.4262e+07	2.4167e+07	4.1801e+07	2.2684e+07
Q8K2H4	Acap1	catabolic process;lipid metabolic process;metabolic process;primary metabolic process	ANKrepeat;Completeproteome;Endosome;Hydrolase;Lipiddegradation;Lipidmetabolism;Membrane;Metal-binding;Nitration;Referenceproteome;Repeat;Transducer;Zinc;Zinc-finger	Arf-GAP with coiled-coil, ANK repeat and PH domain-containing protein 1	Unclassified		Not Mitochondrial	1	1	0	0	0	0	0	1	0																															8.3036e+07	1.4306e+08	1.7617e+08
A0A338P6P6;D4AFX6;Q6ZQK5-2;Q6ZQK5	Acap2	biological regulation;cellular process	Alternativesplicing;ANKrepeat;Coiledcoil;Completeproteome;Endosome;GTPaseactivation;Membrane;Metal-binding;Phosphoprotein;Referenceproteome;Repeat;Zinc;Zinc-finger	Arf-GAP with coiled-coil, ANK repeat and PH domain-containing protein 2	Unclassified;Unclassified;NA;Unclassified		Not Mitochondrial	1	2	1	0	0	0	0	1	0	9.3462e+07	1.0482e+08	7.0814e+07	43473000	5.978e+07	5.571e+07																									7.3488e+07	6.834e+07	4.9492e+07
Q8QZT1	Acat1	anatomical structure development;cellular component assembly;cellular component organization;developmental process;macromolecular complex assembly;protein complex assembly;response to chemical stimulus;response to endogenous stimulus;response to external stimulus;response to extracellular stimulus;response to starvation;response to stimulus;response to stress	Acetylation;Acyltransferase;Completeproteome;Directproteinsequencing;Metal-binding;Mitochondrion;Potassium;Referenceproteome;Transferase;Transitpeptide	Acetyl-CoA acetyltransferase, mitochondrial	Verified mitochondrial	Matrix	Mitochondrial	1	7	1	1	1	1	1	1	1	3.3733e+10	3.6421e+10	4.4403e+10	3.9823e+10	4.7279e+10	3.6997e+10	1.0716e+11	1.1861e+11	1.1131e+11	1.084e+11	1.0618e+11	9.4704e+10	6.7569e+10	71420000000	9.1803e+10	9.4019e+10	7.4121e+10	6.1875e+10	1.6069e+11	9.1884e+10	9.699e+10	2.041e+11	9.5855e+10	1.624e+11	4.4729e+10	8.5147e+10	94047000000	8.2609e+10	6.5083e+10	5.0776e+10	9.3899e+09	1.4019e+10	4.3277e+10
Q8CAY6;A0A3B2WAL8;G3XA25	Acat2	biological regulation;regulation of transport	Acetylation;Acyltransferase;Completeproteome;Cytoplasm;Directproteinsequencing;Proteomicsidentification;Referenceproteome;Transferase	Acetyl-CoA acetyltransferase, cytosolic	Unclassified;Unclassified;Unclassified		Not Mitochondrial	1	4	1	0	0	1	1	1	0	1.3372e+09	1.737e+09	9.2255e+08	5.3481e+08	9.7119e+08	9.9714e+08													5.1999e+07	8.7369e+07	3.941e+07	2.8709e+07	2.1325e+07	31128000	6.5786e+07	122250000	2.1149e+08	1.8272e+08	8.907e+07	2.4771e+07	1.7478e+08	1.1255e+08	5.8251e+07
Q80X81	Acat3		Completeproteome;Proteomicsidentification;Referenceproteome;Transferase				Not Mitochondrial	0.833333	1	0	0	0	0	0.833333	0	0																									6.094e+06	9.0053e+06	1.4252e+07	1.4641e+07	12059000
Q5XG73-2;A0A2I3BRB9;Q5XG73;A0A2I3BQH8	Acbd5	autophagy;catabolic process;cellular component organization;cellular metabolic process;cellular process;establishment of localization;metabolic process;organelle organization;peroxisome organization;transport	Acetylation;Alternativesplicing;Autophagy;Coiledcoil;Completeproteome;Lipid-binding;Membrane;Peroxisome;Phosphoprotein;Referenceproteome;Transmembrane;Transmembranehelix;Transport	Acyl-CoA-binding domain-containing protein 5	NA;Unclassified;Unclassified;Unclassified		Not Mitochondrial	0	0	0	0	0	0	0	0	0
Q5XG73-3;Z4YM84;E9QNH7;A0A2I3BQ50	Acbd5	autophagy;catabolic process;cellular component organization;cellular metabolic process;cellular process;establishment of localization;metabolic process;organelle organization;peroxisome organization;transport	Acetylation;Alternativesplicing;Autophagy;Coiledcoil;Completeproteome;Lipid-binding;Membrane;Peroxisome;Phosphoprotein;Proteomicsidentification;Referenceproteome;Transmembrane;Transmembranehelix;Transport	Acyl-CoA-binding domain-containing protein 5	NA;Unclassified;Unclassified;Unclassified		Not Mitochondrial	1	3	0.833333	0	0	1	1	0	0		2.4455e+07	2.1593e+07	1.0715e+07	2.7952e+07	2.2264e+07													1.4485e+08	5.4262e+07	6.5576e+07	4.765e+07	4.8884e+07	60175000	1.7575e+09	1.1609e+09	2.3835e+09	2.8378e+09	1.1499e+09	2.2735e+09
Q9D061	Acbd6		Alternativesplicing;ANKrepeat;Completeproteome;Cytoplasm;Lipid-binding;Phosphoprotein;Referenceproteome;Repeat	Acyl-CoA-binding domain-containing protein 6	Unclassified		Not Mitochondrial	1	1	1	0	0	0	0	0	0	1.2878e+08	1.2641e+08	5.6528e+07	5.4178e+07	1.2918e+08	5.3395e+07
P09470;F6QCP8;P09470-2	Ace	anatomical structure development;biological regulation;catabolic process;cell proliferation;cellular metabolic process;cellular process;circulatory system process;developmental process;endocrine process;establishment of localization;hormone metabolic process;immune system process;lipid transport;macromolecule metabolic process;metabolic process;multicellular organismal process;organic acid transp…	Alternativesplicing;Carboxypeptidase;Cellmembrane;Completeproteome;Cytoplasm;Directproteinsequencing;Disulfidebond;Glycoprotein;Hydrolase;Membrane;Metal-binding;Metalloprotease;Phosphoprotein;Protease;Proteomicsidentification;Referenceproteome;Repeat;Secreted;Signal;Transmembrane;Transmembranehelix;Zinc	Angiotensin-converting enzyme;Angiotensin-converting enzyme, soluble form	Ancillary;Ancillary;NA		Associated	0.333333	1	0	0	0	0.333333	0	0	0																			8.6567e+06		4.1795e+07
P21836;A0A0G2JDM6	Ache	alcohol metabolic process;amine metabolic process;anatomical structure development;biological adhesion;biological regulation;biosynthetic process;catabolic process;cell adhesion;cell development;cellular component assembly;cellular component organization;cellular membrane organization;cellular metabolic process;cellular nitrogen compound metabolic process;cellular process;developmental process;en…	3D-structure;Alternativesplicing;Celljunction;Cellmembrane;Completeproteome;Disulfidebond;Glycoprotein;GPI-anchor;Hydrolase;Lipoprotein;Membrane;Neurotransmitterdegradation;Referenceproteome;Secreted;Serineesterase;Signal;Synapse	Acetylcholinesterase	Unclassified;Unclassified		Not Mitochondrial	1	2	1	0	0	0	0	1	0	5.8079e+07	1.1498e+08	3.1142e+07	5.1099e+07	7.0872e+07	4.3064e+07																									203300000	162520000	6.8244e+07
F6RJ39;Q9JIX8-4;Q9JIX8;B8JJ89	Acin1	biological regulation;cell death;cell differentiation;cellular component organization;cellular metabolic process;cellular nitrogen compound metabolic process;cellular process;chromosome organization;death;developmental process;DNA metabolic process;DNA packaging;macromolecule metabolic process;metabolic process;mRNA metabolic process;mRNA processing;nitrogen compound metabolic process;nucleobase-…	Acetylation;Alternativesplicing;Apoptosis;Completeproteome;Isopeptidebond;Methylation;mRNAprocessing;mRNAsplicing;Nucleus;Phosphoprotein;Proteomicsidentification;Referenceproteome;Ublconjugation	Apoptotic chromatin condensation inducer in the nucleus	Unclassified;NA;Unclassified;Unclassified		Not Mitochondrial	0	0	0	0	0	0	0	0	0
Q3V117;Q91V92;Q3TS02	Acly	biosynthetic process;carbohydrate metabolic process;cellular metabolic process;cellular process;cofactor metabolic process;lipid metabolic process;metabolic process;primary metabolic process	Acetylation;ATP-binding;Completeproteome;Cytoplasm;Isopeptidebond;Lipidbiosynthesis;Lipidmetabolism;Magnesium;Metal-binding;Nucleotide-binding;Phosphoprotein;Proteomicsidentification;Referenceproteome;Transferase;Ublconjugation	ATP-citrate synthase	Ancillary;Ancillary;Ancillary	Matrix	Mitochondrial	1	7	1	1	1	1	1	1	1	5.0346e+09	5.6535e+09	4.3687e+09	3.1447e+09	4.0988e+09	3.9373e+09	2.7211e+09	1531400000	1.7321e+09	2.1767e+09	2.2218e+09	1.897e+09	5.1037e+08	5.1175e+08	6.9046e+08	6.8516e+08	5.8424e+08	6.7329e+08	250480000	2.6211e+08	3.1851e+08	3.0721e+08	1.5245e+08	271150000	5.0915e+07	133580000	1.3819e+08	1.5608e+08	5.2658e+07	3.8821e+07	9.8653e+08	7.6029e+08	4.5674e+08
A2AKK5;A2AKK5-2	Acnat1	cellular ketone metabolic process;cellular lipid metabolic process;cellular metabolic process;cellular process;cofactor metabolic process;lipid metabolic process;metabolic process;organic acid metabolic process;primary metabolic process;small molecule metabolic process	Acyltransferase;Alternativesplicing;Completeproteome;Fattyacidmetabolism;Lipidmetabolism;Peroxisome;Referenceproteome;Transferase	Acyl-coenzyme A amino acid N-acyltransferase 1	NA;NA		Not Mitochondrial	1	2	0	0	0	1	1	0	0																			5.922e+08	2.2065e+09	1.9073e+09	3.3937e+08	2225500000	4.2106e+08	1.292e+09	1.7692e+09	4.1527e+09	1.645e+09	1.4051e+09	1.8557e+09
Q8BGG9;Q8BGG9-2	Acnat2	cellular ketone metabolic process;cellular lipid metabolic process;cellular metabolic process;cellular process;cofactor metabolic process;lipid metabolic process;metabolic process;organic acid metabolic process;primary metabolic process;small molecule metabolic process	Acyltransferase;Alternativesplicing;Completeproteome;Fattyacidmetabolism;Lipidmetabolism;Peroxisome;Referenceproteome;Transferase	Acyl-coenzyme A amino acid N-acyltransferase 2	NA;NA		Not Mitochondrial	1	2	0	0	0	1	0.666667	0	0																			3.4846e+07	6.2762e+07	109390000	8.1253e+06	7.4448e+07	9.2856e+06		2.2166e+08	6.6479e+08	3.2778e+07	1.7944e+08
P28271	Aco1	biological regulation;catabolic process;cellular homeostasis;cellular ion homeostasis;cellular ketone metabolic process;cellular metabolic process;cellular process;cofactor metabolic process;developmental process;homeostatic process;metabolic process;multicellular organismal process;organic acid metabolic process;post-embryonic development;regulation of translation;response to chemical stimulus;r…	4Fe-4S;Completeproteome;Cytoplasm;Iron;Iron-sulfur;Lyase;Metal-binding;Referenceproteome;RNA-binding;Tricarboxylicacidcycle	Cytoplasmic aconitate hydratase	Unclassified		Not Mitochondrial	1	4	1	0	0	1	0.166667	1	0	4.4089e+08	3.3586e+08	3.4643e+08	108730000	1.7588e+08	1.7601e+08													8.6268e+07	1.1606e+08	4.4299e+07	2.8536e+07	1.0614e+08	7.0013e+07				9.1451e+06			1.017e+09	6.6559e+08	4.0448e+08
Q99KI0	Aco2	catabolic process;cellular ketone metabolic process;cellular metabolic process;cellular process;cofactor metabolic process;metabolic process;organic acid metabolic process;small molecule metabolic process	4Fe-4S;Acetylation;Completeproteome;Directproteinsequencing;Iron;Iron-sulfur;Isopeptidebond;Lyase;Metal-binding;Mitochondrion;Phosphoprotein;Pyrrolidonecarboxylicacid;Referenceproteome;Transitpeptide;Tricarboxylicacidcycle;Ublconjugation	Aconitate hydratase, mitochondrial	Verified mitochondrial	Matrix	Mitochondrial	1	7	1	1	1	1	1	1	1	2.0631e+11	2.5353e+11	2.6187e+11	2.5535e+11	2.5136e+11	2.0652e+11	6.7799e+11	7.3403e+11	6.7079e+11	7.1538e+11	7.0581e+11	6.5491e+11	4.3539e+11	4.7679e+11	4.6481e+11	4.352e+11	4.1696e+11	3.7912e+11	2.5072e+11	2.5803e+11	281920000000	250650000000	2.5211e+11	2.1164e+11	6.2063e+10	5.8528e+10	6.6876e+10	5.5406e+10	3.7405e+10	3.9912e+10	3.3646e+10	4.5995e+10	1.1955e+11
O55137	Acot1	cellular ketone metabolic process;cellular lipid metabolic process;cellular metabolic process;cellular process;cofactor metabolic process;lipid metabolic process;metabolic process;organic acid metabolic process;primary metabolic process;small molecule metabolic process	Completeproteome;Cytoplasm;Hydrolase;Referenceproteome;Serineesterase	Acyl-coenzyme A thioesterase 1	Ancillary		Associated	1	4	0.666667	0	0	1	0.5	1	0		2.5326e+07		2.1969e+07	1.2236e+07	1.8154e+07													3.0716e+07	9.135e+07	1.922e+07	7.2237e+07	6.8346e+07	1.4729e+07			4.5167e+08	1.5388e+08	4.7715e+08		109690000	1.0872e+08	6.0863e+07
Q8VHQ9;A2AVR6	Acot11	biological regulation;cellular ketone metabolic process;cellular lipid metabolic process;cellular metabolic process;cellular process;lipid metabolic process;metabolic process;organic acid metabolic process;primary metabolic process;response to abiotic stimulus;response to stimulus;response to stress;signal transduction;small molecule metabolic process	Completeproteome;Cytoplasm;Hydrolase;Proteomicsidentification;Referenceproteome;Repeat;Serineesterase	Acyl-coenzyme A thioesterase 11	Verified mitochondrial;Verified mitochondrial	Matrix	Mitochondrial	1	2	1	1	0	0	0	0	0	6.9455e+08	6.4048e+08	4.542e+08	2.9108e+08	3.8994e+08	4.2822e+08	2.7773e+08	2.2421e+08	2.3786e+08	1.9012e+08	3.1206e+08	2.3427e+08
Q9DBK0	Acot12	cellular ketone metabolic process;cellular lipid metabolic process;cellular metabolic process;cellular process;cofactor metabolic process;lipid metabolic process;metabolic process;organic acid metabolic process;primary metabolic process;small molecule metabolic process	Completeproteome;Cytoplasm;Fattyacidmetabolism;Hydrolase;Lipidmetabolism;Referenceproteome;Repeat;Serineesterase	Acyl-coenzyme A thioesterase 12	Not reported mitochondrial		Not Mitochondrial	1	2	0	0	0	1	1	0	0																			2.3726e+09	227040000	1.686e+08	2.9353e+08	2.2616e+08	2.0909e+08	5.7896e+08	1.167e+09	2.6672e+09	1.4271e+09	1.0046e+09	1.0976e+09
Q9CQR4	Acot13	cellular component assembly;cellular component organization;macromolecular complex assembly;metabolic process;protein complex assembly	3D-structure;Acetylation;Completeproteome;Cytoplasm;Cytoskeleton;Hydrolase;Mitochondrion;Nucleus;Referenceproteome	Acyl-coenzyme A thioesterase 13;Acyl-coenzyme A thioesterase 13, N-terminally processed	Associated	Matrix	Mitochondrial	1	7	1	1	1	1	1	1	1	3.7329e+09	5.0366e+09	7.587e+09	6.7923e+09	5.974e+09	4.421e+09	1.106e+10	12150000000	9.3003e+09	11313000000	9.2398e+09	8.6222e+09	20235000000	2.2788e+10	2.5128e+10	1.7905e+10	1.6553e+10	14406000000	12715000000	1.6104e+10	1.948e+10	1.3926e+10	1.6425e+10	1.3674e+10	4.8667e+09	5.0782e+09	7.0087e+09	5.0913e+09	4.5517e+09	4.8357e+09	1.2026e+09	1.4336e+09	4.6127e+09
Q9QYR9	Acot2	cellular ketone metabolic process;cellular lipid metabolic process;cellular metabolic process;cellular process;cofactor metabolic process;lipid metabolic process;metabolic process;organic acid metabolic process;primary metabolic process;small molecule metabolic process	Acetylation;Completeproteome;Hydrolase;Mitochondrion;Referenceproteome;Serineesterase;Transitpeptide	Acyl-coenzyme A thioesterase 2, mitochondrial	Verified mitochondrial	Matrix	Mitochondrial	1	7	1	1	1	1	1	1	1	1.6837e+09	2.3738e+09	2.6216e+09	2793700000	2.5056e+09	1861900000	1.7915e+10	18743000000	1.8682e+10	2.4658e+10	2.1383e+10	2.1304e+10	2.1497e+10	2.4763e+10	24790000000	2.9071e+10	2.3554e+10	1.9454e+10	1.1516e+10	1.2707e+10	1.7367e+10	13131000000	15601000000	9.8779e+09	1.7548e+08	2.7742e+09	4.327e+09	2.2816e+09	3.1709e+09	4.5628e+08	3.5109e+09	7.0897e+09	2.0433e+10
Q9QYR7-2;Q9QYR7;A0A1Y7VMZ4	Acot3	cellular ketone metabolic process;cellular lipid metabolic process;cellular metabolic process;cellular process;cofactor metabolic process;lipid metabolic process;metabolic process;organic acid metabolic process;primary metabolic process;small molecule metabolic process	Alternativesplicing;Completeproteome;Hydrolase;Peroxisome;Referenceproteome;Serineesterase	Acyl-coenzyme A thioesterase 3	NA;NA;NA		Not Mitochondrial	1	2	0	0	0	1	1	0	0																			110120000	3.6913e+07	3.6199e+07	3.5679e+07	4.9272e+07	4.1044e+07	1.2113e+07	7.5806e+08	2.7541e+09	1.9236e+08	1.8367e+09	3.0043e+07
Q8BWN8	Acot4	catabolic process;cellular ketone metabolic process;cellular lipid metabolic process;cellular metabolic process;cellular process;cofactor metabolic process;lipid metabolic process;metabolic process;organic acid metabolic process;primary metabolic process;small molecule metabolic process	Completeproteome;Hydrolase;Peroxisome;Referenceproteome;Serineesterase	Acyl-coenzyme A thioesterase 4	Unclassified		Not Mitochondrial	1	2	0	0	0	1	1	0	0																			352670000	1.8465e+08	2.0627e+08	1.9894e+08	2.9417e+08	2.4017e+08	7.5921e+07	9.4381e+08	2.2839e+09	9.7259e+08	1.44e+09	3.4526e+08
Q91V12-3	Acot7	biosynthetic process;catabolic process;cellular ketone metabolic process;cellular lipid metabolic process;cellular metabolic process;cellular nitrogen compound metabolic process;cellular process;cofactor metabolic process;heterocycle metabolic process;lipid metabolic process;metabolic process;nitrogen compound metabolic process;nucleobase-containing compound metabolic process;nucleobase-containin…	3D-structure;Acetylation;Alternativesplicing;Completeproteome;Cytoplasm;Directproteinsequencing;Hydrolase;Referenceproteome;Repeat;Serineesterase	Cytosolic acyl coenzyme A thioester hydrolase			Not Mitochondrial	1	4	1	0	1	0.833333	0	1	0	2.6889e+09	2502900000	1.8082e+09	1.7767e+09	1882600000	1.8565e+09							1.7657e+08	1.7404e+08	1.3556e+08	1.9393e+08	1.0462e+08	183630000	113010000	2.709e+09	3.0427e+09	1.2857e+08	2535400000								2.947e+08	2.5616e+08	1.4306e+08
Q91V12-2;E9PYH2;Q91V12-4;Q91V12	Acot7	biosynthetic process;catabolic process;cellular ketone metabolic process;cellular lipid metabolic process;cellular metabolic process;cellular nitrogen compound metabolic process;cellular process;cofactor metabolic process;heterocycle metabolic process;lipid metabolic process;metabolic process;nitrogen compound metabolic process;nucleobase-containing compound metabolic process;nucleobase-containin…	3D-structure;Acetylation;Alternativesplicing;Completeproteome;Cytoplasm;Directproteinsequencing;Hydrolase;Proteomicsidentification;Referenceproteome;Repeat;Serineesterase	Cytosolic acyl coenzyme A thioester hydrolase	NA;Verified mitochondrial;NA;Verified mitochondrial	Matrix	Mitochondrial	1	3	1	0	1	0	0	1	0	6.9611e+08	4.347e+08	4.2311e+08	4.062e+08	4.62e+08	5.0648e+08							5.2692e+07	3.8726e+07	4.6706e+07	6.6751e+07	5.2314e+07	5.2752e+07													1.2693e+08	78660000	6.7233e+07
P58137;Q8BZR4	Acot8	catabolic process;cellular component organization;cellular ketone metabolic process;cellular metabolic process;cellular process;cofactor metabolic process;metabolic process;organelle fission;organelle organization;organic acid metabolic process;small molecule metabolic process	Completeproteome;Hydrolase;Peroxisome;Peroxisomebiogenesis;Proteomicsidentification;Referenceproteome;Serineesterase	Acyl-coenzyme A thioesterase 8	Unclassified;Unclassified		Not Mitochondrial	1	4	0.5	0	0	1	1	1	0		1.5678e+07		1.0074e+07	7672100														1.9786e+08	2.9879e+08	2.6241e+08	8.6652e+07	2.9302e+08	110960000	3.368e+08	4.0277e+08	7.8951e+08	6.6034e+08	4.1017e+08	5.526e+08	4.3841e+07	2.3946e+07	3.9095e+07
Q9R0X4	Acot9	cellular metabolic process;cellular process;cofactor metabolic process;metabolic process	Acetylation;Completeproteome;Directproteinsequencing;Hydrolase;Mitochondrion;Referenceproteome;Serineesterase;Transitpeptide	Acyl-coenzyme A thioesterase 9, mitochondrial	Verified mitochondrial	MIM	Mitochondrial	1	7	1	1	1	1	1	1	1	3.683e+09	4.8069e+09	5.8575e+09	5.1349e+09	4.4957e+09	3.9553e+09	4.3535e+09	4.1472e+09	4.865e+09	5.5227e+09	3.5213e+09	3.3415e+09	1.7923e+09	1744800000	1.894e+09	2.0267e+09	1.6296e+09	1.591e+09	1.123e+10	6.783e+09	6.0426e+09	1.3991e+10	8.0376e+09	9.6919e+09	3.3555e+08	3.2726e+08	3.3374e+08	1.4591e+08	2.3439e+08	1.4196e+08	5.0712e+09	7.0883e+09	1.8096e+10
Q9R0H0-2;A2A848	Acox1	biological regulation;catabolic process;cellular component organization;cellular ketone metabolic process;cellular lipid metabolic process;cellular metabolic process;cellular process;generation of precursor metabolites and energy;homeostatic process;lipid metabolic process;metabolic process;multicellular organismal process;organelle fission;organelle organization;organic acid metabolic process;pr…	Acetylation;Alternativesplicing;Completeproteome;FAD;Fattyacidmetabolism;Flavoprotein;Lipidmetabolism;Oxidoreductase;Peroxisome;Phosphoprotein;Proteomicsidentification;Referenceproteome	Peroxisomal acyl-coenzyme A oxidase 1	NA;Probable contaminant		Not Mitochondrial	1	7	0.666667	0.5	0.5	1	1	0.166667	0.666667	1.9562e+07	3.4123e+07		3.3288e+07	3.7067e+07			1.1718e+07	1.4622e+07	1.9821e+07			1.0801e+07	8.2895e+06	2.399e+07				1.3197e+09	3.2395e+08	5.7353e+08	1.0366e+09	5.3165e+08	1.5384e+09	13365000000	1.1963e+10	1.8251e+10	6.3838e+09	3928400000	7.181e+09	11319000
Q9R0H0	Acox1	biological regulation;catabolic process;cellular component organization;cellular ketone metabolic process;cellular lipid metabolic process;cellular metabolic process;cellular process;generation of precursor metabolites and energy;homeostatic process;lipid metabolic process;metabolic process;multicellular organismal process;organelle fission;organelle organization;organic acid metabolic process;pr…	Acetylation;Alternativesplicing;Completeproteome;FAD;Fattyacidmetabolism;Flavoprotein;Lipidmetabolism;Oxidoreductase;Peroxisome;Phosphoprotein;Referenceproteome	Peroxisomal acyl-coenzyme A oxidase 1	Probable contaminant		Not Mitochondrial	1	7	1	1	0.666667	1	1	1	0.833333	118400000	1.4559e+08	1.0444e+08	6.5119e+07	8.3006e+07	106560000	8.7079e+08	8.0738e+08	9.0613e+08	7.027e+08	3.4804e+08	5.5923e+08		4.0129e+07	5.7942e+07	109450000	3.1559e+07		2.2411e+10	5.8197e+09	7.6308e+09	1.5168e+10	6.2281e+09	14737000000	4.4907e+10	4.7235e+10	8.7323e+10	1.0171e+11	5.7404e+10	6.3174e+10	1.0534e+07	8.2688e+06	4.3428e+07
Q9QXD1	Acox2	catabolic process;cellular ketone metabolic process;cellular lipid metabolic process;cellular metabolic process;cellular process;lipid metabolic process;metabolic process;organic acid metabolic process;primary metabolic process;small molecule metabolic process	Acetylation;Completeproteome;FAD;Fattyacidmetabolism;Flavoprotein;Lipidmetabolism;Oxidoreductase;Peroxisome;Phosphoprotein;Referenceproteome	Peroxisomal acyl-coenzyme A oxidase 2	Probable contaminant		Not Mitochondrial	1	2	0	0	0	1	1	0	0																			2407800000	2285500000	2.4661e+09	1.2007e+09	2.4081e+09	1.4548e+09	9.4641e+09	8.2399e+09	1.8734e+10	1.38e+10	7.529e+09	1.1933e+10
Q9EPL9;Q3TAW3;E9Q296;Q8C178	Acox3	catabolic process;cellular ketone metabolic process;cellular lipid metabolic process;cellular metabolic process;cellular process;lipid metabolic process;metabolic process;organic acid metabolic process;primary metabolic process;small molecule metabolic process	Completeproteome;FAD;Fattyacidmetabolism;Flavoprotein;Lipidmetabolism;Oxidoreductase;Peroxisome;Phosphoprotein;Proteomicsidentification;Referenceproteome	Acyl-coenzyme A oxidase;Peroxisomal acyl-coenzyme A oxidase 3	Probable contaminant;Probable contaminant;Probable contaminant;Probable contaminant		Not Mitochondrial	1	4	0	0	0	1	1	1	0.333333																			5.685e+09	9.4271e+08	1024700000	3.4632e+09	9.6465e+08	3580500000	4.8416e+08	3.5216e+08	6.7143e+08	5.2993e+08	2.1098e+08	4.4622e+08	9.0624e+07	8.4394e+07	146950000
Q9D358;A0A1W2P7X3	Acp1		3D-structure;Acetylation;Alternativesplicing;Completeproteome;Cytoplasm;Hydrolase;Phosphoprotein;Polymorphism;Proteinphosphatase;Referenceproteome	Low molecular weight phosphotyrosine protein phosphatase	Unclassified;Unclassified		Not Mitochondrial	1	2	0.5	0	0	0	0	1	0		4.9692e+07			3.4847e+07	2.7242e+07																									2.0112e+07	1.634e+07	1.2146e+07
Q561M1;Q9D358-2	Acp1		3D-structure;Acetylation;Alternativesplicing;Completeproteome;Cytoplasm;Hydrolase;Phosphoprotein;Polymorphism;Proteinphosphatase;Proteomicsidentification;Referenceproteome	Low molecular weight phosphotyrosine protein phosphatase	Unclassified;NA		Not Mitochondrial	1	3	1	0	0	0.666667	0	1	0	4.2816e+08	6.5472e+08	5.3192e+08	4.3863e+08	3.538e+08	4.0738e+08														1.6004e+07		22576000	2.1535e+07	1.6106e+07							2.3171e+08	1.6864e+08	1.3709e+08
A0A5F8MPS7;P24638;B7ZCF5;B7ZCF4	Acp2	anatomical structure development;cellular component organization;cellular metabolic process;cellular process;developmental process;metabolic process;organelle organization;phosphorus metabolic process;vacuole organization	Completeproteome;Disulfidebond;Glycoprotein;Hydrolase;Lysosome;Membrane;Proteomicsidentification;Referenceproteome;Signal;Transmembrane;Transmembranehelix	Lysosomal acid phosphatase	Unclassified;Unclassified;Unclassified;Unclassified		Not Mitochondrial	1	5	1	0	0	1	1	1	0.333333	54827000	1.4613e+08	71032000	9.1867e+07	103440000	7.7769e+07													9.2975e+07	7.3813e+07	7.5688e+07	107000000	8.4242e+07	1.1055e+08	5.1919e+07	7.5327e+07	130580000	8.5727e+07	8.2692e+07	9.8493e+07	3.692e+08	2.2583e+08	3.4829e+08
Q05117	Acp5	anatomical structure morphogenesis;biological regulation;cellular metabolic process;cellular process;developmental process;homeostatic process;metabolic process;multi-organism process;phosphorus metabolic process;response to biotic stimulus;response to chemical stimulus;response to stimulus;response to stress	Completeproteome;Disulfidebond;Glycoprotein;Hydrolase;Iron;Lysosome;Metal-binding;Referenceproteome;Signal	Tartrate-resistant acid phosphatase type 5	Unclassified		Not Mitochondrial	1	5	0	1	0	1	1	1	0.166667							2.1009e+08	3.0023e+08	3.1743e+08	84398000	1.6353e+08	1.5144e+08							3.8652e+07	2.4679e+07	2.8166e+07	2.3191e+07	2.4072e+07	2.7559e+07	5.7146e+08	1.6293e+09	1.8154e+09	1.7082e+09	1409200000	1787900000	6.7627e+09	5.2938e+09	5.1852e+09
Q8BP40	Acp6	cell differentiation;cellular lipid metabolic process;cellular metabolic process;cellular process;developmental process;lipid metabolic process;metabolic process;phosphorus metabolic process;primary metabolic process	Alternativesplicing;Completeproteome;Hydrolase;Lipidmetabolism;Mitochondrion;Phospholipidmetabolism;Referenceproteome;Transitpeptide	Lysophosphatidic acid phosphatase type 6	Verified mitochondrial	IMS	Mitochondrial	1	7	1	1	1	1	1	1	1	6.5118e+08	1.0569e+09	1.1838e+09	9.191e+08	8.7871e+08	6.9453e+08	5.7664e+08	6.0039e+08	7.6715e+08	7.0567e+08	452820000	5.596e+08	6.3651e+08	5.5878e+08	6.5826e+08	6.415e+08	5.747e+08	3.1677e+08	3.763e+09	3.3744e+09	3.9252e+09	4.5141e+09	3.6398e+09	3.4492e+09	3.2423e+09	1.8812e+09	1.9799e+09	1883800000	1172600000	1.5613e+09	769040000	1200600000	3.5221e+09
Q99PU5	Acsbg1	cell death;cellular ketone metabolic process;cellular lipid metabolic process;cellular metabolic process;cellular process;death;lipid metabolic process;metabolic process;organic acid metabolic process;primary metabolic process;response to chemical stimulus;response to endogenous stimulus;response to stimulus;small molecule metabolic process	ATP-binding;Completeproteome;Cytoplasm;Cytoplasmicvesicle;Endoplasmicreticulum;Fattyacidmetabolism;Ligase;Lipidmetabolism;Microsome;Nucleotide-binding;Phosphoprotein;Referenceproteome	Long-chain-fatty-acid--CoA ligase ACSBG1	Unclassified		Not Mitochondrial	1	1	1	0	0	0	0	0	0	2.4136e+09	2.193e+09	1.8878e+09	1.7808e+09	1.9781e+09	2.205e+09
Q8VCW8	Acsf2	cellular ketone metabolic process;cellular lipid metabolic process;cellular metabolic process;cellular process;lipid metabolic process;metabolic process;organic acid metabolic process;primary metabolic process;small molecule metabolic process	Acetylation;ATP-binding;Completeproteome;Fattyacidmetabolism;Ligase;Lipidmetabolism;Mitochondrion;Nucleotide-binding;Referenceproteome;Transitpeptide	Acyl-CoA synthetase family member 2, mitochondrial	Verified mitochondrial	Matrix	Mitochondrial	1	7	1	1	1	1	1	1	0.833333	4.7045e+09	6.0789e+09	8.2819e+09	8.5601e+09	7.1117e+09	5.9394e+09	1.4076e+10	1.0355e+10	9.7115e+09	1.3025e+10	8.962e+09	1.2019e+10	1.3029e+09	1.4523e+09	1.3939e+09	2.1117e+09	1.0175e+09	9.6078e+08	1.4662e+09	3.7863e+09	5.0677e+09	2.3824e+09	4.9692e+09	1.5933e+09	5.6314e+10	38185000000	5.3139e+10	5.9677e+10	3.2334e+10	42492000000	1.3531e+10	2.1908e+10	6.02e+10
Q3URE1;A0A1D5RMC8	Acsf3	biosynthetic process;catabolic process;cellular ketone metabolic process;cellular lipid metabolic process;cellular metabolic process;cellular process;lipid metabolic process;metabolic process;organic acid metabolic process;primary metabolic process;small molecule metabolic process	Alternativesplicing;ATP-binding;Completeproteome;Fattyacidmetabolism;Ligase;Lipidmetabolism;Mitochondrion;Nucleotide-binding;Referenceproteome;Transitpeptide	Acyl-CoA synthetase family member 3, mitochondrial	Verified mitochondrial;Verified mitochondrial	Matrix	Mitochondrial	1	7	1	1	1	1	1	1	1	1.3111e+09	1692200000	2078000000	1.9207e+09	1.545e+09	1.4246e+09	9.0366e+09	7.3486e+09	7.4897e+09	8.8434e+09	6.7224e+09	6.9589e+09	1.5763e+09	1483800000	1.7402e+09	2.0049e+09	1327500000	1300800000	5.1903e+09	4.8054e+09	6.1431e+09	5.9569e+09	5.6568e+09	4.9445e+09	2.5357e+09	2.2911e+09	3.245e+09	2.7747e+09	1.9241e+09	2.2053e+09	6.3143e+08	9.5056e+08	2.7497e+09
P41216;D3Z041	Acsl1	biological regulation;biosynthetic process;catabolic process;cellular ketone metabolic process;cellular lipid metabolic process;cellular metabolic process;cellular process;glycerol ether metabolic process;lipid metabolic process;metabolic process;organic acid metabolic process;primary metabolic process;regulation of protein modification process;response to chemical stimulus;response to drug;respo…	Acetylation;ATP-binding;Completeproteome;Directproteinsequencing;Endoplasmicreticulum;Fattyacidmetabolism;Glycoprotein;Ligase;Lipidmetabolism;Magnesium;Membrane;Microsome;Mitochondrion;Mitochondrionoutermembrane;Nitration;Nucleotide-binding;Peroxisome;Phosphoprotein;Proteomicsidentification;Referenceproteome;Signal-anchor;Transmembrane;Transmembranehelix	Long-chain-fatty-acid--CoA ligase 1	Verified mitochondrial;Verified mitochondrial	MOM	Mitochondrial	1	7	1	1	1	1	1	1	1	9.6069e+08	1124400000	1.3638e+09	1082700000	1.3687e+09	1095900000	2.7004e+10	3.6298e+10	2.7925e+10	3.1135e+10	2.6365e+10	2.2183e+10	2.7488e+10	2.5028e+10	3.2654e+10	2.6947e+10	2.8065e+10	2.5805e+10	5.3599e+09	1.146e+10	1.3517e+10	4.6498e+09	1.3346e+10	4.9987e+09	3.3932e+10	3.3135e+10	4.9232e+10	5.7749e+10	2.7954e+10	3.8324e+10	3.1292e+08	2.3099e+08	5.6022e+08
Q9CZW4;E9PUC2	Acsl3	anatomical structure development;biological regulation;biosynthetic process;cellular component assembly;cellular component organization;cellular ketone metabolic process;cellular lipid metabolic process;cellular metabolic process;cellular process;developmental process;lipid metabolic process;macromolecular complex assembly;metabolic process;multicellular organismal process;organic acid metabolic …	ATP-binding;Completeproteome;Endoplasmicreticulum;Fattyacidmetabolism;Ligase;Lipidmetabolism;Magnesium;Membrane;Microsome;Mitochondrion;Mitochondrionoutermembrane;Nucleotide-binding;Peroxisome;Phosphoprotein;Proteomicsidentification;Referenceproteome;Signal-anchor;Transmembrane;Transmembranehelix	Long-chain-fatty-acid--CoA ligase 3	Verified mitochondrial;Verified mitochondrial		Mitochondrial	1	2	1	0	0	0	0.333333	0	0	1.2457e+08	1.8479e+08	177770000	1.6082e+08	186780000	1.8179e+08																						5.1527e+06		7.8303e+06
Q9QUJ7-2;Q9QUJ7	Acsl4	anatomical structure development;biological regulation;biosynthetic process;cell differentiation;cellular ketone metabolic process;cellular lipid metabolic process;cellular metabolic process;cellular process;developmental process;establishment of localization;glycerol ether metabolic process;lipid metabolic process;lipid transport;metabolic process;multicellular organismal process;organic acid me…	Alternativesplicing;ATP-binding;Completeproteome;Endoplasmicreticulum;Fattyacidmetabolism;Ligase;Lipidmetabolism;Magnesium;Membrane;Microsome;Mitochondrion;Mitochondrionoutermembrane;Nucleotide-binding;Peroxisome;Referenceproteome;Signal-anchor;Transmembrane;Transmembranehelix	Long-chain-fatty-acid--CoA ligase 4	NA;Verified mitochondrial		Mitochondrial	1	4	1	0	0	1	1	1	0	3.8413e+07	32129000	5.9003e+07	3.134e+07	4.1768e+07	4.7128e+07													29955000	3.2943e+07	2.5833e+07	25592000	4.9852e+07	2.7684e+07	2.5012e+08	148780000	2.7302e+08	8.6833e+07	109420000	129900000	7.9783e+07	7.4313e+07	7.7105e+07
Q8JZR0	Acsl5	cellular ketone metabolic process;cellular lipid metabolic process;cellular metabolic process;cellular process;lipid metabolic process;metabolic process;organic acid metabolic process;primary metabolic process;small molecule metabolic process	Acetylation;ATP-binding;Completeproteome;Endoplasmicreticulum;Fattyacidmetabolism;Ligase;Lipidmetabolism;Magnesium;Membrane;Mitochondrion;Mitochondrionoutermembrane;Nucleotide-binding;Referenceproteome;Signal-anchor;Transmembrane;Transmembranehelix	Long-chain-fatty-acid--CoA ligase 5	Verified mitochondrial		Mitochondrial	1	4	0	1	0	0.333333	1	1	0							6.7063e+08	7.5461e+08	8.1507e+08	3.7415e+08	6.6583e+08	6.384e+08								2.781e+07			5.5329e+07		2.9716e+09	3.6514e+09	6.6681e+09	5.8541e+09	3166500000	3.1715e+09	1.0754e+08	1.1035e+08	1.4194e+08
Q5ICG5;Q8R1X1;Q5F2C5;Q8BYJ0;E9Q7Y2	Acsl6	cell proliferation;cellular ketone metabolic process;cellular lipid metabolic process;cellular metabolic process;cellular process;lipid metabolic process;metabolic process;organic acid metabolic process;primary metabolic process;small molecule metabolic process	Completeproteome;Proteomicsidentification;Referenceproteome		Ancillary;Ancillary;Ancillary;Ancillary;Ancillary	MOM	Mitochondrial	1	3	1	0	0.833333	0	0	0	0.833333	4.6059e+09	5.1938e+09	6.3933e+09	6.6664e+09	5.6916e+09	5.4321e+09							1.5596e+07	5.5145e+06	5.297e+06	18075000		7.4298e+06
Q91WC3;Q91WC3-2	Acsl6	anatomical structure development;biological regulation;biosynthetic process;cell development;cell proliferation;cellular ketone metabolic process;cellular lipid metabolic process;cellular metabolic process;cellular process;developmental process;establishment of localization;glycerol ether metabolic process;lipid metabolic process;lipid transport;metabolic process;organic acid metabolic process;or…	Alternativesplicing;ATP-binding;Completeproteome;Endoplasmicreticulum;Fattyacidmetabolism;Ligase;Lipidmetabolism;Magnesium;Membrane;Microsome;Mitochondrion;Mitochondrionoutermembrane;Nucleotide-binding;Peroxisome;Referenceproteome;Signal-anchor;Transmembrane;Transmembranehelix	Long-chain-fatty-acid--CoA ligase 6	Ancillary;NA	MOM	Mitochondrial	0.5	1	0.5	0	0	0	0	0	0				16528000	1.4437e+07	1.0936e+07
Q91VA0;D3Z106;Q91VA0-2	Acsm1	biosynthetic process;cellular ketone metabolic process;cellular lipid metabolic process;cellular metabolic process;cellular process;lipid metabolic process;metabolic process;organic acid metabolic process;primary metabolic process;small molecule metabolic process	Acetylation;Alternativesplicing;ATP-binding;Completeproteome;Directproteinsequencing;Fattyacidmetabolism;GTP-binding;Ligase;Lipidmetabolism;Magnesium;Metal-binding;Mitochondrion;Nucleotide-binding;Proteomicsidentification;Referenceproteome;Transitpeptide	Acyl-coenzyme A synthetase ACSM1, mitochondrial	Verified mitochondrial;Verified mitochondrial;NA	Matrix	Mitochondrial	1	5	0	0.5	0.5	1	1	0.666667	0							6.0702e+07		3.6893e+07			2.1993e+07	6.6535e+07	42947000	4.71e+07				1.6976e+10	4.8409e+10	5.9627e+10	1.8654e+10	4.8673e+10	1.6005e+10	6.5434e+10	4.8571e+10	6.2715e+10	4.4144e+10	4.0403e+10	4.6807e+10		2.5813e+07	7.3085e+07
Q8K0L3;Q8K0L3-2;Q8K0L3-3	Acsm2	cellular ketone metabolic process;cellular lipid metabolic process;cellular metabolic process;cellular process;lipid metabolic process;metabolic process;organic acid metabolic process;primary metabolic process;small molecule metabolic process	Alternativesplicing;ATP-binding;Completeproteome;Fattyacidmetabolism;Ligase;Lipidmetabolism;Magnesium;Metal-binding;Mitochondrion;Nucleotide-binding;Referenceproteome;Transitpeptide	Acyl-coenzyme A synthetase ACSM2, mitochondrial	Ancillary;NA;NA	Matrix	Mitochondrial	1	5	0	0	0.166667	1	0.166667	0.833333	0.333333													7.8425e+07						2.9233e+11	83940000000	1.1328e+11	3.4734e+11	8.9369e+10	2.6926e+11	4.1722e+07						287080000	3.0441e+07	3.8849e+09
Q3UNX5;Q3UNX5-2	Acsm3	biosynthetic process;cellular ketone metabolic process;cellular lipid metabolic process;cellular metabolic process;cellular process;lipid metabolic process;metabolic process;organic acid metabolic process;primary metabolic process;small molecule metabolic process	Acetylation;Alternativesplicing;ATP-binding;Completeproteome;Fattyacidmetabolism;Ligase;Lipidmetabolism;Magnesium;Metal-binding;Mitochondrion;Nucleotide-binding;Referenceproteome;Transitpeptide	Acyl-coenzyme A synthetase ACSM3, mitochondrial	Verified mitochondrial;NA	Matrix	Mitochondrial	1	4	0	1	0	1	1	0.333333	0							2.5546e+09	3.0805e+09	2.4465e+09	2.0608e+09	1.7755e+09	2.0469e+09							7.8438e+10	8.6932e+07	1.3109e+10	8.7301e+10	1.3718e+10	74860000000	4.1783e+09	2539900000	3.2771e+09	4.7926e+09	2.3625e+09	3.3229e+09		1.7301e+07	3.4297e+08
Q8BGA8;A0A140LHR8	Acsm5	cellular ketone metabolic process;cellular lipid metabolic process;cellular metabolic process;cellular process;lipid metabolic process;metabolic process;organic acid metabolic process;primary metabolic process;small molecule metabolic process	Acetylation;Alternativesplicing;ATP-binding;Completeproteome;Fattyacidmetabolism;Ligase;Lipidmetabolism;Magnesium;Metal-binding;Mitochondrion;Nucleotide-binding;Referenceproteome;Transitpeptide	Acyl-coenzyme A synthetase ACSM5, mitochondrial	Unclassified;Unclassified	Matrix	Mitochondrial	1	4	0	1	1	1	1	0	0							1.2423e+08	1.653e+08	1.9841e+08	104520000	8.2632e+07	1.0255e+08	8.4077e+07	1.0898e+07	1.2849e+07	1.4632e+08	2.2857e+07	1.3681e+08	9291600000	8.7159e+09	1.1317e+10	1.6462e+10	1.0665e+10	1.2652e+10	1.4052e+10	7.9662e+09	1.4147e+10	11837000000	7.5737e+09	10716000000
Q99NB1	Acss1	biosynthetic process;cellular ketone metabolic process;cellular metabolic process;cellular process;cofactor metabolic process;metabolic process;organic acid metabolic process;small molecule metabolic process	Acetylation;ATP-binding;Completeproteome;Ligase;Mitochondrion;Nucleotide-binding;Referenceproteome;Transitpeptide	Acetyl-coenzyme A synthetase 2-like, mitochondrial	Verified mitochondrial	MIM	Mitochondrial	1	6	1	1	1	1	0	1	1	1539400000	1.7966e+09	2.4938e+09	1842100000	2.0309e+09	1729000000	9.8147e+09	8.7454e+09	7.5502e+09	5.9398e+09	7399400000	7.7249e+09	1.4096e+10	2.0135e+10	2.5224e+10	1.9051e+10	1.9952e+10	1.6653e+10	1.732e+10	2.9582e+10	3.8525e+10	2.3219e+10	2.9791e+10	1.5351e+10							3.0291e+09	2972300000	1.0858e+10
A2AQN4;Q9QXG4;A2AQN5;F7CU63	Acss2	biosynthetic process;cellular ketone metabolic process;cellular metabolic process;cellular process;cofactor metabolic process;lipid metabolic process;metabolic process;organic acid metabolic process;primary metabolic process;small molecule metabolic process	Acetylation;ATP-binding;Completeproteome;Cytoplasm;Ligase;Nucleotide-binding;Phosphoprotein;Proteomicsidentification;Referenceproteome	Acetyl-coenzyme A synthetase, cytoplasmic	Not reported mitochondrial;Not reported mitochondrial;Not reported mitochondrial;Not reported mitochondrial		Not Mitochondrial	1	3	1	0	0	0	0.166667	0.833333	0	5.9363e+07	3.2862e+07	1.612e+07	1.6121e+07	1.5889e+07	1.7099e+07																							9.5407e+06		7.14e+06	7.2008e+06
Q14DH7;Q14DH7-2	Acss3		Acetylation;Alternativesplicing;ATP-binding;Completeproteome;Ligase;Mitochondrion;Nucleotide-binding;Referenceproteome;Transitpeptide	Acyl-CoA synthetase short-chain family member 3, mitochondrial	Verified mitochondrial;NA	Matrix	Mitochondrial	1	5	0.5	1	0	1	1	0	1	8.1596e+06	2.16e+07				9918600	7.4654e+09	7821400000	7.5382e+09	4.1748e+09	4.0557e+09	7.7339e+09							8.6069e+08	8.614e+08	1921000000	5.8128e+08	1.0651e+09	6.4866e+08	7.7597e+08	5.0804e+09	7.5681e+09	3008400000	3.9854e+09	9.1995e+08
P68134	Acta1	anatomical structure development;cell development;cell growth;cellular component organization;cellular process;cytoskeleton organization;developmental process;growth;multicellular organismal process;muscle adaptation;organelle organization;response to abiotic stimulus;response to chemical stimulus;response to endogenous stimulus;response to external stimulus;response to extracellular stimulus;res…	3D-structure;Acetylation;ATP-binding;Completeproteome;Cytoplasm;Cytoskeleton;Methylation;Muscleprotein;Nucleotide-binding;Oxidation;Referenceproteome	Actin, alpha skeletal muscle	Unclassified		Not Mitochondrial	1	2	0	0.166667	0	0	0	0	1											23034000
P62737;P63268;D3YZY0;A0A494B9T3	Acta2;Actg2	anatomical structure development;biological regulation;cell development;cellular process;circulatory system process;developmental process;multicellular organismal process;multi-organism process;muscle contraction;response to biotic stimulus;response to stimulus	Acetylation;ATP-binding;Completeproteome;Cytoplasm;Cytoskeleton;Directproteinsequencing;Methylation;Muscleprotein;Nucleotide-binding;Oxidation;Proteomicsidentification;Referenceproteome	Actin, aortic smooth muscle;Actin, gamma-enteric smooth muscle	Unclassified;Unclassified;Unclassified;Unclassified		Not Mitochondrial	1	3	0	0	0	0.166667	0	1	0.166667																								9.7455e+06							117880000	1.135e+08	1.5317e+08
P60710;E9Q1F2;E9Q5F4;G3UZ07	Actb;Actg1	anatomical structure development;anatomical structure morphogenesis;biological adhesion;biological regulation;cell adhesion;cellular component morphogenesis;cellular component organization;cellular process;chromatin modification;chromatin organization;chromosome organization;cytoskeleton organization;developmental process;homeostatic process;organelle organization	Acetylation;ATP-binding;Completeproteome;Cytoplasm;Cytoskeleton;Directproteinsequencing;Methylation;Nucleotide-binding;Oxidation;Proteomicsidentification;Referenceproteome;Ublconjugation	Actin, cytoplasmic 1;Actin, cytoplasmic 1, N-terminally processed	Verified mitochondrial;Verified mitochondrial;Verified mitochondrial;Ancillary		Mitochondrial	1	4	1	0	0	0.833333	0.833333	1	0	1.5327e+09	1.5528e+09	1.1716e+09	8.2508e+08	1119200000	1.4287e+09													3.5763e+07		5.0927e+07	24007000	7.8547e+07	5.8832e+07	3.9392e+07		5.7451e+07	5.5755e+07	2.0486e+07	30973000	1198800000	1.4109e+09	1169400000
Q8BFZ3	Actbl2		ATP-binding;Completeproteome;Cytoplasm;Cytoskeleton;Methylation;Nucleotide-binding;Oxidation;Referenceproteome	Beta-actin-like protein 2	Unclassified		Not Mitochondrial	1	4	0.833333	0	0.166667	0	0	1	0.166667		4.3583e+07	4.1005e+07	3.7573e+07	25064000000	4.9147e+07									2.1254e+08																1.4947e+08	1.5482e+08	107060000
P68033	Actc1	anatomical structure formation involved in morphogenesis;anatomical structure morphogenesis;biological regulation;cellular component assembly;cellular component movement;cellular component organization;cellular process;circulatory system process;cytoskeleton organization;developmental process;metabolic process;multicellular organismal process;muscle contraction;organelle organization;response to …	ATP-binding;Completeproteome;Cytoplasm;Cytoskeleton;Directproteinsequencing;Methylation;Muscleprotein;Nucleotide-binding;Oxidation;Referenceproteome	Actin, alpha cardiac muscle 1	Not reported mitochondrial		Not Mitochondrial	1	7	1	1	1	1	1	1	1	2.2452e+10	2.0651e+10	1.6545e+10	1.5134e+10	18265000000	1.5664e+10	6.2459e+07	29464000	1.6173e+08	1.4721e+08	2.1351e+08	7.0807e+07	4.1546e+09	5.3467e+09	1117100000	7.2622e+08	1.7014e+09	3.5529e+09	1.6056e+09	1.965e+09	1.6793e+09	9.0939e+08	1384800000	1.2966e+09	1190400000	1.0514e+09	1.2034e+09	1282900000	5.1811e+08	9.3715e+08	4.6165e+09	3.6892e+09	2.648e+10
P63260	Actg1	biological adhesion;biological regulation;cell adhesion;cellular component organization;cellular process;cytoskeleton organization;homeostatic process;organelle organization	Acetylation;ATP-binding;Completeproteome;Cytoplasm;Cytoskeleton;Directproteinsequencing;Methylation;Nucleotide-binding;Oxidation;Referenceproteome	Actin, cytoplasmic 2;Actin, cytoplasmic 2, N-terminally processed	Ancillary		Associated	1	7	1	1	1	1	1	1	1	2.0225e+11	1.9945e+11	1.5643e+11	1.2884e+11	1.6999e+11	1.6988e+11	2.0659e+09	1.2804e+09	8.8181e+08	8.6175e+08	1222900000	1.4211e+09	5.4504e+09	5.8453e+09	1.6632e+09	1.3579e+09	2.6568e+09	4.1999e+09	1.4093e+10	1.7237e+10	1.5523e+10	8.6929e+09	1.6768e+10	1.2161e+10	9.8554e+09	5.9072e+09	7.5948e+09	8.3583e+09	4.3878e+09	6.6735e+09	3.9545e+11	3.6512e+11	3.1632e+11
Q9Z2N8	Actl6a	anatomical structure development;biological regulation;biosynthetic process;cellular component organization;cellular metabolic process;cellular nitrogen compound metabolic process;cellular process;chromatin modification;chromatin organization;chromosome organization;developmental process;DNA metabolic process;DNA recombination;DNA repair;histone modification;macromolecule metabolic process;macrom…	Acetylation;Activator;Chromatinregulator;Completeproteome;DNAdamage;DNArecombination;DNArepair;Growthregulation;Neurogenesis;Nucleus;Phosphoprotein;Referenceproteome;Transcription;Transcriptionregulation	Actin-like protein 6A	Unclassified		Not Mitochondrial	1	1	0	0	0	0	0	1	0																															6.0532e+07	5.4859e+07	2.7836e+07
Q7TPR4	Actn1	biological regulation;cell junction organization;cellular component assembly;cellular component organization;cellular process;cytoskeleton organization;organelle organization	Acetylation;Actin-binding;Calcium;Celljunction;Cellmembrane;Cellprojection;Completeproteome;Cytoplasm;Cytoskeleton;Membrane;Metal-binding;Phosphoprotein;Referenceproteome;Repeat	Alpha-actinin-1	Unclassified		Not Mitochondrial	1	6	1	0	0.833333	1	1	1	0.833333	7.9754e+09	8.6002e+09	4.7038e+09	3913900000	5.069e+09	5.8619e+09							102760000	1.3004e+08	2.1898e+07		3.8848e+07	124070000	3.7555e+08	3.3198e+08	1.8958e+08	1.7318e+08	2.958e+08	3.0876e+08	1.8635e+08	123660000	2.178e+08	2.3713e+08	9.7461e+07	2.0502e+08	6.7414e+10	5.2183e+10	2.5476e+10
A1BN54	Actn1	biological regulation;cell junction organization;cellular component assembly;cellular component organization;cellular process;cytoskeleton organization;organelle organization	Actin-binding;Calcium;Completeproteome;Proteomicsidentification;Referenceproteome;Repeat		Unclassified		Not Mitochondrial	1	2	1	0	0	0	0	1	0	7.3256e+07	8.1695e+07	4.0564e+07	4.5797e+07	5.5754e+07	6.5537e+07																									2.2848e+07	1.8602e+07	1.3585e+07
Q9JI91	Actn2	biological regulation;cell junction organization;cellular component assembly;cellular component organization;cellular homeostasis;cellular ion homeostasis;cellular process;homeostatic process;macromolecular complex assembly;multicellular organismal process;muscle contraction;protein complex assembly;regulation of transport	Actin-binding;Calcium;Completeproteome;Cytoplasm;Metal-binding;Referenceproteome;Repeat;Ublconjugation	Alpha-actinin-2	Not reported mitochondrial		Not Mitochondrial	1	4	1	0	1	0	0.333333	0	0.833333	745380000	9.3698e+08	4.346e+08	3.683e+08	3.6315e+08	5.2043e+08							1.6335e+09	2.3406e+09	4.0232e+08	1.369e+08	4.1323e+08	1.4606e+09								3.6372e+07		34217000
O88990	Actn3	multicellular organismal process;muscle contraction	Acetylation;Actin-binding;Calcium;Completeproteome;Metal-binding;Referenceproteome;Repeat	Alpha-actinin-3	Unclassified		Not Mitochondrial	1	1	0	0	0	0	0	0	1
E9Q2W9	Actn4	biological regulation;cell junction organization;cellular component assembly;cellular component organization;cellular process;response to stimulus;signal transduction	Actin-binding;Completeproteome;Proteomicsidentification;Referenceproteome;Repeat		Unclassified		Not Mitochondrial	1	1	1	0	0	0	0	0	0	9.8485e+07	1.104e+08	7.9127e+07	4.7707e+07	1.5196e+07	8.7516e+06
P57780	Actn4	biological regulation;cell junction organization;cellular component assembly;cellular component organization;cellular process;cytoskeleton organization;establishment of localization;organelle organization;protein transport;regulation of transport;response to chemical stimulus;response to stimulus;response to stress;signal transduction;transport	Acetylation;Actin-binding;Calcium;Celljunction;Completeproteome;Cytoplasm;Directproteinsequencing;Metal-binding;Nucleus;Phosphoprotein;Proteintransport;Referenceproteome;Repeat;Transport	Alpha-actinin-4	Unclassified		Not Mitochondrial	1	4	0.333333	0	0	0.5	0.5	1	0	17108000	1.9816e+07																	1.7078e+07	2.7847e+07	2.4795e+07				1.4956e+07		1.9501e+07	2.2751e+07			193710000	1.728e+08	117430000
Q9QZB7	Actr10	cellular component movement;cellular process	Completeproteome;Cytoplasm;Cytoskeleton;Referenceproteome	Actin-related protein 10	Unclassified		Not Mitochondrial	1	2	1	0	0	0	0	1	0	187300000	2.8663e+08	2.2752e+08	1.3661e+08	161290000	1.5679e+08																									3.8605e+07	3.4527e+07	11506000
P61164;A0A494BB86	Actr1a		Acetylation;ATP-binding;Completeproteome;Cytoplasm;Cytoskeleton;Nucleotide-binding;Referenceproteome	Alpha-centractin	Unclassified;Unclassified		Not Mitochondrial	1	4	1	0	0.333333	0.666667	0	1	0	2.7991e+09	2.6115e+09	2.4618e+09	1.9171e+09	2.039e+09	2482300000							3.815e+06	5.0403e+06					9.7096e+06	9.6984e+06	5.5816e+06	5.9044e+06									1615500000	1.4431e+09	6.0999e+08
Q8R5C5	Actr1b		Acetylation;ATP-binding;Completeproteome;Cytoplasm;Cytoskeleton;Directproteinsequencing;Nitration;Nucleotide-binding;Referenceproteome	Beta-centractin	Unclassified		Not Mitochondrial	1	3	1	0	0	0.5	0	1	0	7.3323e+08	1.6207e+09	9.6261e+08	7.591e+08	9.2633e+08	6.6582e+08													8.6977e+06	8.6686e+06				9934300							5.6342e+07	9.737e+07	1.892e+07
P61161	Actr2	anatomical structure formation involved in morphogenesis;biological regulation;cell cycle;cell division;cellular component assembly;cellular component movement;cellular component organization;cellular localization;cellular process;cytokinesis;cytoskeleton organization;developmental process;establishment of localization;establishment or maintenance of cell polarity;localization;meiotic cell cycle;…	Acetylation;Actin-binding;ATP-binding;Cellprojection;Completeproteome;Cytoplasm;Cytoskeleton;Directproteinsequencing;Nucleotide-binding;Referenceproteome	Actin-related protein 2	Unclassified		Not Mitochondrial	1	5	1	0.333333	0	1	1	1	0	2.81e+09	3352600000	2.7078e+09	2.2786e+09	2656900000	2337000000		5.8496e+07	3.2941e+07										109080000	1.1603e+08	5.7838e+07	1.1118e+07	55322000	3.501e+07	6.8504e+07	4.747e+07	47341000	9.6135e+07	2.147e+07	2.7802e+07	8.4214e+09	8.2906e+09	6.576e+09
Q99JY9	Actr3	anatomical structure morphogenesis;biological regulation;cell cycle;cell division;cellular component morphogenesis;cellular component movement;cellular component organization;cellular localization;cellular process;cytokinesis;cytoskeleton organization;developmental process;establishment of localization;establishment or maintenance of cell polarity;localization;meiotic cell cycle;organelle localiz…	Acetylation;Actin-binding;ATP-binding;Cellprojection;Ciliumbiogenesis/degradation;Completeproteome;Cytoplasm;Cytoskeleton;Directproteinsequencing;Nucleotide-binding;Referenceproteome	Actin-related protein 3	Unclassified		Not Mitochondrial	1	6	1	0.5	0.5	1	1	1	0	4.3639e+09	4.685e+09	3.4677e+09	2.6084e+09	3.1876e+09	3.5898e+09	2.0016e+07		17089000	1.3431e+07			1.2355e+07			1.9806e+06	2497000		129540000	8.0537e+07	9.1459e+07	7.9636e+07	6.5424e+07	102990000	114640000	1.1095e+08	104380000	1.3711e+08	2.9825e+07	7.1356e+07	1.2832e+10	9.4342e+09	9.4677e+09
Q641P0;Q641P0-2	Actr3b	biological regulation;cellular component organization;cellular process;cytoskeleton organization;organelle organization;regulation of organelle organization	Acetylation;Actin-binding;Alternativesplicing;ATP-binding;Cellprojection;Completeproteome;Cytoplasm;Cytoskeleton;Nucleotide-binding;Referenceproteome	Actin-related protein 3B	Unclassified;NA		Not Mitochondrial	1	1	1	0	0	0	0	0	0	5.5629e+08	5.1489e+08	4.5232e+08	3.4333e+08	3.9902e+08	3.5282e+08
A0A1L1SS90;A0A0R4J050;A0A1L1SRW7;Q99JW2;A0A1L1SRC1	Acy1	amine metabolic process;cellular amino acid metabolic process;cellular ketone metabolic process;cellular metabolic process;cellular nitrogen compound metabolic process;cellular process;metabolic process;nitrogen compound metabolic process;organic acid metabolic process;primary metabolic process;small molecule metabolic process	Completeproteome;Cytoplasm;Hydrolase;Metal-binding;Referenceproteome;Zinc	Aminoacylase-1	Not reported mitochondrial;Not reported mitochondrial;Not reported mitochondrial;NA;Not reported mitochondrial		Not Mitochondrial	1	3	1	0	0	0.333333	0	0.833333	0	2.1474e+08	168910000	7.9459e+07	8.6609e+07	1.289e+08	1.4005e+08																	1.8767e+07	9.234e+06							1.5199e+07	6.335e+06
Q91XE4;A0A494B9B0	Acy3		3D-structure;Cellmembrane;Completeproteome;Cytoplasm;Hydrolase;Membrane;Metal-binding;Referenceproteome;Zinc	N-acyl-aromatic-L-amino acid amidohydrolase (carboxylate-forming)	Unclassified;Unclassified		Not Mitochondrial	1	1	0	0	0	1	0	0	0																			1.3083e+09	3.6179e+08	323290000	6.0172e+08	3.0824e+08	7.8586e+08
E9QJT5;P56376	Acyp1	metabolic process	Acetylation;Completeproteome;Hydrolase;Proteomicsidentification;Referenceproteome	Acylphosphatase;Acylphosphatase-1	Unclassified;Unclassified		Not Mitochondrial	1	6	1	1	0.5	1	0	1	0.666667	6.4428e+08	4.6984e+08	5.9281e+08	4.1633e+08	5.9161e+08	5.6156e+08	1.5171e+07	9.5778e+06	18683000	2.0343e+07	1.3901e+07	1.0227e+07	8.4092e+06		1.4472e+07			8.1618e+06	2.0577e+07	3.2642e+07	3.636e+07	1.2637e+07	2.099e+07	2.3315e+07							1.3818e+08	2.0634e+08	170410000
P56375	Acyp2	metabolic process	Completeproteome;Hydrolase;Referenceproteome	Acylphosphatase-2	Ancillary		Associated	1	6	1	1	1	1	0	1	1	6.7718e+08	7.0348e+08	6.0974e+08	455860000	5.4491e+08	5.1909e+08	9.1354e+08	7.5042e+08	703610000	8.7562e+08	8.1357e+08	8.2409e+08	4.9415e+08	4.2977e+08	4.9764e+08	2.8528e+08	4.2981e+08	3.481e+08	4.2228e+08	2.6726e+08	4.2308e+08	3.5091e+08	3.9538e+08	2.8657e+08							1.4835e+07	1.6386e+07	1.7553e+07
P03958	Ada	aging;amine transport;anatomical structure development;behavior;biological regulation;biosynthetic process;catabolic process;cell activation;cell differentiation;cellular aromatic compound metabolic process;cellular metabolic compound salvage;cellular metabolic process;cellular nitrogen compound metabolic process;cellular process;developmental process;embryo development;establishment of localizat…	3D-structure;Acetylation;Celladhesion;Celljunction;Cellmembrane;Completeproteome;Cytoplasm;Cytoplasmicvesicle;Hydrolase;Membrane;Metal-binding;Nucleotidemetabolism;Referenceproteome;Zinc	Adenosine deaminase	Unclassified		Not Mitochondrial	1	1	0	0	0	0	0	1	0																															8.2995e+08	5.7554e+08	4.5665e+08
O35598;E9PYF2	Adam10	biological regulation;cell activation;cellular metabolic process;cellular process;developmental process;embryo development;establishment of localization;immune system process;macromolecule metabolic process;macromolecule modification;metabolic process;nuclear transport;nucleocytoplasmic transport;phosphorus metabolic process;primary metabolic process;protein metabolic process;protein modification…	Cleavageonpairofbasicresidues;Completeproteome;Disulfidebond;Glycoprotein;Hydrolase;Membrane;Metal-binding;Metalloprotease;Notchsignalingpathway;Phosphoprotein;Protease;Proteomicsidentification;Referenceproteome;Secreted;SH3-binding;Signal;Transmembrane;Transmembranehelix;Zinc;Zymogen	Disintegrin and metalloproteinase domain-containing protein 10	Not reported mitochondrial;Not reported mitochondrial		Not Mitochondrial	1	2	0.833333	0	0	0	0	1	0	7.0814e+07	8.0867e+07	2.3962e+07	1.7825e+07	4.437e+07																										4.7589e+08	4.1188e+08	2.9095e+08
Q7TQG7;Q9R1V4	Adam11	biological regulation;cellular process;response to stimulus;signal transduction	Cleavageonpairofbasicresidues;Completeproteome;Disulfidebond;EGF-likedomain;Glycoprotein;Integrin;Membrane;Proteomicsidentification;Referenceproteome;Signal;Transmembrane;Transmembranehelix	Disintegrin and metalloproteinase domain-containing protein 11	Unclassified;Unclassified		Not Mitochondrial	1	1	1	0	0	0	0	0	0	2.6442e+08	1.7625e+08	1.521e+08	1.0957e+08	171980000	202480000
E9PXU2;Q9Z0F8;Q9Z0F8-2	Adam17	anatomical structure development;biological adhesion;biological regulation;cell activation;cell adhesion;cell differentiation;cell motility;cellular component movement;cellular metabolic process;cellular process;developmental process;immune system process;locomotion;macromolecule metabolic process;metabolic process;multicellular organismal process;multi-organism process;primary metabolic process;…	Alternativesplicing;Cellmembrane;Cleavageonpairofbasicresidues;Completeproteome;Disulfidebond;Glycoprotein;Hydrolase;Membrane;Metal-binding;Metalloprotease;Notchsignalingpathway;Phosphoprotein;Protease;Proteomicsidentification;Referenceproteome;Secreted;SH3-binding;Signal;Transmembrane;Transmembranehelix;Zinc;Zymogen	Disintegrin and metalloproteinase domain-containing protein 17	Not reported mitochondrial;Not reported mitochondrial;NA		Not Mitochondrial	0.666667	1	0	0	0	0	0	0.666667	0																															2.6736e+07	2.9959e+07	2.9614e+07
Q9R1V6;Q9R1V6-13;Q9R1V6-15;Q9R1V6-5;Q9R1V6-4;Q9R1V6-20;Q9R1V6-1;Q9R1V6-9	Adam22	behavior;cell differentiation;cellular process;developmental process;multicellular organismal process;response to stimulus	Alternativesplicing;Cellprojection;Cleavageonpairofbasicresidues;Completeproteome;Disulfidebond;EGF-likedomain;Glycoprotein;Membrane;Phosphoprotein;Receptor;Referenceproteome;Signal;Transmembrane;Transmembranehelix	Disintegrin and metalloproteinase domain-containing protein 22	Unclassified;NA;NA;NA;NA;NA;NA;NA		Not Mitochondrial	0	0	0	0	0	0	0	0	0
Q9R1V6-11;Q9R1V6-8;Q9R1V6-14;D3YUP9;Q9R1V6-6;Q9R1V6-7;Q9R1V6-12	Adam22	behavior;cell differentiation;cellular process;developmental process;multicellular organismal process;response to stimulus	Alternativesplicing;Cellprojection;Cleavageonpairofbasicresidues;Completeproteome;Disulfidebond;EGF-likedomain;Glycoprotein;Membrane;Phosphoprotein;Proteomicsidentification;Receptor;Referenceproteome;Signal;Transmembrane;Transmembranehelix	Disintegrin and metalloproteinase domain-containing protein 22	NA;NA;NA;Unclassified;NA;NA;NA		Not Mitochondrial	1	1	1	0	0	0	0	0	0	2.0326e+09	2.2144e+09	1396500000	9.338e+08	1.3317e+09	1643200000
Q9R1V6-17;Q9R1V6-10;Q9R1V6-19;Q9R1V6-2;Q9R1V6-18;Q9R1V6-21;Q9R1V6-16	Adam22	behavior;cell differentiation;cellular process;developmental process;multicellular organismal process;response to stimulus	Alternativesplicing;Cellprojection;Cleavageonpairofbasicresidues;Completeproteome;Disulfidebond;EGF-likedomain;Glycoprotein;Membrane;Phosphoprotein;Receptor;Referenceproteome;Signal;Transmembrane;Transmembranehelix	Disintegrin and metalloproteinase domain-containing protein 22	NA;NA;NA;NA;NA;NA;NA		Not Mitochondrial	0	0	0	0	0	0	0	0	0
Q9R1V7-2;Q9R1V7;Q9R1V7-4;Q9R1V7-3	Adam23	biological adhesion;cell adhesion;cellular process	Alternativesplicing;Celladhesion;Cellmembrane;Cleavageonpairofbasicresidues;Completeproteome;Disulfidebond;EGF-likedomain;Glycoprotein;Membrane;Referenceproteome;Secreted;Signal;Transmembrane;Transmembranehelix	Disintegrin and metalloproteinase domain-containing protein 23	NA;Unclassified;NA;NA		Not Mitochondrial	1	2	1	0	0	0	0	0.166667	0	1331500000	1553300000	1.04e+09	8.7545e+08	1.0412e+09	1094600000																										3.8976e+07
F6S1B5;Q3TTE0-4;Q3TTE0-3;Q3TTE0;Q3TTE0-2	Adam5		Alternativesplicing;Completeproteome;Disulfidebond;EGF-likedomain;Membrane;Referenceproteome;Signal;Transmembrane;Transmembranehelix	Disintegrin and metalloproteinase domain-containing protein 5	NA;NA;NA;NA;NA		Not Mitochondrial	0.833333	2	0.833333	0	0	0	0.5	0	0	8.4747e+06		2.0404e+07	1.9727e+07	1.5559e+07	1.8183e+07																					1.4004e+07	8.1035e+06		14330000
Q4VC17	Adamts18	anatomical structure development;biological regulation;developmental process	Completeproteome;Disulfidebond;Extracellularmatrix;Glycoprotein;Hydrolase;Metal-binding;Metalloprotease;Protease;Referenceproteome;Repeat;Secreted;Signal;Zinc;Zymogen	A disintegrin and metalloproteinase with thrombospondin motifs 18	Unclassified		Not Mitochondrial	0	0	0	0	0	0	0	0	0
E9PY16	Adap1	biological regulation	Completeproteome;Metal-binding;Proteomicsidentification;Referenceproteome;Zinc		Unclassified		Not Mitochondrial	1	2	1	0	0	0	0	1	0	5.1901e+08	4.4536e+08	4.0638e+08	3.2376e+08	3.4559e+08	3.5083e+08																									2.6426e+07	20824000	1.6748e+07
Q9D0L4;Q9D0L4-2	Adck1		Alternativesplicing;ATP-binding;Completeproteome;Kinase;Nucleotide-binding;Referenceproteome;Secreted;Serine/threonine-proteinkinase;Signal;Transferase	Uncharacterized aarF domain-containing protein kinase 1	Ancillary;NA	unknown	Mitochondrial	1	7	1	1	1	1	1	1	1	3.1747e+08	3.9941e+08	5.4835e+08	5.5546e+08	3.896e+08	4.1243e+08	6.5492e+08	6.3939e+08	6.8482e+08	7.836e+08	7.1367e+08	6.8109e+08	4.7657e+08	4.6329e+08	5.3958e+08	5.5559e+08	3.892e+08	4.2023e+08	3.3518e+08	3.4616e+08	5.3683e+08	3.8524e+08	3.5002e+08	2.9837e+08	9.22e+07	9.4333e+07	5.45e+07	3.3632e+07	5.5203e+07	2.4147e+07	7.3984e+07	1.1016e+08	3.2579e+08
A0A0R4J1X6;Q6NSR3;E9QL72	Adck2		ATP-binding;Completeproteome;Kinase;Membrane;Nucleotide-binding;Proteomicsidentification;Referenceproteome;Serine/threonine-proteinkinase;Transferase;Transmembrane;Transmembranehelix	Uncharacterized aarF domain-containing protein kinase 2	Ancillary;NA;Ancillary	MIM	Mitochondrial	1	2	0	0.833333	0	1	0	0	0							8.5224e+06	6.4556e+06		7.9866e+06	5.8325e+06	7.8696e+06							5.2784e+07	8.971e+07	1.8716e+08	7.6941e+07	1.1892e+08	6.8981e+07
Q60936;F7B1B6;Q60936-2	Adck3	biosynthetic process;cellular ketone metabolic process;cellular metabolic process;cellular process;cofactor metabolic process;metabolic process;phosphorus metabolic process;small molecule metabolic process	Alternativesplicing;ATP-binding;Completeproteome;Membrane;Mitochondrion;Nucleotide-binding;Proteomicsidentification;Referenceproteome;Transferase;Transitpeptide;Transmembrane;Transmembranehelix;Ubiquinonebiosynthesis	Atypical kinase ADCK3, mitochondrial	Verified mitochondrial;Verified mitochondrial;NA	MIM	Mitochondrial	1	7	1	1	1	1	1	1	1	5.8153e+08	8.8931e+08	1.0255e+09	9.1979e+08	7.5961e+08	5.88e+08	2.1683e+10	2.7738e+10	2.2343e+10	1.8536e+10	1.8644e+10	1.9293e+10	1.3578e+10	1.5932e+10	17178000000	1.5224e+10	1.4419e+10	1.3194e+10	5.2476e+09	4535600000	4645300000	5.4272e+09	5.5323e+09	3.3836e+09	1.0196e+10	1.0847e+10	1.2384e+10	8.8024e+09	9.1403e+09	8.0759e+09	206740000	3.9753e+08	1.359e+09
Q566J8;E9QLB8;A0A0R4J1X1	Adck4		Cellmembrane;Completeproteome;Cytoplasm;Kinase;Membrane;Mitochondrion;Proteomicsidentification;Referenceproteome;Serine/threonine-proteinkinase;Transferase;Transmembrane;Transmembranehelix	AarF domain-containing protein kinase 4	NA;Verified mitochondrial;Verified mitochondrial	MIM	Mitochondrial	1	6	1	1	0.666667	1	1	0.833333	0	6.5136e+07	9.772e+07	128940000	118010000	1.3847e+08	7.7993e+07	9.5018e+07	9.3201e+07	8.9379e+07	1.6188e+09	9.1684e+07	1.1155e+08	2.3274e+07	1.305e+07	2.6162e+07		1.56e+07		3.2796e+08	258850000	359380000	3.9389e+08	3.5664e+08	3.6179e+08	1.8953e+08	2.4597e+08	3.108e+08	1.7783e+08	167400000	2.4584e+08	104980000	1.3659e+08	5.1251e+08
E0CXW2;E9PUK2;Q80V03;Q80V03-2	Adck5		Alternativesplicing;Completeproteome;Kinase;Membrane;Proteomicsidentification;Referenceproteome;Serine/threonine-proteinkinase;Transferase;Transmembrane;Transmembranehelix	Uncharacterized aarF domain-containing protein kinase 5	Ancillary;Ancillary;NA;NA	unknown	Mitochondrial	1	6	1	0	0.833333	1	1	0.333333	1	6.3951e+06	13289000	2.9511e+07	3.1223e+07	4.5596e+07	1.9221e+07							1.1651e+07	11346000	1.4255e+07	2.8115e+07	1.9869e+07		2.4292e+08	3.272e+08	3.2997e+08	427000000	3.2258e+08	2.6216e+08	4.6937e+08	2.623e+08	3.703e+08	3.1224e+08	1.2667e+08	2.6742e+08	8.1928e+06		3.796e+07
O88444	Adcy1	anatomical structure morphogenesis;behavior;biological regulation;biosynthetic process;cellular component morphogenesis;cellular component organization;cellular metabolic process;cellular nitrogen compound metabolic process;cellular process;developmental process;heterocycle metabolic process;metabolic process;multicellular organismal process;neurological system process;nitrogen compound metabolic…	ATP-binding;Biologicalrhythms;Calmodulin-binding;cAMPbiosynthesis;Completeproteome;Cytoplasm;Glycoprotein;Lyase;Magnesium;Membrane;Metal-binding;Nucleotide-binding;Referenceproteome;Repeat;Transmembrane;Transmembranehelix	Adenylate cyclase type 1	Not reported mitochondrial		Not Mitochondrial	1	1	1	0	0	0	0	0	0	9.0082e+07	9.6136e+07	50964000	5.1007e+07	7.9693e+07	7.9384e+07
Q3V1Q3;Q80TL1	Adcy2	biological regulation;biosynthetic process;cellular metabolic process;cellular nitrogen compound metabolic process;cellular process;heterocycle metabolic process;metabolic process;nitrogen compound metabolic process;nucleobase-containing compound metabolic process;nucleobase-containing small molecule metabolic process;nucleotide metabolic process;primary metabolic process;response to stimulus;sig…	ATP-binding;cAMPbiosynthesis;Completeproteome;Glycoprotein;Lyase;Magnesium;Membrane;Metal-binding;Nucleotide-binding;Phosphoprotein;Proteomicsidentification;Referenceproteome;Repeat;Transmembrane;Transmembranehelix	Adenylate cyclase type 2	Unclassified;NA		Not Mitochondrial	1	1	1	0	0	0	0	0	0	2.7398e+07	3.2939e+07	3.1112e+07	3.0762e+07	2.6977e+07	3.8712e+07
B8JK56;Q8VHH7	Adcy3	biological regulation;biosynthetic process;cellular metabolic process;cellular nitrogen compound metabolic process;cellular process;heterocycle metabolic process;metabolic process;multicellular organismal process;neurological system process;nitrogen compound metabolic process;nucleobase-containing compound metabolic process;nucleobase-containing small molecule metabolic process;nucleotide metabol…	ATP-binding;Calmodulin-binding;cAMPbiosynthesis;Completeproteome;Glycoprotein;Lyase;Magnesium;Membrane;Metal-binding;Nucleotide-binding;Olfaction;Proteomicsidentification;Referenceproteome;Repeat;Sensorytransduction;Transmembrane;Transmembranehelix	Adenylate cyclase type 3	Unclassified;Unclassified		Not Mitochondrial	0.833333	1	0.833333	0	0	0	0	0	0	11223000	1.2914e+07		8.8107e+06	1.521e+07	1.3888e+07
P84309;P84309-2	Adcy5	behavior;biological regulation;biosynthetic process;cellular metabolic process;cellular nitrogen compound metabolic process;cellular process;heterocycle metabolic process;metabolic process;multicellular organismal process;neurological system process;nitrogen compound metabolic process;nucleobase-containing compound metabolic process;nucleobase-containing small molecule metabolic process;nucleotid…	Alternativesplicing;ATP-binding;cAMPbiosynthesis;Cellprojection;Cilium;Coiledcoil;Completeproteome;Glycoprotein;Lyase;Magnesium;Membrane;Metal-binding;Nucleotide-binding;Phosphoprotein;Referenceproteome;Repeat;Transmembrane;Transmembranehelix	Adenylate cyclase type 5	Unclassified;NA		Not Mitochondrial	1	2	1	0	0	0	0	0.833333	0	3.0048e+08	2.7245e+08	1.7913e+08	122440000	2.0249e+08	1.9341e+08																									8.1499e+06	4.7363e+06	4.4747e+06
A0A2I3BRC5;F8VQ52;Q01341	Adcy6	biological regulation;biosynthetic process;cellular metabolic process;cellular nitrogen compound metabolic process;cellular process;heterocycle metabolic process;metabolic process;nitrogen compound metabolic process;nucleobase-containing compound metabolic process;nucleobase-containing small molecule metabolic process;nucleotide metabolic process;primary metabolic process;response to chemical sti…	ATP-binding;cAMPbiosynthesis;Cellprojection;Cilium;Completeproteome;Glycoprotein;Lyase;Magnesium;Membrane;Metal-binding;Nucleotide-binding;Phosphoprotein;Proteomicsidentification;Referenceproteome;Repeat;Transmembrane;Transmembranehelix	Adenylate cyclase type 6	Unclassified;Unclassified;NA		Not Mitochondrial	0	0	0	0	0	0	0	0	0
P51830;E9Q706	Adcy9	biological regulation;biosynthetic process;cellular metabolic process;cellular nitrogen compound metabolic process;cellular process;heterocycle metabolic process;metabolic process;nitrogen compound metabolic process;nucleobase-containing compound metabolic process;nucleobase-containing small molecule metabolic process;nucleotide metabolic process;primary metabolic process;response to stimulus;sig…	ATP-binding;cAMPbiosynthesis;Completeproteome;Glycoprotein;Lyase;Magnesium;Membrane;Metal-binding;Nucleotide-binding;Phosphoprotein;Proteomicsidentification;Referenceproteome;Repeat;Transmembrane;Transmembranehelix	Adenylate cyclase type 9	Unclassified;Unclassified		Not Mitochondrial	1	2	1	0	0	0	0	1	0	6.0576e+08	6.9044e+08	3.9655e+08	2.7974e+08	4.6827e+08	5.5073e+08																									1.7353e+07	1.4705e+07	7579800
E9Q968;E9PVE8;P70205;E9Q3E8;Q6NXJ9;E9Q4B3	Adcyap1r1	biological regulation;cell differentiation;cellular process;developmental process;multicellular organismal process;regulation of transport;response to chemical stimulus;response to drug;response to endogenous stimulus;response to stimulus;response to stress;signal transduction	Cellmembrane;Completeproteome;Developmentalprotein;Differentiation;Disulfidebond;Glycoprotein;G-proteincoupledreceptor;Membrane;Receptor;Referenceproteome;Signal;Spermatogenesis;Transducer;Transmembrane;Transmembranehelix	Pituitary adenylate cyclase-activating polypeptide type I receptor	Unclassified;Unclassified;Unclassified;Unclassified;Unclassified;Unclassified		Not Mitochondrial	1	1	1	0	0	0	0	0	0	1.3819e+08	1.1603e+08	6.7969e+07	6.1271e+07	83700000	9.9551e+07
F8WGR0;Q9QYC0-2;F8WHZ9;E9Q1K3	Add1	anatomical structure morphogenesis;biological regulation;cell communication;cell differentiation;cell morphogenesis;cellular component assembly;cellular component morphogenesis;cellular component organization;cellular homeostasis;cellular process;cytoskeleton organization;developmental process;embryo development;growth;homeostatic process;macromolecule metabolic process;metabolic process;multicel…	Acetylation;Actin-binding;Alternativesplicing;Calmodulin-binding;Cellmembrane;Completeproteome;Cytoplasm;Cytoskeleton;Membrane;Phosphoprotein;Proteomicsidentification;Referenceproteome	Alpha-adducin	Not reported mitochondrial;NA;Not reported mitochondrial;Not reported mitochondrial		Not Mitochondrial	0.333333	1	0.333333	0	0	0	0	0	0	1.6992e+07	1.4023e+07
Q9QYC0	Add1	anatomical structure morphogenesis;biological regulation;cell communication;cell differentiation;cell morphogenesis;cellular component assembly;cellular component morphogenesis;cellular component organization;cellular homeostasis;cellular process;cytoskeleton organization;developmental process;embryo development;growth;homeostatic process;macromolecule metabolic process;metabolic process;multicel…	Acetylation;Actin-binding;Alternativesplicing;Calmodulin-binding;Cellmembrane;Completeproteome;Cytoplasm;Cytoskeleton;Membrane;Phosphoprotein;Referenceproteome	Alpha-adducin	Not reported mitochondrial		Not Mitochondrial	1	2	1	0	0	0	0	1	0	4.6708e+09	4.4435e+09	2647600000	2.2332e+09	2.6042e+09	3.0298e+09																									6.9465e+08	6.4854e+08	2.787e+08
Q9QYB8;Q9QYB8-3	Add2	anatomical structure development;biological regulation;cellular component assembly;cellular component organization;cellular process;cytoskeleton organization;developmental process;macromolecular complex assembly;organelle organization;protein complex assembly;regulation of organelle organization	Acetylation;Actin-binding;Alternativesplicing;Calmodulin-binding;Cellmembrane;Completeproteome;Cytoplasm;Cytoskeleton;Membrane;Phosphoprotein;Referenceproteome	Beta-adducin	Unclassified;NA		Not Mitochondrial	1	1	1	0	0	0	0	0	0	1898400000	2.154e+09	1.4319e+09	1.2532e+09	1.3348e+09	1.5531e+09
Q9QYB5-2;A0A494B9K4;Q9QYB5	Add3		Acetylation;Actin-binding;Alternativesplicing;Calmodulin-binding;Cellmembrane;Completeproteome;Cytoplasm;Cytoskeleton;Membrane;Phosphoprotein;Referenceproteome;Ublconjugation	Gamma-adducin	NA;Unclassified;Unclassified		Not Mitochondrial	1	3	1	0	0	0.333333	0	1	0	1672400000	1.5566e+09	1.2269e+09	1096500000	1104900000	5.481e+08													9.6063e+06	1.3581e+07											4.4447e+08	3.968e+08	2.5864e+08
Q8C4G9	Adgra1		Cellmembrane;Membrane;Proteomicsidentification;Receptor;Transmembrane;Transmembranehelix		Unclassified		Not Mitochondrial	1	1	1	0	0	0	0	0	0	4.3191e+07	4.2008e+07	2.6818e+07	2.8375e+07	2.9015e+07	3.4519e+07
B1ASC0;Q8CGM1-2;Q8CGM1-3;Q8CGM1;H7BX92;H7BX74;H7BWZ2	Adgrb2;Bai2	anatomical structure development;biological regulation;developmental process	Alternativesplicing;Cellmembrane;Completeproteome;Disulfidebond;Glycoprotein;G-proteincoupledreceptor;Membrane;Phosphoprotein;Proteomicsidentification;Receptor;Referenceproteome;Repeat;Signal;Transducer;Transmembrane;Transmembranehelix	Brain-specific angiogenesis inhibitor 2	Unclassified;NA;NA;Unclassified;Unclassified;Unclassified;Unclassified		Not Mitochondrial	1	1	1	0	0	0	0	0	0	15520000	2.4275e+07	1.3663e+07	2.888e+07	48196000	2.2642e+07
Q9DC42;A0A0D9SEG8;E9QMJ5;E9QJS7;Q9Z0M6-2;Q9Z0M6-3;Q9Z0M6	Adgre5;Cd97	biological adhesion;biological regulation;cell adhesion;cellular process	Alternativesplicing;Calcium;Celladhesion;Cellmembrane;Completeproteome;Disulfidebond;EGF-likedomain;Glycoprotein;G-proteincoupledreceptor;Membrane;Phosphoprotein;Proteomicsidentification;Receptor;Referenceproteome;Repeat;Signal;Transducer;Transmembrane;Transmembranehelix	CD97 antigen	Unclassified;Unclassified;Unclassified;Unclassified;NA;NA;NA		Not Mitochondrial	1	1	0	0	0	0	0	1	0																															1.6433e+08	119880000	1.0987e+08
H7BX15;E9Q3V9;Q80TR1;E9Q9Q9;Q80TR1-2	Adgrl1;Lphn1	biological adhesion;biological regulation;cell adhesion;cellular process;response to stimulus;signal transduction	3D-structure;Alternativesplicing;Celljunction;Cellmembrane;Cellprojection;Completeproteome;Disulfidebond;Glycoprotein;G-proteincoupledreceptor;Lectin;Membrane;Proteomicsidentification;Receptor;Referenceproteome;Signal;Synapse;Synaptosome;Transducer;Transmembrane;Transmembranehelix	Latrophilin-1	Unclassified;Unclassified;Unclassified;Unclassified;NA		Not Mitochondrial	1	1	1	0	0	0	0	0	0	6.6679e+08	1.0401e+09	4.493e+08	3.1062e+08	4.5128e+08	545040000
D3Z3G4;Q80TS3-3;Q80TS3;Q80TS3-5;D3Z593;D3Z5M6;D3Z4S7;D3YVT9;D3Z634;D3YTW7;K3W4M8;Q80TS3-4;D3YWB1;D3Z6H7;D3Z3X6;D3Z4V0;D3Z6H9;D3YWR3;D3Z6J2;Q80TS3-2;D3YU23;F6WMY5	Adgrl3;Lphn3	biological regulation	3D-structure;Alternativesplicing;Cellmembrane;Completeproteome;Disulfidebond;Glycoprotein;G-proteincoupledreceptor;Lectin;Membrane;Proteomicsidentification;Receptor;Referenceproteome;Signal;Transducer;Transmembrane;Transmembranehelix	Latrophilin-3	Unclassified;NA;Unclassified;NA;Unclassified;Unclassified;Unclassified;Unclassified;Unclassified;Unclassified;Unclassified;NA;Unclassified;Unclassified;Unclassified;Unclassified;Unclassified;Unclassified;Unclassified;NA;Unclassified;Unclassified		Not Mitochondrial	1	4	1	0	0.5	0.333333	0.833333	0	0	6.4798e+08	6.2991e+08	3.8609e+08	2.5374e+08	3.1575e+08	354410000										8.7727e+07	8.72e+07	8.3016e+07	2.5841e+07				2.3805e+07			2.0449e+07	2.4921e+07	2.7159e+07	1.3323e+07	17824000
P00329	Adh1	alcohol metabolic process;behavior;biological regulation;catabolic process;cellular ketone metabolic process;cellular lipid metabolic process;cellular metabolic process;cellular process;hormone metabolic process;lipid metabolic process;metabolic process;multicellular organismal process;organic acid metabolic process;primary metabolic process;response to chemical stimulus;response to endogenous st…	Acetylation;Completeproteome;Cytoplasm;Metal-binding;NAD;Oxidoreductase;Referenceproteome;Zinc	Alcohol dehydrogenase 1	Not reported mitochondrial		Not Mitochondrial	1	4	0	0	1	1	1	0	0.666667													7.7927e+07	137150000	1.2714e+08	85171000	1.2147e+08	7.4343e+07	1.2252e+08	2.2752e+07	5.7424e+07	6.7778e+07	8.7879e+07	9.2692e+07	5.1415e+08	7.5956e+08	1.3415e+09	1291000000	8.503e+08	4.6663e+08
P28474	Adh5	aging;alcohol metabolic process;biological regulation;catabolic process;cellular aldehyde metabolic process;cellular lipid metabolic process;cellular metabolic process;cellular process;developmental process;lipid metabolic process;macromolecule metabolic process;macromolecule modification;metabolic process;multicellular organismal process;peptidyl-amino acid modification;primary metabolic process…	3D-structure;Acetylation;Completeproteome;Cytoplasm;Directproteinsequencing;Metal-binding;NAD;Oxidoreductase;Phosphoprotein;Referenceproteome;Zinc	Alcohol dehydrogenase class-3	Ancillary		Associated	1	4	1	0	0	1	1	1	0	1038300000	6.3931e+08	5.0825e+08	4.2586e+08	8.0427e+08	742870000													2.0336e+07	3.8972e+07	2.0962e+07	1.3068e+07	28049000	2.9777e+07	4.8675e+07	6.5677e+07	1.1356e+08	1.0999e+08	1.3548e+07	8.6178e+06	1.1419e+09	5.8002e+08	6.8926e+08
A0A087WRE7;Q8R0N6;Q8R0N6-2	Adhfe1	establishment of localization;hydrogen transport;transport	Acetylation;Alternativesplicing;Completeproteome;Mitochondrion;Oxidoreductase;Proteomicsidentification;Referenceproteome;Transitpeptide	Hydroxyacid-oxoacid transhydrogenase, mitochondrial	Verified mitochondrial;Verified mitochondrial;NA	Matrix	Mitochondrial	1	7	1	1	1	1	1	1	1	2.8161e+08	4.1018e+08	5.7435e+08	5.178e+08	5.4173e+08	3.809e+08	7.7056e+09	1.0832e+10	1.1143e+10	6.0489e+09	7.8912e+09	7.0408e+09	1.8145e+09	2399000000	2.6415e+09	1.7865e+09	2.3428e+09	1513500000	1.5261e+10	14631000000	1.8667e+10	1.7982e+10	1.6986e+10	1.3006e+10	5.8697e+09	5.0703e+09	6308500000	6.5084e+09	3.2177e+09	5782200000	3.6181e+07	4.5136e+07	3.6559e+08
Q99JT9	Adi1	amine metabolic process;biosynthetic process;cellular amino acid metabolic process;cellular ketone metabolic process;cellular metabolic compound salvage;cellular metabolic process;cellular nitrogen compound metabolic process;cellular process;metabolic process;nitrogen compound metabolic process;organic acid metabolic process;primary metabolic process;small molecule metabolic process;sulfur compou…	3D-structure;Amino-acidbiosynthesis;Cellmembrane;Completeproteome;Cytoplasm;Dioxygenase;Iron;Membrane;Metal-binding;Methioninebiosynthesis;Nucleus;Oxidoreductase;Referenceproteome	1,2-dihydroxy-3-keto-5-methylthiopentene dioxygenase	Unclassified		Not Mitochondrial	0.833333	2	0.5	0	0	0	0	0.833333	0	2.2647e+07	1.5436e+07			1.3573e+07																										2.2474e+07	2.2316e+07	6.161e+06
P55264;A0A286YCD7;A0A286YCN3	Adk	biological regulation;biosynthetic process;cell proliferation;cellular metabolic compound salvage;cellular metabolic process;cellular nitrogen compound metabolic process;cellular process;heterocycle metabolic process;metabolic process;nitrogen compound metabolic process;nucleobase-containing compound metabolic process;nucleobase-containing small molecule metabolic process;nucleoside metabolic pro…	Alternativesplicing;ATP-binding;Completeproteome;Cytoplasm;Kinase;Magnesium;Metal-binding;Nucleotide-binding;Nucleus;Phosphoprotein;Purinesalvage;Referenceproteome;Transferase	Adenosine kinase	Not reported mitochondrial;Not reported mitochondrial;Not reported mitochondrial		Not Mitochondrial	0.5	1	0.5	0	0	0	0	0	0	4.0636e+07	3.1361e+07			4.432e+07
P55264-2	Adk	biological regulation;biosynthetic process;cell proliferation;cellular metabolic compound salvage;cellular metabolic process;cellular nitrogen compound metabolic process;cellular process;heterocycle metabolic process;metabolic process;nitrogen compound metabolic process;nucleobase-containing compound metabolic process;nucleobase-containing small molecule metabolic process;nucleoside metabolic pro…	Alternativesplicing;ATP-binding;Completeproteome;Cytoplasm;Kinase;Magnesium;Metal-binding;Nucleotide-binding;Nucleus;Phosphoprotein;Purinesalvage;Referenceproteome;Transferase	Adenosine kinase			Not Mitochondrial	1	3	1	0	0	0	1	1	0	4.9081e+08	4.9179e+08	3.7995e+08	3.3879e+08	3.856e+08	4.1904e+08																			3.969e+07	5.3023e+07	101400000	9.3095e+07	4.6438e+07	1.9061e+07	1.2953e+08	4.6567e+07	3.0925e+07
Q6PDY2	Ado		Completeproteome;Dioxygenase;Iron;Metal-binding;Oxidoreductase;Referenceproteome	2-aminoethanethiol dioxygenase	Verified mitochondrial		Mitochondrial	1	7	1	1	1	1	1	1	0.5	4.2642e+08	6.5868e+08	6.3872e+08	3.8251e+08	3.7654e+08	3.3224e+08	1.3982e+08	1.2169e+08	1.274e+08	1.3295e+08	3.777e+07	3.3659e+07	2.0539e+07	2.6377e+07	16555000	1.9369e+07	3.2307e+07	3.046e+07	2.3954e+08	1.8405e+08	7.6321e+07	6.11e+07	5.9845e+07	6.052e+07	1.3666e+08	1.2269e+08	1.5586e+08	1.7234e+08	9.8665e+07	1.738e+08	6.0204e+07	1.7371e+08	1.2785e+08
Q3UDS7;A0A1L1SSF2;Q8VDL4-3;Q8VDL4	Adpgk	alcohol metabolic process;carbohydrate metabolic process;catabolic process;cellular metabolic process;cellular process;generation of precursor metabolites and energy;metabolic process;primary metabolic process;small molecule metabolic process	Alternativesplicing;Completeproteome;Glycolysis;Kinase;Magnesium;Metal-binding;Referenceproteome;Secreted;Signal;Transferase	ADP-dependent glucokinase	Unclassified;Unclassified;NA;NA		Not Mitochondrial	1	4	1	0	0	0.833333	1	1	0	6.1977e+07	7.5574e+07	6.2854e+07	4.5412e+07	5.0157e+07	2.8488e+07													1.612e+07	2.2797e+07	17483000	1.5985e+07		1.3975e+07	1.062e+08	7.7302e+07	113510000	8.8086e+07	2.2391e+07	2.7284e+07	1.6199e+08	1.9124e+08	2.9219e+08
P54923	Adprh	cellular metabolic process;cellular process;macromolecule metabolic process;macromolecule modification;metabolic process;primary metabolic process;protein metabolic process;protein modification process	Completeproteome;Hydrolase;Magnesium;Referenceproteome	[Protein ADP-ribosylarginine] hydrolase	Unclassified		Not Mitochondrial	1	2	1	0	0	0	0	1	0	113140000	118200000	7.89e+07	6.2723e+07	2.99e+07	21466000																									4.3042e+08	2.7433e+08	1.4605e+08
Q8BGK2;A0A0N4SVK8	Adprhl1	cellular metabolic process;cellular process;macromolecule metabolic process;macromolecule modification;metabolic process;primary metabolic process;protein metabolic process;protein modification process	Completeproteome;Hydrolase;Referenceproteome	[Protein ADP-ribosylarginine] hydrolase-like protein 1	Unclassified;Unclassified		Not Mitochondrial	0.666667	1	0	0	0.666667	0	0	0	0													8.2343e+06			1.0879e+07	1.0187e+07	2.0974e+07
Q8CG72;Q8CG72-2	Adprhl2	cellular process;response to chemical stimulus;response to oxidative stress;response to stimulus;response to stress	3D-structure;Alternativesplicing;Completeproteome;Cytoplasm;Hydrolase;Magnesium;Metal-binding;Mitochondrion;Nucleus;Referenceproteome;Transitpeptide	Poly(ADP-ribose) glycohydrolase ARH3	Verified mitochondrial;NA		Mitochondrial	1	4	1	1	0	1	0	1	0	215070000	250690000	1.8123e+08	1.022e+08	8.8749e+07	1.6819e+08	3.7257e+07	3.0934e+07	1.591e+07	3.661e+07	1.8031e+07	1.7179e+07							9.7451e+07	5.8688e+07	1.0724e+08	8.2516e+07	1.0295e+08	1.0513e+08							1.4462e+08	1.2779e+08	2.9753e+08
Q01338	Adra2a	biological regulation;biosynthetic process;cell activation;cellular metabolic process;cellular nitrogen compound metabolic process;cellular process;DNA metabolic process;DNA replication;homeostatic process;macromolecule metabolic process;macromolecule modification;metabolic process;multicellular organismal process;multi-organism process;neurological system process;nitrogen compound metabolic proc…	Cellmembrane;Completeproteome;Disulfidebond;Glycoprotein;G-proteincoupledreceptor;Lipoprotein;Membrane;Palmitate;Receptor;Referenceproteome;Transducer;Transmembrane;Transmembranehelix	Alpha-2A adrenergic receptor	Unclassified		Not Mitochondrial	0	0	0	0	0	0	0	0	0
P34971	Adrb1	aging;behavior;biological regulation;carbohydrate metabolic process;catabolic process;cell communication;cell death;cell differentiation;cell-cell signaling;cellular homeostasis;cellular ion homeostasis;cellular localization;cellular metabolic process;cellular process;circulatory system process;death;developmental process;energy reserve metabolic process;generation of precursor metabolites and en…	Cellmembrane;Completeproteome;Directproteinsequencing;Disulfidebond;Endosome;Glycoprotein;G-proteincoupledreceptor;Lipoprotein;Membrane;Palmitate;Phosphoprotein;Receptor;Referenceproteome;Transducer;Transmembrane;Transmembranehelix	Beta-1 adrenergic receptor	Unclassified		Not Mitochondrial	0	0	0	0	0	0	0	0	0
P18762	Adrb2	biological regulation;cell communication;cell differentiation;cell-cell signaling;cellular component organization;cellular membrane organization;cellular process;circulatory system process;developmental process;endocytosis;establishment of localization;homeostatic process;membrane invagination;membrane organization;multicellular organismal process;regulation of protein modification process;regula…	Cellmembrane;Completeproteome;Disulfidebond;Glycoprotein;G-proteincoupledreceptor;Hydroxylation;Lipoprotein;Membrane;Palmitate;Phosphoprotein;Receptor;Referenceproteome;Transducer;Transmembrane;Transmembranehelix;Ublconjugation	Beta-2 adrenergic receptor	Unclassified		Not Mitochondrial	0	0	0	0	0	0	0	0	0
P25962;P25962-2	Adrb3	aging;behavior;biological regulation;cell communication;cell differentiation;cell-cell signaling;cellular process;circulatory system process;developmental process;homeostatic process;multicellular organismal process;response to abiotic stimulus;response to chemical stimulus;response to stimulus;response to stress;signal transduction;signaling	Alternativesplicing;Cellmembrane;Completeproteome;Disulfidebond;Glycoprotein;G-proteincoupledreceptor;Lipoprotein;Membrane;Palmitate;Receptor;Referenceproteome;Transducer;Transmembrane;Transmembranehelix	Beta-3 adrenergic receptor	Unclassified;NA		Not Mitochondrial	0	0	0	0	0	0	0	0	0
Q99MK8;Q7TS64	Adrbk1	anatomical structure development;biological regulation;cellular component organization;cellular membrane organization;cellular metabolic process;cellular process;developmental process;endocytosis;establishment of localization;interspecies interaction between organisms;locomotion;macromolecule metabolic process;macromolecule modification;membrane invagination;membrane organization;metabolic proces…	ATP-binding;Cellmembrane;Completeproteome;Cytoplasm;Kinase;Membrane;Nucleotide-binding;Phosphoprotein;Proteomicsidentification;Receptor;Referenceproteome;Serine/threonine-proteinkinase;Transferase	Beta-adrenergic receptor kinase 1	Unclassified;Unclassified		Not Mitochondrial	1	2	1	0	0	0	0	1	0	1.8898e+08	1.6688e+08	2.1191e+08	174330000	2.4072e+08	2.0976e+08																									4.5882e+08	5.3221e+08	4.0222e+08
Q9JKV1;A0A0A6YVU8;D3YUD8	Adrm1;Gm9774	anatomical structure development;biological regulation;biosynthetic process;cell development;cellular component assembly;cellular component organization;cellular macromolecular complex assembly;cellular metabolic process;cellular nitrogen compound metabolic process;cellular process;developmental process;macromolecular complex assembly;macromolecule metabolic process;metabolic process;multicellula…	3D-structure;Acetylation;Completeproteome;Cytoplasm;Isopeptidebond;Nucleus;Phosphoprotein;Proteasome;Referenceproteome;Ublconjugation	Proteasomal ubiquitin receptor ADRM1	Unclassified;NA;NA		Not Mitochondrial	0.833333	1	0	0	0	0	0	0.833333	0																															1.6708e+07	15622000	9.4524e+06
P54822;E9Q242;E9Q3T7	Adsl	biosynthetic process;cellular component assembly;cellular component organization;cellular metabolic process;cellular nitrogen compound metabolic process;cellular process;cellular respiration;generation of precursor metabolites and energy;heterocycle metabolic process;macromolecular complex assembly;metabolic process;nitrogen compound metabolic process;nucleobase-containing compound metabolic proc…	Acetylation;Completeproteome;Lyase;Proteomicsidentification;Purinebiosynthesis;Referenceproteome	Adenylosuccinate lyase	Not reported mitochondrial;Not reported mitochondrial;Not reported mitochondrial		Not Mitochondrial	1	2	1	0	0	0	0	1	0	3.5653e+08	3.7808e+08	290330000	1.5933e+08	2.5972e+08	2.3108e+08																									7.8055e+08	6.4137e+08	2.6068e+08
P46664	Adss	amine metabolic process;biosynthetic process;cellular amino acid metabolic process;cellular ketone metabolic process;cellular metabolic process;cellular nitrogen compound metabolic process;cellular process;heterocycle metabolic process;metabolic process;nitrogen compound metabolic process;nucleobase-containing compound metabolic process;nucleobase-containing small molecule metabolic process;nucle…	Completeproteome;Cytoplasm;GTP-binding;Ligase;Magnesium;Metal-binding;Nucleotide-binding;Purinebiosynthesis;Referenceproteome	Adenylosuccinate synthetase isozyme 2	Verified mitochondrial		Mitochondrial	0.833333	3	0.833333	0	0	0.833333	0	0.833333	0	4.9013e+07	8.784e+07		2.5354e+07	2.3275e+07	4.3593e+07													10082000	9.8109e+06	9.9786e+06		1.6894e+07	1.314e+07							3.1414e+07	13688000
P28650;J3QN31;P28650-2	Adssl1	amine metabolic process;biosynthetic process;cellular amino acid metabolic process;cellular ketone metabolic process;cellular metabolic process;cellular nitrogen compound metabolic process;cellular process;heterocycle metabolic process;metabolic process;nitrogen compound metabolic process;nucleobase-containing compound metabolic process;nucleobase-containing small molecule metabolic process;nucle…	3D-structure;Alternativesplicing;Completeproteome;Cytoplasm;GTP-binding;Ligase;Magnesium;Membrane;Metal-binding;Nucleotide-binding;Proteomicsidentification;Purinebiosynthesis;Referenceproteome	Adenylosuccinate synthetase isozyme 1	Not reported mitochondrial;Not reported mitochondrial;NA		Not Mitochondrial	1	5	0.5	0.333333	0.833333	0	0	1	0.166667				3.7994e+07	1.997e+07	1.4461e+07			2.5763e+07		3.2602e+07		3.3667e+07	5.3871e+07		6.435e+07	24311000	3.3461e+07													1.3692e+08	7.1868e+07	5.673e+07
Q80YS6;E9Q8X9	Afap1	biological regulation;regulation of organelle organization	Acetylation;Actin-binding;Coiledcoil;Completeproteome;Cytoplasm;Cytoskeleton;Phosphoprotein;Proteomicsidentification;Referenceproteome;Repeat;SH3-binding	Actin filament-associated protein 1	Unclassified;Unclassified		Not Mitochondrial	0.333333	1	0.333333	0	0	0	0	0	0					1.042e+07	8.5944e+07
Q920A7;Q920A7-2	Afg3l1	cellular component organization;cellular membrane organization;cellular metabolic process;cellular process;macromolecule metabolic process;membrane fusion;membrane organization;metabolic process;mitochondrion organization;organelle fusion;organelle organization;primary metabolic process;protein maturation;protein metabolic process	Alternativesplicing;ATP-binding;Completeproteome;Hydrolase;Membrane;Metal-binding;Metalloprotease;Mitochondrion;Nucleotide-binding;Protease;Referenceproteome;Transmembrane;Transmembranehelix;Zinc	AFG3-like protein 1	NA;NA	MIM	Mitochondrial	1	7	1	1	1	1	1	1	1	37283000	8.4148e+07	1.2195e+08	9.5485e+07	9.4134e+07	8.6329e+07	5.649e+08	5.9092e+08	5.1503e+08	7.0783e+08	4.7471e+08	5.8963e+08	1.7619e+08	2.1037e+08	2.8614e+08	2.0887e+08	1.7934e+08	1.7557e+08	1018100000	8.0152e+08	7.816e+08	1231200000	8.7547e+08	9.3685e+08	6.6902e+08	5.76e+08	6.5886e+08	7.277e+08	4.3543e+08	5.0746e+08	1.6242e+08	2.4221e+08	7.9497e+08
Q8JZQ2	Afg3l2	anatomical structure development;anatomical structure morphogenesis;biological regulation;cell development;cellular component morphogenesis;cellular component organization;cellular membrane organization;cellular metabolic process;cellular process;death;developmental process;macromolecule metabolic process;membrane fusion;membrane organization;metabolic process;mitochondrion organization;organelle…	ATP-binding;Completeproteome;Directproteinsequencing;Diseasemutation;Hydrolase;Membrane;Metal-binding;Metalloprotease;Mitochondrion;Nucleotide-binding;Protease;Referenceproteome;Transmembrane;Transmembranehelix;Zinc	AFG3-like protein 2	Verified mitochondrial	MIM	Mitochondrial	1	7	1	1	1	1	1	1	1	7.3449e+09	9.0523e+09	1.1829e+10	1.1695e+10	8.7965e+09	8.2817e+09	8.6568e+09	8.5005e+09	6.9804e+09	7.454e+09	7.4914e+09	6.1954e+09	7.0326e+09	7.5001e+09	7.0795e+09	7.0352e+09	5.967e+09	6.3236e+09	7.4472e+09	5.9555e+09	6.0227e+09	7.0733e+09	5870900000	5.1552e+09	3.8453e+09	3.1563e+09	3.966e+09	3.7635e+09	2.1092e+09	2482300000	3.0113e+09	3.3458e+09	1.0771e+10
Q80WT5-2;Q80WT5;H3BJH7	Aftph	establishment of localization;protein transport;transport	Alternativesplicing;Completeproteome;Cytoplasm;Phosphoprotein;Proteintransport;Proteomicsidentification;Referenceproteome;Repeat;Transport	Aftiphilin	NA;Unclassified;Unclassified		Not Mitochondrial	1	1	0	0	0	0	0	1	0																															5.5145e+07	8.4507e+07	1.9646e+07
Q3UPL5;A0A087WRN5;A0A087WSH6	Ag2;Gm13889		Completeproteome;Phosphoprotein;Referenceproteome	Uncharacterized protein C11orf96 homolog	NA;Unclassified;Unclassified		Not Mitochondrial	0	0	0	0	0	0	0	0	0
Q64191;B7ZNK6	Aga	cellular metabolic process;cellular process;macromolecule metabolic process;macromolecule modification;metabolic process;primary metabolic process;protein maturation;protein metabolic process;protein modification process	Autocatalyticcleavage;Completeproteome;Disulfidebond;Glycoprotein;Hydrolase;Lysosome;Protease;Referenceproteome;Signal	Glycosylasparaginase alpha chain;Glycosylasparaginase beta chain;N(4)-(beta-N-acetylglucosaminyl)-L-asparaginase	Not reported mitochondrial;Not reported mitochondrial		Not Mitochondrial	1	4	0	0	0	1	1	1	0.166667																			3.3443e+08	2.6949e+08	2.6898e+08	421270000	4.0778e+08	4.6366e+08	2.9831e+07	1.1098e+08	1.4888e+08	2.4388e+08	1.5757e+08	1.5306e+08	1.3979e+08	9.6479e+07	6.404e+07
E9Q3K3;A0A087WRF2;Q8BXK8	Agap1	biological regulation;cellular process;establishment of localization;metabolic process;protein transport;response to stimulus;signal transduction;transport	Acetylation;ANKrepeat;Completeproteome;Cytoplasm;GTPaseactivation;GTP-binding;Metal-binding;Nucleotide-binding;Phosphoprotein;Proteintransport;Proteomicsidentification;Referenceproteome;Repeat;Transport;Zinc;Zinc-finger	Arf-GAP with GTPase, ANK repeat and PH domain-containing protein 1	Unclassified;Unclassified;Unclassified		Not Mitochondrial	1	1	1	0	0	0	0	0	0	2.2249e+08	2.4806e+08	2.1247e+08	1.5859e+08	1.5641e+08	1.8539e+08
Q3UHD9;Q3UHD9-2;A0A5F8MPB7	Agap2	anatomical structure development;biological regulation;cellular component organization;cellular process;cytoskeleton organization;developmental process;endosome transport;establishment of localization;metabolic process;organelle organization;regulation of protein modification process;response to stimulus;signal transduction;transport;vesicle-mediated transport	Alternativesplicing;ANKrepeat;Completeproteome;Cytoplasm;GTPaseactivation;GTP-binding;Metal-binding;Nucleotide-binding;Nucleus;Phosphoprotein;Referenceproteome;Repeat;Zinc;Zinc-finger	Arf-GAP with GTPase, ANK repeat and PH domain-containing protein 2	Unclassified;NA;Unclassified		Not Mitochondrial	1	1	1	0	0	0	0	0	0	5.6408e+08	6.5431e+08	4.4861e+08	3.3668e+08	3.6571e+08	4.5303e+08
F8VQE9;Q8VHH5;A0A1D5RMG4;Q8VHH5-2;A0A0G2JDW1	Agap3	biological regulation;catabolic process;cellular component organization;cellular metabolic process;cellular process;establishment of localization;macromolecule metabolic process;metabolic process;nucleus organization;organelle organization;primary metabolic process;protein metabolic process;protein transport;proteolysis;proteolysis involved in cellular protein catabolic process;response to abioti…	Alternativesplicing;ANKrepeat;Completeproteome;Cytoplasm;GTPaseactivation;GTP-binding;Metal-binding;Nucleotide-binding;Phosphoprotein;Proteomicsidentification;Referenceproteome;Repeat;Zinc;Zinc-finger	Arf-GAP with GTPase, ANK repeat and PH domain-containing protein 3	Unclassified;NA;Unclassified;NA;Unclassified		Not Mitochondrial	1	1	1	0	0	0	0	0	0	7.2006e+07	8.0051e+07	7.4405e+07	4.2072e+07	8.5657e+07	9.6168e+07
A0A087WNV1;A0A087WSR7;A0A087WR52;Q8K2K6-3;Q8K2K6-1;Q8K2K6;Q8K2K6-2;A0A087WRL1	Agfg1	anatomical structure formation involved in morphogenesis;cellular component assembly;cellular component organization;cellular process;cytoskeleton organization;developmental process;establishment of localization;multicellular organismal development;multicellular organismal process;nucleus organization;organelle organization;transport	Alternativesplicing;Completeproteome;Cytoplasmicvesicle;Developmentalprotein;Differentiation;DNA-binding;Glycoprotein;Metal-binding;Nucleus;Phosphoprotein;Proteomicsidentification;Referenceproteome;Repeat;Spermatogenesis;Transport;Zinc;Zinc-finger	Arf-GAP domain and FG repeat-containing protein 1	Unclassified;Unclassified;Unclassified;NA;NA;Unclassified;NA;Unclassified		Not Mitochondrial	1	2	1	0	0	0	0	1	0	2.803e+08	2.6999e+08	1.9835e+08	1.2901e+08	128970000	1.943e+08																									2.44e+08	1.9819e+08	105890000
Q3TBU7;Q3U2K8;Q80WC7-2;Q80WC7	Agfg2		Acetylation;Alternativesplicing;Completeproteome;Metal-binding;Proteomicsidentification;Referenceproteome;Repeat;Zinc;Zinc-finger	Arf-GAP domain and FG repeat-containing protein 2	Unclassified;Unclassified;NA;Unclassified		Not Mitochondrial	0.833333	2	0.833333	0	0	0	0	0.833333	0	20841000	1.4129e+07	1.4555e+07		1.6987e+07	21341000																									8.0497e+07	6.0628e+07	13333000
Q9ESW4	Agk	biological regulation;biosynthetic process;cellular lipid metabolic process;cellular metabolic process;cellular process;lipid metabolic process;metabolic process;phosphorus metabolic process;primary metabolic process;regulation of protein modification process;response to stimulus;signal transduction	Alternativesplicing;ATP-binding;Completeproteome;Kinase;Membrane;Mitochondrion;Nucleotide-binding;Referenceproteome;Transferase;Transitpeptide	Acylglycerol kinase, mitochondrial	Verified mitochondrial	MIM	Mitochondrial	1	7	1	1	1	1	1	1	1	3743200000	4.5807e+09	5.7756e+09	4.3892e+09	5.5256e+09	4.4217e+09	6.9349e+08	1142100000	1056100000	8.3688e+08	7.9966e+08	6.8793e+08	9.3854e+08	1.1331e+09	1509200000	1233600000	1.1362e+09	8.8893e+08	2.2266e+09	1.3861e+09	2.8478e+09	2.0859e+09	1.898e+09	1224100000	6.4236e+08	5.4856e+08	8.061e+08	6.9612e+08	3.7389e+08	2.8588e+08	1.1769e+09	2.1655e+09	5.67e+09
F8VPN4;A0A0G2JGI9	Agl	biosynthetic process;carbohydrate metabolic process;catabolic process;cellular metabolic process;cellular process;energy reserve metabolic process;generation of precursor metabolites and energy;macromolecule metabolic process;metabolic process;polysaccharide metabolic process;primary metabolic process;response to chemical stimulus;response to endogenous stimulus;response to external stimulus;resp…	Completeproteome;Proteomicsidentification;Referenceproteome		Unclassified;Unclassified		Not Mitochondrial	1	4	1	0	0	0	0.833333	1	0.333333	1.1462e+09	1.1591e+09	7.0697e+08	5.7142e+08	807600000	7.6072e+08																			1.682e+07	3.3358e+07	9.6257e+07	3.315e+08		1.3469e+08	3.7462e+08	2.2382e+08	3.5365e+07
A2AS89	Agmat	amine metabolic process;biosynthetic process;cellular metabolic process;cellular nitrogen compound metabolic process;cellular process;metabolic process;nitrogen compound metabolic process	Acetylation;Completeproteome;Hydrolase;Manganese;Metal-binding;Mitochondrion;Putrescinebiosynthesis;Referenceproteome;Spermidinebiosynthesis;Transitpeptide	Agmatinase, mitochondrial	Verified mitochondrial	Matrix	Mitochondrial	1	1	0	0	0	0	1	0	0																									3.5057e+09	3.624e+09	6.7888e+09	4.4366e+09	4.2381e+09	2.4385e+09
Q8BS35-2;Q8BS35-3;Q8BS35	Agmo	biosynthetic process;cellular ketone metabolic process;cellular lipid metabolic process;cellular metabolic process;cellular process;glycerol ether metabolic process;lipid metabolic process;metabolic process;organic acid metabolic process;primary metabolic process;small molecule metabolic process	Alternativesplicing;Completeproteome;Endoplasmicreticulum;Iron;Membrane;Oxidoreductase;Referenceproteome;Transmembrane;Transmembranehelix	Alkylglycerol monooxygenase	NA;NA;Unclassified		Not Mitochondrial	0.666667	1	0	0	0	0	0.666667	0	0																										1.3164e+07	2.0297e+07	1.0489e+07		5.4323e+06
O35083;A0A0R4J263;G3UWV6	Agpat1	biological regulation;biosynthetic process;cellular ketone metabolic process;cellular lipid metabolic process;cellular metabolic process;cellular process;glycerol ether metabolic process;lipid metabolic process;metabolic process;organic acid metabolic process;primary metabolic process;small molecule metabolic process	Acyltransferase;Completeproteome;Endoplasmicreticulum;Lipidbiosynthesis;Lipidmetabolism;Membrane;Phospholipidbiosynthesis;Phospholipidmetabolism;Proteomicsidentification;Referenceproteome;Signal;Transferase;Transmembrane;Transmembranehelix	1-acyl-sn-glycerol-3-phosphate acyltransferase;1-acyl-sn-glycerol-3-phosphate acyltransferase alpha	NA;Unclassified;Unclassified		Not Mitochondrial	1	1	1	0	0	0	0	0	0	6.8635e+07	6.898e+07	2.3369e+07	7.6194e+06	4.7971e+07	20144000
Q8K3K7	Agpat2	anatomical structure development;biological regulation;biosynthetic process;cellular ketone metabolic process;cellular lipid metabolic process;cellular metabolic process;cellular process;developmental process;glycerol ether metabolic process;lipid metabolic process;metabolic process;organic acid metabolic process;primary metabolic process;small molecule metabolic process	Acyltransferase;Completeproteome;Endoplasmicreticulum;Lipidbiosynthesis;Lipidmetabolism;Membrane;Phospholipidbiosynthesis;Phospholipidmetabolism;Referenceproteome;Signal;Transferase;Transmembrane;Transmembranehelix	1-acyl-sn-glycerol-3-phosphate acyltransferase beta	Unclassified		Not Mitochondrial	1	2	0	1	0	0	1	0	0							1.6638e+08	1.6654e+08	1.3732e+08	7.0876e+07	1.064e+08	128140000													3.4207e+08	2.3387e+08	3.6311e+08	3.0072e+08	9.8491e+07	1.9377e+08
Q9D517	Agpat3	biosynthetic process;cellular lipid metabolic process;cellular metabolic process;cellular process;glycerol ether metabolic process;lipid metabolic process;metabolic process;primary metabolic process;small molecule metabolic process	Acyltransferase;Completeproteome;Directproteinsequencing;Endoplasmicreticulum;Lipidbiosynthesis;Lipidmetabolism;Membrane;Nucleus;Phospholipidbiosynthesis;Phospholipidmetabolism;Referenceproteome;Transferase;Transmembrane;Transmembranehelix	1-acyl-sn-glycerol-3-phosphate acyltransferase gamma	Unclassified		Not Mitochondrial	1	5	1	1	0	1	1	1	0	2.6513e+08	3.3042e+08	2.7773e+08	1.8043e+08	2.1594e+08	3.1675e+08	6.0901e+07	121350000	1.3531e+08	9.0272e+07	1.4818e+08	1.1557e+08							5.1234e+07	8.6731e+07	6.8181e+07	4.8715e+07	6.1742e+07	4.1162e+07	9.2202e+07	137300000	1.9539e+08	2.1869e+08	6.8679e+07	1.1924e+08	4.9254e+07	4.9738e+07	6.6579e+07
Q8K4X7	Agpat4	biosynthetic process;cellular lipid metabolic process;cellular metabolic process;cellular process;glycerol ether metabolic process;lipid metabolic process;metabolic process;primary metabolic process;small molecule metabolic process	Acyltransferase;Completeproteome;Lipidbiosynthesis;Lipidmetabolism;Membrane;Phospholipidbiosynthesis;Phospholipidmetabolism;Referenceproteome;Transferase;Transmembrane;Transmembranehelix	1-acyl-sn-glycerol-3-phosphate acyltransferase delta	Verified mitochondrial	MOM	Mitochondrial	1	3	0.666667	0	1	1	0	0	0			2.4003e+07	1.5913e+07	3.1034e+07	2.8438e+07							1.5419e+08	1.9055e+08	1.6239e+08	1.4144e+08	170850000	1.9624e+08	7.2399e+07	121050000	1.9788e+08	161830000	1.083e+08	8.5206e+07
Q9D1E8;F8WGD9	Agpat5	biosynthetic process;cell differentiation;cellular lipid metabolic process;cellular metabolic process;cellular process;developmental process;glycerol ether metabolic process;lipid metabolic process;metabolic process;primary metabolic process;small molecule metabolic process	Acyltransferase;Completeproteome;Endoplasmicreticulum;Lipidbiosynthesis;Lipidmetabolism;Membrane;Mitochondrion;Nucleus;Phospholipidbiosynthesis;Phospholipidmetabolism;Proteomicsidentification;Referenceproteome;Transferase;Transmembrane;Transmembranehelix	1-acyl-sn-glycerol-3-phosphate acyltransferase epsilon	Verified mitochondrial;Verified mitochondrial	MOM	Mitochondrial	1	7	1	0.833333	0.666667	1	1	1	1	4.8872e+08	6.7714e+08	9.7549e+08	5.2615e+08	7.9514e+08	5.8065e+08	1.7007e+07	1.7026e+07	2.2262e+07	7.6111e+06	8.4064e+06		2.6744e+07	5.8075e+07	4.367e+07	1.291e+07			2.2285e+08	2.2139e+08	2.8014e+08	2.809e+08	2.2418e+08	1.2993e+08	7.3776e+07	3.7017e+07	9.2117e+07	3.522e+07	3.8954e+07	3.8363e+07	1.9389e+08	287290000	6.9839e+08
Q8C0N2	Agpat9	biological regulation;biosynthetic process;cellular lipid metabolic process;cellular metabolic process;cellular process;glycerol ether metabolic process;lipid metabolic process;metabolic process;primary metabolic process;small molecule metabolic process	Acyltransferase;Completeproteome;Endoplasmicreticulum;Lipidbiosynthesis;Lipidmetabolism;Membrane;Phospholipidbiosynthesis;Phospholipidmetabolism;Phosphoprotein;Referenceproteome;Transferase;Transmembrane;Transmembranehelix	Glycerol-3-phosphate acyltransferase 3	Unclassified		Not Mitochondrial	0	0	0	0	0	0	0	0	0
A2AL50;Q8C0I1;H3BKN2;A2AL49	Agps	biosynthetic process;cellular lipid metabolic process;cellular metabolic process;cellular process;glycerol ether metabolic process;lipid metabolic process;metabolic process;primary metabolic process;small molecule metabolic process	Acetylation;Completeproteome;FAD;Flavoprotein;Lipidbiosynthesis;Lipidmetabolism;Peroxisome;Phosphoprotein;Proteomicsidentification;Referenceproteome;Transferase;Transitpeptide	Alkyldihydroxyacetonephosphate synthase, peroxisomal	Ancillary;NA;Ancillary;Ancillary		Associated	1	4	0.666667	0	0	1	1	1	0	1.4702e+07	17958000		1.2268e+07		1.2295e+07													1.7504e+09	3.5798e+08	3.7788e+08	1.7872e+09	4.5807e+08	1612000000	3.1172e+06	2.7552e+07	7.4048e+07	21093000	2.8887e+07	2.8909e+07	6.4038e+07	82863000	158680000
Q3UTR7	Agt	aging;anatomical structure development;anatomical structure morphogenesis;behavior;biological adhesion;biological regulation;cell activation;cell adhesion;cell development;cell differentiation;cell growth;cell proliferation;cellular component organization;cellular homeostasis;cellular ion homeostasis;cellular process;circulatory system process;developmental process;endocrine process;establishment…	Completeproteome;Proteomicsidentification;Referenceproteome		Unclassified		Not Mitochondrial	1	4	1	0.5	0	1	0.666667	0	0	1.1067e+08	8.6431e+07	7.3028e+07	4.3221e+07	6.5063e+07	8.7858e+07	2.7228e+07			2.0388e+07		1.8176e+07							4.366e+07	8.0595e+07	7.8785e+07	2.4183e+07	8.773e+07	3.3765e+07		1.0299e+07	2.1833e+07		1.2113e+07	6.8546e+06
E9PX07;F6ZCF0;Q641K1-5;Q641K1-4;Q641K1-3;Q641K1-2;Q641K1	Agtpbp1	anatomical structure development;behavior;biological regulation;cell differentiation;cellular component organization;cellular metabolic process;cellular process;developmental process;macromolecule metabolic process;macromolecule modification;metabolic process;mitochondrion organization;multicellular organismal process;neurological system process;neurotransmitter metabolic process;organelle organi…	Alternativesplicing;Carboxypeptidase;Completeproteome;Cytoplasm;Diseasemutation;Hydrolase;Metal-binding;Metalloprotease;Mitochondrion;Neurodegeneration;Nucleus;Protease;Proteomicsidentification;Referenceproteome;Zinc	Cytosolic carboxypeptidase 1	Unclassified;Unclassified;NA;NA;NA;NA;Unclassified		Not Mitochondrial	0	0	0	0	0	0	0	0	0
O35423-2;O35423	Agxt	amine metabolic process;biosynthetic process;catabolic process;cellular aldehyde metabolic process;cellular amino acid metabolic process;cellular ketone metabolic process;cellular metabolic process;cellular nitrogen compound metabolic process;cellular process;establishment of localization;ion transport;metabolic process;nitrogen compound metabolic process;organic acid metabolic process;organic ac…	3D-structure;Acetylation;Alternativeinitiation;Aminotransferase;Completeproteome;Mitochondrion;Peroxisome;Pyridoxalphosphate;Referenceproteome;Transferase;Transitpeptide	Serine--pyruvate aminotransferase, mitochondrial	NA;Unclassified	Matrix	Mitochondrial	1	1	0	0	0	0	1	0	0																									1.4186e+10	2.3077e+10	3.5812e+10	1.109e+10	1.4723e+10	11616000000
Q3UEG6	Agxt2	amine metabolic process;biological regulation;biosynthetic process;catabolic process;cellular aldehyde metabolic process;cellular amino acid metabolic process;cellular ketone metabolic process;cellular metabolic process;cellular nitrogen compound metabolic process;cellular process;metabolic process;nitrogen compound metabolic process;organic acid metabolic process;primary metabolic process;small …	Acetylation;Aminotransferase;Completeproteome;Mitochondrion;Pyridoxalphosphate;Referenceproteome;Transferase;Transitpeptide	Alanine--glyoxylate aminotransferase 2, mitochondrial	Verified mitochondrial	Matrix	Mitochondrial	1	4	0	0.333333	0	1	1	0.333333	0							7.6089e+06		2.1906e+07										1.1042e+10	1.1206e+10	1.3764e+10	1.9882e+10	1.089e+10	10940000000	3.7882e+10	1.9425e+10	2.6564e+10	3.2687e+10	1.508e+10	2.219e+10			3.0724e+07
H7BWY3	Agxt2	amine metabolic process;biological regulation;biosynthetic process;catabolic process;cellular aldehyde metabolic process;cellular amino acid metabolic process;cellular ketone metabolic process;cellular metabolic process;cellular nitrogen compound metabolic process;cellular process;metabolic process;nitrogen compound metabolic process;organic acid metabolic process;primary metabolic process;small …	Completeproteome;Proteomicsidentification;Pyridoxalphosphate;Referenceproteome		Verified mitochondrial	Matrix	Mitochondrial	0.333333	2	0.333333	0	0	0	0	0.333333	0	5.5884e+07	3.3568e+07																													3.2529e+07	1.832e+07
P50247	Ahcy	cellular metabolic process;cellular process;metabolic process;one-carbon metabolic process;small molecule metabolic process	Acetylation;Completeproteome;Cytoplasm;Hydrolase;NAD;One-carbonmetabolism;Referenceproteome	Adenosylhomocysteinase			Not Mitochondrial	1	4	1	0	0	1	1	1	0	9.9098e+08	9.3902e+08	8.9248e+08	5.0678e+08	7.3994e+08	7.5367e+08													1.6254e+08	1.3866e+08	9.9184e+07	8.0741e+07	7.0721e+07	7.2758e+07	4.1468e+08	382780000	1.1067e+09	1.2301e+09	4.4597e+08	2.9985e+08	5.8821e+08	5.27e+08	3.1702e+08
Q80SW1	Ahcyl1	amine metabolic process;biological regulation;cellular amino acid metabolic process;cellular ketone metabolic process;cellular metabolic process;cellular nitrogen compound metabolic process;cellular process;cofactor metabolic process;establishment of localization;heterocycle metabolic process;macromolecule metabolic process;metabolic process;mRNA metabolic process;mRNA processing;nitrogen compoun…	Acetylation;Completeproteome;Directproteinsequencing;Endoplasmicreticulum;Hydrolase;NAD;One-carbonmetabolism;Phosphoprotein;Referenceproteome	Putative adenosylhomocysteinase 2	Not reported mitochondrial	MOM	Mitochondrial	1	4	1	0.666667	0	1	0	1	0	8.2094e+09	8.4021e+09	5.838e+09	4.4872e+09	6.7089e+09	7.0441e+09	9.6196e+06			5.5972e+06	1.1196e+07	7.9833e+06							8.019e+07	97796000	2.7634e+07	1.8489e+08	1.4431e+08	6.6556e+07							3.5749e+08	4.7884e+08	3.5091e+08
F8WGT1;Q68FL4;F8WI65;Q68FL4-2;H3BKT5	Ahcyl2	amine metabolic process;cellular amino acid metabolic process;cellular ketone metabolic process;cellular metabolic process;cellular nitrogen compound metabolic process;cellular process;cofactor metabolic process;heterocycle metabolic process;metabolic process;nitrogen compound metabolic process;nucleobase-containing compound metabolic process;nucleobase-containing small molecule metabolic process…	Acetylation;Alternativesplicing;Completeproteome;Hydrolase;NAD;One-carbonmetabolism;Phosphoprotein;Proteomicsidentification;Referenceproteome	Adenosylhomocysteinase;Putative adenosylhomocysteinase 3	Not reported mitochondrial;Not reported mitochondrial;Not reported mitochondrial;NA;Not reported mitochondrial		Not Mitochondrial	1	2	1	0	0	0	0	1	0	8.5276e+08	1.0217e+09	6.369e+08	4.725e+08	7.2129e+08	9.7777e+08																									3.7983e+07	3.5892e+07	27139000
E9QP54;Q8K3E5;A0A1L1SQE2;Q8K3E5-2	Ahi1	anatomical structure development;anatomical structure formation involved in morphogenesis;anatomical structure morphogenesis;biological regulation;cell development;cellular component assembly;cellular component morphogenesis;cellular component organization;cellular localization;cellular process;developmental process;establishment of localization;localization;regulation of transport;response to st…	Alternativesplicing;Celljunction;Cellprojection;Cilium;Ciliumbiogenesis/degradation;Completeproteome;Cytoplasm;Cytoskeleton;Proteomicsidentification;Referenceproteome;Repeat;SH3domain;WDrepeat	Jouberin	Not reported mitochondrial;NA;Not reported mitochondrial;NA		Not Mitochondrial	0.833333	2	0.833333	0	0	0.666667	0	0	0	2.9223e+07	3.0001e+07	2.934e+07	2.1476e+07	2.6363e+07																5.7067e+07	2.59e+07	37025000	2.4729e+07
E9Q616	Ahnak	biological regulation;cellular component assembly;cellular component organization;macromolecular complex assembly;protein complex assembly	Completeproteome;Proteomicsidentification;Referenceproteome		Unclassified		Not Mitochondrial	1	5	0	0.833333	1	1	0	1	0.833333							5.2181e+07	2.1086e+07		2.5806e+07	1.0491e+07	9.822e+06	114290000	1.4572e+08	114910000	6.2327e+07	106130000	1.3601e+08	6.2277e+07	6.3003e+07	3.891e+07	3.083e+07	4.8932e+07	4.9916e+07							6.9301e+08	1.2155e+09	1.1173e+09
E9PYB0;F7CVJ5;F7DBB3	Ahnak2		Completeproteome;Proteomicsidentification;Referenceproteome		NA;NA;NA		Not Mitochondrial	1	3	0.5	0	1	0	0	1	0	1.9721e+07	28527000				1.3801e+07							4.4507e+07	3.7812e+07	5.2708e+07	5.5433e+07	5.1012e+07	3.8118e+07													1.9794e+07	1.647e+07	1.0361e+07
Q8BK64	Ahsa1	biological regulation;cellular metabolic process;cellular process;macromolecule metabolic process;metabolic process;primary metabolic process;protein folding;protein metabolic process;response to stimulus;response to stress	Acetylation;Chaperone;Completeproteome;Cytoplasm;Endoplasmicreticulum;Phosphoprotein;Referenceproteome;Stressresponse	Activator of 90 kDa heat shock protein ATPase homolog 1	Unclassified		Not Mitochondrial	1	2	1	0	0	0	0	1	0	8.4996e+08	7.6756e+08	619070000	3.2698e+08	5.4655e+08	5.0243e+08																									1.0688e+09	9.542e+08	390210000
P29699;A0A338P703;A0A338P7G1;A0A338P7H5	Ahsg	biological regulation;multicellular organismal process;regulation of transport;response to stimulus;response to stress	Completeproteome;Directproteinsequencing;Disulfidebond;Glycoprotein;Phosphoprotein;Referenceproteome;Repeat;Secreted;Signal	Alpha-2-HS-glycoprotein	Unclassified;Unclassified;Unclassified;Unclassified		Not Mitochondrial	1	5	0	0	0.5	1	1	1	0.166667													7.8916e+06				5.9636e+06	5256000	1.093e+08	1.6994e+08	1.7902e+08	6.8279e+07	1.0992e+08	9.7832e+07	2.2518e+08	3.0102e+08	7.2112e+08	4.2793e+08	1.7336e+08	1.2919e+08	2.3799e+08	1.9224e+08	1.8286e+08
Q9CY02	Ahsp	biological regulation;cell differentiation;cellular metabolic process;cellular process;developmental process;macromolecule metabolic process;metabolic process;primary metabolic process;protein folding;protein metabolic process;regulation of protein stability	Chaperone;Completeproteome;Cytoplasm;Referenceproteome	Alpha-hemoglobin-stabilizing protein			Not Mitochondrial	1	5	0	1	1	1	0	0.833333	0.5							1.3186e+08	2.1385e+08	2.9439e+08	1.8882e+08	1.7027e+08	1.802e+08	5.3081e+07	8.3342e+07	8.1068e+07	5.5193e+07	7.3517e+07	8.226e+07	1.0127e+08	9.6725e+07	1.219e+08	1.3829e+08	5.6096e+07	6.7312e+07							1.8076e+08	5.3389e+07
Q8C4Q6	Aida	biological regulation;developmental process;regulation of protein modification process	3D-structure;Alternativesplicing;Coiledcoil;Completeproteome;Developmentalprotein;Referenceproteome	Axin interactor, dorsalization-associated protein	Unclassified		Not Mitochondrial	1	2	1	0	0	0	0	0.666667	0	9.962e+07	5.8355e+07	2.0661e+07	2.5029e+07	113840000	4.2504e+07																										2.3659e+06	2.3369e+06
O70200;G3UYJ2	Aif1	biological regulation;cell activation;cell communication;cellular component assembly;cellular component organization;cellular macromolecular complex assembly;cellular membrane organization;cellular process;cytoskeleton organization;immune system process;macromolecular complex assembly;membrane invagination;membrane organization;organelle organization;protein complex assembly;protein polymerizatio…	3D-structure;Acetylation;Actin-binding;Calcium;Cellmembrane;Cellprojection;Completeproteome;Cytoplasm;Cytoskeleton;Membrane;Metal-binding;Phosphoprotein;Proteomicsidentification;Referenceproteome;Repeat	Allograft inflammatory factor 1	NA;NA		Not Mitochondrial	1	2	1	0	0	0	0	1	0	1.1374e+08	132560000	1.7309e+08	127920000	8.73e+07	107490000																									2.2345e+09	1877500000	1.6524e+09
Q9Z0X1;B1AU25	Aifm1	biological regulation;cell death;cell differentiation;cellular component assembly;cellular component organization;cellular homeostasis;cellular macromolecular complex assembly;cellular process;death;developmental process;homeostatic process;macromolecular complex assembly;mitochondrion organization;organelle organization;protein complex assembly;protein complex biogenesis;response to chemical sti…	3D-structure;Acetylation;Apoptosis;Completeproteome;Cytoplasm;Directproteinsequencing;DNA-binding;FAD;Flavoprotein;Isopeptidebond;Membrane;Mitochondrion;Mitochondrioninnermembrane;NAD;Nucleus;Oxidoreductase;Phosphoprotein;Proteomicsidentification;Referenceproteome;Transitpeptide;Ublconjugation	Apoptosis-inducing factor 1, mitochondrial	Verified mitochondrial;Verified mitochondrial	MIM	Mitochondrial	1	7	1	1	1	1	1	1	1	3.9644e+09	3.8945e+09	5.9857e+09	5824400000	4.5607e+09	3.7021e+09	2.0924e+10	21786000000	1.9825e+10	1.8837e+10	1.7878e+10	1.764e+10	1.4755e+10	1.2397e+10	1.389e+10	1.181e+10	11215000000	11944000000	34420000000	3.0026e+10	3.9201e+10	4.146e+10	3.3606e+10	2.9913e+10	2.8539e+10	2.3618e+10	3.0434e+10	2.7016e+10	1.8551e+10	2.1389e+10	3.7274e+09	5.0907e+09	1.2428e+10
Q8BUE4;Q8BUE4-2	Aifm2	biological regulation;cellular component organization;cellular process;mitochondrion organization;organelle organization	Alternativesplicing;Completeproteome;Cytoplasm;DNA-binding;FAD;Flavoprotein;Lipoprotein;Membrane;Mitochondrion;Mitochondrionoutermembrane;Myristate;Oxidoreductase;Referenceproteome;Transmembrane;Transmembranehelix	Apoptosis-inducing factor 2	Verified mitochondrial;NA	Membrane	Mitochondrial	1	4	0.166667	1	0	0	0.833333	0.166667	0					1.2626e+07		5.4211e+07	3.3576e+07	8.964e+07	6.2973e+07	8.6544e+07	8.7085e+07													8.8266e+09	8.3231e+09	8.3658e+09	5.4127e+09		4.4277e+09			1.2366e+07
Q3TY86-3;Q3TY86-2;Q3TY86	Aifm3	biological regulation;cellular homeostasis;cellular process;homeostatic process	2Fe-2S;Alternativesplicing;Apoptosis;Completeproteome;Electrontransport;FAD;Flavoprotein;Iron;Iron-sulfur;Metal-binding;Mitochondrion;Oxidoreductase;Referenceproteome;Transport	Apoptosis-inducing factor 3	NA;NA;Verified mitochondrial	MIM	Mitochondrial	1	1	1	0	0	0	0	0	0	2.4341e+08	2.7331e+08	1.4038e+08	1.4331e+08	1.0398e+08	146390000
P31230;Q3UZG4	Aimp1	alcohol metabolic process;anatomical structure formation involved in morphogenesis;biological adhesion;biological regulation;biosynthetic process;carbohydrate metabolic process;cell adhesion;cell communication;cell death;cell motility;cell-cell signaling;cellular component movement;cellular metabolic process;cellular process;death;developmental process;immune system process;locomotion;macromolecu…	Acetylation;Angiogenesis;Apoptosis;Carbohydratemetabolism;Celladhesion;Completeproteome;Cytokine;Cytoplasm;Cytoplasmicvesicle;Directproteinsequencing;Endoplasmicreticulum;Glucosemetabolism;Golgiapparatus;Inflammatoryresponse;Nucleus;Proteinbiosynthesis;Proteomicsidentification;Referenceproteome;RNA-binding;Secreted;tRNA-binding	Aminoacyl tRNA synthase complex-interacting multifunctional protein 1;Endothelial monocyte-activating polypeptide 2	Ancillary;Ancillary		Associated	1	7	1	0.833333	1	1	0.5	1	1	1.5998e+08	1.7745e+08	1.8287e+08	8.2601e+07	1.5596e+08	1.5888e+08		7.4921e+06	2.6336e+07	3.0716e+07	1.9013e+07	1.521e+07	5.0084e+07	3.6857e+07	5.9118e+07	3.2673e+07	73940000	3.5652e+07	1.1208e+08	110750000	1.1457e+08	112830000	1.0539e+08	5.5058e+07	7.0429e+06		1.0544e+07	1.0624e+07			7.6046e+08	5.6801e+08	4.528e+08
Q8R010;Q8R3V2	Aimp2	biological regulation;biosynthetic process;cell death;cell differentiation;cellular metabolic process;cellular process;death;developmental process;macromolecule metabolic process;metabolic process;primary metabolic process;protein metabolic process;regulation of protein modification process;translation	Apoptosis;Completeproteome;Cytoplasm;Developmentalprotein;Differentiation;Nucleus;Phosphoprotein;Proteinbiosynthesis;Proteomicsidentification;Referenceproteome;Ublconjugation	Aminoacyl tRNA synthase complex-interacting multifunctional protein 2	Unclassified;Unclassified		Not Mitochondrial	1	3	1	0	0	0	0	1	0.833333	4.4546e+07	6.0596e+07	2.5057e+07	5.3803e+07	6.1153e+07	2.1974e+07																									4.6997e+08	3.5012e+08	1.7929e+08
O08915;D3YW40	Aip	biological regulation;cellular metabolic process;cellular process;establishment of localization;macromolecule metabolic process;metabolic process;primary metabolic process;protein folding;protein maturation;protein metabolic process;protein targeting;protein transport;transport;xenobiotic metabolic process	Completeproteome;Cytoplasm;Directproteinsequencing;Proteomicsidentification;Referenceproteome;Repeat;TPRrepeat	AH receptor-interacting protein	Unclassified;Unclassified		Not Mitochondrial	1	2	1	0	0	0	0	1	0	127440000	128940000	1.1265e+08	145280000	122440000	89786000																									403620000	3.2378e+08	2.4085e+08
A2ALI5	Ajap1	biological adhesion;cell adhesion;cellular process	Celladhesion;Celljunction;Cellmembrane;Completeproteome;Membrane;Referenceproteome;Transmembrane;Transmembranehelix	Adherens junction-associated protein 1	Unclassified		Not Mitochondrial	1	1	1	0	0	0	0	0	0	4.8001e+07	4.9582e+07	2.5313e+07	4924300	23252000	1.8157e+07
Q9R0Y5;Q9R0Y5-2	Ak1	biological regulation;biosynthetic process;cellular metabolic process;cellular nitrogen compound metabolic process;cellular process;heterocycle metabolic process;metabolic process;nitrogen compound metabolic process;nucleobase-containing compound metabolic process;nucleobase-containing small molecule metabolic process;nucleotide metabolic process;phosphorus metabolic process;primary metabolic pro…	Acetylation;Alternativesplicing;ATP-binding;Completeproteome;Cytoplasm;Directproteinsequencing;Kinase;Nucleotide-binding;Phosphoprotein;Referenceproteome;Transferase	Adenylate kinase isoenzyme 1	Unclassified;NA		Not Mitochondrial	1	4	1	0	1	0	0	1	1	5.9398e+09	6.3404e+09	3.9862e+09	3981100000	3.9756e+09	4.7602e+09							1.9083e+08	139840000	1.0497e+08	7.7658e+07	8.4775e+07	1.2073e+08													1.2188e+08	6.2125e+07	3.32e+07
Q9WTP6-2;Q9WTP6	Ak2	anatomical structure development;biosynthetic process;cellular metabolic process;cellular nitrogen compound metabolic process;cellular process;developmental process;generation of precursor metabolites and energy;heterocycle metabolic process;metabolic process;nitrogen compound metabolic process;nucleobase-containing compound metabolic process;nucleobase-containing small molecule metabolic process…	Acetylation;Alternativesplicing;ATP-binding;Completeproteome;Directproteinsequencing;Disulfidebond;Kinase;Mitochondrion;Nucleotide-binding;Phosphoprotein;Referenceproteome;Transferase	Adenylate kinase 2, mitochondrial;Adenylate kinase 2, mitochondrial, N-terminally processed	NA;Verified mitochondrial	IMS	Mitochondrial	1	7	1	1	1	1	1	1	1	1212900000	1.5568e+09	2.1119e+09	1669200000	1.5669e+09	1.234e+09	1.151e+10	1.1817e+10	1.6194e+10	16780000000	1.3438e+10	1.3578e+10	3.5219e+09	3.4244e+09	4.3494e+09	3.5378e+09	3284500000	2.9626e+09	2.6467e+10	1.9609e+10	1.9777e+10	2.9644e+10	1.7555e+10	2.495e+10	2.7161e+10	2.4039e+10	3.5852e+10	3.1329e+10	1.9463e+10	2.421e+10	6.6858e+09	8.679e+09	2.4568e+10
F7BP55	Ak2	cellular metabolic process;cellular nitrogen compound metabolic process;cellular process;metabolic process;nitrogen compound metabolic process;nucleobase-containing compound metabolic process;primary metabolic process	Completeproteome;Proteomicsidentification;Referenceproteome		Verified mitochondrial		Mitochondrial	1	4	0	0.833333	0	1	1	0.666667	0							1.0142e+07	9.5426e+06	15716000	1.5852e+07	1.342e+07								3.4297e+07	3.0615e+07	3.7432e+07	4.3131e+07	2.3294e+07	3.7172e+07	7.0134e+07	8.4948e+07	8.5447e+07	6.8916e+07	6.972e+07	6.0764e+07	14473000	1.2474e+07	4.3827e+07
Q9WTP7	Ak3	biosynthetic process;cellular metabolic process;cellular nitrogen compound metabolic process;cellular process;heterocycle metabolic process;metabolic process;nitrogen compound metabolic process;nucleobase-containing compound metabolic process;nucleobase-containing small molecule metabolic process;nucleoside metabolic process;nucleotide metabolic process;primary metabolic process;small molecule me…	Acetylation;Completeproteome;GTP-binding;Kinase;Mitochondrion;Nucleotide-binding;Referenceproteome;Transferase	GTP:AMP phosphotransferase AK3, mitochondrial	Verified mitochondrial	Matrix	Mitochondrial	1	7	1	1	1	1	1	1	1	8.3002e+09	1.0019e+10	1.2154e+10	1.0668e+10	8.8242e+09	7.7839e+09	15354000000	1.1439e+10	9.8844e+09	1.6093e+10	11845000000	1.0765e+10	6.2427e+09	5.2683e+09	6.3842e+09	5.2472e+09	4.427e+09	4.8172e+09	3.0484e+10	2.4821e+10	2.8283e+10	3.0177e+10	22616000000	2.0545e+10	2.7841e+10	2.5906e+10	3.0809e+10	2.3926e+10	1.7837e+10	1.9571e+10	2.7828e+09	3.5495e+09	1.067e+10
Q9WUR9;F6TEU8	Ak4	anatomical structure development;biosynthetic process;cellular metabolic process;cellular nitrogen compound metabolic process;cellular process;developmental process;heterocycle metabolic process;metabolic process;nitrogen compound metabolic process;nucleobase-containing compound metabolic process;nucleobase-containing small molecule metabolic process;nucleotide metabolic process;phosphorus metabo…	Acetylation;ATP-binding;Completeproteome;GTP-binding;Kinase;Mitochondrion;Nucleotide-binding;Proteomicsidentification;Referenceproteome;Transferase	Adenylate kinase 4, mitochondrial	Verified mitochondrial;Verified mitochondrial	Matrix	Mitochondrial	1	7	1	1	1	1	1	1	1	4.451e+09	5.5681e+09	7.513e+09	7.6899e+09	6.8394e+09	5.4167e+09	3.0536e+07	24629000	39123000	4.6765e+07	3.0817e+07	3.9629e+07	1.949e+09	2.2816e+09	3.151e+09	2.7127e+09	2194400000	1.7421e+09	2.9514e+10	2.9958e+10	3.811e+10	3.4388e+10	3.1917e+10	26884000000	3.1595e+09	2.6234e+09	3.2409e+09	3.2815e+09	2.0896e+09	2.572e+09	125710000	111860000	3.4269e+08
Q920P5;A0A0G2JGN7;Q920P5-2	Ak5	biosynthetic process;cellular metabolic process;cellular nitrogen compound metabolic process;cellular process;heterocycle metabolic process;metabolic process;nitrogen compound metabolic process;nucleobase-containing compound metabolic process;nucleobase-containing small molecule metabolic process;nucleotide metabolic process;phosphorus metabolic process;primary metabolic process;small molecule me…	Alternativesplicing;ATP-binding;Completeproteome;Cytoplasm;Kinase;Nucleotide-binding;Referenceproteome;Transferase	Adenylate kinase isoenzyme 5	Ancillary;Ancillary;NA		Associated	1	1	1	0	0	0	0	0	0	232460000	2.935e+08	1.4997e+08	1.5489e+08	1.7309e+08	1.1901e+08
O08715;O08715-4;O08715-6;O08715-2;O08715-5;O08715-3	Akap1		Alternativesplicing;Completeproteome;Endoplasmicreticulum;Membrane;Mitochondrion;Mitochondrionoutermembrane;Phosphoprotein;Referenceproteome;RNA-binding;Transitpeptide;Transmembrane	A-kinase anchor protein 1, mitochondrial	Verified mitochondrial;NA;NA;NA;NA;NA	MOM	Mitochondrial	1	6	1	1	1	1	1	0.666667	0	2.3146e+08	214630000	233410000	2.9644e+08	2.3282e+08	2.0088e+08	9.5785e+08	9.8859e+08	7.6071e+08	9.2086e+08	9.0679e+08	715880000	287090000	3.362e+08	3.0649e+08	3.5087e+08	3.2911e+08	2.4187e+08	4.2957e+08	297360000	3.9634e+08	4.49e+08	2.5555e+08	3.4554e+08	7.8299e+08	8.2265e+08	1.3148e+09	1.0857e+09	5.7412e+08	6.1929e+08	2.462e+07	1.6379e+07	5.3901e+07
O88845;O88845-3;O88845-2	Akap10	biological regulation;localization	Alternativesplicing;Completeproteome;Cytoplasm;Membrane;Mitochondrion;Phosphoprotein;Referenceproteome;Repeat;Transitpeptide	A-kinase anchor protein 10, mitochondrial	Verified mitochondrial;NA;NA	MOM	Mitochondrial	1	2	1	0	0	0	0	1	0	5.0174e+07	2.7105e+07	6.7688e+07	3.5953e+07	7.1001e+07	2.9858e+07																									1.1777e+07	4.4431e+07	3.6669e+07
A0A668KLV9;A0A668KLD3;Q9WTQ5-2;Q9WTQ5	Akap12	biological regulation;cellular process;establishment of localization;protein targeting;protein transport;response to stimulus;signal transduction;transport	Alternativesplicing;Completeproteome;Cytoplasm;Cytoskeleton;Lipoprotein;Myristate;Phosphoprotein;Referenceproteome;Repeat	A-kinase anchor protein 12	Ancillary;Ancillary;NA;Ancillary		Associated	1	2	1	0	0	0	0	0.333333	0	4.233e+08	4.5058e+08	267140000	2.105e+08	2.3797e+08	2.6165e+08																											5.0065e+07
E9Q394-2;A0A140LJJ5;E9Q394;A0A140LIX0	Akap13	biological regulation;cellular process;establishment of localization;nuclear transport;nucleocytoplasmic transport;regulation of protein modification process;response to stimulus;signal transduction;transport	Completeproteome;Metal-binding;Proteomicsidentification;Referenceproteome;Zinc		NA;Unclassified;Unclassified;Unclassified		Not Mitochondrial	1	1	0	0	0	0	0	1	0																															2.5556e+07	16330000	1.3764e+07
H3BIV5;D3YVF0	Akap5	biological regulation;cellular process;establishment of localization;protein targeting;protein transport;response to stimulus;signal transduction;transport	Calmodulin-binding;Completeproteome;Lipoprotein;Membrane;Palmitate;Proteomicsidentification;Referenceproteome;Repeat	A-kinase anchor protein 5	Unclassified;Unclassified		Not Mitochondrial	1	2	1	0	0	0	0	1	0	1.9789e+09	2.4886e+09	1.1602e+09	805350000	1.4028e+09	1398100000																									2.0506e+08	1.1407e+08	4.8438e+07
E9Q9K8;Q6PGB9	Akap6	biological regulation;cellular homeostasis;cellular ion homeostasis;cellular process;homeostatic process;response to chemical stimulus;response to stimulus;signal transduction	Completeproteome;Proteomicsidentification;Referenceproteome;Repeat		Unclassified;Unclassified		Not Mitochondrial	0.166667	1	0.166667	0	0	0	0	0	0						9.8049e+06
Q7TN79;O55074	Akap7	biological regulation;cellular homeostasis;cellular ion homeostasis;cellular process;homeostatic process;localization;response to chemical stimulus;response to stimulus;signal transduction	Alternativesplicing;Cellmembrane;Completeproteome;Cytoplasm;Lipoprotein;Membrane;Myristate;Nucleotide-binding;Nucleus;Palmitate;Referenceproteome	A-kinase anchor protein 7 isoform alpha;A-kinase anchor protein 7 isoform gamma	Unclassified;Unclassified		Not Mitochondrial	1	4	1	0	1	0.666667	0	0.166667	0	322670000	3.485e+08	2.4575e+08	1.9943e+08	1.9596e+08	3.0233e+08							9.6568e+06	1.41e+07	16169000	6.2084e+06	10991000	11983000	1.2072e+07	7.9257e+06			1.4225e+07	7.6309e+06
Q80VW7-4;Q80VW7-3;Q80VW7	Akna	biological regulation	Activator;Alternativesplicing;Completeproteome;DNA-binding;Nucleus;Phosphoprotein;Referenceproteome;Transcription;Transcriptionregulation	AT-hook-containing transcription factor	NA;NA;Unclassified		Not Mitochondrial	0.5	1	0	0	0	0	0	0.5	0																																1.5976e+07	2.2405e+07
Q9JII6;B1AXW3	Akr1a1	alcohol metabolic process;biosynthetic process;carbohydrate metabolic process;catabolic process;cellular aldehyde metabolic process;cellular ketone metabolic process;cellular metabolic process;cellular process;metabolic process;organic acid metabolic process;primary metabolic process;small molecule metabolic process;vitamin metabolic process	3D-structure;Acetylation;Completeproteome;Directproteinsequencing;NADP;Oxidoreductase;Phosphoprotein;Proteomicsidentification;Referenceproteome	Alcohol dehydrogenase [NADP(+)]	Not reported mitochondrial;Not reported mitochondrial		Not Mitochondrial	1	7	1	1	1	1	1	1	1	2.3324e+09	2.5548e+09	1.9599e+09	1.6555e+09	1.8323e+09	1.976e+09	2.7913e+08	2.1494e+08	255980000	2.3986e+08	2.2251e+08	2.0689e+08	6.46e+07	4.6923e+07	3.9355e+07	3.8388e+07	2.2996e+07	1.2829e+07	1.3534e+10	1.2152e+10	1.2934e+10	1.536e+10	1.2366e+10	1.3302e+10	1886500000	7.7075e+08	1.0171e+09	1.0526e+09	6.9434e+08	7.1007e+08	2.7885e+09	2.5886e+09	2.0484e+09
G5E895;D3Z494	Akr1b10		Completeproteome;Proteomicsidentification;Referenceproteome		Ancillary;Ancillary	unknown	Mitochondrial	1	7	1	1	1	1	0.333333	1	1	4.7546e+08	7.5365e+08	1129700000	8.009e+08	8.3581e+08	7.8313e+08	1.7658e+09	2.0903e+09	2777600000	2.1336e+09	2.0658e+09	1.4996e+09	2.0288e+09	2.1834e+09	2.43e+09	2.2256e+09	2.2499e+09	1.5994e+09	1499700000	1.6904e+09	2080100000	2.1026e+09	1.7698e+09	1.3813e+09	7.9237e+06				6.7204e+06		1.106e+09	1.2633e+09	2.1953e+09
P45376;D3YVJ7	Akr1b1;Akr1b3		Acetylation;Completeproteome;Cytoplasm;Directproteinsequencing;NADP;Oxidoreductase;Proteomicsidentification;Referenceproteome	Aldose reductase	Unclassified;Unclassified		Not Mitochondrial	1	4	1	0	0	1	0	1	0.5	1.1511e+09	1.2422e+09	1.5084e+09	9.5683e+08	1.1216e+09	8.4972e+08													3.6974e+07	5.2305e+07	2.269e+07	1.1021e+07	4.0978e+07	4.6695e+07							3.8086e+09	3.5976e+09	2.0361e+09
P21300	Akr1b7	cellular lipid metabolic process;cellular metabolic process;cellular process;lipid metabolic process;metabolic process;primary metabolic process	Completeproteome;Cytoplasm;NADP;Oxidoreductase;Referenceproteome	Aldose reductase-related protein 1		unknown	Mitochondrial	1	1	0	0	0	0	0	1	0																															3.6574e+08	2.741e+08	3.1254e+08
Q8VC28;Q9JLI0	Akr1c13;Akr1c12	cellular metabolic process;cellular process;metabolic process;xenobiotic metabolic process	3D-structure;Completeproteome;Directproteinsequencing;NAD;NADP;Oxidoreductase;Proteomicsidentification;Referenceproteome	Aldo-keto reductase family 1 member C13	Unclassified;NA		Not Mitochondrial	1	1	0	0	0	0	0	1	0																															7.7989e+07	7.0429e+07	6.6345e+07
Q91WT7	Akr1c14	anatomical structure development;developmental process	Completeproteome;Proteomicsidentification;Referenceproteome				Not Mitochondrial	0	0	0	0	0	0	0	0	0
Q8K023-2;Q8K023	Akr1c18	alcohol metabolic process;biological regulation;biosynthetic process;catabolic process;cellular aldehyde metabolic process;cellular lipid metabolic process;cellular metabolic process;cellular process;establishment of localization;hormone metabolic process;lipid metabolic process;metabolic process;multi-organism process;primary metabolic process;protein transport;response to chemical stimulus;resp…	Alternativesplicing;Completeproteome;Cytoplasm;NADP;Oxidoreductase;Referenceproteome	Aldo-keto reductase family 1 member C18	NA;Unclassified		Not Mitochondrial	0.166667	1	0	0	0	0.166667	0	0	0																				5.8496e+06
Q91WR5;A0A1Y7VLH1	Akr1c21	biosynthetic process;lipid metabolic process;metabolic process;primary metabolic process	3D-structure;Completeproteome;Cytoplasm;Lipidmetabolism;NADP;Oxidoreductase;Referenceproteome;Steroidmetabolism	Aldo-keto reductase family 1 member C21	Not reported mitochondrial;Not reported mitochondrial		Not Mitochondrial	1	2	0	0	0	1	1	0	0																			365080000	3.2001e+08	2.8276e+08	2.6926e+08	2.5222e+08	2.1405e+08	6.3763e+07	5.0527e+07	8.6805e+07	103720000	6.9017e+07	97355000
P70694	Akr1c6	biological regulation;biosynthetic process;cellular process;lipid metabolic process;metabolic process;primary metabolic process;response to chemical stimulus;response to endogenous stimulus;response to stimulus	Completeproteome;Directproteinsequencing;Lipidbiosynthesis;Lipidmetabolism;NADP;Oxidoreductase;Referenceproteome;Steroidbiosynthesis	Estradiol 17 beta-dehydrogenase 5			Not Mitochondrial	1	1	0	0	0	0	1	0	0																									1.4396e+08	1.3151e+08	3.027e+08	3.6283e+08	95095000	1.329e+08
Q9DCT1;Q8CEB6	Akr1e2;Akr1e1		Completeproteome;Cytoplasm;NADP;Oxidoreductase;Proteomicsidentification;Referenceproteome	1,5-anhydro-D-fructose reductase	Unclassified;Unclassified		Not Mitochondrial	1	3	1	0	0	0.333333	0	1	0	1.2526e+08	1.6189e+08	137650000	6.08e+07	6.7977e+07	1.1474e+07													6.8624e+06		4.201e+06										2.7272e+07	3.2158e+07	2.6947e+07
Q8CG76	Akr7a2		3D-structure;Acetylation;Completeproteome;Cytoplasm;Golgiapparatus;NADP;Oxidoreductase;Referenceproteome	Aflatoxin B1 aldehyde reductase member 2	Verified mitochondrial	Matrix	Mitochondrial	1	7	1	1	1	1	1	1	1	1083700000	1.4722e+09	1.7959e+09	1.3514e+09	1.2066e+09	1.0925e+09	1929700000	1.4697e+09	1810300000	1.9465e+09	1.7478e+09	1481600000	1.8334e+09	1.996e+09	2.5749e+09	2166100000	2.1166e+09	1.7074e+09	1.5009e+10	1.0826e+10	1.4624e+10	1.7974e+10	1.1649e+10	1.1657e+10	5.8618e+09	4.5475e+09	3957400000	5.0477e+09	2.9899e+09	3.3928e+09	7.9246e+08	1.1061e+09	2151800000
D3YXX3;D3Z783;P31750	Akt1	aging;alcohol metabolic process;amine metabolic process;anatomical structure development;biological regulation;biosynthetic process;carbohydrate metabolic process;carbohydrate transport;catabolic process;cell death;cell development;cell differentiation;cellular component organization;cellular membrane organization;cellular metabolic process;cellular process;cytoskeleton organization;death;develop…	Acetylation;Apoptosis;ATP-binding;Carbohydratemetabolism;Cellmembrane;Completeproteome;Cytoplasm;Developmentalprotein;Disulfidebond;Glucosemetabolism;Glycogenbiosynthesis;Glycogenmetabolism;Glycoprotein;Isopeptidebond;Kinase;Membrane;Neurogenesis;Nucleotide-binding;Nucleus;Phosphoprotein;Proteomicsidentification;Referenceproteome;Serine/threonine-proteinkinase;Sugartransport;Transferase;Translati…	RAC-alpha serine/threonine-protein kinase	Verified mitochondrial;Verified mitochondrial;Verified mitochondrial		Mitochondrial	0.333333	1	0	0	0	0	0	0.333333	0																																	1.1907e+07
E9QKI5;E9QKI4;Q9D1F4;F6R8S6;A0A140LHA0	Akt1s1	biological regulation;cellular component organization;cellular process;regulation of protein modification process;response to stimulus;signal transduction	Completeproteome;Cytoplasm;Phosphoprotein;Proteomicsidentification;Referenceproteome	Proline-rich AKT1 substrate 1	Unclassified;Unclassified;Unclassified;Unclassified;Unclassified		Not Mitochondrial	0.666667	2	0.666667	0	0	0	0	0.5	0	2.4894e+07		2.4053e+07		4.279e+07	4.9692e+08																										18348000	1.7913e+07
D3YXM7;D3Z3N2;F8WHG5;Q60823	Akt2	alcohol metabolic process;biological regulation;biosynthetic process;carbohydrate metabolic process;carbohydrate transport;cell death;cellular component organization;cellular localization;cellular membrane organization;cellular metabolic process;cellular process;death;energy reserve metabolic process;establishment of localization;generation of precursor metabolites and energy;localization;macromo…	Acetylation;Apoptosis;ATP-binding;Carbohydratemetabolism;Cellmembrane;Completeproteome;Cytoplasm;Developmentalprotein;Disulfidebond;Glucosemetabolism;Glycogenbiosynthesis;Glycogenmetabolism;Glycoprotein;Kinase;Membrane;Nucleotide-binding;Nucleus;Phosphoprotein;Proteomicsidentification;Referenceproteome;Serine/threonine-proteinkinase;Sugartransport;Transferase;Translationregulation;Transport;Ublco…	RAC-beta serine/threonine-protein kinase	Not reported mitochondrial;Not reported mitochondrial;Not reported mitochondrial;Not reported mitochondrial		Not Mitochondrial	0.333333	1	0	0	0	0	0	0.333333	0																															4.3485e+07
P10518	Alad	biosynthetic process;cellular aromatic compound metabolic process;cellular component assembly;cellular component organization;cellular metabolic process;cellular nitrogen compound metabolic process;cellular process;cofactor metabolic process;heterocycle metabolic process;macromolecular complex assembly;metabolic process;nitrogen compound metabolic process;pigment metabolic process;protein complex…	3D-structure;Allostericenzyme;Completeproteome;Hemebiosynthesis;Lyase;Metal-binding;Phosphoprotein;Porphyrinbiosynthesis;Referenceproteome;Zinc	Delta-aminolevulinic acid dehydratase	Unclassified		Not Mitochondrial	1	2	1	0	0	0	0	1	0	5.9942e+07	3.7949e+07	5.4855e+07	8.6453e+07	1.679e+08	1.4236e+08																									6.0946e+07	6.7228e+07	2.5421e+07
A0A0R4J0X2;Q8VC19	Alas1	biosynthetic process;cellular aromatic compound metabolic process;cellular metabolic process;cellular nitrogen compound metabolic process;cellular process;cofactor metabolic process;heterocycle metabolic process;metabolic process;nitrogen compound metabolic process	Acyltransferase;Completeproteome;Hemebiosynthesis;Mitochondrion;Pyridoxalphosphate;Referenceproteome;Transferase;Transitpeptide	5-aminolevulinate synthase, nonspecific, mitochondrial	Verified mitochondrial;Verified mitochondrial	Matrix	Mitochondrial	1	6	0	1	1	1	1	0.666667	1							3.637e+08	252620000	2.4928e+08	3.0077e+08	1.9211e+08	3.659e+08	2.658e+08	3.4115e+08	5.4482e+08	1.2971e+08	8.2911e+07	206680000	6.9045e+08	1078100000	1.3337e+09	4.6503e+08	5.2473e+08	4.6745e+08	5.6831e+08	8.1909e+08	1.5589e+09	7.0089e+08	6.5692e+08	8.5851e+08	6.5605e+06	1.8862e+07	7.1565e+07
P08680	Alas2	biological regulation;biosynthetic process;cell differentiation;cellular aromatic compound metabolic process;cellular homeostasis;cellular ion homeostasis;cellular metabolic process;cellular nitrogen compound metabolic process;cellular process;cofactor metabolic process;developmental process;heterocycle metabolic process;homeostatic process;macromolecule metabolic process;metabolic process;nitrog…	3D-structure;Acyltransferase;Completeproteome;Hemebiosynthesis;Mitochondrion;Pyridoxalphosphate;Referenceproteome;Transferase;Transitpeptide	5-aminolevulinate synthase, erythroid-specific, mitochondrial	Verified mitochondrial	Matrix	Mitochondrial	1	2	0	0	0	0	0.666667	1	0																									1.9313e+08	1.302e+07		5.3537e+07		1.0516e+08	6.073e+08	1.5442e+08	1.2316e+09
A2AFM1	Alas2	biological regulation;biosynthetic process;cellular aromatic compound metabolic process;cellular homeostasis;cellular ion homeostasis;cellular metabolic process;cellular nitrogen compound metabolic process;cellular process;cofactor metabolic process;heterocycle metabolic process;homeostatic process;metabolic process;nitrogen compound metabolic process;response to chemical stimulus;response to sti…	Acyltransferase;Completeproteome;Hemebiosynthesis;Mitochondrion;Pyridoxalphosphate;Referenceproteome;Transferase	5-aminolevulinate synthase	Verified mitochondrial	Matrix	Mitochondrial	0.333333	1	0	0	0	0	0	0.333333	0																															1.5744e+07		7.5071e+07
P07724	Alb	behavior;biological regulation;cell communication;cell killing;cellular process;establishment of localization;homeostatic process;interspecies interaction between organisms;killing of cells of other organism;multi-organism process;response to chemical stimulus;response to external stimulus;response to extracellular stimulus;response to starvation;response to stimulus;response to stress;rhythmic p…	Cleavageonpairofbasicresidues;Completeproteome;Copper;Directproteinsequencing;Disulfidebond;Lipid-binding;Metal-binding;Phosphoprotein;Referenceproteome;Repeat;Secreted;Signal;Zinc	Serum albumin	Probable contaminant		Not Mitochondrial	1	7	1	1	1	1	1	1	1	1.3348e+09	1381600000	1.1094e+09	8.4764e+08	1.4643e+09	1.3866e+09	1.8182e+08	5.1435e+08	3.0264e+08	476240000	6.0617e+08	3.7743e+08	5.2149e+08	7.0149e+08	4.6362e+08	5.3498e+08	8.3998e+08	8.6598e+08	1.7069e+09	1.8429e+09	1663400000	1108200000	1416800000	1192400000	5.5296e+09	7.6404e+09	1.4753e+10	1.1752e+10	6.4847e+09	7.0908e+09	1.6652e+10	1.7065e+10	1.3049e+10
E9Q3Q6;Q61490;E9Q4G8	Alcam	biological adhesion;cell adhesion;cellular process;locomotion;response to chemical stimulus;response to external stimulus;response to stimulus	Celladhesion;Completeproteome;Disulfidebond;Glycoprotein;Immunoglobulindomain;Membrane;Proteomicsidentification;Referenceproteome;Repeat;Signal;Transmembrane;Transmembranehelix	CD166 antigen	Unclassified;Unclassified;Unclassified		Not Mitochondrial	1	1	1	0	0	0	0	0	0	2910900000	2.0587e+09	1.7883e+09	1096200000	1.5196e+09	1.6068e+09
A0A1B0GSU0;D3Z0B9;Q571I9	Aldh16a1		Completeproteome;Proteomicsidentification;Referenceproteome	Aldehyde dehydrogenase family 16 member A1	Unclassified;Unclassified;NA		Not Mitochondrial	1	2	0	0	0.166667	0	0	1	0																4.0135e+07															5.8948e+08	5.3832e+08	2.7571e+08
Q9Z110-2;Q9Z110	Aldh18a1	amine metabolic process;biosynthetic process;cellular amino acid metabolic process;cellular ketone metabolic process;cellular metabolic process;cellular nitrogen compound metabolic process;cellular process;heterocycle metabolic process;metabolic process;nitrogen compound metabolic process;organic acid metabolic process;primary metabolic process;small molecule metabolic process	Alternativesplicing;Amino-acidbiosynthesis;ATP-binding;Completeproteome;Kinase;Membrane;Mitochondrion;Mitochondrioninnermembrane;Multifunctionalenzyme;NADP;Nucleotide-binding;Oxidoreductase;Prolinebiosynthesis;Referenceproteome;Transferase	Delta-1-pyrroline-5-carboxylate synthase;Gamma-glutamyl phosphate reductase;Glutamate 5-kinase	NA;Verified mitochondrial	Matrix	Mitochondrial	1	4	1	0	0	0.833333	0	1	0.666667	1.189e+09	1.6051e+09	1661700000	2.0027e+09	1.6551e+09	1.4861e+09													3.4999e+07	6.2304e+07	9.5522e+07	2.7595e+07	5.8062e+07								4.3436e+09	4.0791e+09	1.1516e+10
P24549	Aldh1a1	anatomical structure development;anatomical structure morphogenesis;biological regulation;biosynthetic process;cellular component assembly;cellular component organization;cellular ketone metabolic process;cellular lipid metabolic process;cellular metabolic process;cellular process;developmental process;hormone metabolic process;lipid metabolic process;macromolecular complex assembly;metabolic pro…	Acetylation;Completeproteome;Cytoplasm;Directproteinsequencing;NAD;Oxidoreductase;Phosphoprotein;Referenceproteome	Retinal dehydrogenase 1	Unclassified		Not Mitochondrial	1	5	1	1	0	1	1	1	0	1.9398e+09	2.0351e+09	1.5704e+09	9.9866e+08	1165100000	1.3961e+09	3.635e+07	1.7176e+07	2.1799e+07	1.7986e+07	1.4229e+07	1.8211e+07							3.3624e+07	3.9566e+07	3.5389e+07	4.0966e+07	2.7074e+07	2.6745e+07	3.7719e+08	3.6266e+08	6.7379e+08	9.4761e+08	3.2904e+08	3.3193e+08	1.0589e+09	8.5658e+08	3.452e+08
O35945	Aldh1a7	alcohol metabolic process;catabolic process;metabolic process;small molecule metabolic process	Acetylation;Completeproteome;Cytoplasm;NAD;Oxidoreductase;Phosphoprotein;Referenceproteome	Aldehyde dehydrogenase, cytosolic 1		unknown	Mitochondrial	1	2	0	0	0	0.333333	1	0	0																				7.3045e+06			7.8154e+06		1.5254e+07	1.5846e+07	1.9364e+07	6.2018e+07	1.7699e+07	1.7015e+07
Q9CZS1	Aldh1b1	alcohol metabolic process;catabolic process;metabolic process;small molecule metabolic process	Acetylation;Completeproteome;Mitochondrion;NAD;Oxidoreductase;Referenceproteome;Transitpeptide	Aldehyde dehydrogenase X, mitochondrial	Verified mitochondrial	Matrix	Mitochondrial	1	5	1	0	1	1	1	1	0	1.7696e+09	2.6318e+09	3.4954e+09	3.8625e+09	3.0813e+09	2.8572e+09							1208200000	7.2415e+08	9.1287e+08	1621400000	7.5584e+08	7.4518e+08	271500000	7.5569e+08	8.4918e+08	4.0725e+08	712500000	1.6895e+08	2.5242e+10	2.7628e+10	2.8726e+10	1.6783e+10	2.1329e+10	1.6884e+10	1.1183e+09	1417100000	5274100000
Q8R0Y6	Aldh1l1	biosynthetic process;catabolic process;cellular aromatic compound metabolic process;cellular metabolic process;cellular nitrogen compound metabolic process;cellular process;cofactor metabolic process;heterocycle metabolic process;metabolic process;nitrogen compound metabolic process;one-carbon metabolic process;small molecule metabolic process	Acetylation;Completeproteome;Cytoplasm;NADP;One-carbonmetabolism;Oxidoreductase;Phosphopantetheine;Phosphoprotein;Referenceproteome	Cytosolic 10-formyltetrahydrofolate dehydrogenase	Associated	Matrix	Mitochondrial	1	7	1	0.166667	1	1	1	1	0.833333	2.7413e+09	2.4588e+09	1.564e+09	1.1319e+09	1.9493e+09	1.9027e+09					8.8764e+07		10202000	3.5262e+07	4.3686e+07	5.2482e+07	3.4281e+07	1.7311e+07	4.15e+08	4.4728e+08	3.2274e+08	1.9331e+08	2.481e+08	1.2487e+08	5.3182e+08	7.2194e+08	1.4432e+09	1437400000	6.3577e+08	299500000	6.0638e+08	3.6453e+08	1.4465e+08
Q8K009;D3Z6B9	Aldh1l2	biosynthetic process;catabolic process;cellular aromatic compound metabolic process;cellular metabolic process;cellular nitrogen compound metabolic process;cellular process;cofactor metabolic process;heterocycle metabolic process;metabolic process;nitrogen compound metabolic process;one-carbon metabolic process;small molecule metabolic process	Acetylation;Completeproteome;Mitochondrion;NADP;One-carbonmetabolism;Oxidoreductase;Phosphopantetheine;Phosphoprotein;Proteomicsidentification;Referenceproteome;Transitpeptide	Mitochondrial 10-formyltetrahydrofolate dehydrogenase	Verified mitochondrial;Verified mitochondrial	Matrix	Mitochondrial	1	5	1	0	1	1	0	0.833333	1	3.5667e+07	5.6319e+07	8.32e+07	8.7301e+07	3.8537e+07	2.6148e+07							1.1881e+08	2.0976e+08	2.6265e+08	3.1741e+08	3.5971e+08	1.2414e+08	3.6491e+07	67691000	9.1414e+07	4.327e+07	3.8811e+07	4.0149e+07							7.079e+06	1.2499e+07	2.3541e+08
P47738;A0A0G2JEU1	Aldh2	alcohol metabolic process;catabolic process;metabolic process;small molecule metabolic process	Acetylation;Completeproteome;Directproteinsequencing;Mitochondrion;NAD;Oxidoreductase;Referenceproteome;Transitpeptide	Aldehyde dehydrogenase, mitochondrial	Verified mitochondrial;Verified mitochondrial	Matrix	Mitochondrial	1	7	1	1	1	1	1	1	1	16223000000	2.0737e+10	2.6914e+10	2.6479e+10	2.0094e+10	19082000000	60193000000	6.2356e+10	6.1689e+10	6.1054e+10	5.1152e+10	50860000000	1.8461e+10	2.2586e+10	2.6158e+10	2.7059e+10	2.2827e+10	1.6997e+10	9.134e+10	9.1064e+10	1.1247e+11	1.1448e+11	108380000000	8.0706e+10	2.2872e+11	2.3812e+11	3.0703e+11	2.581e+11	2.0495e+11	2.2736e+11	4.8586e+10	6.2793e+10	1.3066e+11
P47739	Aldh3a1	aging;biological regulation;cellular aldehyde metabolic process;cellular metabolic process;cellular process;developmental process;metabolic process;response to chemical stimulus;response to drug;response to endogenous stimulus;response to external stimulus;response to extracellular stimulus;response to stimulus;response to stress	Acetylation;Completeproteome;Cytoplasm;NAD;NADP;Oxidoreductase;Polymorphism;Referenceproteome	Aldehyde dehydrogenase, dimeric NADP-preferring	Ancillary		Associated	0.333333	1	0.333333	0	0	0	0	0	0		2.9469e+08				393590000
B1AV77;B1ATI0;P47740	Aldh3a2	alcohol metabolic process;anatomical structure development;cellular aldehyde metabolic process;cellular lipid metabolic process;cellular metabolic process;cellular process;developmental process;lipid metabolic process;metabolic process;primary metabolic process;small molecule metabolic process	Completeproteome;Endoplasmicreticulum;Membrane;NAD;Oxidoreductase;Phosphoprotein;Proteomicsidentification;Referenceproteome;Transmembrane;Transmembranehelix	Aldehyde dehydrogenase;Fatty aldehyde dehydrogenase	Ancillary;Ancillary;Ancillary	Membrane	Mitochondrial	1	7	1	1	0.5	1	1	1	0.666667	6.2709e+08	9.1313e+08	8.6834e+08	7.4453e+08	7.2506e+08	7.3047e+08	2.6498e+08	1.3533e+08	190530000	3.1395e+08	6.1691e+07	4.5864e+07	1.3004e+07	1.405e+07	2.0772e+07				6.9765e+09	2.4501e+09	3.1804e+09	5.2042e+09	5.9948e+09	7.2502e+09	5.2695e+09	1.3896e+10	2.3485e+10	1.8363e+10	1.1675e+10	6.6096e+09	2.5959e+08	3.5906e+08	1.0204e+09
Q80VQ0	Aldh3b1	alcohol metabolic process;catabolic process;cellular aldehyde metabolic process;cellular metabolic process;cellular process;metabolic process;response to chemical stimulus;response to oxidative stress;response to stimulus;response to stress;small molecule metabolic process	Acetylation;Cellmembrane;Completeproteome;Lipoprotein;Membrane;NAD;Oxidoreductase;Palmitate;Prenylation;Referenceproteome	Aldehyde dehydrogenase family 3 member B1	Unclassified		Not Mitochondrial	1	1	0	0	0	0	0	1	0																															3.3941e+08	2.7999e+08	2.8084e+08
Q8CHT0	Aldh4a1	amine metabolic process;biosynthetic process;catabolic process;cellular amino acid metabolic process;cellular ketone metabolic process;cellular metabolic process;cellular nitrogen compound metabolic process;cellular process;heterocycle metabolic process;metabolic process;nitrogen compound metabolic process;organic acid metabolic process;primary metabolic process;small molecule metabolic process	3D-structure;Acetylation;Completeproteome;Mitochondrion;NAD;Oxidoreductase;Phosphoprotein;Prolinemetabolism;Referenceproteome;Transitpeptide	Delta-1-pyrroline-5-carboxylate dehydrogenase, mitochondrial	Verified mitochondrial	Matrix	Mitochondrial	1	7	1	1	1	1	1	1	1	3.2182e+09	4.5881e+09	5.5822e+09	5.4839e+09	4334000000	4.1815e+09	1.7759e+10	2.3769e+10	2.4509e+10	1.6138e+10	1.8907e+10	1.7889e+10	1.7985e+10	1.935e+10	2.1598e+10	1.9835e+10	1.826e+10	1.6142e+10	1.2196e+11	1.0734e+11	1.3123e+11	1.3282e+11	1.1731e+11	1.1555e+11	8.6265e+10	9.0303e+10	1.1615e+11	9.0116e+10	8.6504e+10	7.7085e+10	2914600000	3.3949e+09	1.201e+10
Q8BWF0	Aldh5a1	alcohol metabolic process;amine metabolic process;anatomical structure development;biological regulation;carbohydrate metabolic process;catabolic process;cellular amino acid metabolic process;cellular component assembly;cellular component organization;cellular ketone metabolic process;cellular lipid metabolic process;cellular metabolic process;cellular nitrogen compound metabolic process;cellular…	Acetylation;Completeproteome;Directproteinsequencing;Disulfidebond;Mitochondrion;NAD;Oxidoreductase;Phosphoprotein;Referenceproteome;Transitpeptide	Succinate-semialdehyde dehydrogenase, mitochondrial	Verified mitochondrial	Matrix	Mitochondrial	1	7	1	1	1	1	1	0.833333	1	2.8273e+10	3.0752e+10	4.395e+10	3.833e+10	3.6268e+10	2.7137e+10	3.9809e+09	3.4577e+09	3.457e+09	3835500000	3.8985e+09	3.2451e+09	5.1789e+09	4.5974e+09	6.2865e+09	5.2249e+09	5.2136e+09	4.6904e+09	1.5332e+10	1.2129e+10	1.6841e+10	21082000000	1.3964e+10	1.2754e+10	10759000000	8.9205e+09	1.3639e+10	1.3258e+10	7.9247e+09	7.7465e+09	6.5912e+07	9.3412e+07	3.433e+08
Q9EQ20	Aldh6a1	amine metabolic process;catabolic process;cell differentiation;cellular amino acid metabolic process;cellular aromatic compound metabolic process;cellular ketone metabolic process;cellular metabolic process;cellular nitrogen compound metabolic process;cellular process;developmental process;heterocycle metabolic process;metabolic process;nitrogen compound metabolic process;nucleobase-containing co…	Acetylation;Completeproteome;Mitochondrion;NAD;Oxidoreductase;Phosphoprotein;Referenceproteome;Transitpeptide	Methylmalonate-semialdehyde dehydrogenase [acylating], mitochondrial	Verified mitochondrial	MIM	Mitochondrial	1	7	1	1	1	1	1	1	1	1.634e+10	2.1107e+10	2.657e+10	2.5694e+10	2.2217e+10	1.7853e+10	7.5415e+10	9.793e+10	8.4897e+10	6.6006e+10	8.217e+10	7.1325e+10	3.6055e+10	3.4568e+10	4.1661e+10	3.7482e+10	3.251e+10	31115000000	2.3447e+11	1.9248e+11	2.2854e+11	2.6709e+11	2.2875e+11	2.1525e+11	9.8978e+10	9.5831e+10	1.2522e+11	1.1113e+11	7.198e+10	8.9483e+10	2638700000	3.649e+09	1.4176e+10
Q9DBF1-2;Q9DBF1;G3UYR8	Aldh7a1	alcohol metabolic process;amine metabolic process;biosynthetic process;cellular amino acid metabolic process;cellular ketone metabolic process;cellular metabolic process;cellular nitrogen compound metabolic process;cellular process;metabolic process;nitrogen compound metabolic process;organic acid metabolic process;primary metabolic process;small molecule metabolic process	Acetylation;Alternativesplicing;Completeproteome;Cytoplasm;Mitochondrion;NAD;Nucleus;Oxidoreductase;Proteomicsidentification;Referenceproteome;Transitpeptide	Alpha-aminoadipic semialdehyde dehydrogenase	NA;Verified mitochondrial;Verified mitochondrial	Matrix	Mitochondrial	1	7	1	1	1	1	1	1	1	5.7458e+09	6.7134e+09	9.5889e+09	6.4665e+09	7.4511e+09	6.3718e+09	7.3536e+07	1.1355e+06	114510000	1.9484e+07	3.2573e+06	1.2048e+07	4.3865e+08	3.6234e+08	4.663e+08	3.7825e+08	2.9012e+08	3.4111e+08	2.7294e+10	2.5946e+10	3.1949e+10	3.851e+10	2.7074e+10	2.2969e+10	5.9236e+10	3.3261e+10	5.0492e+10	5.1145e+10	2.7887e+10	40340000000	3.4114e+08	3.308e+08	1523500000
Q8BH00	Aldh8a1	biological regulation;biosynthetic process;cellular aldehyde metabolic process;cellular ketone metabolic process;cellular lipid metabolic process;cellular metabolic process;cellular process;hormone metabolic process;lipid metabolic process;metabolic process;organic acid metabolic process;primary metabolic process;small molecule metabolic process;vitamin metabolic process	Completeproteome;Cytoplasm;NAD;Oxidoreductase;Phosphoprotein;Referenceproteome	Aldehyde dehydrogenase family 8 member A1	Unclassified		Not Mitochondrial	1	2	0	0	0	1	1	0	0																			9.4317e+07	9.4281e+07	7.5319e+07	5.0714e+07	9.6077e+07	8.4574e+07	4.4637e+06	5.3192e+07	9.7574e+07	3.5066e+07	35111000	1.7524e+07
Q9JLJ2;Q3U367	Aldh9a1	amine metabolic process;anatomical structure development;biological regulation;biosynthetic process;cellular aldehyde metabolic process;cellular amino acid metabolic process;cellular ketone metabolic process;cellular metabolic process;cellular nitrogen compound metabolic process;cellular process;developmental process;metabolic process;neurotransmitter metabolic process;nitrogen compound metabolic…	Acetylation;Completeproteome;Cytoplasm;Directproteinsequencing;NAD;Oxidoreductase;Proteomicsidentification;Referenceproteome	4-trimethylaminobutyraldehyde dehydrogenase	NA;Associated	Matrix	Mitochondrial	1	7	1	1	1	1	1	1	0.5	1.1903e+09	1.6323e+09	2.4899e+09	2005100000	1.8005e+09	1.5187e+09	3.9031e+09	3.2721e+09	2.9908e+09	3.6814e+09	3.1918e+09	3.5318e+09	1.3999e+08	1.5117e+08	1.8337e+08	1.6138e+08	1.7205e+08	8.4606e+07	1.5197e+10	1.4298e+10	1.6546e+10	2.0408e+10	1.511e+10	1.4219e+10	9.4203e+09	1.0904e+10	1.4036e+10	1.0429e+10	8.6924e+09	7.1209e+09	3.2301e+09	4177800000	7.8241e+09
P05064;A6ZI44;D3YWI1;Q9CPQ9;A6ZI46;D3Z510;A0A0U1RPN8	Aldoa;Aldoart1	alcohol metabolic process;carbohydrate metabolic process;catabolic process;cellular component assembly;cellular component organization;cellular metabolic process;cellular process;generation of precursor metabolites and energy;macromolecular complex assembly;metabolic process;primary metabolic process;protein complex assembly;response to abiotic stimulus;response to biotic stimulus;response to che…	Acetylation;Completeproteome;Cytoplasm;Directproteinsequencing;Glycolysis;Lyase;Phosphoprotein;Proteomicsidentification;Referenceproteome;Schiffbase	Fructose-bisphosphate aldolase;Fructose-bisphosphate aldolase A	Probable contaminant;Probable contaminant;Probable contaminant;NA;NA;Probable contaminant;Probable contaminant		Not Mitochondrial	1	7	1	1	1	1	0.833333	1	1	7.9977e+10	8.8874e+10	5.9476e+10	4.5236e+10	6.5158e+10	6.0184e+10	2.4593e+09	1.3577e+09	1780400000	8.8267e+08	1.517e+09	8.1355e+08	8.9618e+08	1.1759e+09	5.4079e+08	3.9443e+08	3.2778e+08	4.6401e+08	7.5297e+08	6.3087e+08	7.0836e+08	2.7456e+08	3.9255e+08	4.1447e+08	6.2354e+07	4.6799e+07	4.4724e+07	18267000	1.7501e+07		27680000000	1.9798e+10	1.3698e+10
Q91Y97	Aldob	alcohol metabolic process;biological regulation;carbohydrate metabolic process;catabolic process;cellular component assembly;cellular component organization;cellular macromolecular complex assembly;cellular metabolic process;cellular nitrogen compound metabolic process;cellular process;cofactor metabolic process;generation of precursor metabolites and energy;heterocycle metabolic process;macromol…	Acetylation;Completeproteome;Cytoplasm;Cytoskeleton;Directproteinsequencing;Glycolysis;Lyase;Phosphoprotein;Referenceproteome;Schiffbase	Fructose-bisphosphate aldolase B	Unclassified		Not Mitochondrial	1	4	0	0.333333	0	1	1	0.166667	0							1.1272e+07		8.0464e+06										4.32e+09	4.5582e+09	3.6378e+09	3.4828e+09	4.257e+09	3.8988e+09	6.9025e+08	1062300000	1.4788e+09	2.5389e+09	9.9868e+08	9.2795e+08
P05063	Aldoc	aging;alcohol metabolic process;anatomical structure morphogenesis;carbohydrate metabolic process;catabolic process;cell death;cell differentiation;cellular component assembly;cellular component organization;cellular metabolic process;cellular process;death;developmental process;generation of precursor metabolites and energy;macromolecular complex assembly;metabolic process;primary metabolic proc…	Acetylation;Completeproteome;Directproteinsequencing;Glycolysis;Lyase;Phosphoprotein;Referenceproteome;Schiffbase	Fructose-bisphosphate aldolase C	Not reported mitochondrial		Not Mitochondrial	1	1	1	0	0	0	0	0	0	1.6616e+10	1.5133e+10	8.7729e+09	7.9793e+09	1.218e+10	1.1771e+10
Q9DBE8;F6RBY3	Alg2	biosynthetic process;carbohydrate metabolic process;cellular metabolic process;cellular process;macromolecule metabolic process;macromolecule modification;metabolic process;oligosaccharide metabolic process;primary metabolic process;protein glycosylation;protein metabolic process;protein modification process;response to chemical stimulus;response to stimulus	Completeproteome;Glycosyltransferase;Membrane;Proteomicsidentification;Referenceproteome;Transferase;Transmembrane;Transmembranehelix	Alpha-1,3/1,6-mannosyltransferase ALG2	Unclassified;Unclassified		Not Mitochondrial	1	3	1	0	0	0	1	1	0	2.464e+08	4.9216e+08	6.0569e+08	5.4784e+08	4.1732e+08	4.55e+08																			4.9635e+07	3.0636e+07	76824000	7.0467e+07	1.3828e+07	2.9872e+07	6.7901e+07	4.5954e+07	2.153e+08
Q9DB25;D6RCG2	Alg5	carbohydrate metabolic process;cellular metabolic process;cellular process;developmental process;macromolecule metabolic process;macromolecule modification;metabolic process;primary metabolic process;protein glycosylation;protein metabolic process;protein modification process	Completeproteome;Endoplasmicreticulum;Glycoprotein;Glycosyltransferase;Membrane;Proteomicsidentification;Referenceproteome;Signal-anchor;Transferase;Transmembrane;Transmembranehelix	Dolichyl-phosphate beta-glucosyltransferase	Unclassified;Unclassified		Not Mitochondrial	1	2	0	0	0	0	0.833333	1	0																									4.101e+07	3.3045e+07		5.4382e+07	26120000	4.4784e+07	5.0147e+07	4.6973e+07	7.2085e+07
Q8VDI9;E0CZF3;E0CZ10	Alg9	carbohydrate metabolic process;cellular metabolic process;cellular process;macromolecule metabolic process;macromolecule modification;metabolic process;primary metabolic process;protein glycosylation;protein metabolic process;protein modification process	Completeproteome;Endoplasmicreticulum;Glycoprotein;Glycosyltransferase;Membrane;Proteomicsidentification;Referenceproteome;Transferase;Transmembrane;Transmembranehelix	Alpha-1,2-mannosyltransferase ALG9	Unclassified;Unclassified;Unclassified		Not Mitochondrial	1	1	0	0	0	0	1	0	0																									5.6633e+07	7.1143e+07	7.3331e+07	4.7142e+07	20835000	8.8802e+07
E0CY72;E0CYA7;P0CB42;E0CX46;E0CZH7	Alkbh1	biological regulation;cellular metabolic process;cellular nitrogen compound metabolic process;cellular process;DNA metabolic process;DNA modification;DNA repair;macromolecule metabolic process;macromolecule modification;metabolic process;nitrogen compound metabolic process;nucleobase-containing compound metabolic process;one-carbon metabolic process;primary metabolic process;regulation of gene ex…	Completeproteome;Dioxygenase;DNAdamage;DNArepair;Iron;Lyase;Metal-binding;Mitochondrion;Multifunctionalenzyme;Nucleus;Oxidoreductase;Referenceproteome;RNArepair	Alkylated DNA repair protein alkB homolog 1	Verified mitochondrial;Verified mitochondrial;Verified mitochondrial;Verified mitochondrial;Verified mitochondrial	Matrix	Mitochondrial	0.833333	2	0.833333	0	0	0	0	0.333333	0	9434300	1.5311e+07		1.72e+07	1.0029e+07	12482000																										9.3805e+06	1.5456e+07
Q8K1E6;A2AKV7;A2AKV6	Alkbh3	biological regulation;cell proliferation;cellular metabolic process;cellular nitrogen compound metabolic process;cellular process;DNA metabolic process;DNA modification;DNA repair;macromolecule metabolic process;macromolecule modification;metabolic process;nitrogen compound metabolic process;nucleobase-containing compound metabolic process;one-carbon metabolic process;primary metabolic process;re…	Completeproteome;Cytoplasm;Dioxygenase;DNAdamage;DNArepair;Iron;Metal-binding;Nucleus;Oxidoreductase;Proteomicsidentification;Referenceproteome	Alpha-ketoglutarate-dependent dioxygenase alkB homolog 3	Unclassified;Unclassified;Unclassified		Not Mitochondrial	0.833333	2	0	0	0	0	0	0.666667	0.833333																															1.5303e+07	1.5649e+07	1.1194e+07
Q9D6Z0-2;Q9D6Z0	Alkbh7	biological regulation;cellular ketone metabolic process;cellular lipid metabolic process;cellular metabolic process;cellular process;lipid metabolic process;metabolic process;organic acid metabolic process;primary metabolic process;response to DNA damage stimulus;response to stimulus;response to stress;small molecule metabolic process	Alternativesplicing;Completeproteome;Dioxygenase;Iron;Metal-binding;Mitochondrion;Necrosis;Oxidoreductase;Referenceproteome;Transitpeptide	Alpha-ketoglutarate-dependent dioxygenase alkB homolog 7, mitochondrial	NA;Verified mitochondrial	Matrix	Mitochondrial	1	7	1	1	1	1	1	0.666667	1	4.5945e+07	1.9505e+07	72500000	5.8013e+07	6.1156e+07	1.5651e+07	8.576e+07	6.7627e+07	3.4911e+07	4.3638e+07	4.8566e+07	4.2305e+07	149760000	1.6469e+08	1.866e+08	1.4456e+08	1.59e+08	1.0729e+08	201360000	1.3612e+08	1.6261e+08	2.0016e+08	1.6924e+08	1.6017e+08	8.201e+07	2.9374e+07	3.7602e+07	1.3178e+07	1.1736e+07	4.5914e+07	2.9545e+07	5.397e+07	1.9578e+08
P39655	Alox12	aging;biological regulation;biosynthetic process;cellular component movement;cellular ketone metabolic process;cellular lipid metabolic process;cellular metabolic process;cellular process;developmental process;lipid metabolic process;metabolic process;organic acid metabolic process;primary metabolic process;response to chemical stimulus;response to stimulus;small molecule metabolic process	Completeproteome;Cytoplasm;Dioxygenase;Fattyacidmetabolism;Hydrolase;Iron;Lipidmetabolism;Membrane;Metal-binding;Oxidoreductase;Referenceproteome	Arachidonate 12-lipoxygenase, 12S-type	Unclassified		Not Mitochondrial	1	1	0	0	0	0	0	1	0																															8.8519e+09	6.1333e+09	2.228e+09
P30355;A0A0J9YUC8	Alox5ap	biological regulation;biosynthetic process;cellular alkene metabolic process;cellular component assembly;cellular component organization;cellular ketone metabolic process;cellular lipid metabolic process;cellular metabolic process;cellular process;lipid metabolic process;macromolecular complex assembly;metabolic process;multicellular organismal process;organic acid metabolic process;primary metab…	Completeproteome;Endoplasmicreticulum;Leukotrienebiosynthesis;Membrane;Nucleus;Referenceproteome;Transmembrane;Transmembranehelix	Arachidonate 5-lipoxygenase-activating protein	Unclassified;Unclassified		Not Mitochondrial	1	1	0	0	0	0	0	1	0																															2.971e+08	2.8274e+08	2.2579e+08
Q91ZB0	Alpk2		Completeproteome;Disulfidebond;Immunoglobulindomain;Kinase;Referenceproteome;Repeat;Serine/threonine-proteinkinase;Transferase	Alpha-protein kinase 2	Unclassified		Not Mitochondrial	1	2	0	0	0	0.833333	1	0	0																			2.2154e+07		4.4805e+07	5.0525e+07	1.8715e+07	3.9118e+07	1.0909e+08	6.7499e+07	7.6958e+07	1.3238e+08	6.9156e+07	7.0196e+07
P09242;E9Q7P8;B1AXF5	Alpl	anatomical structure development;cell differentiation;cellular process;developmental process;multicellular organismal process;response to biotic stimulus;response to chemical stimulus;response to endogenous stimulus;response to external stimulus;response to extracellular stimulus;response to stimulus	Cellmembrane;Completeproteome;Disulfidebond;Glycoprotein;GPI-anchor;Hydrolase;Lipoprotein;Magnesium;Membrane;Metal-binding;Phosphoprotein;Proteomicsidentification;Referenceproteome;Signal;Zinc	Alkaline phosphatase;Alkaline phosphatase, tissue-nonspecific isozyme	Unclassified;Unclassified;Unclassified		Not Mitochondrial	1	1	0	0	0	1	0	0	0																			1.2447e+08	2.3843e+08	1.9684e+08	1.0408e+08	2.3189e+08	1.7695e+08
Q920R0;Q920R0-2	Als2	anatomical structure morphogenesis;behavior;biological regulation;cell communication;cell-cell signaling;cellular component assembly;cellular component morphogenesis;cellular component organization;cellular metabolic process;cellular process;developmental process;endosome organization;endosome transport;establishment of localization;localization;macromolecular complex assembly;macromolecule metab…	Acetylation;Alternativesplicing;Completeproteome;Guanine-nucleotidereleasingfactor;Phosphoprotein;Referenceproteome;Repeat	Alsin	Unclassified;NA		Not Mitochondrial	0.833333	1	0.833333	0	0	0	0	0	0	3.247e+07	2.6475e+07	1.558e+07	2.1546e+07	2.222e+07
G3X9I4;O08583-2;Q9JJW6-2;Q9JJW6;O08583	Alyref2;Alyref	cellular metabolic process;cellular nitrogen compound metabolic process;cellular process;establishment of localization;macromolecule metabolic process;metabolic process;mRNA metabolic process;mRNA processing;nitrogen compound metabolic process;nucleobase-containing compound metabolic process;nucleobase-containing compound transport;primary metabolic process;RNA metabolic process;RNA processing;RN…	3D-structure;Acetylation;Alternativesplicing;Chaperone;Citrullination;Completeproteome;Cytoplasm;Methylation;mRNAprocessing;mRNAsplicing;mRNAtransport;Nucleus;Phosphoprotein;Proteomicsidentification;Referenceproteome;RNA-binding;Spliceosome;Transport	Aly/REF export factor 2;THO complex subunit 4	NA;NA;NA;NA;Unclassified		Not Mitochondrial	1	1	0	0	0	0	0	1	0																															4.7675e+07	2.8129e+07	3.1377e+07
O09174	Amacr	biosynthetic process;catabolic process;cellular ketone metabolic process;cellular lipid metabolic process;cellular metabolic process;cellular process;lipid metabolic process;metabolic process;organic acid metabolic process;primary metabolic process;small molecule metabolic process	Acetylation;Completeproteome;Directproteinsequencing;Isomerase;Mitochondrion;Peroxisome;Referenceproteome	Alpha-methylacyl-CoA racemase	Verified mitochondrial	Matrix	Mitochondrial	1	7	1	1	1	1	1	0.833333	1	9.3149e+07	1.0539e+08	1.3648e+08	6.0758e+07	7.6673e+07	9.3173e+07	1086700000	9.7584e+08	1.1678e+09	1.0123e+09	8.7624e+08	9.2679e+08	4.0487e+08	5.9295e+08	7.4512e+08	8.1149e+08	4.9549e+08	5.7288e+08	2.755e+10	6.6087e+09	8.372e+09	3.2524e+10	7.8017e+09	27244000000	8.3064e+09	6.8358e+09	1.0862e+10	8.8434e+09	4.6674e+09	7.6536e+09	3.5636e+07	8.4467e+07	4.2263e+08
Q07456	Ambp	catabolic process;cellular metabolic process;cellular process;macromolecule metabolic process;macromolecule modification;metabolic process;primary metabolic process;protein catabolic process;protein maturation;protein metabolic process;protein modification process	Chromophore;Cleavageonpairofbasicresidues;Completeproteome;Disulfidebond;Glycoprotein;Proteaseinhibitor;Referenceproteome;Repeat;Secreted;Serineproteaseinhibitor;Signal	Alpha-1-microglobulin;Inter-alpha-trypsin inhibitor light chain;Protein AMBP;Trypstatin	Unclassified		Not Mitochondrial	1	4	0.333333	0	0	1	0.833333	0.166667	0					2.5328e+07	2.1873e+07													1.9888e+08	5.0701e+07	7.6529e+07	6.5957e+07	5.3282e+07	7.0497e+07	5.6084e+07	3.5743e+07	30873000	1.6177e+07		2.8109e+07	1.1747e+07
Q9DBA8	Amdhd1	amine metabolic process;catabolic process;cellular amino acid metabolic process;cellular ketone metabolic process;cellular metabolic process;cellular nitrogen compound metabolic process;cellular process;heterocycle metabolic process;metabolic process;nitrogen compound metabolic process;organic acid metabolic process;primary metabolic process;small molecule metabolic process	Completeproteome;Histidinemetabolism;Hydrolase;Iron;Metal-binding;Referenceproteome;Zinc	Probable imidazolonepropionase	Not reported mitochondrial		Not Mitochondrial	1	1	0	0	0	0	1	0	0																									2.3172e+07	1.7812e+07	4.1221e+07	7.1288e+07	2.2553e+07	2.454e+07
F6UP77;F7CUP3;Q8JZV7	Amdhd2	alcohol metabolic process;carbohydrate metabolic process;catabolic process;cellular ketone metabolic process;cellular metabolic process;cellular process;metabolic process;organic acid metabolic process;primary metabolic process;small molecule metabolic process	Carbohydratemetabolism;Completeproteome;Hydrolase;Metal-binding;Proteomicsidentification;Referenceproteome	Putative N-acetylglucosamine-6-phosphate deacetylase	Unclassified;Unclassified;Unclassified		Not Mitochondrial	1	2	0.833333	0	0	0	0	1	0		1.0878e+07	13191000	1.048e+07	1.334e+07	11584000																									1.555e+08	1.0545e+08	5.5501e+07
A0A0R4J030;Q8CCJ4;Q8CCJ4-2	Amer2	anatomical structure development;biological regulation;cellular process;developmental process;response to stimulus;signal transduction	Alternativesplicing;Cellmembrane;Completeproteome;Directproteinsequencing;Lipid-binding;Membrane;Phosphoprotein;Referenceproteome;Wntsignalingpathway	APC membrane recruitment protein 2	Unclassified;Unclassified;NA		Not Mitochondrial	1	1	1	0	0	0	0	0	0	1.4689e+08	7.0184e+07	3.0675e+07	8.4878e+07	5.2691e+07	6.0902e+07
Q9R049-2;Q9R049	Amfr	aging;behavior;biological regulation;catabolic process;cellular component assembly;cellular component organization;cellular metabolic process;cellular process;developmental process;macromolecular complex assembly;macromolecule metabolic process;macromolecule modification;metabolic process;multicellular organismal process;neurological system process;primary metabolic process;protein complex assemb…	Alternativesplicing;Completeproteome;Endoplasmicreticulum;Ligase;Membrane;Metal-binding;Nucleotide-binding;Phosphoprotein;Receptor;Referenceproteome;Transmembrane;Transmembranehelix;Ublconjugationpathway;Zinc;Zinc-finger	E3 ubiquitin-protein ligase AMFR	NA;Unclassified		Not Mitochondrial	0.833333	1	0	0	0	0	0.833333	0	0																										12130000	1.5941e+07	3.8021e+07	1.2561e+07	2.8382e+07
Q80ZD8;A0A0G2JEP5;Q80ZD8-2	Amigo1	anatomical structure development;anatomical structure morphogenesis;biological adhesion;biological regulation;cell adhesion;cell recognition;cellular component morphogenesis;cellular component organization;cellular process;developmental process	3D-structure;Alternativesplicing;Celladhesion;Cellmembrane;Completeproteome;Developmentalprotein;Differentiation;Disulfidebond;Glycoprotein;Immunoglobulindomain;Leucine-richrepeat;Membrane;Neurogenesis;Phosphoprotein;Referenceproteome;Repeat;Signal;Transmembrane;Transmembranehelix	Amphoterin-induced protein 1	Unclassified;Unclassified;NA		Not Mitochondrial	0.5	1	0.5	0	0	0	0	0	0	1.9562e+07	2.3828e+07				2.2024e+07
Q99JB7	Amn	cellular component organization;cellular membrane organization;cellular process;developmental process;endocytosis;establishment of localization;excretion;Golgi vesicle transport;localization;membrane invagination;membrane organization;multicellular organismal development;multicellular organismal process;protein transport;secretion;transport;vesicle-mediated transport;vitamin transport	Completeproteome;Developmentalprotein;Glycoprotein;Membrane;Referenceproteome;Signal;Transmembrane;Transmembranehelix	Protein amnionless	Unclassified		Not Mitochondrial	0.666667	1	0	0	0	0.666667	0	0	0																				2.0852e+07	1.066e+07	6.0783e+06		5.7486e+06
F6YMV1;F6QYS7;Q8VHG2-2;Q8VHG2;B1AXE9;A0A067XG49	Amot	anatomical structure morphogenesis;biological regulation;cell differentiation;cell motility;cellular component movement;cellular component organization;cellular localization;cellular process;circulatory system process;cytoskeleton organization;developmental process;embryo development;establishment or maintenance of cell polarity;localization;locomotion;multicellular organismal process;organelle o…	Alternativesplicing;Celljunction;Coiledcoil;Completeproteome;Phosphoprotein;Proteomicsidentification;Referenceproteome;Tightjunction;Ublconjugation	Angiomotin	Unclassified;Unclassified;NA;Unclassified;Unclassified;Unclassified		Not Mitochondrial	0.666667	1	0.666667	0	0	0	0	0	0	6.4131e+06	9.807e+06			6.1426e+06	6.2026e+06
Q3V1D3;A0A0G2JFD4	Ampd1	biosynthetic process;cellular metabolic compound salvage;cellular metabolic process;cellular nitrogen compound metabolic process;cellular process;heterocycle metabolic process;metabolic process;nitrogen compound metabolic process;nucleobase-containing compound metabolic process;nucleobase-containing small molecule metabolic process;nucleotide metabolic process;primary metabolic process;purine-con…	Completeproteome;Hydrolase;Metal-binding;Nucleotidemetabolism;Referenceproteome;Zinc	AMP deaminase 1	Ancillary;Ancillary		Associated	1	1	0	0	0	0	0	0	1
A2AE27;Q9DBT5	Ampd2	biological regulation;biosynthetic process;cellular metabolic compound salvage;cellular metabolic process;cellular nitrogen compound metabolic process;cellular process;heterocycle metabolic process;homeostatic process;metabolic process;multicellular organismal process;nitrogen compound metabolic process;nucleobase-containing compound metabolic process;nucleobase-containing small molecule metaboli…	Completeproteome;Hydrolase;Metal-binding;Nucleotidemetabolism;Phosphoprotein;Proteomicsidentification;Referenceproteome;Zinc	AMP deaminase 2	Unclassified;Unclassified		Not Mitochondrial	1	2	1	0	0	0	0	1	0	5.3627e+08	5.2546e+08	4.6647e+08	2.8606e+08	4.3921e+08	5.1134e+08																									1.7296e+08	1.2947e+08	8.637e+07
A0A1L1SRX2;O08739	Ampd3	biological regulation;biosynthetic process;cellular metabolic compound salvage;cellular metabolic process;cellular nitrogen compound metabolic process;cellular process;heterocycle metabolic process;homeostatic process;metabolic process;multicellular organismal process;nitrogen compound metabolic process;nucleobase-containing compound metabolic process;nucleobase-containing small molecule metaboli…	Completeproteome;Hydrolase;Metal-binding;Nucleotidemetabolism;Phosphoprotein;Referenceproteome;Zinc	AMP deaminase 3	Unclassified;Unclassified		Not Mitochondrial	1	2	1	0	0	0	0	1	0	1.4997e+08	1.5784e+08	1.1976e+08	3.6602e+07	1.0005e+08	6.4258e+07																									2.1121e+08	2.4465e+08	1.3462e+08
A0A668KM31;A0A0G2JEG8;Q7TQF7	Amph	behavior;cellular component organization;cellular membrane organization;cellular process;endocytosis;establishment of localization;membrane invagination;membrane organization;multicellular organismal process;neurological system process;response to stimulus;transport;vesicle-mediated transport	Celljunction;Coiledcoil;Completeproteome;Cytoplasm;Cytoplasmicvesicle;Cytoskeleton;Membrane;Phosphoprotein;Referenceproteome;SH3domain;Synapse	Amphiphysin	Unclassified;Unclassified;Unclassified		Not Mitochondrial	1	1	1	0	0	0	0	0	0	1.1524e+10	1.2821e+10	8.3868e+09	6.884e+09	8.4777e+09	7.7624e+09
Q8CFA2	Amt	amine metabolic process;catabolic process;cellular amino acid metabolic process;cellular ketone metabolic process;cellular metabolic process;cellular nitrogen compound metabolic process;cellular process;metabolic process;nitrogen compound metabolic process;organic acid metabolic process;primary metabolic process;small molecule metabolic process	Aminotransferase;Completeproteome;Mitochondrion;Referenceproteome;Transferase;Transitpeptide	Aminomethyltransferase, mitochondrial	Verified mitochondrial	Matrix	Mitochondrial	1	3	1	0	0	1	1	0	0	2.3587e+08	3.4797e+08	5.1355e+08	6.7678e+08	2.8417e+08	3.3942e+08													2.2181e+09	2.3571e+09	3746100000	5.6151e+09	4.2991e+09	2.5976e+09	2.7419e+09	3.5245e+09	4.9379e+09	4190500000	3.6829e+09	3.4284e+09
P00687;D3YYQ5	Amy1	carbohydrate metabolic process;catabolic process;metabolic process;primary metabolic process	Calcium;Carbohydratemetabolism;Chloride;Completeproteome;Disulfidebond;Glycosidase;Hydrolase;Metal-binding;Proteomicsidentification;Pyrrolidonecarboxylicacid;Referenceproteome;Secreted;Signal	Alpha-amylase;Alpha-amylase 1	Unclassified;Unclassified		Not Mitochondrial	0.5	1	0	0	0	0	0.5	0	0																												1.4937e+07	6.0401e+06	1.0303e+07
P00688;E9PV85	Amy2;Amy2a1	carbohydrate metabolic process;catabolic process;metabolic process;primary metabolic process	Calcium;Carbohydratemetabolism;Chloride;Completeproteome;Directproteinsequencing;Disulfidebond;Glycosidase;Hydrolase;Metal-binding;Polymorphism;Proteomicsidentification;Pyrrolidonecarboxylicacid;Referenceproteome;Secreted;Signal	Alpha-amylase;Pancreatic alpha-amylase	NA;NA		Not Mitochondrial	1	3	0	0	0	0.833333	1	1	0																			7.4084e+06	3.9143e+06	5.1437e+06	5.3018e+06		7.2818e+06	1.673e+07	22502000	2.9361e+07	22522000	1.1121e+07	7.5386e+06	3.286e+07	7.8435e+07	10041000000
A2ATQ5;P53995	Anapc1	cell division;cellular component organization;cellular metabolic process;cellular process;macromolecule metabolic process;macromolecule modification;metabolic process;mitosis;nuclear division;organelle fission;organelle organization;primary metabolic process;protein metabolic process;protein modification by small protein conjugation or removal;protein modification process	Cellcycle;Celldivision;Completeproteome;Mitosis;Phosphoprotein;Proteomicsidentification;Referenceproteome;Repeat;Ublconjugationpathway	Anaphase-promoting complex subunit 1	Unclassified;Unclassified		Not Mitochondrial	0	0	0	0	0	0	0	0	0
Q8VCU0	Angel1		Completeproteome;Referenceproteome	Protein angel homolog 1	Unclassified		Not Mitochondrial	0.166667	1	0	0	0.166667	0	0	0	0															2.7916e+07
Q8K1C0-3;Q8K1C0-2;Q8K1C0	Angel2		Alternativesplicing;Completeproteome;Referenceproteome	Protein angel homolog 2	NA;NA;Associated	Matrix	Mitochondrial	1	7	1	1	0.833333	1	1	1	0.833333	3.2595e+08	3.7516e+08	3.2698e+08	3.5097e+08	188370000	1.5695e+08	3.4688e+07	49444000	4.4302e+07	5.6202e+07	2.9292e+07	35014000	2.0344e+07	2.1498e+07	2.284e+07		23098000	3.4481e+07	9.7318e+07	130300000	1.4797e+08	1.4813e+08	1.398e+08	1.1456e+08	1.9942e+07	18289000	2.0481e+07	1.6536e+07	1.6283e+07	2.0236e+07	9.6539e+07	1.7728e+08	4.1173e+08
O08538	Angpt1	amine metabolic process;anatomical structure development;anatomical structure formation involved in morphogenesis;anatomical structure morphogenesis;biological adhesion;biological regulation;biosynthetic process;carbohydrate metabolic process;cell adhesion;cell differentiation;cellular component assembly;cellular component organization;cellular localization;cellular macromolecular complex assembl…	Angiogenesis;Coiledcoil;Completeproteome;Developmentalprotein;Differentiation;Disulfidebond;Glycoprotein;Referenceproteome;Secreted;Signal	Angiopoietin-1	Unclassified		Not Mitochondrial	1	1	0	0	0	0	0	1	0																															9.5419e+08	6.3115e+08	3.2454e+08
Q02357-7;G3UXF4;Q02357-8	Ank1	anatomical structure development;biological regulation;biosynthetic process;cell development;cellular metabolic process;cellular nitrogen compound metabolic process;cellular process;cofactor metabolic process;developmental process;establishment of localization;Golgi vesicle transport;heterocycle metabolic process;homeostatic process;ion transport;metabolic process;nitrogen compound metabolic proc…	Alternativepromoterusage;Alternativesplicing;ANKrepeat;Completeproteome;Cytoplasm;Cytoskeleton;Directproteinsequencing;Hydroxylation;Lipoprotein;Membrane;Phosphoprotein;Referenceproteome;Repeat;Sarcoplasmicreticulum	Ankyrin-1	NA;Not reported mitochondrial;NA		Not Mitochondrial	0.5	1	0	0	0	0	0	0	0.5
Q02357-6;A0A0R4J1N7;Q02357-5;D3YTV8;E9QNT8;B7ZW98;G5E8J2;Q02357;Q02357-2;Q02357-4;D3Z5M4;Q0VGY9;Q02357-3;G8JL84;F7D1P5;G3UY11	Ank1	anatomical structure development;biological regulation;biosynthetic process;cell development;cellular metabolic process;cellular nitrogen compound metabolic process;cellular process;cofactor metabolic process;developmental process;establishment of localization;Golgi vesicle transport;heterocycle metabolic process;homeostatic process;ion transport;metabolic process;nitrogen compound metabolic proc…	3D-structure;Alternativepromoterusage;Alternativesplicing;ANKrepeat;Completeproteome;Cytoplasm;Cytoskeleton;Directproteinsequencing;Hydroxylation;Lipoprotein;Membrane;Phosphoprotein;Proteomicsidentification;Referenceproteome;Repeat;Sarcoplasmicreticulum	Ankyrin-1	NA;Not reported mitochondrial;NA;Not reported mitochondrial;Not reported mitochondrial;Not reported mitochondrial;Not reported mitochondrial;Not reported mitochondrial;NA;NA;Not reported mitochondrial;Not reported mitochondrial;NA;Not reported mitochondrial;Not reported mitochondrial;Not reported mitochondrial		Not Mitochondrial	1	2	1	0	0	0	0	1	0	9.7583e+08	1.0429e+09	7.9017e+08	8.123e+08	9.2874e+08	8.5509e+08																									8.787e+08	4.4725e+08	4.0004e+08
S4R2F3	Ank2	biological regulation;cellular component organization;cellular localization;cellular membrane organization;cellular process;establishment of localization;localization;membrane organization;multicellular organismal process;muscle contraction;plasma membrane organization;protein targeting;protein transport;response to stimulus;signal transduction;transport	ANKrepeat;Completeproteome;Proteomicsidentification;Referenceproteome;Repeat		Unclassified		Not Mitochondrial	1	7	1	0.333333	1	0.666667	0.666667	1	0.833333	2.1894e+10	2.3177e+10	1.8197e+10	1.429e+10	1.668e+10	1.8769e+10	9.8741e+08	9.9706e+08					5.4923e+06	2.3912e+07	3.3752e+07	1.2197e+07	1.9559e+07	1.5893e+07	719390000	1.1857e+09	1850600000	1.6498e+09			6.2608e+08	4.2032e+08	5.6987e+08	6.3603e+08			8.0025e+07	110320000	3.3312e+08
Q8C8R3-4;S4R2R5	Ank2	anatomical structure development;anatomical structure formation involved in morphogenesis;biological regulation;cell junction organization;cellular component assembly;cellular component organization;cellular homeostasis;cellular ion homeostasis;cellular localization;cellular membrane organization;cellular process;developmental process;establishment of localization;homeostatic process;localization…	Alternativesplicing;ANKrepeat;Celljunction;Cellmembrane;Completeproteome;Cytoplasm;Cytoskeleton;Membrane;Phosphoprotein;Postsynapticcellmembrane;Proteomicsidentification;Referenceproteome;Repeat;Synapse	Ankyrin-2	NA;Unclassified		Not Mitochondrial	1	1	1	0	0	0	0	0	0	3.6006e+08	4.382e+08	3.1573e+08	2.8007e+08	3.2686e+08	3.482e+08
A0A087WNU5	Ank3	biological regulation;cellular component assembly;cellular component organization;cellular localization;cellular membrane organization;cellular process;cytokinesis;establishment of localization;Golgi vesicle transport;localization;locomotion;membrane organization;plasma membrane organization;protein targeting;protein transport;response to chemical stimulus;response to external stimulus;response t…	Completeproteome;Proteomicsidentification;Referenceproteome		Unclassified		Not Mitochondrial	0.166667	1	0	0	0	0	0	0.166667	0
G5E8K5	Ank3	anatomical structure morphogenesis;biological regulation;cellular component assembly;cellular component morphogenesis;cellular component organization;cellular homeostasis;cellular ion homeostasis;cellular localization;cellular membrane organization;cellular process;cytokinesis;developmental process;establishment of localization;Golgi vesicle transport;homeostatic process;localization;locomotion;m…	Alternativesplicing;ANKrepeat;Celljunction;Cellmembrane;Cellprojection;Completeproteome;Cytoplasm;Cytoskeleton;Isopeptidebond;Lysosome;Membrane;Phosphoprotein;Postsynapticcellmembrane;Referenceproteome;Repeat;Synapse;Ublconjugation	Ankyrin-3	Unclassified		Not Mitochondrial	0	0	0	0	0	0	0	0	0
G5E8K5-3;G5E8K5-2;S4R1S2;S4R2S8;G5E8K3;G5E8K2;A0A1W2P812;S4R236	Ank3	anatomical structure morphogenesis;biological regulation;cellular component assembly;cellular component morphogenesis;cellular component organization;cellular homeostasis;cellular ion homeostasis;cellular localization;cellular membrane organization;cellular process;cytokinesis;developmental process;establishment of localization;Golgi vesicle transport;homeostatic process;localization;locomotion;m…	Alternativesplicing;ANKrepeat;Celljunction;Cellmembrane;Cellprojection;Completeproteome;Cytoplasm;Cytoskeleton;Isopeptidebond;Lysosome;Membrane;Phosphoprotein;Postsynapticcellmembrane;Proteomicsidentification;Referenceproteome;Repeat;Synapse;Ublconjugation	Ankyrin-3	NA;NA;Unclassified;Unclassified;Unclassified;Unclassified;Unclassified;Unclassified		Not Mitochondrial	0	0	0	0	0	0	0	0	0
S4R2K9	Ank3	biological regulation;cellular component assembly;cellular component organization;cellular localization;cellular membrane organization;cellular process;cytokinesis;establishment of localization;Golgi vesicle transport;localization;locomotion;membrane organization;plasma membrane organization;protein targeting;protein transport;response to chemical stimulus;response to external stimulus;response t…	ANKrepeat;Completeproteome;Proteomicsidentification;Referenceproteome;Repeat		Unclassified		Not Mitochondrial	1	3	1	0	0	1	0	0.833333	0	1.391e+09	1356600000	9.4882e+08	9.1453e+08	1.0476e+09	1.4288e+09													2.4215e+07	1.4865e+07	5.0017e+07	1.3185e+07	1.8187e+07	3.6566e+07							1.1615e+07	7.3108e+06	6.8351e+06
Q810B6	Ankfy1	biological regulation;cellular component organization;cellular localization;cellular membrane organization;cellular process;endocytosis;endosome transport;establishment of localization;Golgi vesicle transport;localization;membrane fusion;membrane invagination;membrane organization;organelle fusion;organelle localization;organelle organization;regulation of transport;transport;vacuolar transport;v…	Acetylation;Alternativesplicing;ANKrepeat;Completeproteome;Cytoplasm;Cytoplasmicvesicle;Endocytosis;Endosome;Membrane;Metal-binding;Referenceproteome;Repeat;Zinc;Zinc-finger	Rabankyrin-5	Unclassified		Not Mitochondrial	1	3	1	0	0	0	1	1	0	2.9985e+07	4.6165e+07	2.2334e+07	1.9519e+07	3.7719e+06	2.0868e+07																			890740	7.0617e+07	8.6136e+07	5.122e+07	7.6196e+07	2.8222e+07	185660000	1.1646e+08	4.3145e+07
A0A0G2JEA0;Q6ZPS6	Ankib1		ANKrepeat;Coiledcoil;Completeproteome;Lipoprotein;Metal-binding;Myristate;Phosphoprotein;Referenceproteome;Repeat;Zinc;Zinc-finger	Ankyrin repeat and IBR domain-containing protein 1	Unclassified;Unclassified		Not Mitochondrial	0.5	2	0.5	0	0	0	0	0.5	0	12318000		11307000	1.2989e+07																												10065000
Q3TPE9-2;Q3TPE9	Ankmy2		Alternativesplicing;ANKrepeat;Cellprojection;Cilium;Completeproteome;Metal-binding;Referenceproteome;Repeat;Zinc;Zinc-finger	Ankyrin repeat and MYND domain-containing protein 2	NA;Unclassified		Not Mitochondrial	1	2	1	0	0	0	0	1	0	2.5548e+07	2.8767e+07	5.9862e+07	3.1524e+07	15146000	2.4676e+07																									169310000	9.1336e+07	75558000
Q80UP5;F7B209	Ankrd13a		ANKrepeat;Cellmembrane;Completeproteome;Endosome;Membrane;Phosphoprotein;Proteomicsidentification;Referenceproteome;Repeat;Ublconjugation	Ankyrin repeat domain-containing protein 13A	Unclassified;Unclassified		Not Mitochondrial	1	1	0	0	0	0	0	1	0																															1.4125e+08	1.1497e+08	8.459e+07
Q6PD24	Ankrd13d		Cellmembrane;Completeproteome;Endosome;Membrane;Phosphoprotein;Referenceproteome;Repeat	Ankyrin repeat domain-containing protein 13D	Unclassified		Not Mitochondrial	0.333333	1	0.333333	0	0	0	0	0	0	1.5772e+07				2.7393e+07
E9QKG6;A0A0G2JDZ9;E9Q804;Q99NH0;Q99NH0-2	Ankrd17	anatomical structure development;biological regulation;developmental maturation;developmental process;immune system process;multi-organism process;regulation of cell cycle;regulation of DNA metabolic process;response to biotic stimulus;response to stimulus;response to stress	Acetylation;Alternativesplicing;ANKrepeat;Coiledcoil;Completeproteome;Cytoplasm;Immunity;Innateimmunity;Nucleus;Phosphoprotein;Proteomicsidentification;Referenceproteome;Repeat;RNA-binding	Ankyrin repeat domain-containing protein 17	Unclassified;Unclassified;Unclassified;Unclassified;NA		Not Mitochondrial	0.166667	1	0.166667	0	0	0	0	0	0	1.7856e+08
A0A494B9J0;Q9WV06	Ankrd2	biological regulation;cell differentiation;cellular process;developmental process;response to abiotic stimulus;response to chemical stimulus;response to external stimulus;response to oxidative stress;response to stimulus;response to stress	ANKrepeat;Completeproteome;Cytoplasm;Nucleus;Phosphoprotein;Referenceproteome;Repeat	Ankyrin repeat domain-containing protein 2	Unclassified;Unclassified		Not Mitochondrial	0	0	0	0	0	0	0	0	0
Q3UMR0-2;Q3UMR0-3;Q3UMR0	Ankrd27	anatomical structure morphogenesis;biological regulation;cellular component morphogenesis;cellular component organization;cellular process;developmental process;endosome transport;establishment of localization;protein transport;regulation of organelle organization;regulation of transport;transport;vesicle-mediated transport	Alternativesplicing;ANKrepeat;Cellmembrane;Completeproteome;Cytoplasmicvesicle;Endosome;GTPaseactivation;Guanine-nucleotidereleasingfactor;Lysosome;Membrane;Phosphoprotein;Proteintransport;Referenceproteome;Repeat;Transport	Ankyrin repeat domain-containing protein 27	NA;NA;Unclassified		Not Mitochondrial	0	0	0	0	0	0	0	0	0
B2RW11	Ankrd34a		ANKrepeat;Completeproteome;Referenceproteome;Repeat		Unclassified		Not Mitochondrial	1	2	0.833333	0	0	0	0	1	0	17782000	1.964e+07		1.9502e+07	1.7753e+07	1.73e+07																									4.5601e+08	3.7419e+08	2.3633e+08
Q3UUF8	Ankrd34b		ANKrepeat;Completeproteome;Cytoplasm;Nucleus;Phosphoprotein;Referenceproteome;Repeat	Ankyrin repeat domain-containing protein 34B	Unclassified		Not Mitochondrial	0	0	0	0	0	0	0	0	0
B2RXR6;E9QNQ2;J3QK13	Ankrd44		ANKrepeat;Completeproteome;Proteomicsidentification;Referenceproteome;Repeat	Serine/threonine-protein phosphatase 6 regulatory ankyrin repeat subunit B	Unclassified;Unclassified;Unclassified		Not Mitochondrial	1	7	1	1	1	1	1	1	0.833333	5.6579e+07	5.4205e+07	6.7675e+07	6.1464e+07	5.8721e+07	5.2953e+07	6.9895e+07	69247000	5.4288e+07	6.6044e+07	8.3283e+07	5.9713e+07	7.6388e+07	8.2728e+07	1.0668e+08	60985000	103920000	7.8433e+07	6.148e+07	4.5782e+07	3.9002e+07	5.6818e+07	5.1203e+07	4.5e+07	3.0234e+07	2.5539e+07	3.2011e+07	26715000	20102000	2.0208e+07	3.3839e+08	345580000	2.365e+08
Q8BTZ5	Ankrd46		ANKrepeat;Completeproteome;Membrane;Referenceproteome;Repeat;Transmembrane;Transmembranehelix	Ankyrin repeat domain-containing protein 46	Unclassified		Not Mitochondrial	1	1	1	0	0	0	0	0	0	1.7589e+07	2.1805e+07	1.5704e+07	1.0266e+07	1.8486e+07	1.7716e+07
F7BE84;A6H6J9	Ankrd50		ANKrepeat;Completeproteome;Proteomicsidentification;Referenceproteome;Repeat		Unclassified;Unclassified		Not Mitochondrial	1	2	1	0	0	0	0	1	0	2.3395e+07	2.7098e+07	2.1392e+07	1.5669e+07	1.9364e+07	1.6372e+07																									7.673e+07	7.5828e+07	6.0632e+07
E9Q0E9;Q8BLD6	Ankrd55		ANKrepeat;Completeproteome;Phosphoprotein;Referenceproteome;Repeat	Ankyrin repeat domain-containing protein 55	Unclassified;Unclassified		Not Mitochondrial	0	0	0	0	0	0	0	0	0
A2ANY8;Q69ZU8-2;Q69ZU8	Ankrd6	biological regulation	Alternativesplicing;ANKrepeat;Coiledcoil;Completeproteome;Isopeptidebond;Referenceproteome;Repeat;Ublconjugation	Ankyrin repeat domain-containing protein 6	Unclassified;NA;Unclassified		Not Mitochondrial	1	4	1	0	1	1	0	1	0	2.6641e+08	3.935e+08	5.4316e+08	4.8907e+08	4.0164e+08	3.4803e+08							4.2631e+07	7.9887e+07	7.3561e+07	7.2005e+07	105230000	112290000	2.8608e+08	3.5214e+08	1366200000	7.3501e+08	1.0338e+09	7.4624e+08							2.3584e+08	2.6565e+08	7.9995e+08
A2ARS0	Ankrd63		ANKrepeat;Completeproteome;Referenceproteome;Repeat	Ankyrin repeat domain-containing protein 63	Unclassified		Not Mitochondrial	1	1	1	0	0	0	0	0	0	1.1074e+07	2.679e+07	3.2423e+07	1.2246e+07	4.5977e+07	1.5356e+07
A0A3B2W7H4;A0A3B2WAQ7;Q3UHP6;P59672;P59672-2;A0A3B2W4H6	Anks1;Anks1a	biological regulation;cell maturation;cell motility;cellular component movement;cellular process;developmental maturation;developmental process;locomotion;response to stimulus;signal transduction	Acetylation;Alternativesplicing;ANKrepeat;Cellprojection;Completeproteome;Cytoplasm;Phosphoprotein;Proteomicsidentification;Referenceproteome;Repeat	Ankyrin repeat and SAM domain-containing protein 1A	Unclassified;Unclassified;Unclassified;Unclassified;NA;Unclassified		Not Mitochondrial	0.833333	1	0	0	0	0	0	0.833333	0																															1.8282e+07	1.2495e+07	9.4988e+06
Q8BIZ1;S4R286;A0A140T8U6;A0A0R4J2A2;S4R2E3;Q8BIZ1-5;Q8BIZ1-3;S4R2H8;S4R2H3;S4R2N9	Anks1b		Alternativesplicing;ANKrepeat;Celljunction;Cellmembrane;Cellprojection;Completeproteome;Cytoplasm;Membrane;Nucleus;Phosphoprotein;Postsynapticcellmembrane;Proteomicsidentification;Referenceproteome;Repeat;Synapse	Ankyrin repeat and sterile alpha motif domain-containing protein 1B	NA;Unclassified;Unclassified;Unclassified;Unclassified;NA;NA;Unclassified;Unclassified;Unclassified		Not Mitochondrial	1	3	1	0	1	0	0	0.833333	0	7.4014e+08	9.7568e+08	8.8775e+08	7.1194e+08	6.6233e+08	7.9805e+08							9.5345e+07	107520000	1.2082e+08	132850000	1.2436e+08	9.7288e+07													8.0766e+07	6.8571e+07	5.289e+07
S4R1Q0;S4R2I2;S4R2H2;S4R2Q2;A0A0R4J2A6;S4R1H2;A0A0R4J2A8;Q8BIZ1-2;Q8BIZ1-4;E9QPP6	Anks1b		Alternativesplicing;ANKrepeat;Celljunction;Cellmembrane;Cellprojection;Completeproteome;Cytoplasm;Membrane;Nucleus;Phosphoprotein;Postsynapticcellmembrane;Proteomicsidentification;Referenceproteome;Repeat;Synapse	Ankyrin repeat and sterile alpha motif domain-containing protein 1B	Unclassified;Unclassified;Unclassified;Unclassified;Unclassified;Unclassified;Unclassified;NA;NA;Unclassified		Not Mitochondrial	1	1	1	0	0	0	0	0	0	7.3426e+07	8.6596e+07	7.1033e+07	37998000	4.7277e+07	3.2742e+07
Q8K3X6	Anks4b	cellular process;response to stimulus;response to stress	ANKrepeat;Coiledcoil;Completeproteome;Referenceproteome;Repeat	Ankyrin repeat and SAM domain-containing protein 4B	Unclassified		Not Mitochondrial	1	2	0	1	0	0.166667	0	0	0							1.6127e+07	105080000	9.0734e+07	5.8015e+07	5.9985e+07	5.6069e+07									2.9982e+07
Q8K298	Anln	cell differentiation;cellular component organization;cellular process;cytokinesis;developmental process;mitosis;nuclear division;organelle fission;organelle organization	Acetylation;Actin-binding;Cellcycle;Celldivision;Coiledcoil;Completeproteome;Cytoplasm;Cytoskeleton;Mitosis;Nucleus;Phosphoprotein;Referenceproteome;Ublconjugation	Actin-binding protein anillin	Not reported mitochondrial		Not Mitochondrial	0.5	1	0.5	0	0	0	0	0	0	2.7746e+07		9.6503e+06		1.475e+07
Q8BH79-2;Q8BH79;Q8BH79-4;A0A1L1SR14;A0A1L1SV36;A0A1L1SS60;Q8BH79-3	Ano10	establishment of localization;ion transport;transport	Alternativesplicing;Cellmembrane;Completeproteome;Membrane;Referenceproteome;Transmembrane;Transmembranehelix	Anoctamin-10	NA;Ancillary;NA;Ancillary;Ancillary;Ancillary;NA		Associated	1	2	1	0	0	0	0	0.333333	0	1.6732e+07	2.0674e+07	10714000	9.5556e+06	1.1403e+07	1.0494e+07																									4.6465e+06
A2AHL1-2;A2AHL1	Ano3		Alternativesplicing;Cellmembrane;Completeproteome;Glycoprotein;Lipidtransport;Membrane;Referenceproteome;Transmembrane;Transmembranehelix;Transport	Anoctamin-3	NA;Not reported mitochondrial		Not Mitochondrial	0	0	0	0	0	0	0	0	0
A0A2I3BPX3;Q6P9J9;A0A2I3BPY8	Ano6	anatomical structure development;biological regulation;cell motility;cellular component movement;cellular component organization;cellular membrane organization;cellular process;coagulation;developmental process;establishment of localization;immune system process;ion transport;locomotion;membrane organization;multicellular organismal process;plasma membrane organization;regulation of body fluid le…	Alternativesplicing;Cellmembrane;Chloride;Chloridechannel;Completeproteome;Glycoprotein;Ionchannel;Iontransport;Lipidtransport;Membrane;Referenceproteome;Transmembrane;Transmembranehelix;Transport;Voltage-gatedchannel	Anoctamin-6	Unclassified;Unclassified;Unclassified		Not Mitochondrial	1	1	0	0	0	0	0	1	0																															2.7378e+08	2.4015e+08	1.6192e+08
A0A1L1SR96;Q6PB70	Ano8	establishment of localization;ion transport;transport	Acetylation;Cellmembrane;Completeproteome;Glycoprotein;Membrane;Referenceproteome;Transmembrane;Transmembranehelix	Anoctamin-8	Unclassified;Unclassified		Not Mitochondrial	0.333333	1	0.333333	0	0	0	0	0	0	2.2872e+07					2.1717e+07
D3YYE1;D3Z7M9;O35381;F6UFG6	Anp32a	biological regulation;biosynthetic process;cellular metabolic process;cellular nitrogen compound metabolic process;cellular process;macromolecule metabolic process;metabolic process;nitrogen compound metabolic process;nucleobase-containing compound metabolic process;primary metabolic process;RNA metabolic process	3D-structure;Acetylation;Completeproteome;Cytoplasm;Endoplasmicreticulum;Leucine-richrepeat;Nucleus;Phosphoprotein;Proteomicsidentification;Referenceproteome;Repeat;Repressor;Transcription;Transcriptionregulation	Acidic leucine-rich nuclear phosphoprotein 32 family member A	Unclassified;Unclassified;Unclassified;Unclassified		Not Mitochondrial	1	3	1	0	0	0	0.666667	1	0	2.2907e+08	2.3639e+08	1.4635e+08	117060000	192320000	1.5517e+08																			5.8873e+07	4.6809e+06	9.4432e+06	2.8714e+07			9.7532e+08	8.2352e+08	5.6986e+08
Q9EST5;Q9EST5-2	Anp32b	anatomical structure development;biological regulation;cellular component assembly;cellular component organization;cellular macromolecular complex assembly;cellular process;chromatin organization;chromosome organization;developmental process;macromolecular complex assembly;organelle organization;regulation of transport	Alternativesplicing;Chaperone;Completeproteome;Leucine-richrepeat;Nucleus;Phosphoprotein;Referenceproteome;Repeat	Acidic leucine-rich nuclear phosphoprotein 32 family member B	Unclassified;NA		Not Mitochondrial	1	2	0	0	0	0	0.833333	1	0																									121870000	9.2034e+06	3.1907e+07	98272000		2.8466e+07	6.4914e+07	9.3773e+07	5.359e+06
E9Q5H2;E9PZF5;P97822-2;P97822	Anp32e	biological regulation;cellular component organization;cellular process;chromatin modification;chromatin organization;chromosome organization;organelle organization	Acetylation;Alternativesplicing;Chaperone;Chromatinregulator;Completeproteome;Cytoplasm;Leucine-richrepeat;Nucleus;Phosphoprotein;Proteomicsidentification;Referenceproteome;Repeat	Acidic leucine-rich nuclear phosphoprotein 32 family member E	Unclassified;Unclassified;NA;Unclassified		Not Mitochondrial	0.666667	1	0	0	0	0	0	0.666667	0																															3.1287e+07
P97449	Anpep	anatomical structure formation involved in morphogenesis;cell differentiation;cellular process;developmental process	Aminopeptidase;Angiogenesis;Completeproteome;Developmentalprotein;Differentiation;Directproteinsequencing;Disulfidebond;Glycoprotein;Hydrolase;Membrane;Metal-binding;Metalloprotease;Phosphoprotein;Protease;Referenceproteome;Signal-anchor;Sulfation;Transmembrane;Transmembranehelix;Zinc	Aminopeptidase N	Not reported mitochondrial		Not Mitochondrial	1	4	0.333333	0	0	1	0.666667	1	0		1.8031e+07			1.4489e+07														2.8898e+08	4.6583e+08	794190000	166190000	4.2118e+08	2.8663e+08	8.8265e+06		14173000	1.2325e+07		5.8628e+06	5.3272e+08	4.7438e+08	4.5019e+08
P10107;A0A494BBD8	Anxa1	anatomical structure development;biological regulation;cell activation;cell differentiation;cell motility;cellular component movement;cellular metabolic process;cellular nitrogen compound metabolic process;cellular process;developmental process;DNA geometric change;DNA metabolic process;establishment of localization;homeostatic process;hormone transport;immune system process;lipid transport;locom…	Acetylation;Annexin;Calcium;Calcium/phospholipid-binding;Cellmembrane;Cellprojection;Cilium;Completeproteome;Cytoplasm;Isopeptidebond;Membrane;Nucleus;PhospholipaseA2inhibitor;Phosphoprotein;Referenceproteome;Repeat	Annexin A1	Ancillary;Ancillary		Associated	1	1	0	0	0	0	0	1	0																															7.4974e+08	5.4207e+08	2.2981e+08
P97384;D3Z7U0	Anxa11	cell cycle;cell division;cellular component organization;cellular membrane organization;cellular process;endocytosis;establishment of localization;membrane invagination;membrane organization;response to chemical stimulus;response to stimulus;transport;vesicle-mediated transport	Acetylation;Annexin;Calcium;Calcium/phospholipid-binding;Cellcycle;Celldivision;Completeproteome;Cytoplasm;Cytoskeleton;Nucleus;Proteomicsidentification;Referenceproteome;Repeat	Annexin;Annexin A11	Unclassified;Unclassified		Not Mitochondrial	1	5	1	0	0.333333	1	0	1	0.166667	1.1455e+08	1.3576e+08	8.6314e+07	8.8187e+07	8.8394e+07	7.9351e+07							2.6204e+07					3.4625e+07	1.7053e+07	2.7137e+07	3.3861e+07	2.0786e+07	4.7579e+07	35153000							1.2307e+09	1.234e+09	1.0471e+09
P07356;B0V2N7;B0V2N8;B0V2N5	Anxa2	anatomical structure formation involved in morphogenesis;biological regulation;cellular component assembly;cellular component organization;cellular membrane organization;cellular process;developmental process;establishment of localization;extracellular matrix organization;extracellular structure organization;macromolecular complex assembly;membrane organization;multicellular organismal process;or…	3D-structure;Acetylation;Annexin;Basementmembrane;Calcium;Calcium/phospholipid-binding;Completeproteome;Extracellularmatrix;Phosphoprotein;Proteomicsidentification;Referenceproteome;Repeat;Secreted;Ublconjugation	Annexin;Annexin A2	Ancillary;Ancillary;Ancillary;Ancillary		Associated	1	6	0	1	1	1	0.5	1	1							1.9633e+08	2.0813e+07	1.5594e+08	147180000	1.9622e+08	101800000	1.5455e+08	8.6548e+07	1.4486e+07	7.0927e+07	9.8927e+07	1.1745e+08	1.2957e+08	1.3917e+08	1.8096e+07	2.2075e+07	7.3185e+07	113460000		2.2349e+07		14994000	6.6489e+06		3128600000	2.0523e+09	1977300000
O35639	Anxa3	biological regulation;cell activation;cellular component organization;cellular membrane organization;cellular process;endocytosis;establishment of localization;exocytosis;immune system process;membrane invagination;membrane organization;multi-organism process;response to biotic stimulus;response to stimulus;response to stress;secretion;transport;vesicle-mediated transport	Acetylation;Annexin;Calcium;Calcium/phospholipid-binding;Completeproteome;PhospholipaseA2inhibitor;Referenceproteome;Repeat	Annexin A3	Unclassified		Not Mitochondrial	1	2	1	0	0	0	0	1	0	2.7979e+08	4.1035e+08	6.3713e+08	3.9101e+08	3.7073e+08	2.695e+08																									6.3517e+08	6.1531e+08	2.8867e+08
P97429;D3Z0S1;A0A0N4SW89;A0A0N4SV57;F7ANV6;S4R1F2	Anxa4	anatomical structure development;biological regulation;cell differentiation;cellular process;developmental process;regulation of transport	Acetylation;Annexin;Calcium;Calcium/phospholipid-binding;Completeproteome;Phosphoprotein;Proteomicsidentification;Referenceproteome;Repeat	Annexin;Annexin A4	Unclassified;Unclassified;Unclassified;Unclassified;Unclassified;Unclassified		Not Mitochondrial	1	1	0	0	0	0	0	1	0																															1.0869e+09	8.493e+08	7.1282e+08
P48036	Anxa5	biological regulation;coagulation;multicellular organismal process;regulation of body fluid levels;response to chemical stimulus;response to stimulus	Acetylation;Annexin;Bloodcoagulation;Calcium;Calcium/phospholipid-binding;Completeproteome;Directproteinsequencing;Hemostasis;Referenceproteome;Repeat;S-nitrosylation	Annexin A5	Probable contaminant		Not Mitochondrial	1	6	1	1	0	1	1	1	0.666667	3.7725e+09	4.2083e+09	2.5356e+09	2872000000	2.5916e+09	2.7505e+09	1.356e+08	4.54e+07	5.0131e+07	114290000	4.8235e+07	1.7313e+07							190680000	2.7211e+08	1.6094e+08	8.8676e+07	1.5667e+08	120300000	1.0282e+08	5.2411e+07	6.0226e+07	7.9983e+07	2.8234e+07	2.339e+07	1.5023e+10	1.0753e+10	6.8299e+09
F8WIT2;P14824	Anxa6	biological regulation;cellular component assembly;cellular component organization;cellular homeostasis;cellular ion homeostasis;cellular process;establishment of localization;homeostatic process;ion transport;macromolecular complex assembly;protein complex assembly;transmembrane transport;transport	Acetylation;Annexin;Calcium;Calcium/phospholipid-binding;Completeproteome;Cytoplasm;Directproteinsequencing;Phosphoprotein;Proteomicsidentification;Referenceproteome;Repeat	Annexin;Annexin A6	Verified mitochondrial;Verified mitochondrial		Mitochondrial	1	7	1	1	0.333333	0.666667	1	1	0.333333	3.7607e+09	4.0808e+09	2.4335e+09	1.713e+09	2.7416e+09	2.6652e+09	1.8771e+08	5.272e+07	1.8242e+07	6.7003e+07	3.6297e+07	26493000		4.9196e+06				5.554e+06	1.4075e+07	3.8273e+07			4.4692e+07	1.9648e+07	5.9162e+08	3.8822e+08	5.1854e+08	9.9213e+08	201280000	3.8581e+08	1.0259e+10	9.8661e+09	7.7097e+09
Q07076;A0A2C9F2D2	Anxa7	autophagy;behavior;behavioral interaction between organisms;biological regulation;catabolic process;cell differentiation;cell proliferation;cellular component organization;cellular homeostasis;cellular ion homeostasis;cellular metabolic process;cellular process;developmental process;homeostatic process;membrane fusion;membrane organization;metabolic process;multicellular organismal process;multi-…	Acetylation;Annexin;Calcium;Calcium/phospholipid-binding;Completeproteome;Referenceproteome;Repeat	Annexin A7	Unclassified;Unclassified		Not Mitochondrial	1	5	1	0	0.833333	1	1	1	0	1.9635e+09	2.2865e+09	1.9273e+09	1686800000	1.965e+09	1311000000							20303000	1.7211e+07		10086000	1.2471e+07	1.3889e+07	1.4198e+08	8.4027e+07	1.5536e+07	5.6083e+07	8.6909e+07	1.0967e+08	2.2272e+07	7.3623e+07	1.4185e+07	3.3836e+07	20862000	3.7604e+07	2.2341e+09	1.6929e+09	1.626e+09
O35298	Aoah	biological regulation;carbohydrate metabolic process;cellular lipid metabolic process;cellular metabolic process;cellular process;lipid metabolic process;macromolecule metabolic process;metabolic process;polysaccharide metabolic process;primary metabolic process	Completeproteome;Disulfidebond;Glycoprotein;Hydrolase;Referenceproteome;Secreted;Signal;Zymogen	Acyloxyacyl hydrolase;Acyloxyacyl hydrolase large subunit;Acyloxyacyl hydrolase small subunit	Unclassified		Not Mitochondrial	1	1	0	0	0	1	0	0	0																			111020000	2.3511e+07	4.186e+07	190240000	3.2033e+07	1.0506e+08
A2A4I8;O70423-2;O70423;A2A4I9;Q812C9	Aoc3;Aoc2	alcohol metabolic process;amine metabolic process;biological adhesion;cell adhesion;cellular aromatic compound metabolic process;cellular metabolic process;cellular nitrogen compound metabolic process;cellular process;establishment of localization;ion transport;metabolic process;nitrogen compound metabolic process;response to chemical stimulus;response to stimulus;small molecule metabolic process…	Alternativesplicing;Calcium;Catecholaminemetabolism;Celladhesion;Completeproteome;Copper;Disulfidebond;Glycoprotein;Membrane;Metal-binding;Oxidoreductase;Proteomicsidentification;Referenceproteome;Signal;Signal-anchor;TPQ;Transmembrane;Transmembranehelix	Amine oxidase;Membrane primary amine oxidase;Retina-specific copper amine oxidase	Unclassified;NA;Unclassified;Unclassified;Unclassified		Not Mitochondrial	1	2	0	1	0	0	0	0	0.5							3.3933e+07	3.4775e+07	2.2966e+07	4.4315e+07	3.6664e+07	3.9372e+07
A0A0G2JG85;E9PYF7	Ap1ar	biological regulation;cellular localization;cellular process;localization;regulation of organelle organization	Completeproteome;Proteomicsidentification;Referenceproteome		Unclassified;Unclassified		Not Mitochondrial	0	0	0	0	0	0	0	0	0
O35643;Q5SVG5;Q5SVG4	Ap1b1	cellular process;establishment of localization;protein transport;transport;vesicle-mediated transport	Acetylation;Completeproteome;Cytoplasmicvesicle;Golgiapparatus;Membrane;Nitration;Proteintransport;Proteomicsidentification;Referenceproteome;Transport	AP-1 complex subunit beta-1	Unclassified;Unclassified;Unclassified		Not Mitochondrial	1	5	1	0	0	1	1	1	0.833333	1.2021e+10	1.1656e+10	1.0829e+10	8.3849e+09	9.3255e+09	1.0186e+10													331860000	4.1561e+08	5.0292e+08	5.4481e+08	3.0453e+08	2.3563e+08	5.4796e+07	9.2699e+07	5.7499e+07	5.4321e+07	1.3984e+07	3.5109e+07	1.3924e+09	1.158e+09	1.0652e+09
Q8CBB7;P22892	Ap1g1	biological regulation;cellular process;endosome transport;establishment of localization;Golgi vesicle transport;protein transport;regulation of transport;transport;vacuolar transport;vesicle-mediated transport	3D-structure;Completeproteome;Cytoplasmicvesicle;Directproteinsequencing;Golgiapparatus;Membrane;Proteintransport;Proteomicsidentification;Referenceproteome;Transport	AP-1 complex subunit gamma-1	Unclassified;Unclassified		Not Mitochondrial	1	3	1	0	0	0.833333	0	1	0	2.3526e+08	3.5214e+08	3.0422e+08	3.1763e+08	3.0029e+08	3.42e+08													2.2435e+07	2.3035e+07	2.1096e+07		2.1628e+07	1.8314e+07							1.9678e+08	1.702e+08	1.4726e+08
P35585	Ap1m1	cellular component organization;cellular process;endosome transport;establishment of localization;organelle organization;pigment granule organization;protein transport;transport;vesicle organization;vesicle-mediated transport	3D-structure;Acetylation;Completeproteome;Cytoplasmicvesicle;Golgiapparatus;Membrane;Phosphoprotein;Proteintransport;Referenceproteome;Transport	AP-1 complex subunit mu-1	Unclassified		Not Mitochondrial	1	2	1	0	0	0	0	1	0	4.2769e+08	5.1952e+08	3.386e+08	2.0629e+08	4.6015e+08	262130000																									6.5374e+08	5.875e+08	3.6594e+08
A0A0R4IZX6;A0A0R4J1L4;Q9WVP1;Q9WVP1-2;A0A1L1SUA0	Ap1m2	cellular process;establishment of localization;protein transport;transport;vesicle-mediated transport	Alternativesplicing;Completeproteome;Cytoplasmicvesicle;Golgiapparatus;Membrane;Phosphoprotein;Proteintransport;Referenceproteome;Transport	AP-1 complex subunit mu-2	Unclassified;Unclassified;NA;NA;Unclassified		Not Mitochondrial	0	0	0	0	0	0	0	0	0
P61967;D3Z268;D3Z0D6;D3YXN0	Ap1s1	cellular process;establishment of localization;multi-organism process;protein transport;response to biotic stimulus;response to stimulus;transport;vesicle-mediated transport	3D-structure;Coatedpit;Completeproteome;Cytoplasmicvesicle;Golgiapparatus;Membrane;Phosphoprotein;Proteintransport;Proteomicsidentification;Referenceproteome;Transport	AP-1 complex subunit sigma-1A	Not reported mitochondrial;Not reported mitochondrial;Not reported mitochondrial;Not reported mitochondrial		Not Mitochondrial	1	2	1	0	0	0	0	1	0	5.9965e+07	5.5506e+07	3.171e+07	2.5646e+07	5.5188e+07	4.916e+07																									8.1335e+07	5.5946e+07	1.2769e+07
Q9DB50;B1B0F6;Q3TIV9;Q8BW87	Ap1s2	cellular process;establishment of localization;protein transport;transport;vesicle-mediated transport	Coatedpit;Completeproteome;Cytoplasmicvesicle;Golgiapparatus;Membrane;Proteintransport;Proteomicsidentification;Referenceproteome;Transport	AP-1 complex subunit sigma-2	Not reported mitochondrial;Not reported mitochondrial;Not reported mitochondrial;Not reported mitochondrial		Not Mitochondrial	1	2	1	0	0	0	0	0.833333	0	5.9092e+07	1.8819e+07	5.1302e+07	3.8344e+07	41160000	2.724e+07																									1.8237e+07	2.0742e+07
P17426-2;P17426	Ap2a1	cellular component organization;cellular membrane organization;cellular process;endocytosis;establishment of localization;membrane invagination;membrane organization;protein transport;transport;vesicle-mediated transport	Alternativesplicing;Cellmembrane;Coatedpit;Completeproteome;Endocytosis;Membrane;Phosphoprotein;Proteintransport;Referenceproteome;Transport	AP-2 complex subunit alpha-1	NA;Unclassified		Not Mitochondrial	1	5	1	0	0	1	1	1	1	1.4996e+10	18778000000	1.6145e+10	1.4076e+10	13212000000	1.5659e+10													1.3402e+08	1.71e+08	2.1328e+08	1.7991e+08	1.4656e+08	1.1266e+08	4.6263e+07	6.0721e+07	7.7705e+07	5.7197e+07	12525000	4.0003e+07	4.2328e+08	2.7996e+08	2.4173e+08
P17427	Ap2a2	cellular component organization;cellular membrane organization;cellular process;endocytosis;establishment of localization;membrane invagination;membrane organization;protein transport;transport;vesicle-mediated transport	3D-structure;Cellmembrane;Coatedpit;Completeproteome;Endocytosis;Lipid-binding;Membrane;Phosphoprotein;Proteintransport;Referenceproteome;Transport	AP-2 complex subunit alpha-2	Unclassified		Not Mitochondrial	1	4	1	0	0	1	0.833333	1	0	1.2408e+10	1.1785e+10	9.2169e+09	8.095e+09	1.0076e+10	9.5402e+09													2.671e+08	4.3297e+08	3.7477e+08	3.2601e+08	2.0973e+08	1.3e+08	6.6462e+07	6.591e+07	7.8459e+07	4.5646e+07		2.6658e+07	9.9518e+08	5.5578e+08	4.0765e+08
Q9DBG3;Q9DBG3-2;H3BIY9;H3BKM0	Ap2b1	cellular component organization;cellular membrane organization;cellular process;endocytosis;establishment of localization;membrane invagination;membrane organization;protein transport;transport;vesicle-mediated transport	Acetylation;Alternativesplicing;Cellmembrane;Coatedpit;Completeproteome;Endocytosis;Membrane;Phosphoprotein;Proteintransport;Proteomicsidentification;Referenceproteome;Transport	AP complex subunit beta;AP-2 complex subunit beta	Unclassified;NA;Unclassified;Unclassified		Not Mitochondrial	1	4	1	0	0	1	0.833333	1	0	1.3711e+10	1.3992e+10	1.2802e+10	10180000000	1.2252e+10	1.2269e+10													143240000	2.1499e+08	2.1187e+08	158380000	1.4116e+08	8.8309e+07	4.3573e+07	6.0734e+07	5.0634e+07	2.0048e+07	1.6565e+07		1.0082e+09	7.3464e+08	4.8768e+08
Q3TWV4;P84091	Ap2m1	cellular component organization;cellular membrane organization;cellular process;endocytosis;establishment of localization;membrane invagination;membrane organization;protein transport;transport;vesicle-mediated transport	Cellmembrane;Coatedpit;Completeproteome;Directproteinsequencing;Endocytosis;Lipid-binding;Membrane;Phosphoprotein;Proteintransport;Proteomicsidentification;Referenceproteome;Transport	AP-2 complex subunit mu	Unclassified;Unclassified		Not Mitochondrial	1	4	1	0	0	1	1	1	0	9.8302e+09	1.0071e+10	9.2036e+09	6.9063e+09	7.014e+09	8.1778e+09													1.3948e+08	1.6638e+08	2.1383e+08	2.0724e+08	9.7981e+07	7.7079e+07	2.0094e+07	4.4282e+07	10421000	4.404e+07	8.1209e+06	1.1314e+07	5.5715e+08	3.626e+08	3.5343e+08
P62743;A0A0U1RPS0	Ap2s1	cellular component organization;cellular membrane organization;cellular process;endocytosis;establishment of localization;membrane invagination;membrane organization;protein transport;transport;vesicle-mediated transport	3D-structure;Cellmembrane;Coatedpit;Completeproteome;Endocytosis;Membrane;Phosphoprotein;Proteintransport;Referenceproteome;Transport	AP-2 complex subunit sigma	Unclassified;Unclassified		Not Mitochondrial	1	4	1	0	0	1	1	1	0	1041900000	1.5262e+09	1.8784e+09	1.426e+09	1475100000	1.4848e+09													1.0839e+07	3.7817e+07	3.0851e+07	4.5996e+07	4.3292e+07	3.1207e+07	9.1426e+06	2.2275e+07	1.623e+07	1.9063e+07	6.5614e+06	1.6427e+07	143370000	1.007e+08	5.0546e+07
Q9Z1T1	Ap3b1	biological regulation;cellular component movement;cellular component organization;cellular process;coagulation;cytoskeleton-dependent intracellular transport;establishment of localization;immune system process;ion transport;multicellular organismal process;organelle organization;pigment granule organization;protein targeting;protein transport;regulation of body fluid levels;transport;vacuolar tra…	Completeproteome;Cytoplasmicvesicle;Golgiapparatus;Membrane;Phosphoprotein;Proteintransport;Referenceproteome;Transport	AP-3 complex subunit beta-1	Not reported mitochondrial		Not Mitochondrial	1	3	1	0	0	0.833333	0	1	0	2.0948e+07	4.4574e+07	1.721e+07	2.6923e+07	2.0956e+07	1.0427e+07													2.8579e+06	3700000		5.5477e+06	6.4537e+06	3.956e+06							5.0522e+08	3.807e+08	1.8598e+08
Q9JME5;A0A571BES1	Ap3b2	cellular component movement;cellular process;cytoskeleton-dependent intracellular transport;establishment of localization;protein transport;transport;vesicle-mediated transport	Completeproteome;Cytoplasmicvesicle;Golgiapparatus;Membrane;Phosphoprotein;Proteintransport;Referenceproteome;Transport	AP-3 complex subunit beta-2	Unclassified;Unclassified		Not Mitochondrial	1	3	1	0	0.666667	0	0	1	0	3.2263e+09	3.4701e+09	2.7925e+09	2.114e+09	2.8543e+09	2.5301e+09							2.4723e+07		2.4928e+07	1.3764e+07	1.5923e+07														1.8015e+07	1.3455e+07	6.8894e+06
O54774	Ap3d1	biological regulation;cellular component movement;cellular component organization;cellular localization;cellular membrane organization;cellular process;cytoskeleton-dependent intracellular transport;endosome transport;establishment of localization;immune system process;ion transport;localization;membrane organization;protein transport;transport;vesicle-mediated transport	Acetylation;Coiledcoil;Completeproteome;Cytoplasm;Golgiapparatus;Membrane;Phosphoprotein;Proteintransport;Referenceproteome;Repeat;Transport	AP-3 complex subunit delta-1	Unclassified		Not Mitochondrial	1	2	1	0	0	0	0	1	0	1.6219e+09	1687500000	1.5985e+09	1.2406e+09	9.2503e+08	1.1384e+09																									1.7593e+08	1.6762e+08	1.0998e+08
Q9JKC8;A0A286YDZ6;H7BWY2	Ap3m1	cellular component movement;cellular process;cytoskeleton-dependent intracellular transport;establishment of localization;protein transport;transport;vesicle-mediated transport	Completeproteome;Cytoplasmicvesicle;Golgiapparatus;Membrane;Proteintransport;Proteomicsidentification;Referenceproteome;Transport	AP-3 complex subunit mu-1	Unclassified;Unclassified;Unclassified		Not Mitochondrial	1	2	1	0	0	0	0	1	0	5.784e+07	5.6739e+07	5.0564e+07	3.0989e+07	4.5961e+07	7.572e+06																									5.0705e+07	39230000	18408000
Q8R2R9	Ap3m2	cellular component movement;cellular process;cytoskeleton-dependent intracellular transport;establishment of localization;protein transport;transport;vesicle-mediated transport	Completeproteome;Cytoplasmicvesicle;Golgiapparatus;Membrane;Proteintransport;Referenceproteome;Transport	AP-3 complex subunit mu-2	Unclassified		Not Mitochondrial	1	2	1	0	0	0	0	0.333333	0	6.4496e+08	7.67e+08	7.0262e+08	5.1643e+08	5.856e+08	6.0332e+08																									1.8533e+07	1.8835e+07
Q9DCR2	Ap3s1	cellular component movement;cellular process;cytoskeleton-dependent intracellular transport;establishment of localization;protein transport;transport;vesicle-mediated transport	Completeproteome;Cytoplasmicvesicle;Golgiapparatus;Membrane;Proteintransport;Referenceproteome;Transport	AP-3 complex subunit sigma-1	Unclassified		Not Mitochondrial	1	2	1	0	0	0	0	1	0	2.8128e+08	3.7304e+08	1.9383e+08	2.1102e+08	2.6193e+08	1.227e+08																									9.119e+07	3.8517e+07	3.4628e+07
Q8BSZ2	Ap3s2	cellular component movement;cellular process;cytoskeleton-dependent intracellular transport;establishment of localization;protein transport;transport;vesicle-mediated transport	Completeproteome;Cytoplasmicvesicle;Golgiapparatus;Membrane;Proteintransport;Referenceproteome;Transport	AP-3 complex subunit sigma-2	Unclassified		Not Mitochondrial	1	2	1	0	0	0	0	1	0	1.6105e+08	1.9578e+08	1.7079e+08	1.5753e+08	170320000	1.7241e+08																									2.796e+07	1.9393e+07	9.5997e+06
O88879;G3XA09;O88879-2	Apaf1	anatomical structure development;anatomical structure formation involved in morphogenesis;biological regulation;cell death;cellular process;death;developmental process;multicellular organismal development;multicellular organismal process	3D-structure;Alternativesplicing;Apoptosis;ATP-binding;Calcium;Completeproteome;Cytoplasm;Nucleotide-binding;Proteomicsidentification;Referenceproteome;Repeat;WDrepeat	Apoptotic protease-activating factor 1	Unclassified;Unclassified;NA		Not Mitochondrial	1	1	0	0	0	0	0	1	0																															7.7344e+07	3.6742e+07	1.2673e+07
B2RUJ5-3;B2RUJ5	Apba1	amine transport;amino acid transport;behavior;biological regulation;cell communication;cell-cell signaling;cellular component assembly;cellular component organization;cellular process;developmental process;embryo development;establishment of localization;growth;macromolecular complex assembly;multicellular organismal process;organic acid transport;protein complex assembly;protein transport;respon…	Alternativesplicing;Completeproteome;Cytoplasm;Directproteinsequencing;Golgiapparatus;Nucleus;Phosphoprotein;Proteintransport;Referenceproteome;Repeat;Transport	Amyloid beta A4 precursor protein-binding family A member 1	NA;Unclassified		Not Mitochondrial	1	1	1	0	0	0	0	0	0	250980000	2.848e+08	226910000	8.8969e+07	2.5504e+08	219570000
A0A0R4J2C6;Q9QXJ1;Q9QXJ1-2;A0A0R4J2C1;A0A1B0GR67;A0A087WQH0;A0A087WR62;A0A087WPS7;A0A087WPI2;A0A087WRP1	Apbb1	behavior;biological regulation;biosynthetic process;cell death;cell motility;cellular component movement;cellular component organization;cellular metabolic process;cellular nitrogen compound metabolic process;cellular process;chromatin modification;chromatin organization;chromosome organization;death;DNA metabolic process;DNA repair;extracellular matrix organization;extracellular structure organi…	Activator;Alternativesplicing;Apoptosis;Cellmembrane;Cellprojection;Chromatinregulator;Completeproteome;Cytoplasm;DNAdamage;Membrane;Nucleus;Phosphoprotein;Proteomicsidentification;Referenceproteome;Repeat;Repressor;Transcription;Transcriptionregulation	Amyloid beta A4 precursor protein-binding family B member 1	Unclassified;Unclassified;NA;Unclassified;Unclassified;Unclassified;Unclassified;Unclassified;Unclassified;Unclassified		Not Mitochondrial	1	1	1	0	0	0	0	0	0	3.2989e+07	1.1413e+08	8.1868e+07	3.5648e+07	7.7633e+07	8.1763e+07
Q8R5A3	Apbb1ip	biological regulation;cell activation;cellular process;immune system process;response to stimulus;signal transduction	3D-structure;Celljunction;Cellmembrane;Cellprojection;Completeproteome;Cytoplasm;Cytoskeleton;Membrane;Phosphoprotein;Referenceproteome	Amyloid beta A4 precursor protein-binding family B member 1-interacting protein	Unclassified		Not Mitochondrial	1	1	0	0	0	0	0	1	0																															7.9025e+08	6.8797e+08	4.4618e+08
E9QLQ9;B2RUG9;Q61315-4;Q61315-3;Q61315-2;Q61315	Apc	anatomical structure development;anatomical structure morphogenesis;biological regulation;cell activation;cell differentiation;cell motility;cellular component assembly;cellular component morphogenesis;cellular component movement;cellular component organization;cellular homeostasis;cellular process;chromosome organization;cytokinesis;cytoskeleton organization;developmental process;homeostatic pro…	3D-structure;Acetylation;Alternativesplicing;Celljunction;Cellmembrane;Cellprojection;Coiledcoil;Completeproteome;Cytoplasm;Cytoskeleton;Directproteinsequencing;Membrane;Microtubule;Phosphoprotein;Proteomicsidentification;Referenceproteome;Repeat;Tumorsuppressor;Ublconjugation;Wntsignalingpathway	Adenomatous polyposis coli protein	Unclassified;Unclassified;NA;NA;NA;NA		Not Mitochondrial	0.833333	1	0.833333	0	0	0	0	0	0	4.2672e+07	5.0532e+07	3.9147e+07		9.3141e+07	4.81e+07
D3YTR0;G5E832;Q9Z1K7	Apc2	biological regulation;cellular process;regulation of transport;response to stimulus;signal transduction	Cellmembrane;Coiledcoil;Completeproteome;Cytoplasm;Cytoskeleton;Golgiapparatus;Membrane;Microtubule;Proteomicsidentification;Referenceproteome;Repeat;Wntsignalingpathway	Adenomatous polyposis coli protein 2	Unclassified;Unclassified;NA		Not Mitochondrial	0	0	0	0	0	0	0	0	0
A0A0R4J107;Q8R146-2;Q8R146	Apeh	cellular metabolic process;cellular process;macromolecule metabolic process;metabolic process;primary metabolic process;protein metabolic process;proteolysis	Acetylation;Alternativesplicing;Completeproteome;Cytoplasm;Hydrolase;Phosphoprotein;Referenceproteome	Acylamino-acid-releasing enzyme	Unclassified;NA;Unclassified		Not Mitochondrial	1	3	1	0	0	0.5	0	1	0	1.2468e+08	9.3133e+07	1.5098e+08	6.5672e+07	7.4891e+07	1.0157e+08														14470000	8.8e+06		13714000								610420000	5.5702e+08	3.4603e+08
D3Z124;D3Z6R9;P28352;F6QA74	Apex1	aging;biological regulation;biosynthetic process;catabolic process;cellular homeostasis;cellular metabolic process;cellular nitrogen compound metabolic process;cellular process;developmental process;DNA metabolic process;DNA modification;DNA recombination;DNA repair;homeostatic process;macromolecule metabolic process;macromolecule modification;metabolic process;mRNA metabolic process;nitrogen com…	Acetylation;Activator;Cleavageonpairofbasicresidues;Completeproteome;Cytoplasm;Directproteinsequencing;Disulfidebond;DNA-binding;DNAdamage;DNArecombination;DNArepair;Endonuclease;Endoplasmicreticulum;Exonuclease;Hydrolase;Lyase;Magnesium;Metal-binding;Mitochondrion;Nuclease;Nucleus;Phosphoprotein;Proteomicsidentification;Referenceproteome;Repressor;RNA-binding;S-nitrosylation;Transcription;Transc…	DNA-(apurinic or apyrimidinic site) lyase;DNA-(apurinic or apyrimidinic site) lyase, mitochondrial	Verified mitochondrial;Verified mitochondrial;Verified mitochondrial;Verified mitochondrial	Matrix	Mitochondrial	1	1	0	0	0	0	0	1	0																															5.1626e+07	5.8857e+07	1.899e+07
O35841	Api5	biological regulation;cell death;cellular process;death	Acetylation;Apoptosis;Completeproteome;Cytoplasm;Nucleus;Phosphoprotein;Referenceproteome;Repeat	Apoptosis inhibitor 5	Unclassified		Not Mitochondrial	1	1	0	0	0	0	0	1	0																															7.2217e+07	3.5944e+07	2.2566e+07
A0A0R4IZZ1;Q03157	Aplp1	anatomical structure development;biological adhesion;biological regulation;cell adhesion;cell death;cellular component organization;cellular membrane organization;cellular metabolic process;cellular nitrogen compound metabolic process;cellular process;death;developmental process;endocytosis;establishment of localization;extracellular matrix organization;extracellular structure organization;macrom…	Apoptosis;Celladhesion;Cellmembrane;Completeproteome;Copper;Cytoplasm;Endocytosis;Glycoprotein;Heparin-binding;Membrane;Metal-binding;Neurodegeneration;Referenceproteome;Signal;Transmembrane;Transmembranehelix;Zinc	Amyloid-like protein 1;C30	Unclassified;Unclassified		Not Mitochondrial	1	1	1	0	0	0	0	0	0	7.9982e+07	1.7291e+08	1.1973e+08	8.5154e+07	112420000	7.9735e+07
Q60709;Q06335-2;Q06335;A0A1L1SS44	Aplp2	alcohol metabolic process;anatomical structure development;behavior;behavioral interaction between organisms;biological regulation;cellular component organization;cellular homeostasis;cellular ion homeostasis;cellular process;developmental process;extracellular matrix organization;extracellular structure organization;homeostatic process;lipid metabolic process;metabolic process;multicellular orga…	Alternativesplicing;Cellmembrane;Completeproteome;DNA-binding;Glycoprotein;Membrane;Nucleus;Proteomicsidentification;Referenceproteome;Signal;Transmembrane;Transmembranehelix	Amyloid-like protein 2	Unclassified;NA;Unclassified;Unclassified		Not Mitochondrial	1	2	1	0	0	0	0	0.666667	0	1.5916e+08	1.5713e+08	1.1818e+08	46803000	5.4912e+07	1.0737e+08																									20274000	1.1692e+07
Q9D7N9	Apmap	biosynthetic process;metabolic process	Acetylation;Completeproteome;Directproteinsequencing;Glycoprotein;Membrane;Phosphoprotein;Referenceproteome;Signal-anchor;Transmembrane;Transmembranehelix	Adipocyte plasma membrane-associated protein	Unclassified		Not Mitochondrial	1	5	1	1	0	1	1	1	0	1.7895e+08	1.8632e+08	2.5953e+08	182340000	224230000	1.9697e+08	6.58e+08	7.7044e+08	2.6055e+08	5.6628e+08	110930000	5.1543e+08							5.6194e+07	4.2188e+08	2.9472e+08	90409000	3.8335e+08	9.2194e+07	1.9943e+08	3.4416e+08	4.4832e+08	4.7659e+08	2.1887e+08	234860000	2.0439e+08	1.9637e+08	3.0136e+08
Q00623	Apoa1	alcohol metabolic process;amine metabolic process;anatomical structure development;anatomical structure morphogenesis;biological regulation;biosynthetic process;cell motility;cell proliferation;cellular component assembly;cellular component movement;cellular component organization;cellular lipid metabolic process;cellular metabolic process;cellular nitrogen compound metabolic process;cellular pro…	3D-structure;Cholesterolmetabolism;Completeproteome;Directproteinsequencing;Glycoprotein;HDL;Lipidmetabolism;Lipidtransport;Lipoprotein;Oxidation;Palmitate;Phosphoprotein;Referenceproteome;Repeat;Secreted;Signal;Steroidmetabolism;Sterolmetabolism;Transport	Apolipoprotein A-I;Proapolipoprotein A-I;Truncated apolipoprotein A-I	Unclassified		Not Mitochondrial	1	7	1	0.666667	1	1	1	1	1	68324000	1.6644e+07	3.6377e+07	2.5171e+07	1.3625e+07	2.9597e+07	3.6608e+07	3.5022e+07	6.2501e+06			1.2022e+07	1.5414e+08	6.857e+07	3.2572e+07	3.9537e+07	3.0005e+07	5.9773e+07	9.6851e+08	7.7848e+08	3.6367e+08	4.8016e+08	7.5817e+08	9.3694e+08	4.9721e+08	6.4032e+08	1056100000	1.6417e+09	3.5621e+08	5.7653e+08	1.2196e+09	5.2779e+08	7.4003e+08
Q8K4Z3	Apoa1bp	cellular component assembly;cellular component organization;cellular metabolic process;cellular nitrogen compound metabolic process;cellular process;cofactor metabolic process;heterocycle metabolic process;macromolecular complex assembly;metabolic process;nitrogen compound metabolic process;nucleobase-containing compound metabolic process;nucleobase-containing small molecule metabolic process;nuc…	3D-structure;Completeproteome;Isomerase;Metal-binding;Mitochondrion;NAD;NADP;Nucleotide-binding;Phosphoprotein;Potassium;Referenceproteome;Secreted;Transitpeptide	NAD(P)H-hydrate epimerase	Verified mitochondrial	Matrix	Mitochondrial	1	7	1	1	1	1	1	1	1	2.751e+09	3.9433e+09	3.9966e+09	3.6395e+09	2.5305e+09	2255400000	1.5256e+09	1.4985e+09	1.4281e+09	1.8605e+09	1099600000	1393300000	7.6661e+08	6.927e+08	9.1548e+08	7.3786e+08	950870000	6.8041e+08	2.9236e+09	2.5323e+09	3.211e+09	3.3058e+09	2.6382e+09	2.4686e+09	2.5712e+09	2055000000	2.9218e+09	1.9935e+09	1.3814e+09	1.4909e+09	8.4373e+08	1.0428e+09	2.5064e+09
P09813	Apoa2	alcohol metabolic process;amine metabolic process;anatomical structure morphogenesis;biological regulation;biosynthetic process;carbohydrate transport;catabolic process;cellular component assembly;cellular component organization;cellular ketone metabolic process;cellular lipid metabolic process;cellular metabolic process;cellular nitrogen compound metabolic process;cellular process;developmental …	Amyloid;Cleavageonpairofbasicresidues;Completeproteome;Directproteinsequencing;Diseasemutation;HDL;Lipidtransport;Oxidation;Phosphoprotein;Pyrrolidonecarboxylicacid;Referenceproteome;Secreted;Signal;Transport	Apolipoprotein A-II;Proapolipoprotein A-II	Unclassified		Not Mitochondrial	1	7	1	1	1	1	1	1	1	3.2154e+07	1.9912e+07	1.0389e+07	2.57e+07	2.145e+07	2.5923e+07	2.084e+07	2.9014e+07	9.3255e+06	2.0613e+07	23115000	2.4523e+07	47054000	3.5713e+07	5.0061e+07	3.0302e+07	3.2134e+07	60691000	5.5585e+08	6.4066e+08	8.5061e+08	9.4087e+08	6.8051e+08	7.6046e+08	1.6846e+08	2.7669e+08	4.3858e+08	4.526e+08	2.2168e+08	3.3817e+08	3.0099e+08	1.7365e+08	151580000
P06728	Apoa4	alcohol metabolic process;amine metabolic process;anatomical structure morphogenesis;biological adhesion;biological regulation;biosynthetic process;catabolic process;cell adhesion;cellular component assembly;cellular component morphogenesis;cellular component organization;cellular lipid metabolic process;cellular metabolic process;cellular nitrogen compound metabolic process;cellular process;deve…	Chylomicron;Completeproteome;Directproteinsequencing;HDL;Lipidtransport;Polymorphism;Referenceproteome;Repeat;Secreted;Signal;Transport	Apolipoprotein A-IV	Unclassified		Not Mitochondrial	1	5	0	0.333333	1	1	1	1	0											2.3353e+08	2.933e+08	1.4111e+08	1.3844e+08	1.8597e+08	2.1813e+08	1.2866e+08	1.5037e+08	1.3075e+09	1.1547e+09	1.3144e+09	1159900000	1.1557e+09	1124500000	8.3591e+07	115690000	1.8767e+08	193790000	1.3496e+07	185630000	2.5292e+08	1.0576e+08	1.3372e+08
Q8C7G5;A0A1L1SQP3	Apoa5	alcohol metabolic process;amine metabolic process;anatomical structure development;anatomical structure morphogenesis;biological regulation;biosynthetic process;catabolic process;cellular component assembly;cellular component morphogenesis;cellular component organization;cellular lipid metabolic process;cellular metabolic process;cellular nitrogen compound metabolic process;cellular process;devel…	Chylomicron;Coiledcoil;Completeproteome;HDL;Lipidtransport;Phosphoprotein;Referenceproteome;Secreted;Signal;Transport;VLDL	Apolipoprotein A-V	Unclassified;Unclassified		Not Mitochondrial	1	1	0	0	0	0	1	0	0																									6.9094e+06	1.3288e+07	22852000	4.5636e+07	2.0434e+07	9.7125e+06
E9Q414;E9Q1Y3	Apob	alcohol metabolic process;anatomical structure development;anatomical structure morphogenesis;biological regulation;biosynthetic process;catabolic process;cell motility;cellular component movement;cellular component organization;cellular lipid metabolic process;cellular metabolic process;cellular process;developmental process;embryo development;establishment of localization;glycerol ether metabol…	Acetylation;Cholesterolmetabolism;Chylomicron;Coiledcoil;Completeproteome;Cytoplasm;Disulfidebond;Glycoprotein;Heparin-binding;LDL;Lipidmetabolism;Lipidtransport;Lipoprotein;Palmitate;Phosphoprotein;Proteomicsidentification;Referenceproteome;Repeat;RNAediting;Secreted;Signal;Steroidmetabolism;Sterolmetabolism;Transport;VLDL	Apolipoprotein B-100;Apolipoprotein B-48	Not reported mitochondrial;Not reported mitochondrial		Not Mitochondrial	1	2	1	0	0	0	1	0	0	2.4014e+07	3.3088e+07	4.4916e+07	3.1867e+07	3.3551e+07	2.7964e+07																			1.0191e+09	1.0435e+09	2.0567e+09	1.6463e+09	7.3372e+08	5.8479e+08
Q9WV35	Apobec2	biological regulation;cellular metabolic process;cellular nitrogen compound metabolic process;cellular process;DNA metabolic process;DNA modification;macromolecule metabolic process;macromolecule modification;metabolic process;mRNA metabolic process;mRNA processing;nitrogen compound metabolic process;nucleobase-containing compound metabolic process;one-carbon metabolic process;primary metabolic p…	3D-structure;Completeproteome;Hydrolase;Metal-binding;mRNAprocessing;Referenceproteome;Zinc	Probable C->U-editing enzyme APOBEC-2	Unclassified		Not Mitochondrial	0.166667	1	0	0	0	0	0	0	0.166667
Q8VBT6	Apobr	alcohol metabolic process;cellular component organization;cellular lipid metabolic process;cellular membrane organization;cellular metabolic process;cellular process;endocytosis;establishment of localization;glycerol ether metabolic process;lipid metabolic process;lipid transport;membrane invagination;membrane organization;metabolic process;primary metabolic process;small molecule metabolic proce…	Atherosclerosis;Cellmembrane;Cholesterolmetabolism;Chylomicron;Completeproteome;LDL;Lipidmetabolism;Lipidtransport;Lipoprotein;Membrane;Phosphoprotein;Receptor;Referenceproteome;Steroidmetabolism;Sterolmetabolism;Transport;VLDL	Apolipoprotein B receptor	Unclassified		Not Mitochondrial	1	1	0	0	0	0	0	1	0																															2.8891e+08	2.2787e+08	8.8195e+07
P34928	Apoc1	alcohol metabolic process;biological regulation;cellular component organization;cellular lipid metabolic process;cellular metabolic process;cellular process;establishment of localization;glycerol ether metabolic process;lipid metabolic process;lipid transport;macromolecule metabolic process;metabolic process;multicellular organismal process;primary metabolic process;regulation of transport;small …	Completeproteome;Directproteinsequencing;Lipidtransport;Referenceproteome;Secreted;Signal;Transport;VLDL	Apolipoprotein C-I;Truncated apolipoprotein C-I	Unclassified		Not Mitochondrial	1	4	0	0	0.5	1	1	0.666667	0													9.1143e+06				7.458e+06	8.692e+06	1.0841e+08	1.0218e+08	126720000	1.3632e+08	1.1041e+08	1.3164e+08	5.1492e+07	3.9752e+07	4.6238e+07	2.0317e+08	8.1912e+07	1.6243e+08	7.3363e+07
E9QP56;A0A0R4J1N3;P33622	Apoc3	alcohol metabolic process;biological regulation;catabolic process;cellular component organization;cellular homeostasis;cellular lipid metabolic process;cellular metabolic process;cellular process;establishment of localization;glycerol ether metabolic process;homeostatic process;lipid metabolic process;lipid transport;macromolecule metabolic process;metabolic process;multicellular organismal proce…	Chylomicron;Completeproteome;Directproteinsequencing;Glycoprotein;Lipiddegradation;Lipidmetabolism;Lipidtransport;Oxidation;Proteomicsidentification;Referenceproteome;Secreted;Sialicacid;Signal;Transport;VLDL	Apolipoprotein C-III	Unclassified;Unclassified;NA		Not Mitochondrial	1	2	0	0	0	1	1	0	0																			121260000	1.8629e+08	2.1571e+08	1.7601e+08	1.5324e+08	1.5177e+08	3.3146e+07	7.2084e+07	1.3833e+08	4.6387e+07	6.7987e+07	1.1024e+08
Q61268	Apoc4	biological regulation;establishment of localization;homeostatic process;lipid transport;transport	Completeproteome;Glycoprotein;Lipidtransport;Referenceproteome;Secreted;Signal;Transport	Apolipoprotein C-IV	Unclassified		Not Mitochondrial	0.833333	1	0	0	0	0	0.833333	0	0																										1.3178e+07	1.6457e+07	1.6495e+07	6.5211e+06	9.9668e+06
P51910	Apod	aging;alcohol metabolic process;anatomical structure development;anatomical structure morphogenesis;biological regulation;carbohydrate metabolic process;cellular component morphogenesis;cellular component organization;cellular metabolic process;cellular process;developmental process;growth;lipid metabolic process;metabolic process;primary metabolic process;regulation of transport;response to chem…	Completeproteome;Disulfidebond;Glycoprotein;Lipid-binding;Pyrrolidonecarboxylicacid;Referenceproteome;Secreted;Signal;Transport	Apolipoprotein D	Unclassified		Not Mitochondrial	1	2	1	0	0	0	0.666667	0	0	3.6138e+07	2.748e+07	3.5244e+07	4.0921e+07	2.6474e+07	25277000																				7.647e+06	1.1133e+07	10186000		6.6845e+06
P08226	Apoe	aging;alcohol metabolic process;anatomical structure development;anatomical structure morphogenesis;biological regulation;biosynthetic process;catabolic process;cell differentiation;cellular component assembly;cellular component organization;cellular homeostasis;cellular ion homeostasis;cellular lipid metabolic process;cellular localization;cellular membrane organization;cellular metabolic proces…	3D-structure;Chylomicron;Completeproteome;Directproteinsequencing;Glycoprotein;HDL;Heparin-binding;Lipidtransport;Oxidation;Phosphoprotein;Referenceproteome;Repeat;Secreted;Signal;Transport;VLDL	Apolipoprotein E	Unclassified		Not Mitochondrial	1	5	1	0.333333	0	1	1	1	0	6.4171e+08	7.1894e+08	6.1529e+08	4.9354e+08	6.96e+08	4.0007e+08		1.1745e+07	1.0937e+07										3.0562e+08	5.9575e+08	431750000	4.967e+08	5.2539e+08	3.6274e+08	9.406e+08	1.2898e+09	2243100000	2.0371e+09	8.7406e+08	1.7823e+09	5.5613e+08	4.3991e+08	4.9142e+08
Q01339	Apoh	biological regulation;cellular lipid metabolic process;cellular metabolic process;cellular process;glycerol ether metabolic process;lipid metabolic process;macromolecule metabolic process;metabolic process;primary metabolic process;protein maturation;protein metabolic process;response to stimulus;small molecule metabolic process	Completeproteome;Disulfidebond;Glycoprotein;Heparin-binding;Referenceproteome;Repeat;Secreted;Signal;Sushi	Beta-2-glycoprotein 1	Unclassified		Not Mitochondrial	1	6	0	0.833333	1	1	1	1	1							1.8041e+07	2.3578e+07	9.568e+06		1.1348e+07	1.2178e+07	5.3154e+08	2.4228e+08	2.1629e+08	2.8341e+08	2.9688e+08	1.5239e+08	8.2105e+08	3.3861e+08	7.2433e+08	8.1415e+08	3.786e+08	4.5156e+08	3.1977e+08	1.4674e+08	4.571e+08	4.7683e+08	2.2509e+08	2.166e+08	6.7938e+07	4.6876e+07	5.6644e+07
Q8VDU3;Q8C7I4	Apol9a;Apol9b	cellular metabolic process;cellular process;establishment of localization;lipid transport;macromolecule metabolic process;metabolic process;transport	Completeproteome;Referenceproteome		NA;Unclassified		Not Mitochondrial	0.5	1	0	0	0	0	0.5	0	0																										1.6907e+07	2.9387e+07		1.0533e+07
Q9Z1R3	Apom	biological regulation;cellular component assembly;cellular component organization;cellular metabolic process;cellular process;establishment of localization;lipid transport;macromolecular complex assembly;macromolecule metabolic process;metabolic process;multicellular organismal process;response to chemical stimulus;response to stimulus;transport	3D-structure;Completeproteome;Disulfidebond;HDL;Lipidtransport;Referenceproteome;Secreted;Signal;Transport	Apolipoprotein M			Not Mitochondrial	0.5	1	0	0	0	0	0.5	0	0																									2.2956e+07		3.3134e+07	6.99e+06
G3X9D6	Apon		Completeproteome;Lipoprotein;Proteomicsidentification;Referenceproteome				Not Mitochondrial	0	0	0	0	0	0	0	0	0
Q9DCZ4-2	Apoo		Completeproteome;Membrane;Referenceproteome;Transmembrane;Transmembranehelix	Apolipoprotein O			Not Mitochondrial	1	7	1	1	1	1	1	0.833333	1	1.2415e+09	1697500000	2.1041e+09	1.8574e+09	2.073e+09	1.4726e+09	1.5374e+09	2912200000	2.6195e+09	2.3056e+09	1.7152e+09	2253700000	2360100000	1.9555e+09	2053000000	623740000	1783900000	1661000000	1107400000	2.0558e+09	2.144e+09	1611500000	7.8471e+08	6.5049e+08	273390000	1.0793e+08	445400000	3.4611e+08	2.239e+08	2.24e+08	3.1257e+08	3.0666e+08	8.9443e+08
Q9DCZ4;Q9DCZ4-3	Apoo		Completeproteome;Membrane;Referenceproteome;Transmembrane;Transmembranehelix	Apolipoprotein O	NA;NA	MIM	Mitochondrial	0.166667	1	0.166667	0	0	0	0	0	0			9.0601e+06
Q78IK4;B1AV14	Apool		Completeproteome;Membrane;Mitochondrion;Mitochondrioninnermembrane;Phosphoprotein;Proteomicsidentification;Referenceproteome;Transitpeptide;Transmembrane;Transmembranehelix	MICOS complex subunit Mic27	Verified mitochondrial;Verified mitochondrial	MIM	Mitochondrial	1	7	1	1	1	1	1	1	1	1.2238e+09	1588700000	1.5559e+09	1.7195e+09	1.3918e+09	1.3382e+09	5.6661e+09	5.6598e+09	5.3503e+09	6.6038e+09	5.0884e+09	5.9141e+09	5.2777e+09	5.2013e+09	5.9292e+09	4.6571e+09	4.0422e+09	4.81e+09	6805300000	5.9152e+09	6.5175e+09	6.3053e+09	4.7e+09	4.023e+09	2.2944e+09	1.9696e+09	2436000000	2.2818e+09	1414300000	1.3768e+09	1166400000	1.6332e+09	5.597e+09
Q9CQW7;Q9CQW7-2	Apopt1	biological regulation;regulation of organelle organization	Alternativesplicing;Apoptosis;Completeproteome;Mitochondrion;Referenceproteome;Transitpeptide	Apoptogenic protein 1, mitochondrial	Verified mitochondrial;NA	MIM	Mitochondrial	0.666667	1	0	0	0	0	0	0.666667	0																															7.7444e+06	1.0071e+07	4.8691e+07
A0A2I3BPT1;A0A2I3BQZ9;Q3TWF3;P12023-2;P12023;P12023-3;A0A2I3BR03	App	alcohol metabolic process;anatomical structure development;anatomical structure morphogenesis;behavior;behavioral interaction between organisms;biological adhesion;biological regulation;cell adhesion;cell death;cell growth;cell maturation;cell recognition;cellular component assembly;cellular component morphogenesis;cellular component movement;cellular component organization;cellular homeostasis;c…	3D-structure;Alternativesplicing;Amyloid;Apoptosis;Celladhesion;Coatedpit;Completeproteome;Copper;Disulfidebond;Endocytosis;Glycoprotein;Heparin-binding;Iron;Membrane;Metal-binding;Notchsignalingpathway;Phosphoprotein;Proteaseinhibitor;Referenceproteome;Serineproteaseinhibitor;Signal;Transmembrane;Transmembranehelix;Zinc	Amyloid beta A4 protein;Beta-amyloid protein 40;Beta-amyloid protein 42;C31;C80;C83;C99;Gamma-secretase C-terminal fragment 50;Gamma-secretase C-terminal fragment 57;Gamma-secretase C-terminal fragment 59;N-APP;P3(40);P3(42);Soluble APP-alpha;Soluble APP-beta	Unclassified;Unclassified;Unclassified;NA;Unclassified;NA;Unclassified		Not Mitochondrial	1	3	1	0	0	0.666667	0	1	0	5.9072e+08	9.2524e+08	4.6869e+08	4.3898e+08	6.1961e+08	5.437e+08													2.0965e+07	9.8877e+06	9.4606e+06			14721000							48670000	8.1977e+07	1.4868e+07
Q8K3H0	Appl1	biological regulation;cell cycle;cell proliferation;cellular process;regulation of transport	Cellcycle;Coiledcoil;Completeproteome;Endosome;Membrane;Nucleus;Phosphoprotein;Referenceproteome	DCC-interacting protein 13-alpha	Not reported mitochondrial		Not Mitochondrial	1	2	1	0	0	0	0	1	0	5.0169e+08	649230000	4.9339e+08	3.174e+08	3.5681e+08	4.6196e+08																									2.0433e+08	1.4543e+08	1.2184e+08
Q8K3G9;D3Z340	Appl2	cell cycle;cell proliferation;cellular process	Cellcycle;Completeproteome;Endosome;Membrane;Nucleus;Proteomicsidentification;Referenceproteome	DCC-interacting protein 13-beta	Unclassified;Unclassified		Not Mitochondrial	1	1	1	0	0	0	0	0	0	6.2617e+07	6.4923e+07	3.8895e+07	5.2178e+07	5.5436e+07	3.3407e+07
P08030	Aprt	behavior;biological regulation;biosynthetic process;cellular aromatic compound metabolic process;cellular metabolic compound salvage;cellular metabolic process;cellular nitrogen compound metabolic process;cellular process;establishment of localization;heterocycle metabolic process;metabolic process;multicellular organismal process;nitrogen compound metabolic process;nucleobase-containing compound…	Acetylation;Completeproteome;Cytoplasm;Glycosyltransferase;Phosphoprotein;Purinesalvage;Referenceproteome;Transferase	Adenine phosphoribosyltransferase	Unclassified		Not Mitochondrial	1	2	1	0	0	0	0	1	0	3.1971e+07	5.7769e+07	3.2709e+07	5.9705e+07	7.1235e+07	3.6375e+07																									1.8452e+08	1.7647e+08	106860000
Q02013	Aqp1	anatomical structure development;anatomical structure morphogenesis;biological regulation;biosynthetic process;carbohydrate transport;cell communication;cellular component organization;cellular homeostasis;cellular metabolic process;cellular nitrogen compound metabolic process;cellular process;cytoskeleton organization;developmental process;digestion;establishment of localization;establishment or…	Cellmembrane;Completeproteome;Glycoprotein;Membrane;Phosphoprotein;Referenceproteome;Repeat;Transmembrane;Transmembranehelix;Transport	Aquaporin-1	Ancillary		Associated	1	5	0	0	0.666667	1	0.5	1	0.166667													8.4416e+06	8.1514e+06	5.5223e+06			1.1655e+07	7.8537e+06	9.4254e+07	1.2569e+08	4.8019e+07	1.0243e+08	5.2789e+07	1.4872e+07	1.9928e+07			1.2605e+07		3.136e+08	1.7643e+08	9.1652e+07
P56402	Aqp2	aging;anatomical structure development;biological regulation;carbohydrate transport;cell communication;cell death;cellular component disassembly;cellular component organization;cellular homeostasis;cellular process;cytoskeleton organization;death;developmental process;establishment of localization;fluid transport;homeostatic process;ion transport;multicellular organismal process;multi-organism pr…	Cellmembrane;Completeproteome;Cytoplasmicvesicle;Glycoprotein;Golgiapparatus;Membrane;Phosphoprotein;Referenceproteome;Repeat;Transmembrane;Transmembranehelix;Transport	Aquaporin-2	Not reported mitochondrial		Not Mitochondrial	0	0	0	0	0	0	0	0	0
A0A0R4J0Z3;P55088;P55088-3;P55088-2;A0A5F8MQ17	Aqp4	biological regulation;carbohydrate transport;cellular component assembly;cellular component organization;cellular homeostasis;cellular process;establishment of localization;fluid transport;gas transport;homeostatic process;ion transport;macromolecular complex assembly;multicellular organismal process;multi-organism process;neurological system process;polyol transport;protein complex assembly;resp…	Alternativesplicing;Completeproteome;Glycoprotein;Membrane;Phosphoprotein;Referenceproteome;Repeat;Transmembrane;Transmembranehelix;Transport	Aquaporin-4	Unclassified;Unclassified;NA;NA;Unclassified		Not Mitochondrial	1	1	1	0	0	0	0	0	0	9.3875e+08	7.4353e+08	5.1431e+08	4.3595e+08	6.3721e+08	6.4096e+08
O54794	Aqp7	amide transport;biological regulation;carbohydrate transport;cellular homeostasis;cellular process;establishment of localization;fluid transport;homeostatic process;ion transport;multicellular organismal process;polyol transport;response to chemical stimulus;response to drug;response to stimulus;transmembrane transport;transport	Completeproteome;Membrane;Referenceproteome;Repeat;Transmembrane;Transmembranehelix;Transport	Aquaporin-7	Unclassified		Not Mitochondrial	0	0	0	0	0	0	0	0	0
D3YYD6;Q9JJJ3	Aqp9	amide transport;amine transport;biological regulation;carbohydrate transport;cellular homeostasis;cellular process;establishment of localization;fluid transport;homeostatic process;ion transport;nucleobase-containing compound transport;organic acid transport;polyol transport;response to chemical stimulus;response to stimulus;transmembrane transport;transport	Completeproteome;Membrane;Referenceproteome;Repeat;Transmembrane;Transmembranehelix;Transport	Aquaporin-9	Unclassified;Unclassified		Not Mitochondrial	0	0	0	0	0	0	0	0	0
P04627;B1AUP0	Araf	biological regulation;regulation of protein modification process	ATP-binding;Completeproteome;Kinase;Metal-binding;Methylation;Nucleotide-binding;Phosphoprotein;Proteomicsidentification;Proto-oncogene;Referenceproteome;Serine/threonine-proteinkinase;Transferase;Zinc;Zinc-finger	Serine/threonine-protein kinase A-Raf	Verified mitochondrial;Verified mitochondrial		Mitochondrial	1	2	1	0	0	0	0	1	0	7.7889e+07	1.008e+08	7.9532e+07	5.0151e+07	7.962e+07	7.6419e+07																									5.0738e+07	5.9542e+07	6.4543e+07
Q8CAD1	Araf	biological regulation;cellular metabolic process;cellular process;macromolecule metabolic process;macromolecule modification;metabolic process;phosphorus metabolic process;primary metabolic process;protein metabolic process;protein modification process;protein phosphorylation;regulation of protein modification process	Completeproteome;Metal-binding;Proteomicsidentification;Referenceproteome;Zinc		Verified mitochondrial		Mitochondrial	0.333333	1	0.333333	0	0	0	0	0	0	3.9187e+07		3.3372e+07
Q4LDD4-2;Q4LDD4;Q4LDD4-3;E9PUB0	Arap1	biological regulation;cellular process;establishment of localization;nuclear transport;nucleocytoplasmic transport;protein targeting;protein transport;regulation of organelle organization;response to stimulus;signal transduction;transport	Alternativesplicing;Cellmembrane;Completeproteome;Cytoplasm;Golgiapparatus;GTPaseactivation;Membrane;Metal-binding;Phosphoprotein;Proteomicsidentification;Referenceproteome;Repeat;Zinc;Zinc-finger	Arf-GAP with Rho-GAP domain, ANK repeat and PH domain-containing protein 1	NA;Unclassified;NA;Unclassified		Not Mitochondrial	1	2	1	0	0	0	0	1	0	1.3873e+08	1.4189e+08	9.497e+07	1.0548e+08	105080000	1.2749e+08																									6.7105e+08	7.1144e+08	4.1149e+08
Q9WV31	Arc	anatomical structure development;behavior;biological regulation;cell motility;cellular component movement;cellular component organization;cellular membrane organization;cellular process;cytoskeleton organization;developmental process;endocytosis;establishment of localization;locomotion;membrane invagination;membrane organization;multicellular organismal process;neurological system process;organel…	Celljunction;Cellmembrane;Cellprojection;Coiledcoil;Completeproteome;Cytoplasm;Cytoplasmicvesicle;Cytoskeleton;Developmentalprotein;Endocytosis;Endosome;Membrane;Postsynapticcellmembrane;Referenceproteome;Synapse	Activity-regulated cytoskeleton-associated protein	Unclassified		Not Mitochondrial	1	1	1	0	0	0	0	0	0	5.6059e+07	9.3038e+07	4.9069e+07	3.1568e+07	7.5136e+07	1.3657e+07
Q5XJY5	Arcn1	behavior;cellular process;developmental maturation;developmental process;establishment of localization;Golgi vesicle transport;multicellular organismal process;pigmentation;protein transport;response to stimulus;transport;vesicle-mediated transport	Acetylation;Completeproteome;Cytoplasm;Cytoplasmicvesicle;ER-Golgitransport;Golgiapparatus;Membrane;Phosphoprotein;Proteintransport;Referenceproteome;Transport	Coatomer subunit delta	Unclassified		Not Mitochondrial	1	2	0	0	0	0.166667	0	1	0																				1.5592e+07											6.7668e+08	5.964e+08	2.0579e+08
P84078;P61205;Q8BSL7	Arf1;Arf3;Arf2	biological regulation;cellular component organization;cellular homeostasis;cellular ion homeostasis;cellular process;establishment of localization;homeostatic process;protein transport;regulation of organelle organization;regulation of transport;response to stimulus;signal transduction;transport;vesicle-mediated transport	3D-structure;Acetylation;Celljunction;Cellmembrane;Completeproteome;Cytoplasm;Directproteinsequencing;ER-Golgitransport;Golgiapparatus;GTP-binding;Lipoprotein;Membrane;Myristate;Nucleotide-binding;Postsynapticcellmembrane;Proteintransport;Referenceproteome;Synapse;Synaptosome;Transport	ADP-ribosylation factor 1;ADP-ribosylation factor 2;ADP-ribosylation factor 3	Associated;Unclassified;NA		Associated	1	5	1	0	0.5	1	1	1	0	7.5234e+09	12201000000	7.3402e+09	6.1135e+09	7.0708e+09	7.1517e+09							1.0171e+07	9580800		5.9375e+06			9.6886e+07	1.1152e+08	6.4328e+07	4.7572e+07	25191000	9.9667e+07	7.803e+07	3.3806e+07	9.578e+07	8.0883e+07	2.5027e+07	3.811e+07	7.2045e+09	4.3407e+09	3.4219e+09
P61750;E9Q798	Arf4	anatomical structure development;biological regulation;cell motility;cellular component movement;cellular metabolic process;cellular process;developmental process;establishment of localization;establishment or maintenance of cell polarity;localization;locomotion;macromolecule metabolic process;macromolecule modification;metabolic process;primary metabolic process;protein metabolic process;protein…	Completeproteome;ER-Golgitransport;Golgiapparatus;GTP-binding;Lipoprotein;Myristate;Nucleotide-binding;Proteintransport;Proteomicsidentification;Referenceproteome;Transport	ADP-ribosylation factor 4	Unclassified;Unclassified		Not Mitochondrial	1	5	1	0.333333	0	1	1	1	0	2.2436e+08	2.549e+08	1.8886e+08	157420000	1.3841e+08	1.7194e+08	1.2608e+07			6.9924e+06									6.4388e+07	8.036e+07	3.8492e+07	1.6296e+07	5.3026e+07	6.1282e+07	1.671e+07	2.0963e+07	3.0016e+07	2.0349e+07	1.0783e+07	2.2713e+07	3.9252e+08	2.9422e+08	2.6374e+08
P84084	Arf5	biological regulation;cellular process;establishment of localization;protein transport;response to stimulus;signal transduction;transport;vesicle-mediated transport	Completeproteome;Cytoplasm;ER-Golgitransport;Golgiapparatus;GTP-binding;Lipoprotein;Myristate;Nucleotide-binding;Proteintransport;Referenceproteome;Transport	ADP-ribosylation factor 5	Ancillary	unknown	Mitochondrial	1	5	1	0	0.5	0.833333	0.833333	1	0	1097800000	1.0467e+09	9.4905e+08	8.4724e+08	8.4034e+08	9.1359e+08							1.5757e+07	6.8592e+06		1.1476e+07			1.6301e+07	2.1184e+07	1.3907e+07	1.2837e+07	2.0791e+07			1.1779e+07	2.078e+07	1.8533e+07	1.3446e+07	1.6164e+07	8.4053e+08	7.3271e+08	147840000
P62331	Arf6	anatomical structure development;biological regulation;cell cycle;cell death;cell division;cellular component organization;cellular localization;cellular process;cytoskeleton organization;death;developmental process;establishment of localization;establishment or maintenance of cell polarity;localization;metabolic process;organelle organization;protein transport;regulation of organelle organizatio…	3D-structure;Cellcycle;Celldivision;Cellmembrane;Cellprojection;Completeproteome;Cytoplasm;Differentiation;Endosome;ER-Golgitransport;Golgiapparatus;GTP-binding;Lipoprotein;Membrane;Myristate;Neurogenesis;Nucleotide-binding;Proteintransport;Referenceproteome;Transport	ADP-ribosylation factor 6	Associated		Associated	1	3	1	0	0	0	0.833333	1	0	1.4494e+08	2.1651e+08	101650000	112290000	1.1115e+08	1.1303e+08																			3.3681e+07	7.0076e+06	24599000	2.5066e+07		3.2124e+07	9.0566e+08	7.5147e+08	3.3233e+08
Q9EPJ9;Q3TGS9;Q9EPJ9-2	Arfgap1	biological regulation;cellular process;establishment of localization;protein transport;regulation of transport;transport;vesicle-mediated transport	Acetylation;Alternativesplicing;Completeproteome;Cytoplasm;ER-Golgitransport;Golgiapparatus;GTPaseactivation;Metal-binding;Phosphoprotein;Proteintransport;Proteomicsidentification;Referenceproteome;Transport;Zinc;Zinc-finger	ADP-ribosylation factor GTPase-activating protein 1	Unclassified;Unclassified;NA		Not Mitochondrial	1	1	0	0	0	0	0	1	0																															4.8056e+07	3.9405e+07	1.8995e+07
V9GXM1;V9GWV1	Arfgap1	biological regulation;regulation of transport	Completeproteome;Metal-binding;Proteomicsidentification;Referenceproteome;Zinc		Unclassified;Unclassified		Not Mitochondrial	1	2	1	0	0	0	0	1	0	1.5528e+09	1.5105e+09	1.0375e+09	9.6672e+08	1.1343e+09	1132800000																									6.9402e+07	6.0289e+07	4.0848e+07
Q99K28;Q99K28-2	Arfgap2	cellular process;establishment of localization;protein transport;transport;vesicle-mediated transport	Acetylation;Alternativesplicing;Coiledcoil;Completeproteome;Cytoplasm;ER-Golgitransport;Golgiapparatus;GTPaseactivation;Membrane;Metal-binding;Phosphoprotein;Proteintransport;Referenceproteome;Transport;Zinc;Zinc-finger	ADP-ribosylation factor GTPase-activating protein 2	Unclassified;NA		Not Mitochondrial	1	2	0.666667	0	0	0	0	1	0	4.8243e+07	44808000		1.3806e+07		14662000																									2.2052e+08	1.9925e+08	130960000
Q9D8S3;A0A0R4J0T8	Arfgap3	biological regulation;cellular process;establishment of localization;protein transport;secretion;transport;vesicle-mediated transport	Completeproteome;Cytoplasm;ER-Golgitransport;Golgiapparatus;GTPaseactivation;Membrane;Metal-binding;Phosphoprotein;Proteintransport;Referenceproteome;Transport;Zinc;Zinc-finger	ADP-ribosylation factor GTPase-activating protein 3	Unclassified;Unclassified		Not Mitochondrial	1	3	0.666667	0	0	0	0.166667	1	0		3.8109e+07		2.2242e+07	3.3793e+07	3.2385e+07																				3.4983e+07					2.0121e+08	1.6613e+08	106450000
G3X9K3	Arfgef1	biological regulation;cellular component organization;cellular membrane organization;cellular process;establishment of localization;Golgi organization;membrane organization;organelle organization;protein transport;regulation of organelle organization;regulation of protein modification process;transport;vesicle-mediated transport	Completeproteome;Cytoplasm;Golgiapparatus;Guanine-nucleotidereleasingfactor;Membrane;Nucleus;Phosphoprotein;Proteintransport;Referenceproteome;Transport	Brefeldin A-inhibited guanine nucleotide-exchange protein 1	Unclassified		Not Mitochondrial	1	2	1	0	0	0	0	1	0	2.9346e+07	6.0022e+07	34461000	2.3903e+07	2.4388e+07	3.3552e+07																									9.5104e+06	11626000	11751000
A2A5R2	Arfgef2	biological regulation;cellular component organization;cellular membrane organization;cellular metabolic process;cellular process;endosome organization;establishment of localization;exocytosis;Golgi vesicle transport;macromolecule metabolic process;membrane organization;metabolic process;organelle organization;protein transport;response to stimulus;secretion;signal transduction;transport;vesicle-m…	Acetylation;Celljunction;Cellprojection;Completeproteome;Cytoplasm;Cytoplasmicvesicle;Cytoskeleton;Endosome;Golgiapparatus;Guanine-nucleotidereleasingfactor;Membrane;Phosphoprotein;Proteintransport;Referenceproteome;Synapse;Transport	Brefeldin A-inhibited guanine nucleotide-exchange protein 2	Not reported mitochondrial		Not Mitochondrial	1	5	1	0.833333	1	0	0	0.166667	0.833333	1.6347e+08	1.9201e+08	1.5561e+08	7.5842e+07	1.1031e+08	127750000	4.279e+07	3.7348e+07	4.8244e+07	4.4215e+07		3.7989e+07	1.1622e+07	1.1015e+07	17065000	1.7115e+07	1.5266e+07	8.8264e+06														1.1342e+07
Q3UGY8;A0A1N9M5I8	Arfgef3	biological regulation;cellular process;establishment of localization;transport;vesicle-mediated transport	Completeproteome;Guanine-nucleotidereleasingfactor;Membrane;Referenceproteome;Transmembrane;Transmembranehelix	Brefeldin A-inhibited guanine nucleotide-exchange protein 3	Unclassified;Unclassified		Not Mitochondrial	1	1	1	0	0	0	0	0	0	8.2102e+07	9.3401e+07	7.5587e+07	7.8478e+07	6.2102e+07	7.0236e+07
G5E8V9	Arfip1		Completeproteome;Proteomicsidentification;Referenceproteome		Unclassified		Not Mitochondrial	1	2	0.833333	0	0	0	0	1	0	104100000		1.1595e+07	3.1097e+07	109010000	7.2686e+07																									4.523e+08	2.8747e+08	2.3925e+08
A2RSX9;E9Q3G5;E9QAY5	Arfip1		Completeproteome;Proteomicsidentification;Referenceproteome		Unclassified;Unclassified;NA		Not Mitochondrial	1	2	1	0	0	0	0	1	0	53747000	6.2146e+07	3.9643e+07	3.3801e+07	3.692e+07	4.7773e+07																									2.2964e+07	15810000	1.3087e+07
A0A1B0GS63;Q8K221;A0A1B0GSM3	Arfip2	biological regulation;cellular component organization;cellular process;cytoskeleton organization;organelle organization;regulation of organelle organization	Completeproteome;Referenceproteome	Arfaptin-2	Unclassified;Unclassified;Unclassified		Not Mitochondrial	1	1	1	0	0	0	0	0	0	3.5436e+08	4.8462e+08	3.3933e+08	1.9702e+08	3.1171e+08	4.9592e+08
Q61176	Arg1	amine metabolic process;anatomical structure development;biological regulation;biosynthetic process;cellular amide metabolic process;cellular amino acid metabolic process;cellular component assembly;cellular component organization;cellular ketone metabolic process;cellular metabolic process;cellular nitrogen compound metabolic process;cellular process;developmental process;macromolecular complex …	Argininemetabolism;Completeproteome;Cytoplasm;Hydrolase;Manganese;Metal-binding;Phosphoprotein;Referenceproteome;Ureacycle	Arginase-1	Unclassified		Not Mitochondrial	1	2	0.833333	0	0	0	1	0	0		5.2672e+08	2.3862e+08	242660000	2.7256e+08	4.7861e+08																			4.8189e+08	7.9331e+08	1417400000	1.4008e+09	6.6447e+08	6.0833e+08
O08691	Arg2	amine metabolic process;anatomical structure development;biosynthetic process;cellular amide metabolic process;cellular amino acid metabolic process;cellular ketone metabolic process;cellular metabolic process;cellular nitrogen compound metabolic process;cellular process;developmental process;metabolic process;multicellular organismal process;muscle contraction;nitrogen compound metabolic process…	Argininemetabolism;Completeproteome;Directproteinsequencing;Hydrolase;Manganese;Metal-binding;Mitochondrion;Referenceproteome;Transitpeptide;Ureacycle	Arginase-2, mitochondrial	Verified mitochondrial	Matrix	Mitochondrial	1	1	0	0	0	1	0	0	0																			3.7512e+08	7.3057e+09	9.6038e+09	293260000	7.4203e+09	3.4465e+08
A0A140LIS5;Q3UL36-2;Q3UL36	Arglu1		Alternativesplicing;Completeproteome;Phosphoprotein;Referenceproteome	Arginine and glutamate-rich protein 1	Unclassified;NA;Unclassified		Not Mitochondrial	0.666667	1	0	0	0	0	0	0.666667	0																															5.1327e+06	3.8657e+06	1.4573e+07
Q5FWK3;A2AH25	Arhgap1	biological regulation;cellular process;response to stimulus;signal transduction	Acetylation;Completeproteome;Cytoplasm;GTPaseactivation;Phosphoprotein;Proteomicsidentification;Referenceproteome;SH3-binding	Rho GTPase-activating protein 1	Unclassified;Unclassified		Not Mitochondrial	1	3	1	0	0	0.833333	0	1	0	2.1002e+09	2.3801e+09	1796400000	1.4377e+09	1.5673e+09	1.6072e+09													1.3274e+07	1.0646e+07		8.9727e+06	9.7937e+06	9.8405e+06							2.2652e+09	1580000000	1.5181e+09
S4R203;S4R248;A0A0A0MQ95;B2RUJ8;S4R221;Q8C0D4;S4R1B0	Arhgap12	anatomical structure morphogenesis;biological regulation;cellular process;developmental process;response to stimulus;signal transduction	Completeproteome;GTPaseactivation;Phosphoprotein;Proteomicsidentification;Referenceproteome;Repeat;SH3domain	Rho GTPase-activating protein 12	Unclassified;Unclassified;Unclassified;Unclassified;Unclassified;Unclassified;Unclassified		Not Mitochondrial	0	0	0	0	0	0	0	0	0
B1AW40;Q811M1;Q811M1-2;Q811M1-3	Arhgap15	biological regulation;cellular process;response to stimulus;signal transduction	Alternativesplicing;Completeproteome;Cytoplasm;GTPaseactivation;Membrane;Phosphoprotein;Proteomicsidentification;Referenceproteome	Rho GTPase-activating protein 15	Unclassified;Unclassified;NA;NA		Not Mitochondrial	1	1	0	0	0	0	0	1	0																															8.5256e+07	8.5962e+07	4.1398e+07
E9QAJ9;Q3UIA2-3;Q3UIA2-4	Arhgap17	biological regulation;cellular component organization;cellular process;cytoskeleton organization;establishment of localization;exocytosis;organelle organization;response to stimulus;secretion;signal transduction;transport;vesicle-mediated transport	Alternativesplicing;Celljunction;Completeproteome;Cytoplasm;GTPaseactivation;Membrane;Phosphoprotein;Proteomicsidentification;Referenceproteome;SH3-binding;Tightjunction	Rho GTPase-activating protein 17	Unclassified;NA;NA		Not Mitochondrial	0.5	1	0	0	0	0	0	0.5	0																															7.13e+06	1.5983e+07	17191000
Q3UIA2;Q3UIA2-2	Arhgap17	biological regulation;cellular component organization;cellular process;cytoskeleton organization;establishment of localization;exocytosis;organelle organization;response to stimulus;secretion;signal transduction;transport;vesicle-mediated transport	Alternativesplicing;Celljunction;Completeproteome;Cytoplasm;GTPaseactivation;Membrane;Phosphoprotein;Referenceproteome;SH3-binding;Tightjunction	Rho GTPase-activating protein 17	Unclassified;NA		Not Mitochondrial	1	2	1	0	0	0	0	1	0	7.21e+07	7.1347e+07	4.2263e+07	4.7707e+07	40294000	4.5678e+07																									6.235e+08	6.9713e+08	4.443e+08
Q8K0Q5	Arhgap18	biological regulation;cellular process;response to stimulus;signal transduction	Completeproteome;GTPaseactivation;Referenceproteome	Rho GTPase-activating protein 18	Unclassified		Not Mitochondrial	1	1	0	0	0	0	0	1	0																															6.4412e+08	4.7313e+08	2.3441e+08
B7ZCJ0;B7ZCJ1;Q6DFV3;G3UWM5;A0A0A0MQE8	Arhgap21	biological regulation;cellular component movement;cellular component organization;cellular localization;cellular process;cytoskeleton-dependent intracellular transport;establishment of localization;Golgi organization;localization;organelle localization;organelle organization;regulation of transport;response to stimulus;signal transduction;transport	Celljunction;Completeproteome;Cytoplasm;Cytoplasmicvesicle;Cytoskeleton;Directproteinsequencing;Golgiapparatus;GTPaseactivation;Isopeptidebond;Membrane;Phosphoprotein;Proteomicsidentification;Referenceproteome;Ublconjugation	Rho GTPase-activating protein 21	Unclassified;Unclassified;NA;Unclassified;Unclassified		Not Mitochondrial	1	2	1	0	0	0	0	0.166667	0	3.0757e+08	2.8843e+08	1.6838e+08	1.2675e+08	2.099e+08	107460000
B1AQY2;Q69ZH9;F8VQ11;D6RDB5	Arhgap23	biological regulation;cellular process;response to stimulus;signal transduction	Alternativesplicing;Completeproteome;GTPaseactivation;Phosphoprotein;Proteomicsidentification;Referenceproteome	Rho GTPase-activating protein 23	Unclassified;Unclassified;Unclassified;Unclassified		Not Mitochondrial	1	1	1	0	0	0	0	0	0	5.716e+07	6.5595e+07	2.7393e+07	1.617e+07	1.8262e+07	1.7362e+07
D3Z5T4;G3X9N1;Q8C4V1-3;Q8C4V1-2;Q8C4V1	Arhgap24	anatomical structure formation involved in morphogenesis;biological regulation;cell differentiation;cell motility;cellular component movement;cellular process;developmental process;locomotion;response to stimulus;signal transduction	Alternativesplicing;Angiogenesis;Celljunction;Cellprojection;Coiledcoil;Completeproteome;Cytoplasm;Cytoskeleton;Developmentalprotein;Differentiation;GTPaseactivation;Phosphoprotein;Proteomicsidentification;Referenceproteome	Rho GTPase-activating protein 24	Unclassified;Unclassified;NA;NA;Unclassified		Not Mitochondrial	0	0	0	0	0	0	0	0	0
Q8BYW1;Q8BYW1-3;Q8BYW1-2	Arhgap25	biological regulation;cellular process;response to stimulus;signal transduction	Alternativesplicing;Coiledcoil;Completeproteome;GTPaseactivation;Phosphoprotein;Referenceproteome	Rho GTPase-activating protein 25	Unclassified;NA;NA		Not Mitochondrial	1	2	0.833333	0	0	0	0	1	0		1.4452e+07	11561000	1.0606e+07	4.1721e+07	2.1563e+07																									1.2519e+09	1.4987e+09	1.4837e+09
F6T836;E9QAQ3;Q6ZQ82	Arhgap26	biological regulation;cellular component organization;cellular membrane organization;cellular process;cytoskeleton organization;membrane organization;organelle organization;plasma membrane organization;response to stimulus;signal transduction	Celljunction;Completeproteome;Cytoplasm;Cytoskeleton;GTPaseactivation;Proteomicsidentification;Referenceproteome;SH3domain	Rho GTPase-activating protein 26	Unclassified;Unclassified;Unclassified		Not Mitochondrial	1	1	1	0	0	0	0	0	0	1.9002e+08	1.7194e+08	1.0014e+08	1.4919e+08	1.8965e+08	1.5874e+08
A2AB59	Arhgap27	biological regulation;cellular component organization;cellular membrane organization;cellular process;endocytosis;establishment of localization;membrane invagination;membrane organization;response to stimulus;signal transduction;transport;vesicle-mediated transport	Alternativesplicing;Completeproteome;Cytoplasm;Endocytosis;GTPaseactivation;Membrane;Phosphoprotein;Referenceproteome;Repeat;SH3domain	Rho GTPase-activating protein 27	Unclassified		Not Mitochondrial	0	0	0	0	0	0	0	0	0
A2AB59-2	Arhgap27	biological regulation;cellular component organization;cellular membrane organization;cellular process;endocytosis;establishment of localization;membrane invagination;membrane organization;response to stimulus;signal transduction;transport;vesicle-mediated transport	Alternativesplicing;Completeproteome;Cytoplasm;Endocytosis;GTPaseactivation;Membrane;Phosphoprotein;Referenceproteome;Repeat;SH3domain	Rho GTPase-activating protein 27			Not Mitochondrial	1	1	0	0	0	0	0	1	0																															1.247e+08	5.6219e+07	1.9137e+07
E9QMX7;Q640N3-2;Q640N3	Arhgap30	biological regulation;cellular process;response to stimulus;signal transduction	Alternativesplicing;Completeproteome;Cytoplasmicvesicle;GTPaseactivation;Phosphoprotein;Proteomicsidentification;Referenceproteome	Rho GTPase-activating protein 30	Unclassified;NA;NA		Not Mitochondrial	1	1	0	0	0	0	0	1	0																															2.2512e+08	1.351e+08	2.9204e+08
A6X8Z5	Arhgap31	biological regulation;cellular process;response to stimulus;signal transduction	Celljunction;Cellprojection;Completeproteome;GTPaseactivation;Phosphoprotein;Referenceproteome	Rho GTPase-activating protein 31	Unclassified		Not Mitochondrial	0.333333	1	0	0	0	0	0	0.333333	0																																	6.3744e+06
Q811P8-2;Q811P8	Arhgap32	biological regulation;cellular process;response to stimulus;signal transduction	Alternativesplicing;Celljunction;Cellmembrane;Cellprojection;Completeproteome;Cytoplasm;Endoplasmicreticulum;Endosome;Golgiapparatus;GTPaseactivation;Membrane;Phosphoprotein;Postsynapticcellmembrane;Referenceproteome;SH3domain;Synapse	Rho GTPase-activating protein 32	NA;Unclassified		Not Mitochondrial	1	2	1	0	0	0.666667	0	0	0	2.8828e+08	2.8202e+08	1.8812e+08	1.298e+08	2.1114e+08	2.6052e+08													1.666e+07	1.1444e+07	1.5713e+07	1.7022e+07
A0A140LHW2;Q80YF9	Arhgap33	biological regulation;cellular process;establishment of localization;protein transport;response to stimulus;signal transduction;transport	Cellmembrane;Completeproteome;GTPaseactivation;Membrane;Phosphoprotein;Proteintransport;Referenceproteome;SH3domain;Transport	Rho GTPase-activating protein 33	Unclassified;Unclassified		Not Mitochondrial	0.5	1	0.5	0	0	0	0	0	0		2.1202e+07	2.1345e+07			1.2381e+07
Q91YM2	Arhgap35	anatomical structure development;anatomical structure formation involved in morphogenesis;biological regulation;cellular process;circulatory system process;developmental process;multicellular organismal process;response to stimulus;signal transduction	Completeproteome;DNA-binding;GTPaseactivation;Nucleus;Phosphoprotein;Referenceproteome;Repeat;Repressor;Transcription;Transcriptionregulation;Tumorsuppressor	Rho GTPase-activating protein 35	Unclassified		Not Mitochondrial	1	1	1	0	0	0	0	0	0	3.1542e+08	2.7118e+08	1.9702e+08	1.4742e+08	2.9854e+08	2.375e+08
H7BX46;G3X932;P59281-2;P59281	Arhgap39	biological regulation;cellular process;response to stimulus;signal transduction	Acetylation;Alternativesplicing;Completeproteome;Nucleus;Phosphoprotein;Proteomicsidentification;Referenceproteome;Repeat	Rho GTPase-activating protein 39	Unclassified;Unclassified;NA;Unclassified		Not Mitochondrial	1	1	1	0	0	0	0	0	0	8.982e+07	1.5809e+08	3.5406e+07	6.1937e+07	2.5406e+07	7.8193e+07
Q80Z68;B1AUY2;B1AUX5;B1AUY3;Q3TE27;E9PYS6;E9Q4R3	Arhgap4	biological regulation;cellular process;response to stimulus;signal transduction	Coiledcoil;Completeproteome;Proteomicsidentification;Referenceproteome;SH3domain		Unclassified;Unclassified;Unclassified;Unclassified;Unclassified;Unclassified;Unclassified		Not Mitochondrial	1	1	0	0	0	0	0	1	0																															1.975e+08	2.4579e+08	2.2607e+08
Q5SSM3;Q5SSM3-3;Q5SSM3-2;F6T1Y2	Arhgap44	biological regulation;cellular process;response to stimulus;signal transduction	Alternativesplicing;Celljunction;Cellprojection;Completeproteome;Endosome;GTPaseactivation;Proteomicsidentification;Referenceproteome;Synapse	Rho GTPase-activating protein 44	Unclassified;NA;NA;Unclassified		Not Mitochondrial	1	1	1	0	0	0	0	0	0	3.5359e+08	4.6368e+08	2.5947e+08	3.4732e+08	4.4088e+08	2.2915e+08
E9PYT0;P97393	Arhgap5	anatomical structure development;biological regulation;cellular component organization;cellular process;developmental process;response to stimulus;signal transduction	Completeproteome;Cytoplasm;GTPaseactivation;Membrane;Nitration;Phosphoprotein;Proteomicsidentification;Referenceproteome;Repeat	Rho GTPase-activating protein 5	Unclassified;NA		Not Mitochondrial	1	2	1	0	0	0	0.666667	0	0	8.8305e+07	1.1433e+08	6.8428e+07	8.5862e+07	7.188e+07	5.2369e+07																				16747000	1.4057e+07	1.2123e+07	1.8665e+07
O54834-3;O54834-4;O54834;G3UZI7;O54834-2;A2ALX6;A2ALX7	Arhgap6	biological regulation;cell junction organization;cellular component assembly;cellular component organization;cellular process;cytoskeleton organization;organelle organization;regulation of organelle organization;response to stimulus;signal transduction	Alternativesplicing;Completeproteome;Cytoplasm;GTPaseactivation;Phosphoprotein;Proteomicsidentification;Referenceproteome;SH3-binding	Rho GTPase-activating protein 6	NA;NA;Unclassified;Unclassified;NA;Unclassified;Unclassified		Not Mitochondrial	1	1	0	0	0	0	0	1	0																															137720000	8.6877e+07	5.9154e+07
Q8QZW8;Q1HDU4	Arhgap9	biological regulation;cellular process;response to stimulus;signal transduction	Completeproteome;GTPaseactivation;Proteomicsidentification;Referenceproteome;SH3domain		Unclassified;Unclassified		Not Mitochondrial	1	1	0	0	0	0	0	1	0																															2.1224e+08	1.7076e+08	1.2212e+08
Q99PT1	Arhgdia	biological regulation;cellular process;response to stimulus;signal transduction	3D-structure;Acetylation;Completeproteome;Cytoplasm;Directproteinsequencing;GTPaseactivation;Phosphoprotein;Referenceproteome	Rho GDP-dissociation inhibitor 1	Not reported mitochondrial		Not Mitochondrial	1	3	1	0	0	1	0	1	0	3.3561e+09	2.6998e+09	2.6226e+09	2.0989e+09	2.1949e+09	1.6011e+09													4.5381e+07	6.532e+07	3.1294e+07	9.3303e+06	4.9738e+07	1.7579e+07							5.4972e+09	4.6032e+09	2.335e+09
Q61599	Arhgdib	metabolic process	Acetylation;Completeproteome;Cytoplasm;GTPaseactivation;Phosphoprotein;Referenceproteome	Rho GDP-dissociation inhibitor 2	Unclassified		Not Mitochondrial	1	2	1	0	0	0	0	1	0	5.3042e+07	133560000	1.8081e+08	2.6204e+08	1.7308e+08	1.2835e+08																									9.892e+09	9.9261e+09	7.3494e+09
E9PUF7;Q61210-5;Q61210;Q61210-3;Q61210-4;Q61210-2;F6ZN61	Arhgef1	biological regulation	Alternativesplicing;Coiledcoil;Completeproteome;Cytoplasm;GTPaseactivation;Guanine-nucleotidereleasingfactor;Membrane;Phosphoprotein;Proteomicsidentification;Referenceproteome	Rho guanine nucleotide exchange factor 1	Unclassified;NA;Unclassified;NA;NA;NA;Unclassified		Not Mitochondrial	1	1	0	0	0	0	0	1	0																															1049100000	1.2751e+09	1.387e+09
Q8C033-2;Q8C033;F7BQE4	Arhgef10	biological regulation;cellular component assembly;cellular component organization;cellular process;cytoskeleton organization;microtubule organizing center organization;organelle assembly;organelle organization;regulation of organelle organization	Alternativesplicing;Coiledcoil;Completeproteome;Guanine-nucleotidereleasingfactor;Phosphoprotein;Proteomicsidentification;Referenceproteome	Rho guanine nucleotide exchange factor 10	NA;Unclassified;Unclassified		Not Mitochondrial	1	1	1	0	0	0	0	0	0	1.5175e+08	230460000	1.9669e+08	9.7669e+07	1.7296e+08	1.4432e+08
E9Q0A3;Q68FM7	Arhgef11	biological regulation;cellular process;response to stimulus;signal transduction	Completeproteome;Proteomicsidentification;Referenceproteome		Ancillary;Ancillary		Associated	0.666667	4	0.333333	0	0	0.333333	0.666667	0.166667	0	2.4732e+07				2.1755e+07															5.0546e+06			4.3585e+06		1.0184e+07		1.8727e+07		8.548e+06	10350000			4.2518e+06
F8VQN6;Q8R4H2	Arhgef12	biological regulation;cellular process;response to stimulus;signal transduction	Acetylation;Coiledcoil;Completeproteome;Cytoplasm;GTPaseactivation;Guanine-nucleotidereleasingfactor;Membrane;Phosphoprotein;Proteomicsidentification;Referenceproteome	Rho guanine nucleotide exchange factor 12	Unclassified;Unclassified		Not Mitochondrial	1	2	1	0	0	0	0	1	0	1.7222e+08	2.0667e+08	6.7823e+07	5.5355e+07	1.0703e+08	9.6683e+07																									1.8035e+08	1.2641e+08	2.5087e+07
Q3U5C8	Arhgef16	biological regulation;cell motility;cellular component movement;cellular process;locomotion;response to chemical stimulus;response to external stimulus;response to stimulus	Completeproteome;Cytoplasm;Guanine-nucleotidereleasingfactor;Phosphoprotein;Referenceproteome;SH3domain	Rho guanine nucleotide exchange factor 16	Unclassified		Not Mitochondrial	0	0	0	0	0	0	0	0	0
Q80U35;Q80U35-2	Arhgef17	cellular component organization;cellular process;cytoskeleton organization;organelle organization	Alternativesplicing;Completeproteome;Guanine-nucleotidereleasingfactor;Phosphoprotein;Referenceproteome	Rho guanine nucleotide exchange factor 17	Unclassified;NA		Not Mitochondrial	0	0	0	0	0	0	0	0	0
H3BJX8;Q60875;Q60875-4;Q60875-5;H3BKH9;H3BJ40;H3BJ45;H3BJU7	Arhgef2	anatomical structure morphogenesis;biological regulation;cell division;cell morphogenesis;cellular component morphogenesis;cellular component organization;cellular process;cytoskeleton organization;developmental process;establishment of localization;immune system process;mitosis;nuclear division;organelle fission;organelle organization;regulation of organelle organization;regulation of protein mo…	Acetylation;Alternativesplicing;Cellcycle;Celldivision;Celljunction;Coiledcoil;Completeproteome;Cytoplasm;Cytoplasmicvesicle;Cytoskeleton;Golgiapparatus;Guanine-nucleotidereleasingfactor;Immunity;Innateimmunity;Metal-binding;Microtubule;Mitosis;Phosphoprotein;Proteomicsidentification;Proto-oncogene;Referenceproteome;Tightjunction;Zinc;Zinc-finger	Rho guanine nucleotide exchange factor 2	Unclassified;Unclassified;NA;NA;Unclassified;Unclassified;Unclassified;Unclassified		Not Mitochondrial	1	2	1	0	0	0	0	1	0	3.133e+08	2.9235e+08	1.7297e+08	139160000	1.6604e+08	2.2063e+08																									5.5444e+08	462150000	3.8882e+08
D3YYY8	Arhgef26	anatomical structure morphogenesis;cell morphogenesis;cellular component morphogenesis;cellular component organization;cellular process;developmental process	Completeproteome;Proteomicsidentification;Referenceproteome;SH3domain		Unclassified		Not Mitochondrial	0	0	0	0	0	0	0	0	0
A0A286YCY0;A0A286YDI4;G5E8P2;P97433-2;P97433;A0A571BEH9	Arhgef28	anatomical structure morphogenesis;biological regulation;cellular component morphogenesis;cellular component organization;cellular process;cytoskeleton organization;developmental process;organelle organization;response to stimulus;signal transduction	Alternativesplicing;Cellmembrane;Coiledcoil;Completeproteome;Cytoplasm;Differentiation;Guanine-nucleotidereleasingfactor;Membrane;Metal-binding;Phosphoprotein;Proteomicsidentification;Referenceproteome;RNA-binding;Zinc;Zinc-finger	Rho guanine nucleotide exchange factor 28	Unclassified;Unclassified;Unclassified;NA;NA;Unclassified		Not Mitochondrial	1	3	1	0.833333	0	0	0	0	0.833333	9.9888e+07	1.211e+08	1.4714e+08	1.2391e+08	117060000	1.0343e+08	4.884e+08	5.2558e+08	5.8292e+08	4.2241e+08		3.4859e+08
Q8BW86;Q8BW86-2	Arhgef33		Alternativesplicing;Coiledcoil;Completeproteome;Guanine-nucleotidereleasingfactor;Referenceproteome	Rho guanine nucleotide exchange factor 33	Unclassified;NA		Not Mitochondrial	1	1	1	0	0	0	0	0	0	2.4549e+08	2.1901e+08	9.5126e+07	131800000	4.1451e+08	2.3072e+08
S4R189;Q3UPH7-3;Q3UPH7-6;Q3UPH7-2;Q3UPH7;S4R2U9	Arhgef40		Alternativesplicing;Coiledcoil;Completeproteome;Cytoplasm;Guanine-nucleotidereleasingfactor;Phosphoprotein;Proteomicsidentification;Referenceproteome	Rho guanine nucleotide exchange factor 40	Unclassified;NA;NA;NA;Unclassified;Unclassified		Not Mitochondrial	0.833333	1	0	0	0	0	0.833333	0	0																									5.6253e+07	9.1448e+07	9.1893e+07	5.7143e+06		7.0055e+07
F6WMJ3;Q8K4I3;A2AFJ8	Arhgef6	biological regulation;cellular component assembly;cellular component organization;cellular process;response to stimulus;signal transduction	3D-structure;Cellprojection;Completeproteome;Guanine-nucleotidereleasingfactor;Phosphoprotein;Proteomicsidentification;Referenceproteome;SH3domain	Rho guanine nucleotide exchange factor 6	Not reported mitochondrial;NA;Not reported mitochondrial		Not Mitochondrial	1	1	0	0	0	0	0	1	0																															1.2647e+08	117520000	9.9152e+07
Q9ES28-3;Q9ES28-7;Q9ES28;Q9ES28-4;Q9ES28-2;D3Z0V2;Q9ES28-5;Q9ES28-6	Arhgef7	anatomical structure development;biological regulation;cell differentiation;cell junction organization;cellular component assembly;cellular component organization;cellular process;developmental process;regulation of transport;response to stimulus;signal transduction	3D-structure;Alternativeinitiation;Alternativesplicing;Celljunction;Cellprojection;Coiledcoil;Completeproteome;Cytoplasm;Guanine-nucleotidereleasingfactor;Neurogenesis;Phosphoprotein;Proteomicsidentification;Referenceproteome;SH3domain	Rho guanine nucleotide exchange factor 7	NA;NA;Unclassified;NA;NA;Unclassified;NA;NA		Not Mitochondrial	1	2	1	0	0	0	0	1	0	7.8344e+08	7.1378e+08	3.9953e+08	5.27e+08	7.1405e+08	5.6199e+08																									2.4686e+08	223870000	2.1574e+08
Q9ES28-8;A0A0R4J0X8	Arhgef7	anatomical structure development;biological regulation;cell differentiation;cell junction organization;cellular component assembly;cellular component organization;cellular process;developmental process;regulation of transport;response to stimulus;signal transduction	3D-structure;Alternativeinitiation;Alternativesplicing;Celljunction;Cellprojection;Coiledcoil;Completeproteome;Cytoplasm;Guanine-nucleotidereleasingfactor;Neurogenesis;Phosphoprotein;Referenceproteome;SH3domain	Rho guanine nucleotide exchange factor 7	NA;Unclassified		Not Mitochondrial	0	0	0	0	0	0	0	0	0
A0A0G2JEU6;S4R1K5;B1AXI2;A0A0G2JE35;A0A0G2JEH1;B1AXI4;B1AXI6;Q3UTH8-2;Q3UTH8-3;Q3UTH8-4;Q3UTH8;A0A0G2JEU0	Arhgef9	biological regulation;cellular process;response to stimulus;signal transduction	Alternativesplicing;Completeproteome;Cytoplasm;Guanine-nucleotidereleasingfactor;Proteomicsidentification;Referenceproteome;SH3domain	Rho guanine nucleotide exchange factor 9	Unclassified;Unclassified;Unclassified;Unclassified;Unclassified;Unclassified;Unclassified;NA;NA;NA;Unclassified;Unclassified		Not Mitochondrial	1	1	1	0	0	0	0	0	0	8.1458e+07	8.8418e+07	8.6025e+07	5.8501e+07	8.3912e+07	8.9606e+07
D3YVQ2;A0A0R4J1A7;Q62431	Arid3a	biological regulation	Activator;Completeproteome;Cytoplasm;DNA-binding;Nucleus;Phosphoprotein;Proteomicsidentification;Referenceproteome;Transcription;Transcriptionregulation	AT-rich interactive domain-containing protein 3A	Unclassified;Unclassified;Unclassified		Not Mitochondrial	0.833333	1	0	0.833333	0	0	0	0	0							1.3369e+07	1.5611e+07		1.5201e+07	1.2956e+07	1.5545e+07
Q9Z1K5;H9KV21;H7BWY7	Arih1	catabolic process;cellular metabolic process;cellular process;macromolecule metabolic process;macromolecule modification;metabolic process;primary metabolic process;protein metabolic process;protein modification by small protein conjugation or removal;protein modification process;proteolysis;proteolysis involved in cellular protein catabolic process	Acetylation;Coiledcoil;Completeproteome;Cytoplasm;Ligase;Metal-binding;Proteomicsidentification;Referenceproteome;Repeat;Ublconjugationpathway;Zinc;Zinc-finger	E3 ubiquitin-protein ligase ARIH1	Unclassified;Unclassified;Unclassified		Not Mitochondrial	1	2	1	0	0	0	0	1	0	3.8078e+07	4.3765e+07	6.5642e+06	9.5308e+06	2.5656e+07	2.693e+07																									1.0885e+08	9.2516e+07	6.7711e+07
P61211;F8WIB1	Arl1	biological regulation;cellular component organization;cellular localization;cellular metabolic process;cellular process;endosome transport;establishment of localization;Golgi organization;Golgi vesicle transport;localization;metabolic process;organelle organization;response to stimulus;secondary metabolic process;signal transduction;toxin metabolic process;transport;vesicle-mediated transport	Completeproteome;Golgiapparatus;GTP-binding;Lipoprotein;Magnesium;Membrane;Metal-binding;Myristate;Nucleotide-binding;Proteomicsidentification;Referenceproteome	ADP-ribosylation factor-like protein 1	Unclassified;Unclassified		Not Mitochondrial	1	3	0.666667	0	0	0.666667	0	1	0	11418000	1.7677e+07	1.7111e+07			2.1878e+07													5.0224e+06	3.3599e+06		6.6909e+06		3.7986e+06							3.9206e+07	4.3851e+07	1.4706e+07
D3Z4X7;Q9QXJ4	Arl10	biological regulation;cellular process;response to stimulus;signal transduction	Completeproteome;GTP-binding;Nucleotide-binding;Proteomicsidentification;Referenceproteome	ADP-ribosylation factor-like protein 10	Unclassified;Unclassified		Not Mitochondrial	0.166667	1	0.166667	0	0	0	0	0	0						3.2376e+07
Q640N2	Arl13b	anatomical structure formation involved in morphogenesis;anatomical structure morphogenesis;biological regulation;cell morphogenesis;cell motility;cellular component assembly;cellular component morphogenesis;cellular component movement;cellular component organization;cellular process;developmental process;locomotion;response to stimulus;signal transduction	Cellmembrane;Cellprojection;Cilium;Coiledcoil;Completeproteome;Developmentalprotein;GTP-binding;Lipoprotein;Membrane;Nucleotide-binding;Palmitate;Phosphoprotein;Referenceproteome;Ublconjugation	ADP-ribosylation factor-like protein 13B	Unclassified		Not Mitochondrial	0	0	0	0	0	0	0	0	0
Q9D0J4	Arl2	biological regulation;cell cycle;cell junction organization;cellular component assembly;cellular component organization;cellular process;metabolic process;microtubule organizing center organization;organelle organization;regulation of organelle organization;response to stimulus;signal transduction	3D-structure;Cellcycle;Completeproteome;Cytoplasm;Cytoskeleton;GTP-binding;Isopeptidebond;Lipoprotein;Mitochondrion;Myristate;Nucleotide-binding;Nucleus;Referenceproteome;Ublconjugation	ADP-ribosylation factor-like protein 2	Verified mitochondrial	IMS	Mitochondrial	1	5	1	1	0.666667	1	0	0.666667	0	2.0989e+07	2.4003e+07	2.3421e+07	24184000	2.8141e+07	1.5864e+07	6.2366e+07	3.445e+07	2.0177e+07	3.194e+07	2.5991e+07	4.3827e+09		9.3737e+06	1.5929e+07	8.1841e+06	8.1897e+06		10916000	4.5222e+07	3.2311e+07	4.5618e+07	2.7875e+07	27853000							2.4336e+07	5.5682e+07	2.5483e+07
A0A494BAJ6;Q9WUL7	Arl3	anatomical structure development;anatomical structure morphogenesis;biological regulation;cell development;cellular component morphogenesis;cellular component movement;cellular component organization;cellular process;cytokinesis;cytoskeleton-dependent intracellular transport;developmental process;establishment of localization;Golgi vesicle transport;metabolic process;protein transport;response to…	3D-structure;Cellcycle;Celldivision;Cellprojection;Completeproteome;Cytoplasm;Cytoskeleton;Golgiapparatus;GTP-binding;Lipoprotein;Magnesium;Membrane;Metal-binding;Myristate;Nucleotide-binding;Nucleus;Phosphoprotein;Proteintransport;Referenceproteome;Transport	ADP-ribosylation factor-like protein 3	Unclassified;Unclassified		Not Mitochondrial	1	3	1	0	0	0.833333	0	1	0	1.8301e+08	2.1291e+08	1.7381e+08	142180000	2.5881e+08	2.3282e+08														1.2828e+07	1.4745e+07	9.1478e+06	1.2605e+07	9.7007e+06							9.6527e+07	2.9956e+07	2.5186e+07
O88848-2;O88848;D3Z067	Arl6	anatomical structure development;anatomical structure formation involved in morphogenesis;biological regulation;cell differentiation;cellular component assembly;cellular component organization;cellular macromolecular complex assembly;cellular metabolic process;cellular process;developmental process;establishment of localization;macromolecular complex assembly;macromolecule metabolic process;macro…	Alternativesplicing;Cellmembrane;Cellprojection;Ciliumbiogenesis/degradation;Completeproteome;Cytoplasm;Cytoskeleton;GTP-binding;Lipoprotein;Magnesium;Membrane;Metal-binding;Myristate;Nucleotide-binding;Proteintransport;Proteomicsidentification;Referenceproteome;Transport	ADP-ribosylation factor-like protein 6	NA;Not reported mitochondrial;Not reported mitochondrial		Not Mitochondrial	1	2	1	0	0	1	0	0	0	23347000	2.1853e+07	9.0882e+07	7.6604e+07	4.5608e+07	3.915e+07													6.8127e+07	9.9242e+07	1.4387e+08	1.0617e+08	9.1899e+07	5.2394e+07
Q9JKW0;A0A0U1RPY6	Arl6ip1	establishment of localization;protein targeting;protein transport;transport	Completeproteome;Endoplasmicreticulum;Membrane;Referenceproteome;Transmembrane;Transmembranehelix	ADP-ribosylation factor-like protein 6-interacting protein 1	Unclassified;Unclassified		Not Mitochondrial	1	6	1	0	0.833333	1	1	1	0.833333	2.8158e+08	2.6158e+08	2.7757e+08	1.9166e+08	2.4129e+08	1.8113e+08								1.8789e+07	2.0392e+07	1.9887e+07	2.477e+07	1.7012e+07	9.1796e+07	7.4608e+07	8.1972e+07	8.761e+07	8.8034e+07	3.3228e+07	9.0961e+07	6.5377e+07	8.696e+07	1.4907e+08	15137000	1.4477e+07	8.8219e+07	8.5467e+07	2.5757e+08
Q9JM93;D3YWC2;D3Z6F1	Arl6ip4	cellular metabolic process;cellular nitrogen compound metabolic process;cellular process;macromolecule metabolic process;metabolic process;mRNA metabolic process;mRNA processing;nitrogen compound metabolic process;nucleobase-containing compound metabolic process;primary metabolic process;RNA metabolic process;RNA processing;RNA splicing	Completeproteome;mRNAprocessing;mRNAsplicing;Nucleus;Phosphoprotein;Proteomicsidentification;Referenceproteome	ADP-ribosylation factor-like protein 6-interacting protein 4	Unclassified;Unclassified;Unclassified		Not Mitochondrial	0.666667	2	0	0	0	0	0.666667	0.666667	0																									7.0551e+06	8.3639e+06	9.9302e+06	9.5177e+06			1.2962e+07	7.326e+06	5.0356e+07
Q8R5J9	Arl6ip5	amine transport;amino acid transport;biological regulation;cellular homeostasis;cellular ion homeostasis;cellular process;establishment of localization;homeostatic process;ion transport;organic acid transport;regulation of transport;transport	Acetylation;Completeproteome;Cytoplasm;Cytoskeleton;Directproteinsequencing;Endoplasmicreticulum;Membrane;Referenceproteome;Transmembrane;Transmembranehelix	PRA1 family protein 3	Associated		Associated	1	3	1	0	0	0	1	1	0	5.542e+08	5.3596e+08	3.4705e+08	3.5208e+08	4.4627e+08	3.9641e+08																			3.675e+07	5.2412e+07	8.1414e+07	1.3335e+07	2.8316e+06	7.1231e+06	2.5116e+08	2.8557e+08	3.9234e+08
F6QKK2;Q8VEH3	Arl8a	biological regulation;cell division;cellular component organization;cellular process;chromosome segregation;mitosis;nuclear division;organelle fission;organelle organization;response to stimulus;signal transduction	Cellcycle;Celldivision;Chromosomepartition;Completeproteome;Endosome;GTP-binding;Lysosome;Membrane;Mitosis;Nucleotide-binding;Proteomicsidentification;Referenceproteome	ADP-ribosylation factor-like protein 8A	Unclassified;Unclassified		Not Mitochondrial	1	4	1	0	0	0.666667	1	1	0	4.7368e+07	17318000	2.3472e+08	3.1362e+07	2.4098e+08	3.7925e+07														1.9432e+07	2.5171e+07	2.1575e+07	1.2441e+07		1.5647e+07	2.6539e+07	3.5821e+07	4.1676e+07	2.5809e+07	3.7738e+07	1.0131e+08	8.8077e+07	4.076e+07
Q9CQW2;A0A0N4SVB8	Arl8b	biological regulation;cell division;cellular component organization;cellular process;chromosome segregation;mitosis;nuclear division;organelle fission;organelle organization;response to stimulus;signal transduction	Cellcycle;Celldivision;Chromosomepartition;Completeproteome;Cytoplasm;Cytoskeleton;Endosome;GTP-binding;Lysosome;Membrane;Mitosis;Nucleotide-binding;Referenceproteome	ADP-ribosylation factor-like protein 8B	Unclassified;Unclassified		Not Mitochondrial	1	7	1	0.5	1	1	1	1	1	1.1161e+09	1.6244e+09	1.7572e+09	1.0817e+09	1.2516e+09	1.3804e+09	1.0391e+07	10700000	2.8729e+07				8.7769e+06	5.8919e+06	8.6189e+06	5.4446e+06	1.6623e+07	1.1954e+07	1.7908e+08	1.6539e+08	1.2145e+08	1.6242e+08	1.5557e+08	1.5084e+08	2.0383e+08	3.2022e+08	423440000	3.4392e+08	159060000	3.2023e+08	1.3713e+09	1.5397e+09	7.7186e+08
Q9D7A8	Armc1	establishment of localization;ion transport;transport	Acetylation;Completeproteome;Phosphoprotein;Referenceproteome	Armadillo repeat-containing protein 1	Verified mitochondrial		Mitochondrial	1	7	1	1	1	1	1	1	1	7.0605e+08	9.061e+08	1.0677e+09	1.3734e+09	9.7433e+08	1.2363e+09	3.0887e+08	2.8229e+08	2.8998e+08	3.5797e+08	2.6189e+08	2.8989e+08	1.6617e+08	1.4667e+08	1.7937e+08	129790000	1.4907e+08	1.6227e+08	6.5913e+08	5.8035e+08	6.8312e+08	7.4855e+08	6.0842e+08	5.2403e+08	4.0996e+08	2.476e+08	3.6759e+08	3.0708e+08	106490000	2.1522e+08	1.8423e+08	1.556e+08	3.8261e+08
Q9D0L7;D3Z5T2;Q9D0L7-2	Armc10	biological regulation	Alternativesplicing;Completeproteome;Endoplasmicreticulum;Growthregulation;Membrane;Phosphoprotein;Proteomicsidentification;Referenceproteome;Transmembrane;Transmembranehelix	Armadillo repeat-containing protein 10	Verified mitochondrial;Verified mitochondrial;NA	MOM	Mitochondrial	1	7	1	1	1	1	1	1	0.833333	7.1653e+08	1.0973e+09	1.5921e+09	1.2717e+09	1.3288e+09	9.4415e+08	1.4277e+08	1.7716e+08	1.8095e+08	1.7162e+08	9.8684e+07	109100000	5.6658e+07	8.1528e+07	109420000	1.2554e+08	9.7072e+07	4.0527e+07	5.3886e+08	4.8678e+08	5.9369e+08	6.4627e+08	5.3097e+08	4.2573e+08	1.3347e+08	1.6856e+08	2.9036e+08	1.5267e+08	1.5954e+08	2.3992e+08	8.906e+08	1.1413e+09	4.1239e+09
Q8BNU0;Q8BNU0-2	Armc6	cell differentiation;cellular process;developmental process	Alternativesplicing;Completeproteome;Phosphoprotein;Referenceproteome;Repeat	Armadillo repeat-containing protein 6	Unclassified;NA		Not Mitochondrial	1	2	1	0	0	0	0	1	0	2.4153e+08	3.3383e+08	2.2368e+08	119850000	1.1083e+08	166550000																									6.3408e+07	6.7131e+07	17824000
G3X920;Q9DBR3-3;Q9DBR3-2;Q9DBR3	Armc8		Acetylation;Alternativesplicing;Completeproteome;Proteomicsidentification;Referenceproteome;Repeat	Armadillo repeat-containing protein 8	Unclassified;NA;NA;Unclassified		Not Mitochondrial	0.5	1	0.5	0	0	0	0	0	0	1.1095e+07	10486000	1.0479e+07
Q6A058	Armcx2		Completeproteome;Membrane;Referenceproteome;Repeat;Transmembrane;Transmembranehelix	Armadillo repeat-containing X-linked protein 2	Verified mitochondrial	Membrane	Mitochondrial	1	1	1	0	0	0	0	0	0	2.8602e+07	3.6247e+07	30235000	3.4801e+07	4.2276e+07	2.8691e+07
Q8BHS6	Armcx3	biological regulation;cellular localization;cellular process;localization	Completeproteome;Membrane;Phosphoprotein;Referenceproteome;Repeat;Transmembrane;Transmembranehelix	Armadillo repeat-containing X-linked protein 3	Verified mitochondrial	MOM	Mitochondrial	0.666667	2	0.666667	0	0	0	0	0.666667	0	1.6825e+07	1.9099e+07	1.9833e+07	1.8426e+07																											8.7241e+06	8.0734e+06	1.3936e+07
A6H630;A6H630-2;A6H630-4	Armt1	biological regulation;cellular metabolic process;cellular process;macromolecule metabolic process;macromolecule modification;metabolic process;one-carbon metabolic process;primary metabolic process;protein alkylation;protein metabolic process;protein modification process;response to DNA damage stimulus;response to stimulus;response to stress;small molecule metabolic process	Acetylation;Alternativesplicing;Completeproteome;DNAdamage;Methylation;Methyltransferase;Referenceproteome;S-adenosyl-L-methionine;Transferase	Protein-glutamate O-methyltransferase	Unclassified;NA;NA		Not Mitochondrial	1	2	1	0	0	0	0	0.833333	0	2.1254e+08	106710000	162020000	6.0438e+07	1.4886e+08	8.8821e+07																									2.8607e+07	1.5387e+07
Q9R0Q6;A0A0G2JF52	Arpc1a	biological regulation;cellular component organization;cellular process;cytoskeleton organization;organelle organization;regulation of organelle organization	Acetylation;Actin-binding;Completeproteome;Cytoplasm;Cytoskeleton;Directproteinsequencing;Referenceproteome;Repeat;WDrepeat	Actin-related protein 2/3 complex subunit 1A	Unclassified;Unclassified		Not Mitochondrial	1	2	1	0	0	0	0	1	0	2.477e+09	1.5798e+09	1709900000	1.3341e+09	1601000000	1543500000																									5.3459e+08	6.0442e+08	3.1218e+08
Q91Z25;Q9WV32	Arpc1b	biological regulation;cellular component organization;cellular process;cytoskeleton organization;organelle organization;regulation of organelle organization	Acetylation;Actin-binding;Completeproteome;Cytoplasm;Cytoskeleton;Referenceproteome;Repeat;WDrepeat	Actin-related protein 2/3 complex subunit 1B	Unclassified;Unclassified		Not Mitochondrial	1	5	1	0.166667	0	0.833333	1	1	0	3.0466e+07	4.5558e+07	9.0724e+07	3.5338e+07	4.9286e+07	48428000			1.2502e+07										9.5385e+06	1.0381e+07	7.4127e+06		10199000	7.5443e+06	5.5763e+07	3.0993e+07	3.397e+07	4.3648e+07	9.8341e+06	2.2808e+07	5.5595e+09	4.9758e+09	3.7291e+09
Q9CVB6;D3YXG6	Arpc2	biological regulation;cellular component organization;cellular process;cytoskeleton organization;organelle organization;regulation of organelle organization	Acetylation;Actin-binding;Celljunction;Cellprojection;Completeproteome;Cytoplasm;Cytoskeleton;Directproteinsequencing;Proteomicsidentification;Referenceproteome;Synapse;Synaptosome	Actin-related protein 2/3 complex subunit 2	Unclassified;Unclassified		Not Mitochondrial	1	5	1	0.333333	0	1	1	1	0	1.9289e+09	1.6929e+09	2.0962e+09	1.7977e+09	1.8656e+09	1.9855e+09		5.6432e+06	13709000										3.4948e+07	5.3846e+07	4.0671e+07	2.7242e+07	4.9588e+07	3.635e+07	5.4888e+07	2.4374e+07	3.4878e+07	3.8109e+07	5.7381e+06	9.6012e+06	1.5335e+10	1.267e+10	7.5134e+09
Q9JM76;H7BWZ3;D3Z2F7;D3Z2F8;A0A0G2JFK7	Arpc3	biological regulation;cellular component organization;cellular process;cytoskeleton organization;organelle organization;regulation of organelle organization	Acetylation;Actin-binding;Cellprojection;Completeproteome;Cytoplasm;Cytoskeleton;Directproteinsequencing;Phosphoprotein;Proteomicsidentification;Referenceproteome	Actin-related protein 2/3 complex subunit 3	Unclassified;Unclassified;Unclassified;Unclassified;Unclassified		Not Mitochondrial	1	6	1	1	0.666667	1	1	1	0	2.8698e+09	3008500000	2.4951e+09	2.2723e+09	2.3028e+09	2166300000	2.0655e+07	24895000	22068000	11645000	6.8719e+06	1.1816e+07	6.5452e+06	7.6315e+06		5.8118e+06		6.2064e+06	5.5588e+07	5.5163e+07	3.5927e+07	1.4587e+07	4.7558e+07	4.3519e+07	6.2731e+07	5.6782e+07	57063000	9.1049e+07	3.2225e+07	4.9256e+07	9118400000	8.9067e+09	5.6506e+09
P59999;Q3TX55;E9PWA7	Arpc4	biological regulation;cellular component assembly;cellular component organization;cellular macromolecular complex assembly;cellular process;cytoskeleton organization;macromolecular complex assembly;organelle organization;protein complex assembly;protein polymerization;regulation of organelle organization	Acetylation;Actin-binding;Cellprojection;Completeproteome;Cytoplasm;Cytoskeleton;Directproteinsequencing;Proteomicsidentification;Referenceproteome	Actin-related protein 2/3 complex subunit 4	Unclassified;Unclassified;Unclassified		Not Mitochondrial	1	6	1	0.833333	0.666667	1	1	1	0	1.8472e+09	1.9108e+09	1912700000	1.6976e+09	1.4146e+09	8.0478e+08	11298000	1.8662e+07	2.9402e+07	1.4406e+07	29333000		6.9775e+06			1.2179e+07	1.6544e+07	1.5565e+07	8.4909e+07	103910000	1.1219e+08	6.8416e+07	1.3263e+08	1.0061e+08	1.2677e+08	107400000	1.5264e+08	1.9209e+08	8.0645e+07	1.2544e+08	6.4002e+09	6.18e+09	3.801e+09
Q9CPW4;Q3UA72	Arpc5	biological regulation;cell motility;cellular component movement;cellular component organization;cellular process;cytoskeleton organization;locomotion;organelle organization;regulation of organelle organization	Acetylation;Actin-binding;Cellprojection;Completeproteome;Cytoplasm;Cytoskeleton;Proteomicsidentification;Referenceproteome;Ublconjugation	Actin-related protein 2/3 complex subunit 5	Unclassified;Unclassified		Not Mitochondrial	1	3	1	0	0	0	0.833333	1	0	709000000	7.2357e+08	5.792e+08	3.5948e+08	387420000	6.1675e+08																			2.0893e+07	12795000	1.7233e+07	2.0162e+07		1.8697e+07	8.0361e+09	5.9392e+09	4.2978e+09
Q9D898	Arpc5l	biological regulation;cellular component organization;cellular process;cytoskeleton organization;organelle organization;regulation of organelle organization	Actin-binding;Completeproteome;Cytoplasm;Cytoskeleton;Directproteinsequencing;Phosphoprotein;Referenceproteome	Actin-related protein 2/3 complex subunit 5-like protein	Unclassified		Not Mitochondrial	1	3	1	0	0	1	0	1	0	1.2003e+09	1.2558e+09	8.1085e+08	8.0691e+08	1071100000	1101300000													3.4355e+06	4.8762e+06	3.9255e+06	2302700	6.5331e+06	5.8058e+06							9.2156e+08	9.7276e+08	7.4735e+08
Q9D0A3	Arpin	biological regulation;locomotion;regulation of organelle organization	Cellprojection;Completeproteome;Referenceproteome	Arpin	Unclassified		Not Mitochondrial	1	2	1	0	0	0	0	0.5	0	1.8877e+08	1.7423e+08	1.4026e+08	9.7287e+07	1.2091e+08	1.0599e+08																									2.2314e+07	12930000
P56212;E9Q4B9;E9Q827;P56212-2	Arpp19	biological regulation;cell division;cellular component organization;cellular process;mitosis;nuclear division;organelle fission;organelle organization;response to stimulus;signal transduction	Acetylation;Alternativesplicing;Cellcycle;Celldivision;Completeproteome;Cytoplasm;Mitosis;Phosphoprotein;Proteinphosphataseinhibitor;Proteomicsidentification;Referenceproteome	cAMP-regulated phosphoprotein 19	Unclassified;Unclassified;Unclassified;NA		Not Mitochondrial	1	2	1	0	0	0	0	0.833333	0	1.7564e+08	1.6924e+08	3.56e+07	1.1562e+08	1.0028e+08	2.8488e+07																									8.3134e+07	7.3469e+07	5.1241e+07
Q9DCB4-2	Arpp21	cellular process;response to abiotic stimulus;response to heat;response to stimulus;response to stress	Acetylation;Alternativesplicing;Calmodulin-binding;Coiledcoil;Completeproteome;Cytoplasm;Directproteinsequencing;Methylation;Phosphoprotein;Referenceproteome	cAMP-regulated phosphoprotein 21			Not Mitochondrial	1	1	1	0	0	0	0	0	0	3.276e+08	3.4445e+08	2.9793e+08	2.3111e+08	2.8704e+08	2.9244e+08
E0CYU3;E0CY19;E0CYS3;E0CXW0;E0CZ08;E9Q4A0;Q9DCB4-6;Q9DCB4-8;Q9DCB4-10;Q9DCB4-7;Q9DCB4-9;Q9DCB4-5;Q9DCB4-4;Q9DCB4;Q9DCB4-3	Arpp21	cellular process;response to abiotic stimulus;response to heat;response to stimulus;response to stress	Acetylation;Alternativesplicing;Calmodulin-binding;Coiledcoil;Completeproteome;Cytoplasm;Directproteinsequencing;Methylation;Phosphoprotein;Proteomicsidentification;Referenceproteome	cAMP-regulated phosphoprotein 21	Unclassified;Unclassified;Unclassified;Unclassified;Unclassified;Unclassified;NA;NA;NA;NA;NA;NA;NA;Unclassified;NA		Not Mitochondrial	0	0	0	0	0	0	0	0	0
Q8BWG8-2;J3QNU6;Q8BWG8	Arrb1	biological regulation;biosynthetic process;catabolic process;cellular component assembly;cellular component organization;cellular membrane organization;cellular metabolic process;cellular nitrogen compound metabolic process;cellular process;cytoskeleton organization;detection of stimulus;endocytosis;establishment of localization;macromolecule metabolic process;macromolecule modification;membrane …	Alternativesplicing;Cellmembrane;Cellprojection;Coatedpit;Completeproteome;Cytoplasm;Cytoplasmicvesicle;Membrane;Nucleus;Phosphoprotein;Proteintransport;Proteomicsidentification;Referenceproteome;Signaltransductioninhibitor;Transcription;Transcriptionregulation;Transport;Ublconjugation	Beta-arrestin-1	NA;Unclassified;Unclassified		Not Mitochondrial	1	2	1	0	0	0	0	1	0	1.5492e+08	101550000	148750000	9.5464e+07	140290000	1.268e+08																									3.4166e+08	2.7419e+08	8.0772e+07
Q5F2D9;Q91YI4;Q91YI4-2	Arrb2	anatomical structure development;behavior;biological regulation;biosynthetic process;catabolic process;cell motility;cellular component movement;cellular component organization;cellular membrane organization;cellular metabolic process;cellular nitrogen compound metabolic process;cellular process;detection of stimulus;developmental process;endocytosis;establishment of localization;locomotion;macro…	Alternativesplicing;Cellmembrane;Coatedpit;Completeproteome;Cytoplasm;Cytoplasmicvesicle;Hydroxylation;Membrane;Nucleus;Phosphoprotein;Proteintransport;Proteomicsidentification;Referenceproteome;Signaltransductioninhibitor;Transport;Ublconjugation	Beta-arrestin-2	Unclassified;Unclassified;NA		Not Mitochondrial	1	1	0	0	0	0	0	1	0																															1.6087e+08	1.526e+08	7.1362e+07
P50428	Arsa	anatomical structure development;autophagy;catabolic process;cell recognition;cellular metabolic process;cellular process;developmental process;metabolic process;response to abiotic stimulus;response to chemical stimulus;response to endogenous stimulus;response to external stimulus;response to extracellular stimulus;response to stimulus	Calcium;Completeproteome;Disulfidebond;Glycoprotein;Hydrolase;Lysosome;Metal-binding;Referenceproteome;Signal	Arylsulfatase A	Unclassified		Not Mitochondrial	1	3	1	0	0	0	0.5	1	0	2.5734e+08	3.1242e+08	3.4383e+08	2.996e+08	3.8804e+08	4.1251e+08																					2.8583e+07	7.6971e+07		13917000	5.1556e+07	1.1698e+07	8.3485e+06
A0A0R4J138;P50429;P50429-2	Arsb	anatomical structure development;autophagy;biological regulation;catabolic process;cellular metabolic process;cellular process;developmental process;metabolic process;response to abiotic stimulus;response to chemical stimulus;response to endogenous stimulus;response to external stimulus;response to extracellular stimulus;response to stimulus	Alternativesplicing;Calcium;Completeproteome;Disulfidebond;Glycoprotein;Hydrolase;Lysosome;Metal-binding;Referenceproteome;Signal	Arylsulfatase B	Unclassified;NA;NA		Not Mitochondrial	1	4	1	0	0	1	1	1	0	6.0567e+08	8.0955e+08	1084300000	7.7063e+08	4.1009e+08	6.627e+08													1797600000	7.4427e+08	1.046e+09	1.6962e+09	8.9884e+08	1.4784e+09	2.6208e+08	5.3385e+08	4.8421e+08	8.6891e+08	5.5374e+08	4.7308e+08	4.7528e+08	4.6218e+08	7.9346e+08
A0A0R4J1N2;Q9D2L1	Arsk		Calcium;Completeproteome;Glycoprotein;Hydrolase;Metal-binding;Referenceproteome;Secreted;Signal	Arylsulfatase K	Unclassified;Unclassified		Not Mitochondrial	0.666667	2	0	0	0	0	0.666667	0.333333	0																									5.6844e+06	9.251e+06		183330000	1.6243e+08
Q60935	Art1	cellular metabolic process;cellular process;macromolecule metabolic process;macromolecule modification;metabolic process;primary metabolic process;protein metabolic process;protein modification process	Completeproteome;Disulfidebond;Glycoprotein;Glycosyltransferase;GPI-anchor;Lipoprotein;Membrane;NAD;NADP;Referenceproteome;Sarcoplasmicreticulum;Signal;Transferase	GPI-linked NAD(P)(+)--arginine ADP-ribosyltransferase 1	Unclassified		Not Mitochondrial	0.833333	1	0	0	0	0	0	0	0.833333
E9Q9Q8;E9Q8Z0;E9Q7Z7;E9Q1U7;F6RER8;A0A0R4J1M9;E9QNU1;A0A0R4J1Q4;E9Q7Q8;A0A0R4J1N4;Q8R2G4-7;Q8R2G4-8;Q8R2G4;E9Q984	Art3	cellular metabolic process;cellular process;macromolecule metabolic process;macromolecule modification;metabolic process;primary metabolic process;protein metabolic process;protein modification process	Alternativesplicing;Cellmembrane;Completeproteome;Disulfidebond;Glycoprotein;Glycosyltransferase;GPI-anchor;Lipoprotein;Membrane;NAD;NADP;Proteomicsidentification;Referenceproteome;Signal;Transferase	Ecto-ADP-ribosyltransferase 3	Unclassified;Unclassified;Unclassified;Unclassified;Unclassified;Unclassified;Unclassified;Unclassified;Unclassified;Unclassified;NA;NA;Unclassified;Unclassified		Not Mitochondrial	0.333333	1	0	0	0	0	0	0	0.333333
P98203-4;P98203-5;P98203-2;P98203	Arvcf	biological adhesion;cell adhesion;cellular process;developmental process;multicellular organismal development;multicellular organismal process	Alternativesplicing;Celladhesion;Coiledcoil;Completeproteome;Phosphoprotein;Referenceproteome;Repeat	Armadillo repeat protein deleted in velo-cardio-facial syndrome homolog	NA;NA;NA;NA		Not Mitochondrial	1	1	1	0	0	0	0	0	0	6.162e+07	6.109e+07	5.0846e+07	27376000	2.6634e+07	4.5007e+07
Q91WU5;A0A494B985	As3mt	cellular ketone metabolic process;cellular metabolic process;cellular process;metabolic process;one-carbon metabolic process;organic acid metabolic process;response to chemical stimulus;response to stimulus;secondary metabolic process;small molecule metabolic process;toxin metabolic process;xenobiotic metabolic process	Completeproteome;Cytoplasm;Methyltransferase;Phosphoprotein;Referenceproteome;S-adenosyl-L-methionine;Transferase	Arsenite methyltransferase	Unclassified;Unclassified		Not Mitochondrial	1	3	1	0	0	0.166667	0	1	0	4.382e+07	7.3688e+07	8.437e+07	4.4528e+07	8.8454e+07	96671000																		1.5221e+07							3.0013e+08	2.6238e+08	3.2536e+08
Q9WV54	Asah1	anatomical structure development;developmental process;lipid metabolic process;metabolic process;primary metabolic process;response to chemical stimulus;response to stimulus	Completeproteome;Glycoprotein;Hydrolase;Lysosome;Referenceproteome;Signal	Acid ceramidase;Acid ceramidase subunit alpha;Acid ceramidase subunit beta	Unclassified		Not Mitochondrial	1	6	1	0.833333	0	1	1	1	0.666667	2.2781e+09	3.3396e+09	4.0225e+09	4.0121e+09	3.1325e+09	2009100000	15779000	1.2572e+07	20695000	6.6233e+06	5.8947e+06								6.5266e+08	7.2715e+08	1.0526e+09	8.6463e+08	1.049e+09	7.1883e+08	1.1123e+09	1.8577e+09	2.3327e+09	1.7419e+09	1.2349e+09	1.8759e+09	10636000000	8.8083e+09	8.2789e+09
H3BL41;H3BJY2;E9QN63;Q9QWY8;E9QMJ1;Q9QWY8-4;Q9QWY8-3;H3BKE6;E9QMI7;Q9QWY8-2;H3BKD4	Asap1	anatomical structure morphogenesis;biological regulation;cellular component morphogenesis;cellular component organization;cellular process;developmental process	Alternativesplicing;ANKrepeat;Ciliumbiogenesis/degradation;Completeproteome;Cytoplasm;GTPaseactivation;Membrane;Metal-binding;Phosphoprotein;Proteomicsidentification;Referenceproteome;Repeat;SH3domain;Zinc;Zinc-finger	Arf-GAP with SH3 domain, ANK repeat and PH domain-containing protein 1	Unclassified;Unclassified;Unclassified;Unclassified;Unclassified;NA;NA;Unclassified;Unclassified;NA;Unclassified		Not Mitochondrial	1	2	1	0	0	0	0	1	0	3.6177e+08	4.2084e+08	2.3906e+08	1.7797e+08	1.7761e+08	1.8265e+08																									1.6059e+08	8.5653e+07	5.9922e+07
D3YX85;Q7SIG6;Q7SIG6-2;E9PX52	Asap2		3D-structure;Alternativesplicing;ANKrepeat;Cellmembrane;Coiledcoil;Completeproteome;Cytoplasm;Directproteinsequencing;Golgiapparatus;GTPaseactivation;Membrane;Metal-binding;Phosphoprotein;Proteomicsidentification;Referenceproteome;Repeat;SH3domain;Zinc	Arf-GAP with SH3 domain, ANK repeat and PH domain-containing protein 2	Unclassified;Unclassified;NA;Unclassified		Not Mitochondrial	1	3	1	0	0	0	0.5	1	0	1.9559e+08	2.6471e+08	1.7135e+08	1.206e+08	88064000	1.2503e+08																			1.5191e+07	1.8866e+07	3.282e+07				1.4616e+08	102740000	2.3409e+07
Q8K0L0-2;Q8K0L0	Asb2	biological regulation;cell differentiation;cellular metabolic process;cellular process;developmental process;macromolecule metabolic process;macromolecule modification;metabolic process;primary metabolic process;protein metabolic process;protein modification by small protein conjugation or removal;protein modification process;response to stimulus;signal transduction	Alternativesplicing;ANKrepeat;Completeproteome;Referenceproteome;Repeat;Ublconjugationpathway	Ankyrin repeat and SOCS box protein 2	NA;NA		Not Mitochondrial	0	0	0	0	0	0	0	0	0
P34927;J3QPT6;B1AR34	Asgr1	cell communication;cellular process;response to external stimulus;response to extracellular stimulus;response to stimulus	Calcium;Coiledcoil;Completeproteome;Disulfidebond;Endocytosis;Glycoprotein;Lectin;Lipoprotein;Membrane;Metal-binding;Palmitate;Phosphoprotein;Proteomicsidentification;Receptor;Referenceproteome;Signal-anchor;Transmembrane;Transmembranehelix	Asialoglycoprotein receptor 1	Unclassified;Unclassified;Unclassified		Not Mitochondrial	1	1	0	0	0	0	1	0	0																									224720000	2.079e+08	4.0139e+08	3.6426e+08	7.8257e+07	2.1213e+08
J3QMY0;B1AR35;P24721	Asgr2	anatomical structure development;biological regulation;cellular component organization;cellular membrane organization;cellular metabolic process;cellular process;developmental process;endocytosis;establishment of localization;homeostatic process;macromolecule metabolic process;membrane invagination;membrane organization;metabolic process;regulation of protein stability;transport;vesicle-mediated …	Calcium;Completeproteome;Disulfidebond;Endocytosis;Glycoprotein;Lectin;Lipoprotein;Membrane;Palmitate;Proteomicsidentification;Receptor;Referenceproteome;Signal-anchor;Transmembrane;Transmembranehelix	Asialoglycoprotein receptor 2	Unclassified;Unclassified;Unclassified		Not Mitochondrial	0.666667	1	0	0	0	0	0.666667	0	0																									4.3813e+06		2.36e+07	4.3982e+07		9.5904e+06
Q99MY8	Ash1l	biological regulation;biosynthetic process;cellular component organization;cellular metabolic process;cellular nitrogen compound metabolic process;cellular process;chromatin modification;chromatin organization;chromosome organization;cytokine production;histone modification;macromolecule metabolic process;macromolecule modification;metabolic process;multicellular organismal process;nitrogen compo…	Acetylation;Activator;Bromodomain;Celljunction;Chromatinregulator;Chromosome;Completeproteome;Directproteinsequencing;Isopeptidebond;Metal-binding;Methyltransferase;Nucleus;Phosphoprotein;Referenceproteome;Repeat;S-adenosyl-L-methionine;Tightjunction;Transcription;Transcriptionregulation;Transferase;Ublconjugation;Zinc;Zinc-finger	Histone-lysine N-methyltransferase ASH1L	Unclassified		Not Mitochondrial	1	5	0.833333	0	0.5	1	0.833333	0	0.5	2.9817e+07	33307000	3.4565e+07	29570000	4.5914e+07									2.263e+07	29031000	2.1205e+07			6.0391e+07	4.2466e+07	45655000	4.2407e+07	2.889e+06	4.4685e+07	3.9179e+07	1.9583e+07	2.8228e+07	2.3533e+07		2.9709e+07
Q6NXK8;Q6NXK8-2	Asic1	behavior;biological regulation;cellular component assembly;cellular component organization;cellular homeostasis;cellular ion homeostasis;cellular process;establishment of localization;homeostatic process;ion transport;macromolecular complex assembly;multicellular organismal process;neurological system process;protein complex assembly;regulation of transport;response to abiotic stimulus;response t…	Alternativesplicing;Calcium;Calciumtransport;Cellmembrane;Completeproteome;Disulfidebond;Glycoprotein;Ionchannel;Iontransport;Membrane;Phosphoprotein;Referenceproteome;Sodium;Sodiumchannel;Sodiumtransport;Transmembrane;Transmembranehelix;Transport	Acid-sensing ion channel 1	Verified mitochondrial;NA		Mitochondrial	1	1	1	0	0	0	0	0	0	2.7904e+07	4.2062e+07	2.2455e+07	5.2214e+06	1.188e+07	9.7791e+06
Q925H0	Asic2	biological regulation;cellular homeostasis;cellular ion homeostasis;cellular process;detection of stimulus;establishment of localization;homeostatic process;ion transport;localization;multicellular organismal process;neurological system process;regulation of transport;response to abiotic stimulus;response to chemical stimulus;response to external stimulus;response to stimulus;signal transduction;…	Alternativesplicing;Cellmembrane;Completeproteome;Disulfidebond;Glycoprotein;Ionchannel;Iontransport;Membrane;Referenceproteome;Sodium;Sodiumchannel;Sodiumtransport;Transmembrane;Transmembranehelix;Transport	Acid-sensing ion channel 2	Unclassified		Not Mitochondrial	0	0	0	0	0	0	0	0	0
Q91YI0;E0CY49	Asl	amine metabolic process;behavior;biosynthetic process;cellular amide metabolic process;cellular amino acid metabolic process;cellular ketone metabolic process;cellular metabolic process;cellular nitrogen compound metabolic process;cellular process;developmental process;macromolecule metabolic process;macromolecule modification;metabolic process;nitrogen compound metabolic process;nitrogen cycle m…	Acetylation;Amino-acidbiosynthesis;Argininebiosynthesis;Completeproteome;Lyase;Proteomicsidentification;Referenceproteome;Ureacycle	Argininosuccinate lyase	Ancillary;Ancillary		Associated	1	4	1	0	0	1	1	1	0	1.7255e+08	2.4259e+08	1.3697e+08	9.1703e+07	1.3956e+08	1.4618e+08													1.689e+08	2.5379e+08	2.4553e+08	1.8127e+08	2.4182e+08	2.1621e+08	1.5526e+08	3.9226e+08	4.6632e+08	4.2915e+08	2.3835e+08	1.6133e+08	4.9122e+08	3.3438e+08	1.3823e+08
O54984	Asna1	cellular localization;cellular process;establishment of localization;localization;transport	Acetylation;ATP-binding;Completeproteome;Cytoplasm;Directproteinsequencing;Endoplasmicreticulum;Hydrolase;Metal-binding;Nucleotide-binding;Nucleus;Referenceproteome;Transport;Zinc	ATPase Asna1	Unclassified		Not Mitochondrial	1	2	1	0	0	0	0	1	0	4.1079e+08	3.261e+08	3.6994e+08	2.5356e+08	1.4128e+08	2.29e+08																									4.3933e+08	2.4176e+08	1.6401e+08
Q8R3P0;V9GXG0;B0QZP3	Aspa	biological regulation;cellular ketone metabolic process;cellular metabolic process;cellular process;metabolic process;organic acid metabolic process;small molecule metabolic process	Completeproteome;Cytoplasm;Directproteinsequencing;Hydrolase;Metal-binding;Nucleus;Proteomicsidentification;Referenceproteome;Zinc	Aspartoacylase	Unclassified;Unclassified;Unclassified		Not Mitochondrial	1	2	1	0	0	0.666667	0	0	0	300140000	1.8323e+08	1.5667e+08	2.1628e+08	1.4276e+08	1.3505e+08													7.984e+06	1.0326e+07	8.7628e+06			1.3534e+07
Q9DCQ2;D3Z253;F6S4J6	Aspdh	biosynthetic process;catabolic process;cellular metabolic process;cellular nitrogen compound metabolic process;cellular process;cofactor metabolic process;heterocycle metabolic process;metabolic process;nitrogen compound metabolic process;nucleobase-containing compound catabolic process;nucleobase-containing compound metabolic process;nucleobase-containing small molecule metabolic process;nucleot…	Completeproteome;Directproteinsequencing;NAD;NADP;Oxidoreductase;Phosphoprotein;Proteomicsidentification;Pyridinenucleotidebiosynthesis;Referenceproteome	Putative L-aspartate dehydrogenase	Unclassified;Unclassified;Unclassified		Not Mitochondrial	1	2	0	0	0	0.833333	1	0	0																			1.5653e+07	1.0244e+07	9.6982e+06	1.279e+07		1.6227e+07	112770000	8.3432e+07	1.1797e+08	6.2294e+07	2.4052e+07	6.7448e+07
A2AL85;Q8BSY0;Q8CBM2	Asph	anatomical structure development;anatomical structure morphogenesis;biological regulation;cellular metabolic process;cellular process;developmental process;establishment of localization;ion transport;macromolecule metabolic process;macromolecule modification;metabolic process;peptidyl-amino acid modification;primary metabolic process;protein metabolic process;protein modification process;regulati…	Alternativesplicing;Calcium;Completeproteome;Dioxygenase;Disulfidebond;Endoplasmicreticulum;Glycoprotein;Iron;Membrane;Metal-binding;Oxidoreductase;Phosphoprotein;Proteomicsidentification;Referenceproteome;Repeat;Sarcoplasmicreticulum;Signal-anchor;TPRrepeat;Transmembrane;Transmembranehelix	Aspartyl/asparaginyl beta-hydroxylase	Not reported mitochondrial;Not reported mitochondrial;Not reported mitochondrial		Not Mitochondrial	1	4	0.333333	0	0	1	1	1	0					10705000	1.1893e+07													39615000	1.0621e+08	8.1871e+07	5.2514e+07	7.4723e+07	4.3248e+07	4.2493e+08	5.1131e+08	7.8944e+08	4.7781e+08	2.6179e+08	3.3275e+08	1.4647e+08	1.6536e+08	3.7482e+08
A2AL78;Q9CR06;Q8BSY0-2	Asph	anatomical structure development;anatomical structure morphogenesis;biological regulation;cellular metabolic process;cellular process;developmental process;establishment of localization;ion transport;macromolecule metabolic process;macromolecule modification;metabolic process;peptidyl-amino acid modification;primary metabolic process;protein metabolic process;protein modification process;regulati…	Alternativesplicing;Calcium;Completeproteome;Dioxygenase;Disulfidebond;Endoplasmicreticulum;Glycoprotein;Iron;Membrane;Metal-binding;Oxidoreductase;Phosphoprotein;Proteomicsidentification;Referenceproteome;Repeat;Sarcoplasmicreticulum;Signal-anchor;TPRrepeat;Transmembrane;Transmembranehelix	Aspartyl/asparaginyl beta-hydroxylase	Not reported mitochondrial;Not reported mitochondrial;NA		Not Mitochondrial	1	2	0	0	1	0	0	0	0.833333													2.501e+07	2.1503e+07	1.5846e+07	1.4492e+07	2.2577e+07	3.2482e+07
A0A0G2JED5;Q80VP9	Asphd2	cellular metabolic process;cellular process;macromolecule metabolic process;macromolecule modification;metabolic process;peptidyl-amino acid modification;primary metabolic process;protein metabolic process;protein modification process	Completeproteome;Dioxygenase;Glycoprotein;Iron;Membrane;Metal-binding;Oxidoreductase;Referenceproteome;Signal-anchor;Transmembrane;Transmembranehelix	Aspartate beta-hydroxylase domain-containing protein 2	Unclassified;Unclassified		Not Mitochondrial	1	1	1	0	0	0	0	0	0	5.4429e+06	3.8782e+07	3.037e+07	16189000	4.0319e+06	2.4356e+07
Q99MQ4	Aspn	anatomical structure development;biological regulation;developmental process	Biomineralization;Calcium;Completeproteome;Disulfidebond;Extracellularmatrix;Glycoprotein;Leucine-richrepeat;Referenceproteome;Repeat;Secreted;Signal	Asporin	Unclassified		Not Mitochondrial	1	2	0	0.666667	0	0	0	0	1								3.0696e+07	1.1232e+07		6.5926e+06	1.1017e+07
Q8VBT9-3;Q8VBT9-2;Q8VBT9;A2AC05;A2AC02;A2AC03	Aspscr1	biological regulation;establishment of localization;homeostatic process;protein transport;regulation of transport;transport	3D-structure;Acetylation;Alternativesplicing;Completeproteome;Cytoplasm;Membrane;Nucleus;Phosphoprotein;Proteomicsidentification;Referenceproteome	Tether containing UBX domain for GLUT4	NA;NA;Unclassified;Unclassified;Unclassified;Unclassified		Not Mitochondrial	0.833333	2	0.833333	0	0	0	0	0.666667	0	86087000	8.0774e+07	4.4446e+07	3.945e+07		4.4573e+07																										2.8205e+07	35516000
Q8C0M9	Asrgl1	amine metabolic process;catabolic process;cellular amino acid metabolic process;cellular ketone metabolic process;cellular metabolic process;cellular nitrogen compound metabolic process;cellular process;metabolic process;nitrogen compound metabolic process;organic acid metabolic process;primary metabolic process;small molecule metabolic process	Autocatalyticcleavage;Completeproteome;Cytoplasm;Directproteinsequencing;Hydrolase;Protease;Referenceproteome	Isoaspartyl peptidase/L-asparaginase;Isoaspartyl peptidase/L-asparaginase alpha chain;Isoaspartyl peptidase/L-asparaginase beta chain	Unclassified		Not Mitochondrial	1	2	1	0	0	0	0	1	0	2712300000	2.7344e+09	2.0457e+09	1399100000	2.1415e+09	2072600000																									3.103e+08	294880000	255830000
P16460	Ass1	amine metabolic process;biological regulation;biosynthetic process;cellular amide metabolic process;cellular amino acid metabolic process;cellular ketone metabolic process;cellular metabolic process;cellular nitrogen compound metabolic process;cellular process;metabolic process;nitrogen compound metabolic process;nitrogen cycle metabolic process;organic acid metabolic process;primary metabolic pr…	Amino-acidbiosynthesis;Argininebiosynthesis;ATP-binding;Completeproteome;Directproteinsequencing;Ligase;Nucleotide-binding;Phosphoprotein;Referenceproteome;Ureacycle	Argininosuccinate synthase	Ancillary		Associated	1	6	1	0.5	0.166667	1	1	1	0	8.706e+08	7.1637e+08	5.4827e+08	5.1029e+08	5.8143e+08	5.5822e+08	6.4616e+07		1.9038e+07	10419000						1.4405e+07			4.5484e+09	3.2806e+09	2.2943e+09	3.2162e+09	2782300000	4241800000	7.1794e+09	9.8511e+09	8.7651e+09	7.4749e+09	3.9113e+09	4.4838e+09	6.4676e+08	597140000	3.1931e+08
A0A0A6YXJ4	Astn1	behavior;biological adhesion;cell adhesion;cell motility;cellular component movement;cellular process;locomotion;response to stimulus	Completeproteome;Proteomicsidentification;Referenceproteome		Unclassified		Not Mitochondrial	0.833333	1	0	0	0	0.833333	0	0	0																			14383000		1.5167e+07	2.0305e+07	2.8206e+07	5.2457e+07
Q61137-2;Q61137;A0A0A6YWE6;Q3TPU9	Astn1	behavior;biological adhesion;cell adhesion;cell motility;cellular component movement;cellular process;locomotion;response to stimulus	Alternativesplicing;Celladhesion;Completeproteome;Disulfidebond;EGF-likedomain;Glycoprotein;Membrane;Proteomicsidentification;Referenceproteome;Repeat;Signal;Transmembrane;Transmembranehelix	Astrotactin-1	NA;Unclassified;Unclassified;Unclassified		Not Mitochondrial	1	1	1	0	0	0	0	0	0	4.7365e+08	4.4113e+08	1.9955e+08	143830000	2.4409e+08	2.8316e+08
Q80Z10;Q80Z10-2;Q80Z10-3	Astn2	biological regulation	Alternativesplicing;Completeproteome;Disulfidebond;EGF-likedomain;Glycoprotein;Membrane;Referenceproteome;Repeat;Signal;Transmembrane;Transmembranehelix	Astrotactin-2	Unclassified;NA;NA		Not Mitochondrial	1	7	0.666667	1	1	1	1	0.333333	0.833333	9.1512e+06	8.6265e+06	5.9016e+06	6.9155e+06			3.1042e+08	2.7794e+08	3.7779e+08	334540000	2.4503e+08	3.8345e+08	4.3828e+07	1.3063e+08	187890000	1.611e+08	1.6682e+08	183980000	5.3881e+07	13917000	1.2404e+08	116940000	9.1264e+07	2.3743e+08	136410000	1.2215e+08	1.5126e+08	1.7478e+08	103620000	8.4321e+07		1.4345e+07	7.8629e+07
[truncated: 6,716 more rows]
[truncated: 16 more columns]

## Sheet: Table_2
	Brain	BAT	Heart	Kidney	Liver	Spleen	SKM
Max	11.5916	11.84	11.7717	11.6351	12.1273	10.3552	11.7219
Min	6.20028	6.70243	6.41478	6.6727	6.82046	6.62223	6.45156
Dynamic Range	5.3913	5.13761	5.35688	4.96239	5.30684	3.73293	5.27035
