# Supplementary material for: Mitochondrial phosphoproteomes are functionally specialized across tissues
Source: Life Sci Alliance. 2023 Nov 20;7(2):e202302147. doi: 10.26508/lsa.202302147 (PMC10662294; doi:10.26508/lsa.202302147)
Supplement: Supplementary file 3 [file LSA-2023-02147_Supplemental_Data_2.xlsx]

## Sheet: Legend
Supplementary File 2
	Related to	Description
Table 1	Text	Robustly identified mitochondrial protein groups identified and quantified in at least 50% of replicates in at least on tissue --> '- filter for 1 in "Quantified in X tissues" '-filter for Q2-Q5 for tissue of interest
Column label	Description
Protein IDs	UniProt Ids for identified protein group
Gene names	Gene names for identified protein group
IMPI	IMPI annotation for identified protein group
SubMitoLocalization (MitoCarta 3.0)	Mitochondrial localization annotation for identified protein group (based on MitoCarta3.0 annotation)
Mitochondrial annotation	Mitochondrial annotation for identified protein group. This uses IMPI and MitoCarta3.0 annotation. IMPI predicted mitochondria is considered as mitochondrial.
Maximum Tissue ID rate	The Maximum Tissue ID rate shows the protein group identification rate (identification across six replicates) of the tissue with the highest identification rate.
Quantified in X tissues	Value shows in how many the protein group was quantified
Quantified	Value shows in how often the protein group was quantified across replicates (n=6) for the respective tissue
Log2 transformed intensities	Log2 transformed intensities
Median log2 transformed intensities	Median log2 transformed intensities
Quantiles	Quantiles of Median log2 transformed intensities (Q1-low;Q5-high)

## Sheet: Table_1
										Quantified							Log2 transformed intensities
Protein IDs	Gene names	GOBP slim name	Keywords	Protein name	IMPI	SubMitoLocalization (MitoCarta 3.0)	Mitochondrial annotation	Quantified in X tissues	Maximum Tissue ID rate	B	BAT	H	K	L	S	SKM	B_1	B_2	B_3	B_4	B_5	B_6	BAT_1	BAT_2	BAT_3	BAT_4	BAT_5	BAT_6	H_1	H_2	H_3	H_4	H_5	H_6	K_1	K_2	K_3	K_4	K_5	K_6	L_1	L_2	L_3	L_4	L_5	L_6	S_1	S_2	S_3
Q8WUR0;J3QPY0;A0A0U1RNT4	1600014C10Rik		Completeproteome;Endoplasmicreticulum;Membrane;Mitochondrion;Proteomicsidentification;Referenceproteome;Transmembrane;Transmembranehelix	Protein C19orf12 homolog	Verified mitochondrial;Verified mitochondrial;Verified mitochondrial		Mitochondrial	2	0.833333	0	0	0	0	4	5	0																									24.1949	24.9486	24.1462	25.9883			23.3692	23.5549
B8JJ69;B8JJ66;F6X1P1	2310061I04Rik		Completeproteome;Proteomicsidentification;Referenceproteome		Unclassified;Unclassified;Unclassified	Matrix	Mitochondrial	6	1	6	6	5	6	3	0	6	27.3473	26.3747	28.5543	27.8709	28.0809	27.6521	26.8413	26.5752	26.9944	24.8411	27.1491	26.6634	26.3291	26.3576	26.9015	26.4546		25.922	27.443	26.1217	26.4299	27.6714	27.1707	27.3235			24.8011	25.2647		25.0229
E9QMK9;Q8BH86;Q8BH86-2	9030617O03Rik		Acetylation;Alternativesplicing;Completeproteome;Mitochondrion;Proteomicsidentification;Referenceproteome;Transitpeptide	UPF0317 protein C14orf159 homolog, mitochondrial	Verified mitochondrial;Verified mitochondrial;NA	Matrix	Mitochondrial	7	1	6	6	6	6	6	6	6	28.6402	29.0381	28.8895	28.7947	28.3636	28.4261	30.3117	30.2786	30.2611	30.351	29.9246	29.9379	31.2754	31.4988	31.8477	31.1476	31.4655	31.1202	33.8791	33.5894	33.8433	33.854	33.531	33.4617	31.5272	31.6345	32.2069	31.4177	31.1154	30.7002	29.0837	29.7719	31.4082
Q9WVM8;Q3UNS8	Aadat	amine metabolic process;biosynthetic process;catabolic process;cellular amino acid metabolic process;cellular aromatic compound metabolic process;cellular ketone metabolic process;cellular metabolic process;cellular nitrogen compound metabolic process;cellular process;cofactor metabolic process;heterocycle metabolic process;metabolic process;nitrogen compound metabolic process;organic acid metabo…	Acetylation;Aminotransferase;Completeproteome;Mitochondrion;Pyridoxalphosphate;Referenceproteome;Transferase;Transitpeptide	Kynurenine/alpha-aminoadipate aminotransferase, mitochondrial	Verified mitochondrial;Verified mitochondrial	Matrix	Mitochondrial	6	1	0	4	2	6	6	3	2							27.2783	26.9637	27.3028	24.5901			21.9867		21.609				35.0747	36.7622	37.0802	34.7524	36.9278	34.4932	33.9053	32.0686	32.2818	32.4299	31.5666	32.9632		25.6544	27.456
Q14CH7	Aars2	amine metabolic process;cellular amino acid metabolic process;cellular component assembly;cellular component organization;cellular ketone metabolic process;cellular macromolecular complex assembly;cellular metabolic process;cellular nitrogen compound metabolic process;cellular process;macromolecular complex assembly;macromolecule metabolic process;metabolic process;nitrogen compound metabolic pro…	Aminoacyl-tRNAsynthetase;ATP-binding;Completeproteome;Ligase;Metal-binding;Mitochondrion;Nucleotide-binding;Proteinbiosynthesis;Referenceproteome;RNA-binding;Transitpeptide;tRNA-binding;Zinc	Alanine--tRNA ligase, mitochondrial	Verified mitochondrial	Matrix	Mitochondrial	7	1	6	6	6	6	6	6	6	27.5091	28.24	28.7145	28.8986	28.6186	28.5961	29.0199	28.9462	28.8341	29.2076	29.2781	29.0822	27.5305	27.9013	28.2667	28.1595	28.0435	27.9139	28.7565	29.1446	29.121	29.6232	28.7954	29.2149	28.7445	28.4177	29.1126	28.995	28.3291	29.0826	27.5298	27.6847	28.9073
Q99K67	Aass	amine metabolic process;catabolic process;cellular amino acid metabolic process;cellular ketone metabolic process;cellular metabolic process;cellular nitrogen compound metabolic process;cellular process;cofactor metabolic process;generation of precursor metabolites and energy;metabolic process;nitrogen compound metabolic process;organic acid metabolic process;primary metabolic process;small molec…	Acetylation;Completeproteome;Mitochondrion;Multifunctionalenzyme;NAD;NADP;Oxidoreductase;Referenceproteome;Transitpeptide	Alpha-aminoadipic semialdehyde synthase, mitochondrial;Lysine ketoglutarate reductase;Saccharopine dehydrogenase	Verified mitochondrial	Matrix	Mitochondrial	5	1	6	2	0	6	6	4	0	26.8927	27.153	28.6877	28.5364	28.1219	27.8961	22.9857		24.3961										35.3674	34.0516	34.2099	35.6137	34.4783	35.1077	35.488	35.104	35.5182	35.4144	34.709	35.2039	22.9783		26.7998
P61922;P61922-2	Abat	amine metabolic process;behavior;biological regulation;catabolic process;cellular amino acid metabolic process;cellular ketone metabolic process;cellular metabolic process;cellular nitrogen compound metabolic process;cellular process;metabolic process;multicellular organismal process;multi-organism process;neurotransmitter metabolic process;nitrogen compound metabolic process;organic acid metabol…	Acetylation;Alternativesplicing;Aminotransferase;Completeproteome;Directproteinsequencing;Disulfidebond;Iron;Iron-sulfur;Metal-binding;Mitochondrion;Neurotransmitterdegradation;Pyridoxalphosphate;Referenceproteome;Transferase;Transitpeptide	4-aminobutyrate aminotransferase, mitochondrial	Verified mitochondrial;NA	Matrix	Mitochondrial	7	1	6	3	6	6	6	6	3	35.7383	35.9709	36.4107	36.2744	36.1343	35.9745	23.0731	24.0782	26.0185				30.5852	29.9234	30.3161	29.6756	29.4894	30.017	34.7894	35.1488	35.5388	35.2715	35.3418	34.6928	35.0146	34.8261	35.2343	35.1094	34.4195	34.8229	28.5439	29.2042	30.8874
Q9JI39	Abcb10	cellular process;establishment of localization;transmembrane transport;transport	Acetylation;ATP-binding;Completeproteome;Membrane;Mitochondrion;Mitochondrioninnermembrane;Nucleotide-binding;Referenceproteome;Transitpeptide;Transmembrane;Transmembranehelix;Transport	ATP-binding cassette sub-family B member 10, mitochondrial	Verified mitochondrial	MIM	Mitochondrial	7	1	6	6	6	6	6	6	6	27.6259	28.5667	28.6551	28.7955	28.648	28.2324	29.3115	29.0286	28.7337	29.2597	28.9436	29.0585	30.0367	29.8144	30.2573	29.7073	29.3313	29.7411	29.8831	29.6495	29.8186	29.811	29.6153	29.3795	30.5591	29.3737	29.8364	29.9557	28.8963	29.9231	29.9178	28.8047	31.1335
Q9DC29	Abcb6	anatomical structure development;biosynthetic process;cellular metabolic process;cellular nitrogen compound metabolic process;cellular process;cofactor metabolic process;cofactor transport;developmental process;establishment of localization;heterocycle metabolic process;metabolic process;nitrogen compound metabolic process;transmembrane transport;transport	ATP-binding;Cellmembrane;Completeproteome;Directproteinsequencing;Endoplasmicreticulum;Endosome;Golgiapparatus;Membrane;Mitochondrion;Mitochondrionoutermembrane;Nucleotide-binding;Referenceproteome;Transmembrane;Transmembranehelix;Transport	ATP-binding cassette sub-family B member 6, mitochondrial	Verified mitochondrial	MOM	Mitochondrial	6	1	2	4	0	6	6	5	2	22.2788			22.6636			29.2419	27.96		27.2272		27.3285							25.4618	25.9231	25.0919	25.5691	23.5702	25.0823	23.5228	27.2796	27.8681	27.8235	27.1609	26.5525	25.0561	23.1191
Q61102	Abcb7	biological regulation;cellular homeostasis;cellular ion homeostasis;cellular process;establishment of localization;homeostatic process;transmembrane transport;transport	Acetylation;ATP-binding;Completeproteome;Membrane;Mitochondrion;Mitochondrioninnermembrane;Nucleotide-binding;Phosphoprotein;Referenceproteome;Transmembrane;Transmembranehelix;Transport	ATP-binding cassette sub-family B member 7, mitochondrial	Verified mitochondrial	MIM	Mitochondrial	7	1	6	6	6	6	6	6	6	30.6072	31.1299	31.6843	31.6364	31.4006	31.0001	28.9127	28.5723	28.7645	28.2504	28.707	28.5078	29.9081	29.6715	30.1844	29.7423	29.6855	29.6409	31.447	31.1751	31.5339	31.6711	31.251	31.0477	31.5221	30.9744	31.5366	30.8131	30.7983	30.7347	29.7014	30.0396	31.8141
Q9CXJ4	Abcb8	cellular process;establishment of localization;transmembrane transport;transport	ATP-binding;Completeproteome;Membrane;Mitochondrion;Mitochondrioninnermembrane;Nucleotide-binding;Referenceproteome;Transitpeptide;Transmembrane;Transmembranehelix;Transport	ATP-binding cassette sub-family B member 8, mitochondrial	Verified mitochondrial	MIM	Mitochondrial	7	1	6	6	6	6	6	6	6	29.6219	30.1868	30.5267	30.2703	30.2311	29.7291	30.7954	30.7753	30.461	30.8379	30.6799	30.7384	30.8481	30.5168	31.0315	31.1482	30.8211	30.7351	31.13	30.8176	31.3107	31.3066	30.828	30.711	29.2961	28.209	28.7899	29.208	28.2644	28.5359	26.1975	26.6934	28.3708
P48410;A2ALN0	Abcd1	catabolic process;cellular component organization;cellular ketone metabolic process;cellular lipid metabolic process;cellular metabolic process;cellular process;establishment of localization;lipid metabolic process;lipid transport;metabolic process;organelle organization;organic acid metabolic process;organic acid transport;peroxisome organization;primary metabolic process;small molecule metaboli…	ATP-binding;Completeproteome;Glycoprotein;Membrane;Nucleotide-binding;Peroxisome;Proteomicsidentification;Referenceproteome;Transmembrane;Transmembranehelix;Transport	ATP-binding cassette sub-family D member 1	Ancillary;Ancillary	Membrane	Mitochondrial	3	1	0	0	0	3	6	6	0																			24.4626	22.9701		23.1652			27.7007	27.796	29.2182	29.0043	28.5607	28.2115	26.0952	25.2944	26.6291
A0A0R4J0U5;Q61285	Abcd2	biological regulation;catabolic process;cellular ketone metabolic process;cellular lipid metabolic process;cellular metabolic process;cellular process;lipid metabolic process;metabolic process;organic acid metabolic process;primary metabolic process;small molecule metabolic process	ATP-binding;Completeproteome;Glycoprotein;Membrane;Nucleotide-binding;Peroxisome;Referenceproteome;Transmembrane;Transmembranehelix;Transport	ATP-binding cassette sub-family D member 2	Ancillary;Ancillary	Membrane	Mitochondrial	3	0.833333	3	0	0	0	5	0	4	24.19	24.1793		24.0889																					23.3508	29.823	30.7988	24.5337	29.4438
P55096;A0A0G2JDI9	Abcd3	catabolic process;cellular component organization;cellular ketone metabolic process;cellular lipid metabolic process;cellular metabolic process;cellular process;lipid metabolic process;metabolic process;organelle organization;organic acid metabolic process;peroxisome organization;primary metabolic process;small molecule metabolic process	Acetylation;ATP-binding;Completeproteome;Glycoprotein;Membrane;Nucleotide-binding;Peroxisome;Phosphoprotein;Referenceproteome;Transmembrane;Transmembranehelix;Transport	ATP-binding cassette sub-family D member 3	Ancillary;Ancillary	Membrane	Mitochondrial	6	1	6	3	0	6	6	5	4	28.739	28.9349	28.2817	28.2348	28.0449	27.9472	26.1088	25.1771	25.3349										32.8272	31.5866	31.8107	31.6083	31.7392	31.6816	34.6361	34.4209	35.4794	35.3151	34.2908	34.7913	25.2937	24.9204	26.08
P61222	Abce1		ATP-binding;Chaperone;Completeproteome;Cytoplasm;Mitochondrion;Nucleotide-binding;Referenceproteome;Repeat	ATP-binding cassette sub-family E member 1	Verified mitochondrial		Mitochondrial	3	1	6	0	0	0	6	6	0	27.3022	27.4176	26.8433	26.723	27.0491	26.4752																			24.2349	22.8774	23.3347	24.5216	22.6721	22.8994	29.1499	28.7845	28.0768
Q99LE6	Abcf2		Acetylation;ATP-binding;Completeproteome;Nucleotide-binding;Referenceproteome;Repeat	ATP-binding cassette sub-family F member 2	Verified mitochondrial		Mitochondrial	1	0.833333	0	0	0	0	0	5	0																															26.173	25.0367	23.4427
S4R2E1;A0A0R4J0B6;Q7TMS5;D3Z150;A0A0N4SWA2	Abcg2	cellular metabolic process;cellular nitrogen compound metabolic process;cellular process;drug transport;establishment of localization;heterocycle metabolic process;metabolic process;multicellular organismal process;nitrogen compound metabolic process;organic acid metabolic process;response to chemical stimulus;response to endogenous stimulus;response to external stimulus;response to extracellular…	ATP-binding;Cellmembrane;Completeproteome;Disulfidebond;Glycoprotein;Membrane;Mitochondrion;Nucleotide-binding;Proteomicsidentification;Referenceproteome;Transmembrane;Transmembranehelix;Transport	ATP-binding cassette sub-family G member 2	Verified mitochondrial;Verified mitochondrial;NA;Verified mitochondrial;Verified mitochondrial		Mitochondrial	3	1	6	0	0	6	0	3	0	24.307	25.4239	23.8357	22.2688	24.1675	24.4416													26.5951	26.9866	27.0416	26.4976	26.7787	26.738									20.7947
Q6PE15;Q6PE15-2	Abhd10	carbohydrate metabolic process;catabolic process;cellular metabolic process;cellular process;metabolic process;primary metabolic process	Alternativesplicing;Completeproteome;Hydrolase;Mitochondrion;Referenceproteome;Transitpeptide	Mycophenolic acid acyl-glucuronide esterase, mitochondrial	Verified mitochondrial;NA	Matrix	Mitochondrial	7	1	6	6	6	6	5	6	5	29.6387	29.296	30.0657	30.2402	29.7353	29.6707	23.9443	24.338	23.7296	24.6835	24.1138	23.7125	26.8576	26.7786	26.499	26.9031	26.8185	30.095	26.6321	25.7031	26.249	26.693	26.481	26.535	24.1497	22.8741	23.2043	23.434		23.7313	26.1157	26.4151	28.4278
Q8K4F5;D3YYK0	Abhd11		Completeproteome;Hydrolase;Proteomicsidentification;Referenceproteome	Alpha/beta hydrolase domain-containing protein 11	Verified mitochondrial;Verified mitochondrial	Matrix	Mitochondrial	7	1	6	6	6	6	6	6	6	29.6998	30.1452	30.5195	30.1074	30.2085	30.1925	31.9682	31.8898	31.7296	31.5193	30.925	31.2528	31.3442	31.3243	31.411	31.2983	31.3586	31.4512	32.1435	32.0361	32.5094	32.2971	32.2437	32.1851	31.5833	31.5272	32.188	31.2967	30.8739	31.0707	29.5332	30.1158	31.1724
Q921H8;H3BKL5;H3BJZ9	Acaa1a	catabolic process;cellular ketone metabolic process;cellular lipid metabolic process;cellular metabolic process;cellular process;lipid metabolic process;metabolic process;organic acid metabolic process;primary metabolic process;small molecule metabolic process	Acetylation;Acyltransferase;Completeproteome;Fattyacidmetabolism;Lipidmetabolism;Peroxisome;Proteomicsidentification;Referenceproteome;Transferase;Transitpeptide	3-ketoacyl-CoA thiolase A, peroxisomal	Unclassified;Unclassified;Unclassified	Matrix	Mitochondrial	7	1	6	6	6	6	6	6	6	28.9756	29.2719	29.3964	28.8206	28.5046	29.2254	27.902	27.9671	27.7892	28.0169	27.0785	27.3585	26.2927	26.6623	26.3748	26.5293	25.8484	25.7468	30.8604	30.0642	30.2643	30.346	29.779	30.1611	32.0977	32.4492	33.3114	33.2171	32.1443	32.78	29.982	29.9275	30.8377
Q8VCH0	Acaa1b	cellular ketone metabolic process;cellular lipid metabolic process;cellular metabolic process;cellular process;lipid metabolic process;metabolic process;organic acid metabolic process;primary metabolic process;small molecule metabolic process	Acetylation;Acyltransferase;Completeproteome;Fattyacidmetabolism;Lipidmetabolism;Peroxisome;Referenceproteome;Transferase;Transitpeptide	3-ketoacyl-CoA thiolase B, peroxisomal		unknown	Mitochondrial	7	1	6	6	6	6	6	6	5	26.8054	27.3484	26.8214	26.7698	26.3463	26.7093	25.2818	25.6669	26.0898	26.0623	21.5751	24.9233	22.1503	24.6043	24.7627	25.5299	24.0131	24.31	31.2735	31.032	31.2137	30.762	31.319	30.6839	33.151	33.5464	34.7725	35.2764	34.0366	34.0074	28.5652	28.185	29.0344
Q8BWT1	Acaa2	cellular ketone metabolic process;cellular lipid metabolic process;cellular metabolic process;cellular process;lipid metabolic process;metabolic process;organic acid metabolic process;primary metabolic process;response to chemical stimulus;response to stimulus;response to stress;small molecule metabolic process	Acetylation;Acyltransferase;Completeproteome;Fattyacidmetabolism;Lipidmetabolism;Mitochondrion;Phosphoprotein;Referenceproteome;Transferase;Transitpeptide	3-ketoacyl-CoA thiolase, mitochondrial	Verified mitochondrial	Matrix	Mitochondrial	7	1	6	6	6	6	6	6	6	32.5644	32.9055	33.2501	33.0312	33.0096	32.5221	37.951	37.9663	37.9953	38.2025	37.7732	37.7562	37.0602	36.9193	36.9334	37.0514	36.8726	36.6781	35.4267	36.2417	36.1593	35.8573	36.2996	35.4271	37.5301	37.244	37.5757	37.4532	37.1029	37.4257	32.5039	33.1605	34.7988
Q5SWU9;Q5SWU9-2	Acaca	biological regulation;biosynthetic process;cellular component assembly;cellular component organization;cellular ketone metabolic process;cellular lipid metabolic process;cellular metabolic process;cellular process;cofactor metabolic process;homeostatic process;lipid metabolic process;macromolecular complex assembly;macromolecule metabolic process;metabolic process;multicellular organismal process…	Acetylation;Allostericenzyme;Alternativepromoterusage;ATP-binding;Biotin;Completeproteome;Cytoplasm;Directproteinsequencing;Fattyacidbiosynthesis;Fattyacidmetabolism;Ligase;Lipidbiosynthesis;Lipidmetabolism;Manganese;Metal-binding;Multifunctionalenzyme;Nucleotide-binding;Phosphoprotein;Referenceproteome	Acetyl-CoA carboxylase 1;Biotin carboxylase	NA;NA	Matrix	Mitochondrial	5	1	6	6	0	0	4	6	4	27.1154	26.8596	26.4356	26.3999	26.9884	26.1576	28.078	26.908	28.0346	27.036	27.272	26.9291														24.3188	23.4216	24.6166	22.7946		23.2147	22.9016	22.3346
E9Q4Z2	Acacb	biological regulation;biosynthetic process;cellular component assembly;cellular component organization;cellular ketone metabolic process;cellular lipid metabolic process;cellular metabolic process;cellular process;cofactor metabolic process;lipid metabolic process;macromolecular complex assembly;metabolic process;organic acid metabolic process;primary metabolic process;protein complex assembly;re…	Allostericenzyme;ATP-binding;Biotin;Completeproteome;Fattyacidbiosynthesis;Fattyacidmetabolism;Ligase;Lipidbiosynthesis;Lipidmetabolism;Manganese;Membrane;Metal-binding;Mitochondrion;Multifunctionalenzyme;Nucleotide-binding;Nucleus;Phosphoprotein;Referenceproteome;Transitpeptide	Acetyl-CoA carboxylase 2;Biotin carboxylase	Verified mitochondrial	MOM	Mitochondrial	2	1	0	6	0	0	6	0	0							26.0447	23.9678	25.0172	25.4298	23.0385	24.2391													25.7	25.9734	26.6374	26.0476	24.8602	25.3487
Q8K370	Acad10		Acetylation;Completeproteome;FAD;Flavoprotein;Oxidoreductase;Referenceproteome	Acyl-CoA dehydrogenase family member 10	Verified mitochondrial	Matrix	Mitochondrial	7	1	6	6	6	6	6	6	6	28.5604	29.2823	28.8912	29.2783	27.4544	26.2985	32.8275	32.7474	32.6325	32.7638	32.7811	32.2841	32.4162	32.6396	32.8258	32.4512	32.5984	32.4297	34.2982	34.365	34.6321	34.4695	34.4084	34.0757	32.3083	32.2197	32.7208	32.3304	32.0262	32.0086	29.7056	30.1428	31.8218
A0A0R4J0I6;Q80XL6;D3YTQ5;A0A087WSI8	Acad11	catabolic process;cellular ketone metabolic process;cellular lipid metabolic process;cellular metabolic process;cellular process;lipid metabolic process;metabolic process;organic acid metabolic process;primary metabolic process;small molecule metabolic process	Acetylation;Completeproteome;FAD;Flavoprotein;Mitochondrion;Oxidoreductase;Peroxisome;Phosphoprotein;Proteomicsidentification;Referenceproteome	Acyl-CoA dehydrogenase family member 11	Verified mitochondrial;NA;Verified mitochondrial;Verified mitochondrial	MIM	Mitochondrial	5	1	0	6	1	6	6	0	4							26.2457	27.1143	26.1391	27.1364	24.7693	25.5898		23.2431					31.9209	30.6088	30.9525	30.8208	30.609	31.2177	33.0792	33.2522	34.4744	33.8256	33.0528	33.31
D3Z7X0;D3Z2B3	Acad12		Completeproteome;FAD;Flavoprotein;Oxidoreductase;Proteomicsidentification;Referenceproteome		NA;NA	Matrix	Mitochondrial	7	1	6	6	6	6	6	6	6	24.9565	26.505	26.6424	27.0089	26.7206	25.9165	31.2871	31.4413	31.067	31.8508	30.863	30.8487	32.3968	32.416	32.6862	32.2792	32.2567	31.9809	31.9986	32.2613	32.6111	32.5591	32.4219	31.9956	29.6669	29.2849	29.7533	29.5364	29.2285	29.1714	27.012	27.699	29.0263
A0A0R4J0P1;Q9D7B6;D3YTT4	Acad8	amine metabolic process;catabolic process;cellular amino acid metabolic process;cellular ketone metabolic process;cellular metabolic process;cellular nitrogen compound metabolic process;cellular process;metabolic process;nitrogen compound metabolic process;organic acid metabolic process;primary metabolic process;small molecule metabolic process	Acetylation;Branched-chainaminoacidcatabolism;Completeproteome;FAD;Flavoprotein;Mitochondrion;Oxidoreductase;Proteomicsidentification;Referenceproteome;Transitpeptide	Isobutyryl-CoA dehydrogenase, mitochondrial	Verified mitochondrial;NA;Verified mitochondrial	Matrix	Mitochondrial	7	1	6	6	6	6	6	6	6	30.0032	30.7846	31.2005	30.9239	30.5929	30.3006	32.0016	31.6675	31.8502	32.0582	31.5413	31.9612	31.299	31.1603	31.3691	31.267	30.867	30.973	33.2362	33.1791	33.4233	33.6576	32.6891	32.7696	32.6198	32.4538	33.0242	32.9755	31.849	32.3135	29.0132	29.3584	30.7723
Q8JZN5	Acad9	cellular component assembly;cellular component organization;cellular macromolecular complex assembly;cellular process;macromolecular complex assembly;protein complex assembly;protein complex biogenesis	Acetylation;Completeproteome;FAD;Flavoprotein;Mitochondrion;Oxidoreductase;Referenceproteome;Transitpeptide	Acyl-CoA dehydrogenase family member 9, mitochondrial	Verified mitochondrial	MIM	Mitochondrial	7	1	6	6	6	6	6	6	6	31.8791	32.3257	32.8892	32.6304	32.3968	32.406	32.7024	32.6895	32.6347	32.813	32.5198	32.8825	32.2702	32.3266	32.3394	32.4253	32.1211	32.4024	34.4415	34.0155	34.382	34.4387	34.1021	34.1937	32.7405	33.3378	33.2814	32.8026	32.5562	32.5096	31.1179	31.4391	33.1188
A0A0R4J083;P51174	Acadl	amine metabolic process;biological regulation;catabolic process;cellular amino acid metabolic process;cellular component assembly;cellular component organization;cellular ketone metabolic process;cellular lipid metabolic process;cellular metabolic process;cellular nitrogen compound metabolic process;cellular process;homeostatic process;lipid metabolic process;macromolecular complex assembly;metab…	Acetylation;Completeproteome;FAD;Fattyacidmetabolism;Flavoprotein;Lipidmetabolism;Mitochondrion;Oxidoreductase;Referenceproteome;Transitpeptide	Long-chain specific acyl-CoA dehydrogenase, mitochondrial	Verified mitochondrial;NA	MIM	Mitochondrial	7	1	6	6	6	6	6	6	6	33.2789	33.5314	33.9849	33.99	33.6553	33.3615	37.3067	37.4168	37.4311	37.3011	37.5321	37.5808	36.7794	36.8126	36.9875	37.0724	36.888	36.8254	36.1243	35.8868	36.1313	36.4137	36.1585	35.9214	35.3168	35.7497	36.03	35.6061	35.3859	34.9967	33.4699	33.5854	35.2041
P45952	Acadm	amine metabolic process;anatomical structure development;biological regulation;biosynthetic process;carbohydrate metabolic process;catabolic process;cell differentiation;cellular amino acid metabolic process;cellular ketone metabolic process;cellular lipid metabolic process;cellular metabolic process;cellular nitrogen compound metabolic process;cellular process;developmental process;energy reserv…	Acetylation;Completeproteome;FAD;Fattyacidmetabolism;Flavoprotein;Lipidmetabolism;Mitochondrion;Oxidoreductase;Referenceproteome;Transitpeptide	Medium-chain specific acyl-CoA dehydrogenase, mitochondrial	Verified mitochondrial	Matrix	Mitochondrial	7	1	6	6	6	6	6	6	6	31.6615	31.8761	32.4863	32.138	32.1108	31.5998	37.71	37.6731	37.5171	37.6669	37.4462	37.4024	36.8654	36.9039	37.0363	37.1025	37.0268	36.6749	37.5784	37.8194	37.9355	37.3135	37.8171	37.2566	35.163	35.2887	35.6082	35.7338	34.9781	34.9773	32.2027	32.8089	34.46
Q07417	Acads	catabolic process;cellular component assembly;cellular component organization;cellular ketone metabolic process;cellular lipid metabolic process;cellular metabolic process;cellular process;lipid metabolic process;macromolecular complex assembly;metabolic process;organic acid metabolic process;primary metabolic process;protein complex assembly;response to chemical stimulus;response to endogenous s…	Acetylation;Completeproteome;FAD;Fattyacidmetabolism;Flavoprotein;Lipidmetabolism;Mitochondrion;Oxidoreductase;Referenceproteome;Transitpeptide	Short-chain specific acyl-CoA dehydrogenase, mitochondrial	Verified mitochondrial	Matrix	Mitochondrial	7	1	6	6	6	6	6	6	6	29.6016	30.1155	31.251	31.1275	30.9919	30.2564	36.1252	36.2268	36.2403	36.3005	36.0348	36.2348	35.0526	35.1567	35.3983	35.4622	35.1248	35.0886	35.6531	35.058	35.5699	36.0007	35.4686	35.6231	35.5547	35.2474	35.6077	35.592	34.9446	35.2813	32.4824	33.2135	34.7634
Q9DBL1;E9Q5L3	Acadsb	cellular ketone metabolic process;cellular lipid metabolic process;cellular metabolic process;cellular process;cofactor metabolic process;lipid metabolic process;metabolic process;organic acid metabolic process;primary metabolic process;small molecule metabolic process	Acetylation;Completeproteome;Directproteinsequencing;FAD;Fattyacidmetabolism;Flavoprotein;Lipidmetabolism;Mitochondrion;Oxidoreductase;Phosphoprotein;Proteomicsidentification;Referenceproteome;Transitpeptide	Short/branched chain specific acyl-CoA dehydrogenase, mitochondrial	Verified mitochondrial;Verified mitochondrial	Matrix	Mitochondrial	7	1	6	6	6	6	6	6	6	30.6896	30.837	31.225	31.2216	31.0303	30.599	32.3885	32.678	33.0588	32.6107	32.553	32.3491	31.4145	31.8429	31.9723	31.7606	31.8699	31.8767	32.8498	32.812	33.147	32.689	32.8571	32.4401	32.6966	32.1396	32.22	32.4526	31.8189	32.6708	29.4073	29.7223	31.2401
P50544;B1AR28	Acadvl	biological regulation;catabolic process;cell differentiation;cellular ketone metabolic process;cellular lipid metabolic process;cellular metabolic process;cellular process;developmental process;homeostatic process;lipid metabolic process;metabolic process;multicellular organismal process;organic acid metabolic process;primary metabolic process;small molecule metabolic process	Acetylation;Completeproteome;FAD;Fattyacidmetabolism;Flavoprotein;Isopeptidebond;Lipidmetabolism;Membrane;Mitochondrion;Mitochondrioninnermembrane;Oxidoreductase;Proteomicsidentification;Referenceproteome;S-nitrosylation;Transitpeptide;Ublconjugation	Very long-chain specific acyl-CoA dehydrogenase, mitochondrial	Verified mitochondrial;Verified mitochondrial	MIM	Mitochondrial	7	1	6	6	6	6	6	6	6	31.1612	31.6359	32.1501	32.3164	31.9563	31.507	37.7718	37.7737	37.7202	37.9233	37.6133	37.6795	36.7839	36.8971	36.9518	36.8052	36.6602	36.4118	35.0428	35.2717	35.3708	35.2813	35.3907	34.8805	34.8497	35.3775	35.1911	35.3996	34.982	34.8792	32.1237	32.6293	34.0597
Q8QZT1	Acat1	anatomical structure development;cellular component assembly;cellular component organization;developmental process;macromolecular complex assembly;protein complex assembly;response to chemical stimulus;response to endogenous stimulus;response to external stimulus;response to extracellular stimulus;response to starvation;response to stimulus;response to stress	Acetylation;Acyltransferase;Completeproteome;Directproteinsequencing;Metal-binding;Mitochondrion;Potassium;Referenceproteome;Transferase;Transitpeptide	Acetyl-CoA acetyltransferase, mitochondrial	Verified mitochondrial	Matrix	Mitochondrial	7	1	6	6	6	6	6	6	6	34.9734	35.0841	35.3699	35.2129	35.4605	35.1067	36.641	36.7874	36.6958	36.6576	36.6277	36.4627	35.9756	36.0556	36.4178	36.4522	36.1092	35.8486	37.2255	36.4191	36.4971	37.5705	36.4801	37.2408	35.3805	36.3092	36.4527	36.2656	35.9216	35.5634	33.1285	33.7067	35.3329
Q3V117;Q91V92;Q3TS02	Acly	biosynthetic process;carbohydrate metabolic process;cellular metabolic process;cellular process;cofactor metabolic process;lipid metabolic process;metabolic process;primary metabolic process	Acetylation;ATP-binding;Completeproteome;Cytoplasm;Isopeptidebond;Lipidbiosynthesis;Lipidmetabolism;Magnesium;Metal-binding;Nucleotide-binding;Phosphoprotein;Proteomicsidentification;Referenceproteome;Transferase;Ublconjugation	ATP-citrate synthase	Ancillary;Ancillary;Ancillary	Matrix	Mitochondrial	7	1	6	6	6	6	6	6	6	32.2292	32.3965	32.0246	31.5503	31.9326	31.8746	31.3415	30.5122	30.6899	31.0195	31.0491	30.8211	28.927	28.9309	29.363	29.3519	29.122	29.3267	27.9001	27.9656	28.2468	28.1946	27.1838	28.0145	25.6016	26.9931	27.0421	27.2177	25.6501	25.2103	29.8778	29.502	28.7668
Q99KI0	Aco2	catabolic process;cellular ketone metabolic process;cellular metabolic process;cellular process;cofactor metabolic process;metabolic process;organic acid metabolic process;small molecule metabolic process	4Fe-4S;Acetylation;Completeproteome;Directproteinsequencing;Iron;Iron-sulfur;Isopeptidebond;Lyase;Metal-binding;Mitochondrion;Phosphoprotein;Pyrrolidonecarboxylicacid;Referenceproteome;Transitpeptide;Tricarboxylicacidcycle;Ublconjugation	Aconitate hydratase, mitochondrial	Verified mitochondrial	Matrix	Mitochondrial	7	1	6	6	6	6	6	6	6	37.586	37.8834	37.9301	37.8937	37.871	37.5875	39.3025	39.417	39.2871	39.3799	39.3605	39.2525	38.6635	38.7946	38.7579	38.6629	38.6011	38.4639	37.8673	37.9087	38.0365	37.8669	37.8753	37.6228	35.853	35.7684	35.9608	35.6893	35.1225	35.2161	34.9697	35.4208	36.7988
Q8VHQ9;A2AVR6	Acot11	biological regulation;cellular ketone metabolic process;cellular lipid metabolic process;cellular metabolic process;cellular process;lipid metabolic process;metabolic process;organic acid metabolic process;primary metabolic process;response to abiotic stimulus;response to stimulus;response to stress;signal transduction;small molecule metabolic process	Completeproteome;Cytoplasm;Hydrolase;Proteomicsidentification;Referenceproteome;Repeat;Serineesterase	Acyl-coenzyme A thioesterase 11	Verified mitochondrial;Verified mitochondrial	Matrix	Mitochondrial	2	1	6	6	0	0	0	0	0	29.3715	29.2546	28.7588	28.1168	28.5387	28.6738	28.0491	27.7403	27.8255	27.5023	28.2172	27.8036
Q9CQR4	Acot13	cellular component assembly;cellular component organization;macromolecular complex assembly;metabolic process;protein complex assembly	3D-structure;Acetylation;Completeproteome;Cytoplasm;Cytoskeleton;Hydrolase;Mitochondrion;Nucleus;Referenceproteome	Acyl-coenzyme A thioesterase 13;Acyl-coenzyme A thioesterase 13, N-terminally processed	Associated	Matrix	Mitochondrial	7	1	6	6	6	6	6	6	6	31.7976	32.2298	32.8209	32.6613	32.4761	32.0417	33.3646	33.5002	33.1146	33.3973	33.1052	33.0054	34.2361	34.4076	34.5486	34.0596	33.9464	33.746	33.5658	33.9067	34.1813	33.6971	33.9352	33.6707	32.1803	32.2417	32.7065	32.2454	32.0838	32.1711	30.1635	30.417	32.103
Q9QYR9	Acot2	cellular ketone metabolic process;cellular lipid metabolic process;cellular metabolic process;cellular process;cofactor metabolic process;lipid metabolic process;metabolic process;organic acid metabolic process;primary metabolic process;small molecule metabolic process	Acetylation;Completeproteome;Hydrolase;Mitochondrion;Referenceproteome;Serineesterase;Transitpeptide	Acyl-coenzyme A thioesterase 2, mitochondrial	Verified mitochondrial	Matrix	Mitochondrial	7	1	6	6	6	6	6	6	6	30.649	31.1446	31.2878	31.3795	31.2225	30.7941	34.0604	34.1256	34.1209	34.5213	34.3157	34.3104	34.3234	34.5275	34.529	34.7589	34.4553	34.1793	33.4229	33.5649	34.0156	33.6123	33.8609	33.2016	27.3867	31.3694	32.0107	31.0874	31.5622	28.7653	31.7092	32.7231	34.2502
Q91V12-2;E9PYH2;Q91V12-4;Q91V12	Acot7	biosynthetic process;catabolic process;cellular ketone metabolic process;cellular lipid metabolic process;cellular metabolic process;cellular nitrogen compound metabolic process;cellular process;cofactor metabolic process;heterocycle metabolic process;lipid metabolic process;metabolic process;nitrogen compound metabolic process;nucleobase-containing compound metabolic process;nucleobase-containin…	3D-structure;Acetylation;Alternativesplicing;Completeproteome;Cytoplasm;Directproteinsequencing;Hydrolase;Proteomicsidentification;Referenceproteome;Repeat;Serineesterase	Cytosolic acyl coenzyme A thioester hydrolase	NA;Verified mitochondrial;NA;Verified mitochondrial	Matrix	Mitochondrial	3	1	6	0	6	0	0	6	0	29.3747	28.6954	28.6565	28.5976	28.7833	28.9159							25.6511	25.2068	25.4771	25.9923	25.6407	25.6527													26.9195	26.2291	26.0027
Q9R0X4	Acot9	cellular metabolic process;cellular process;cofactor metabolic process;metabolic process	Acetylation;Completeproteome;Directproteinsequencing;Hydrolase;Mitochondrion;Referenceproteome;Serineesterase;Transitpeptide	Acyl-coenzyme A thioesterase 9, mitochondrial	Verified mitochondrial	MIM	Mitochondrial	7	1	6	6	6	6	6	6	6	31.7782	32.1625	32.4476	32.2577	32.0659	31.8811	32.0195	31.9495	32.1798	32.3627	31.7135	31.6378	30.7392	30.7004	30.8188	30.9165	30.6019	30.5673	33.3866	32.6593	32.4925	33.7038	32.9041	33.1741	28.322	28.2859	28.3141	27.1205	27.8043	27.0809	32.2397	32.7228	34.075
Q8BP40	Acp6	cell differentiation;cellular lipid metabolic process;cellular metabolic process;cellular process;developmental process;lipid metabolic process;metabolic process;phosphorus metabolic process;primary metabolic process	Alternativesplicing;Completeproteome;Hydrolase;Lipidmetabolism;Mitochondrion;Phospholipidmetabolism;Referenceproteome;Transitpeptide	Lysophosphatidic acid phosphatase type 6	Verified mitochondrial	IMS	Mitochondrial	7	1	6	6	6	6	6	6	6	29.2785	29.9772	30.1408	29.7756	29.7108	29.3715	29.1031	29.1613	29.5149	29.3944	28.7544	29.0598	29.2456	29.0577	29.2941	29.2569	29.0982	28.2389	31.8092	31.652	31.8701	32.0718	31.7612	31.6836	31.5944	30.809	30.8828	30.811	30.1271	30.5401	29.5185	30.1611	31.7138
Q8VCW8	Acsf2	cellular ketone metabolic process;cellular lipid metabolic process;cellular metabolic process;cellular process;lipid metabolic process;metabolic process;organic acid metabolic process;primary metabolic process;small molecule metabolic process	Acetylation;ATP-binding;Completeproteome;Fattyacidmetabolism;Ligase;Lipidmetabolism;Mitochondrion;Nucleotide-binding;Referenceproteome;Transitpeptide	Acyl-CoA synthetase family member 2, mitochondrial	Verified mitochondrial	Matrix	Mitochondrial	7	1	6	6	6	6	6	6	5	32.1314	32.5012	32.9473	32.995	32.7275	32.4677	33.7125	33.2696	33.177	33.6006	33.0612	33.4846	30.2791	30.4357	30.3765	30.9758	29.9224	29.8396	30.4494	31.8181	32.2387	31.1498	32.2104	30.5694	35.7128	35.1523	35.6291	35.7965	34.9123	35.3065	33.6555	34.3507	35.809
Q3URE1;A0A1D5RMC8	Acsf3	biosynthetic process;catabolic process;cellular ketone metabolic process;cellular lipid metabolic process;cellular metabolic process;cellular process;lipid metabolic process;metabolic process;organic acid metabolic process;primary metabolic process;small molecule metabolic process	Alternativesplicing;ATP-binding;Completeproteome;Fattyacidmetabolism;Ligase;Lipidmetabolism;Mitochondrion;Nucleotide-binding;Referenceproteome;Transitpeptide	Acyl-CoA synthetase family member 3, mitochondrial	Verified mitochondrial;Verified mitochondrial	Matrix	Mitochondrial	7	1	6	6	6	6	6	6	6	30.2881	30.6563	30.9525	30.839	30.525	30.4079	33.0731	32.7748	32.8023	33.042	32.6463	32.6962	30.5539	30.4666	30.6966	30.9009	30.3061	30.2768	32.2732	32.162	32.5163	32.4719	32.3973	32.2032	31.2397	31.0934	31.5956	31.3697	30.8415	31.0383	29.234	29.8242	31.3566
P41216;D3Z041	Acsl1	biological regulation;biosynthetic process;catabolic process;cellular ketone metabolic process;cellular lipid metabolic process;cellular metabolic process;cellular process;glycerol ether metabolic process;lipid metabolic process;metabolic process;organic acid metabolic process;primary metabolic process;regulation of protein modification process;response to chemical stimulus;response to drug;respo…	Acetylation;ATP-binding;Completeproteome;Directproteinsequencing;Endoplasmicreticulum;Fattyacidmetabolism;Glycoprotein;Ligase;Lipidmetabolism;Magnesium;Membrane;Microsome;Mitochondrion;Mitochondrionoutermembrane;Nitration;Nucleotide-binding;Peroxisome;Phosphoprotein;Proteomicsidentification;Referenceproteome;Signal-anchor;Transmembrane;Transmembranehelix	Long-chain-fatty-acid--CoA ligase 1	Verified mitochondrial;Verified mitochondrial	MOM	Mitochondrial	7	1	6	6	6	6	6	6	6	29.8395	30.0665	30.345	30.012	30.3502	30.0295	34.6525	35.0792	34.7008	34.8578	34.6179	34.3687	34.6781	34.5428	34.9265	34.6494	34.7081	34.5869	32.3196	33.4159	33.6541	32.1145	33.6357	32.2189	34.9819	34.9476	35.5189	35.7491	34.7023	35.1575	28.2212	27.7833	29.0614
Q9CZW4;E9PUC2	Acsl3	anatomical structure development;biological regulation;biosynthetic process;cellular component assembly;cellular component organization;cellular ketone metabolic process;cellular lipid metabolic process;cellular metabolic process;cellular process;developmental process;lipid metabolic process;macromolecular complex assembly;metabolic process;multicellular organismal process;organic acid metabolic …	ATP-binding;Completeproteome;Endoplasmicreticulum;Fattyacidmetabolism;Ligase;Lipidmetabolism;Magnesium;Membrane;Microsome;Mitochondrion;Mitochondrionoutermembrane;Nucleotide-binding;Peroxisome;Phosphoprotein;Proteomicsidentification;Referenceproteome;Signal-anchor;Transmembrane;Transmembranehelix	Long-chain-fatty-acid--CoA ligase 3	Verified mitochondrial;Verified mitochondrial		Mitochondrial	2	1	6	0	0	0	2	0	0	26.8924	27.4613	27.4054	27.2609	27.4768	27.4377																						22.2969		22.9006
Q9QUJ7-2;Q9QUJ7	Acsl4	anatomical structure development;biological regulation;biosynthetic process;cell differentiation;cellular ketone metabolic process;cellular lipid metabolic process;cellular metabolic process;cellular process;developmental process;establishment of localization;glycerol ether metabolic process;lipid metabolic process;lipid transport;metabolic process;multicellular organismal process;organic acid me…	Alternativesplicing;ATP-binding;Completeproteome;Endoplasmicreticulum;Fattyacidmetabolism;Ligase;Lipidmetabolism;Magnesium;Membrane;Microsome;Mitochondrion;Mitochondrionoutermembrane;Nucleotide-binding;Peroxisome;Referenceproteome;Signal-anchor;Transmembrane;Transmembranehelix	Long-chain-fatty-acid--CoA ligase 4	NA;Verified mitochondrial		Mitochondrial	4	1	6	0	0	6	6	6	0	25.1951	24.9374	25.8143	24.9015	25.3159	25.4901													24.8363	24.9735	24.6227	24.6092	25.5711	24.7225	27.898	27.1486	28.0244	26.3717	26.7053	26.9528	26.2496	26.1471	26.2003
Q8JZR0	Acsl5	cellular ketone metabolic process;cellular lipid metabolic process;cellular metabolic process;cellular process;lipid metabolic process;metabolic process;organic acid metabolic process;primary metabolic process;small molecule metabolic process	Acetylation;ATP-binding;Completeproteome;Endoplasmicreticulum;Fattyacidmetabolism;Ligase;Lipidmetabolism;Magnesium;Membrane;Mitochondrion;Mitochondrionoutermembrane;Nucleotide-binding;Referenceproteome;Signal-anchor;Transmembrane;Transmembranehelix	Long-chain-fatty-acid--CoA ligase 5	Verified mitochondrial		Mitochondrial	4	1	0	6	0	2	6	6	0							29.3209	29.4912	29.6023	28.479	29.3106	29.2499								24.7291			25.7215		31.4686	31.7658	32.6346	32.4468	31.5602	31.5625	26.6803	26.7175	27.0807
Q5ICG5;Q8R1X1;Q5F2C5;Q8BYJ0;E9Q7Y2	Acsl6	cell proliferation;cellular ketone metabolic process;cellular lipid metabolic process;cellular metabolic process;cellular process;lipid metabolic process;metabolic process;organic acid metabolic process;primary metabolic process;small molecule metabolic process	Completeproteome;Proteomicsidentification;Referenceproteome		Ancillary;Ancillary;Ancillary;Ancillary;Ancillary	MOM	Mitochondrial	3	1	6	0	5	0	0	0	5	32.1008	32.2741	32.5739	32.6343	32.4062	32.3389							23.8947	22.3948	22.3367	24.1075		22.8249
Q91WC3;Q91WC3-2	Acsl6	anatomical structure development;biological regulation;biosynthetic process;cell development;cell proliferation;cellular ketone metabolic process;cellular lipid metabolic process;cellular metabolic process;cellular process;developmental process;establishment of localization;glycerol ether metabolic process;lipid metabolic process;lipid transport;metabolic process;organic acid metabolic process;or…	Alternativesplicing;ATP-binding;Completeproteome;Endoplasmicreticulum;Fattyacidmetabolism;Ligase;Lipidmetabolism;Magnesium;Membrane;Microsome;Mitochondrion;Mitochondrionoutermembrane;Nucleotide-binding;Peroxisome;Referenceproteome;Signal-anchor;Transmembrane;Transmembranehelix	Long-chain-fatty-acid--CoA ligase 6	Ancillary;NA	MOM	Mitochondrial	1	0.5	3	0	0	0	0	0	0				23.9784	23.7833	23.3826
Q91VA0;D3Z106;Q91VA0-2	Acsm1	biosynthetic process;cellular ketone metabolic process;cellular lipid metabolic process;cellular metabolic process;cellular process;lipid metabolic process;metabolic process;organic acid metabolic process;primary metabolic process;small molecule metabolic process	Acetylation;Alternativesplicing;ATP-binding;Completeproteome;Directproteinsequencing;Fattyacidmetabolism;GTP-binding;Ligase;Lipidmetabolism;Magnesium;Metal-binding;Mitochondrion;Nucleotide-binding;Proteomicsidentification;Referenceproteome;Transitpeptide	Acyl-coenzyme A synthetase ACSM1, mitochondrial	Verified mitochondrial;Verified mitochondrial;NA	Matrix	Mitochondrial	5	1	0	3	3	6	6	4	0							25.8552		25.1368			24.3905	25.9876	25.3561	25.4892				33.9828	35.4946	35.7952	34.1188	35.5024	33.8978	35.9293	35.4994	35.8681	35.3615	35.2337	35.446		24.6216	26.1231
Q8K0L3;Q8K0L3-2;Q8K0L3-3	Acsm2	cellular ketone metabolic process;cellular lipid metabolic process;cellular metabolic process;cellular process;lipid metabolic process;metabolic process;organic acid metabolic process;primary metabolic process;small molecule metabolic process	Alternativesplicing;ATP-binding;Completeproteome;Fattyacidmetabolism;Ligase;Lipidmetabolism;Magnesium;Metal-binding;Mitochondrion;Nucleotide-binding;Referenceproteome;Transitpeptide	Acyl-coenzyme A synthetase ACSM2, mitochondrial	Ancillary;NA;NA	Matrix	Mitochondrial	5	1	0	0	1	6	1	5	2													26.2248						38.0888	36.2886	36.7211	38.3376	36.3791	37.9702	25.3143						28.0969	24.8595	31.8552
Q3UNX5;Q3UNX5-2	Acsm3	biosynthetic process;cellular ketone metabolic process;cellular lipid metabolic process;cellular metabolic process;cellular process;lipid metabolic process;metabolic process;organic acid metabolic process;primary metabolic process;small molecule metabolic process	Acetylation;Alternativesplicing;ATP-binding;Completeproteome;Fattyacidmetabolism;Ligase;Lipidmetabolism;Magnesium;Metal-binding;Mitochondrion;Nucleotide-binding;Referenceproteome;Transitpeptide	Acyl-coenzyme A synthetase ACSM3, mitochondrial	Verified mitochondrial;NA	Matrix	Mitochondrial	4	1	0	6	0	6	6	2	0							31.2505	31.5205	31.1881	30.9406	30.7256	30.9308							36.1908	26.3734	33.6098	36.3453	33.6754	36.1235	31.9603	31.2421	31.6098	32.1582	31.1377	31.6298		24.0444	28.3535
Q8BGA8;A0A140LHR8	Acsm5	cellular ketone metabolic process;cellular lipid metabolic process;cellular metabolic process;cellular process;lipid metabolic process;metabolic process;organic acid metabolic process;primary metabolic process;small molecule metabolic process	Acetylation;Alternativesplicing;ATP-binding;Completeproteome;Fattyacidmetabolism;Ligase;Lipidmetabolism;Magnesium;Metal-binding;Mitochondrion;Nucleotide-binding;Referenceproteome;Transitpeptide	Acyl-coenzyme A synthetase ACSM5, mitochondrial	Unclassified;Unclassified	Matrix	Mitochondrial	4	1	0	6	6	6	6	0	0							26.8884	27.3005	27.5639	26.6392	26.3002	26.6118	26.3252	23.3776	23.6152	27.1246	24.4461	27.0276	33.1133	33.021	33.3978	33.9384	33.3122	33.5586	33.7101	32.8912	33.7198	33.4626	32.8184	33.319
Q99NB1	Acss1	biosynthetic process;cellular ketone metabolic process;cellular metabolic process;cellular process;cofactor metabolic process;metabolic process;organic acid metabolic process;small molecule metabolic process	Acetylation;ATP-binding;Completeproteome;Ligase;Mitochondrion;Nucleotide-binding;Referenceproteome;Transitpeptide	Acetyl-coenzyme A synthetase 2-like, mitochondrial	Verified mitochondrial	MIM	Mitochondrial	6	1	6	6	6	6	0	6	6	30.5197	30.7426	31.2157	30.7787	30.9195	30.6873	33.1923	33.0259	32.8139	32.4678	32.7848	32.8469	33.7146	34.229	34.5541	34.1491	34.2158	33.9551	34.0117	34.784	35.1651	34.4346	34.7942	33.8376							31.4962	31.4689	33.338
Q14DH7;Q14DH7-2	Acss3		Acetylation;Alternativesplicing;ATP-binding;Completeproteome;Ligase;Mitochondrion;Nucleotide-binding;Referenceproteome;Transitpeptide	Acyl-CoA synthetase short-chain family member 3, mitochondrial	Verified mitochondrial;NA	Matrix	Mitochondrial	5	1	3	6	0	6	6	0	6	22.9601	24.3645				23.2417	32.7976	32.8648	32.8116	31.9591	31.9173	32.8485							29.6809	29.6821	30.8392	29.1147	29.9883	29.2729	29.5314	32.2423	32.8173	31.4863	31.8921	29.777
P60710;E9Q1F2;E9Q5F4;G3UZ07	Actb;Actg1	anatomical structure development;anatomical structure morphogenesis;biological adhesion;biological regulation;cell adhesion;cellular component morphogenesis;cellular component organization;cellular process;chromatin modification;chromatin organization;chromosome organization;cytoskeleton organization;developmental process;homeostatic process;organelle organization	Acetylation;ATP-binding;Completeproteome;Cytoplasm;Cytoskeleton;Directproteinsequencing;Methylation;Nucleotide-binding;Oxidation;Proteomicsidentification;Referenceproteome;Ublconjugation	Actin, cytoplasmic 1;Actin, cytoplasmic 1, N-terminally processed	Verified mitochondrial;Verified mitochondrial;Verified mitochondrial;Ancillary		Mitochondrial	4	1	6	0	0	5	5	6	0	30.5134	30.5322	30.1258	29.62	30.0598	30.4121													25.092		25.6019	24.517	26.2271	25.8101	25.2314		25.7758	25.7326	24.2881	24.8845	30.1589	30.394	30.1231
Q9D0L4;Q9D0L4-2	Adck1		Alternativesplicing;ATP-binding;Completeproteome;Kinase;Nucleotide-binding;Referenceproteome;Secreted;Serine/threonine-proteinkinase;Signal;Transferase	Uncharacterized aarF domain-containing protein kinase 1	Ancillary;NA	unknown	Mitochondrial	7	1	6	6	6	6	6	6	6	28.242	28.5733	29.0305	29.0491	28.5374	28.6196	29.2867	29.2521	29.3511	29.5455	29.4107	29.3433	28.8281	28.7873	29.0073	29.0494	28.5359	28.6466	28.3204	28.3669	28.9999	28.5212	28.3829	28.1525	26.4583	26.4913	25.6998	25.0033	25.7182	24.5253	26.1407	26.715	28.2794
A0A0R4J1X6;Q6NSR3;E9QL72	Adck2		ATP-binding;Completeproteome;Kinase;Membrane;Nucleotide-binding;Proteomicsidentification;Referenceproteome;Serine/threonine-proteinkinase;Transferase;Transmembrane;Transmembranehelix	Uncharacterized aarF domain-containing protein kinase 2	Ancillary;NA;Ancillary	MIM	Mitochondrial	2	1	0	5	0	6	0	0	0							23.0228	22.6221		22.9292	22.4757	22.9079							25.6536	26.4188	27.4797	26.1972	26.8254	26.0397
Q60936;F7B1B6;Q60936-2	Adck3	biosynthetic process;cellular ketone metabolic process;cellular metabolic process;cellular process;cofactor metabolic process;metabolic process;phosphorus metabolic process;small molecule metabolic process	Alternativesplicing;ATP-binding;Completeproteome;Membrane;Mitochondrion;Nucleotide-binding;Proteomicsidentification;Referenceproteome;Transferase;Transitpeptide;Transmembrane;Transmembranehelix;Ubiquinonebiosynthesis	Atypical kinase ADCK3, mitochondrial	Verified mitochondrial;Verified mitochondrial;NA	MIM	Mitochondrial	7	1	6	6	6	6	6	6	6	29.1153	29.7281	29.9337	29.7767	29.5007	29.1312	34.3358	34.6911	34.3791	34.1096	34.118	34.1674	33.6606	33.8912	33.9998	33.8256	33.7473	33.6192	32.289	32.0786	32.1131	32.3376	32.3652	31.6559	33.2473	33.3366	33.5278	33.0352	33.0896	32.911	27.6232	28.5665	30.3399
Q566J8;E9QLB8;A0A0R4J1X1	Adck4		Cellmembrane;Completeproteome;Cytoplasm;Kinase;Membrane;Mitochondrion;Proteomicsidentification;Referenceproteome;Serine/threonine-proteinkinase;Transferase;Transmembrane;Transmembranehelix	AarF domain-containing protein kinase 4	NA;Verified mitochondrial;Verified mitochondrial	MIM	Mitochondrial	6	1	6	6	4	6	6	5	0	25.957	26.5422	26.9421	26.8143	27.045	26.2168	26.5017	26.4738	26.4134	30.5923	26.4502	26.7331	24.4722	23.6375	24.641		23.895		28.2889	27.9475	28.4209	28.5532	28.4099	28.4306	27.4979	27.8739	28.2114	27.4059	27.3187	27.8731	26.6455	27.0253	28.933
E0CXW2;E9PUK2;Q80V03;Q80V03-2	Adck5		Alternativesplicing;Completeproteome;Kinase;Membrane;Proteomicsidentification;Referenceproteome;Serine/threonine-proteinkinase;Transferase;Transmembrane;Transmembranehelix	Uncharacterized aarF domain-containing protein kinase 5	Ancillary;Ancillary;NA;NA	unknown	Mitochondrial	6	1	6	0	5	6	6	2	6	22.6085	23.6637	24.8147	24.8961	25.4424	24.1962							23.474	23.4357	23.765	24.7448	24.244		27.8559	28.2856	28.2978	28.6697	28.2651	27.9659	28.8062	27.9666	28.4641	28.2181	26.9165	27.9945	22.9659		25.178
A0A087WRE7;Q8R0N6;Q8R0N6-2	Adhfe1	establishment of localization;hydrogen transport;transport	Acetylation;Alternativesplicing;Completeproteome;Mitochondrion;Oxidoreductase;Proteomicsidentification;Referenceproteome;Transitpeptide	Hydroxyacid-oxoacid transhydrogenase, mitochondrial	Verified mitochondrial;Verified mitochondrial;NA	Matrix	Mitochondrial	7	1	6	6	6	6	6	6	6	28.0691	28.6117	29.0974	28.9478	29.013	28.5048	32.8433	33.3346	33.3754	32.494	32.8776	32.7131	30.7569	31.1598	31.2987	30.7345	31.1256	30.4952	33.8291	33.7683	34.1198	34.0658	33.9836	33.5985	32.4506	32.2394	32.5546	32.5997	31.5834	32.429	25.1087	25.4278	28.4457
Q6PDY2	Ado		Completeproteome;Dioxygenase;Iron;Metal-binding;Oxidoreductase;Referenceproteome	2-aminoethanethiol dioxygenase	Verified mitochondrial		Mitochondrial	7	1	6	6	6	6	6	6	3	28.6677	29.295	29.2506	28.5109	28.4882	28.3077	27.059	26.8586	26.9248	26.9863	25.1707	25.0045	24.2919	24.6528	23.9808	24.2072	24.9453	24.8604	27.8357	27.4555	26.1856	25.8647	25.8347	25.8509	27.026	26.8704	27.2157	27.3607	26.556	27.3729	25.8434	27.3721	26.9299
Q8CG72;Q8CG72-2	Adprhl2	cellular process;response to chemical stimulus;response to oxidative stress;response to stimulus;response to stress	3D-structure;Alternativesplicing;Completeproteome;Cytoplasm;Hydrolase;Magnesium;Metal-binding;Mitochondrion;Nucleus;Referenceproteome;Transitpeptide	Poly(ADP-ribose) glycohydrolase ARH3	Verified mitochondrial;NA		Mitochondrial	4	1	6	6	0	6	0	6	0	27.6802	27.9013	27.4332	26.6068	26.4032	27.3255	25.151	24.8827	23.9234	25.1257	24.104	24.0341							26.5382	25.8066	26.6763	26.2982	26.6174	26.6476							27.1077	26.9292	28.1485
P46664	Adss	amine metabolic process;biosynthetic process;cellular amino acid metabolic process;cellular ketone metabolic process;cellular metabolic process;cellular nitrogen compound metabolic process;cellular process;heterocycle metabolic process;metabolic process;nitrogen compound metabolic process;nucleobase-containing compound metabolic process;nucleobase-containing small molecule metabolic process;nucle…	Completeproteome;Cytoplasm;GTP-binding;Ligase;Magnesium;Metal-binding;Nucleotide-binding;Purinebiosynthesis;Referenceproteome	Adenylosuccinate synthetase isozyme 2	Verified mitochondrial		Mitochondrial	3	0.833333	5	0	0	5	0	5	0	25.5467	26.3884		24.5957	24.4723	25.3776													23.2653	23.226	23.2504		24.01	23.6475							24.9049	23.7064
Q920A7;Q920A7-2	Afg3l1	cellular component organization;cellular membrane organization;cellular metabolic process;cellular process;macromolecule metabolic process;membrane fusion;membrane organization;metabolic process;mitochondrion organization;organelle fusion;organelle organization;primary metabolic process;protein maturation;protein metabolic process	Alternativesplicing;ATP-binding;Completeproteome;Hydrolase;Membrane;Metal-binding;Metalloprotease;Mitochondrion;Nucleotide-binding;Protease;Referenceproteome;Transmembrane;Transmembranehelix;Zinc	AFG3-like protein 1	NA;NA	MIM	Mitochondrial	7	1	6	6	6	6	6	6	6	25.152	26.3264	26.8617	26.5088	26.4882	26.3633	29.0734	29.1384	28.9401	29.3988	28.8225	29.1352	27.3926	27.6484	28.0921	27.638	27.4181	27.3875	29.9232	29.5782	29.5419	30.1974	29.7055	29.8032	29.3175	29.1015	29.2954	29.4388	28.6979	28.9187	27.2752	27.8517	29.5663
Q8JZQ2	Afg3l2	anatomical structure development;anatomical structure morphogenesis;biological regulation;cell development;cellular component morphogenesis;cellular component organization;cellular membrane organization;cellular metabolic process;cellular process;death;developmental process;macromolecule metabolic process;membrane fusion;membrane organization;metabolic process;mitochondrion organization;organelle…	ATP-binding;Completeproteome;Directproteinsequencing;Diseasemutation;Hydrolase;Membrane;Metal-binding;Metalloprotease;Mitochondrion;Nucleotide-binding;Protease;Referenceproteome;Transmembrane;Transmembranehelix;Zinc	AFG3-like protein 2	Verified mitochondrial	MIM	Mitochondrial	7	1	6	6	6	6	6	6	6	32.7741	33.0756	33.4616	33.4452	33.0343	32.9473	33.0112	32.9849	32.7007	32.7954	32.8026	32.5286	32.7114	32.8043	32.721	32.7119	32.4744	32.5581	32.7941	32.4716	32.4878	32.7197	32.4509	32.2634	31.8404	31.5556	31.885	31.8094	30.974	31.209	31.4877	31.6397	33.3264
Q9ESW4	Agk	biological regulation;biosynthetic process;cellular lipid metabolic process;cellular metabolic process;cellular process;lipid metabolic process;metabolic process;phosphorus metabolic process;primary metabolic process;regulation of protein modification process;response to stimulus;signal transduction	Alternativesplicing;ATP-binding;Completeproteome;Kinase;Membrane;Mitochondrion;Nucleotide-binding;Referenceproteome;Transferase;Transitpeptide	Acylglycerol kinase, mitochondrial	Verified mitochondrial	MIM	Mitochondrial	7	1	6	6	6	6	6	6	6	31.8016	32.0929	32.4273	32.0313	32.3635	32.042	29.3693	30.089	29.9761	29.6404	29.5748	29.3577	29.8058	30.0776	30.4911	30.2002	30.0816	29.7275	31.0522	30.3684	31.4072	30.958	30.8218	30.1891	29.2588	29.0311	29.5864	29.3748	28.478	28.0908	30.1323	31.0121	32.4007
A2AS89	Agmat	amine metabolic process;biosynthetic process;cellular metabolic process;cellular nitrogen compound metabolic process;cellular process;metabolic process;nitrogen compound metabolic process	Acetylation;Completeproteome;Hydrolase;Manganese;Metal-binding;Mitochondrion;Putrescinebiosynthesis;Referenceproteome;Spermidinebiosynthesis;Transitpeptide	Agmatinase, mitochondrial	Verified mitochondrial	Matrix	Mitochondrial	1	1	0	0	0	0	6	0	0																									31.7071	31.7549	32.6605	32.0468	31.9808	31.1833
Q8K4X7	Agpat4	biosynthetic process;cellular lipid metabolic process;cellular metabolic process;cellular process;glycerol ether metabolic process;lipid metabolic process;metabolic process;primary metabolic process;small molecule metabolic process	Acyltransferase;Completeproteome;Lipidbiosynthesis;Lipidmetabolism;Membrane;Phospholipidbiosynthesis;Phospholipidmetabolism;Referenceproteome;Transferase;Transmembrane;Transmembranehelix	1-acyl-sn-glycerol-3-phosphate acyltransferase delta	Verified mitochondrial	MOM	Mitochondrial	3	1	4	0	6	6	0	0	0			24.5167	23.9237	24.8873	24.7613							27.2001	27.5056	27.2749	27.0756	27.3482	27.548	26.1095	26.851	27.5601	27.2699	26.6905	26.3445
Q9D1E8;F8WGD9	Agpat5	biosynthetic process;cell differentiation;cellular lipid metabolic process;cellular metabolic process;cellular process;developmental process;glycerol ether metabolic process;lipid metabolic process;metabolic process;primary metabolic process;small molecule metabolic process	Acyltransferase;Completeproteome;Endoplasmicreticulum;Lipidbiosynthesis;Lipidmetabolism;Membrane;Mitochondrion;Nucleus;Phospholipidbiosynthesis;Phospholipidmetabolism;Proteomicsidentification;Referenceproteome;Transferase;Transmembrane;Transmembranehelix	1-acyl-sn-glycerol-3-phosphate acyltransferase epsilon	Verified mitochondrial;Verified mitochondrial	MOM	Mitochondrial	7	1	6	5	4	6	6	6	6	28.8644	29.3349	29.8616	28.9709	29.5666	29.1131	24.0196	24.0212	24.4081	22.8597	23.0031		24.6727	25.7914	25.3801	23.622			27.7315	27.722	28.0616	28.0655	27.7401	26.9532	26.1366	25.1417	26.457	25.0699	25.2153	25.1932	27.5307	28.0979	29.3795
O35423-2;O35423	Agxt	amine metabolic process;biosynthetic process;catabolic process;cellular aldehyde metabolic process;cellular amino acid metabolic process;cellular ketone metabolic process;cellular metabolic process;cellular nitrogen compound metabolic process;cellular process;establishment of localization;ion transport;metabolic process;nitrogen compound metabolic process;organic acid metabolic process;organic ac…	3D-structure;Acetylation;Alternativeinitiation;Aminotransferase;Completeproteome;Mitochondrion;Peroxisome;Pyridoxalphosphate;Referenceproteome;Transferase;Transitpeptide	Serine--pyruvate aminotransferase, mitochondrial	NA;Unclassified	Matrix	Mitochondrial	1	1	0	0	0	0	6	0	0																									33.7237	34.4257	35.0597	33.3685	33.7774	33.4354
Q3UEG6	Agxt2	amine metabolic process;biological regulation;biosynthetic process;catabolic process;cellular aldehyde metabolic process;cellular amino acid metabolic process;cellular ketone metabolic process;cellular metabolic process;cellular nitrogen compound metabolic process;cellular process;metabolic process;nitrogen compound metabolic process;organic acid metabolic process;primary metabolic process;small …	Acetylation;Aminotransferase;Completeproteome;Mitochondrion;Pyridoxalphosphate;Referenceproteome;Transferase;Transitpeptide	Alanine--glyoxylate aminotransferase 2, mitochondrial	Verified mitochondrial	Matrix	Mitochondrial	4	1	0	2	0	6	6	2	0							22.8593		24.3848										33.3623	33.3836	33.6802	34.2107	33.3423	33.3489	35.1408	34.1772	34.6288	34.928	33.8119	34.3692			24.8729
Q80SW1	Ahcyl1	amine metabolic process;biological regulation;cellular amino acid metabolic process;cellular ketone metabolic process;cellular metabolic process;cellular nitrogen compound metabolic process;cellular process;cofactor metabolic process;establishment of localization;heterocycle metabolic process;macromolecule metabolic process;metabolic process;mRNA metabolic process;mRNA processing;nitrogen compoun…	Acetylation;Completeproteome;Directproteinsequencing;Endoplasmicreticulum;Hydrolase;NAD;One-carbonmetabolism;Phosphoprotein;Referenceproteome	Putative adenosylhomocysteinase 2	Not reported mitochondrial	MOM	Mitochondrial	4	1	6	4	0	6	0	6	0	32.9346	32.9681	32.4428	32.0632	32.6434	32.7138	23.1975			22.4163	23.4165	22.9286							26.2569	26.5433	24.7199	27.4621	27.1046	25.9881							28.4133	28.835	28.3865
Q9Z0X1;B1AU25	Aifm1	biological regulation;cell death;cell differentiation;cellular component assembly;cellular component organization;cellular homeostasis;cellular macromolecular complex assembly;cellular process;death;developmental process;homeostatic process;macromolecular complex assembly;mitochondrion organization;organelle organization;protein complex assembly;protein complex biogenesis;response to chemical sti…	3D-structure;Acetylation;Apoptosis;Completeproteome;Cytoplasm;Directproteinsequencing;DNA-binding;FAD;Flavoprotein;Isopeptidebond;Membrane;Mitochondrion;Mitochondrioninnermembrane;NAD;Nucleus;Oxidoreductase;Phosphoprotein;Proteomicsidentification;Referenceproteome;Transitpeptide;Ublconjugation	Apoptosis-inducing factor 1, mitochondrial	Verified mitochondrial;Verified mitochondrial	MIM	Mitochondrial	7	1	6	6	6	6	6	6	6	31.8845	31.8588	32.4789	32.4395	32.0866	31.7857	34.2844	34.3427	34.2066	34.1329	34.0575	34.0381	33.7805	33.5293	33.6933	33.4593	33.3847	33.4756	35.0025	34.8055	35.1902	35.271	34.968	34.8001	34.7322	34.4592	34.825	34.6531	34.1108	34.3161	31.7955	32.2452	33.5329
Q8BUE4;Q8BUE4-2	Aifm2	biological regulation;cellular component organization;cellular process;mitochondrion organization;organelle organization	Alternativesplicing;Completeproteome;Cytoplasm;DNA-binding;FAD;Flavoprotein;Lipoprotein;Membrane;Mitochondrion;Mitochondrionoutermembrane;Myristate;Oxidoreductase;Referenceproteome;Transmembrane;Transmembranehelix	Apoptosis-inducing factor 2	Verified mitochondrial;NA	Membrane	Mitochondrial	4	1	1	6	0	0	5	1	0					23.5899		25.6921	25.0009	26.4176	25.9082	26.3669	26.3759													33.0392	32.9545	32.9619	32.3337		32.0439			23.5599
Q3TY86-3;Q3TY86-2;Q3TY86	Aifm3	biological regulation;cellular homeostasis;cellular process;homeostatic process	2Fe-2S;Alternativesplicing;Apoptosis;Completeproteome;Electrontransport;FAD;Flavoprotein;Iron;Iron-sulfur;Metal-binding;Mitochondrion;Oxidoreductase;Referenceproteome;Transport	Apoptosis-inducing factor 3	NA;NA;Verified mitochondrial	MIM	Mitochondrial	1	1	6	0	0	0	0	0	0	27.8588	28.026	27.0648	27.0946	26.6317	27.1252
Q9WTP6-2;Q9WTP6	Ak2	anatomical structure development;biosynthetic process;cellular metabolic process;cellular nitrogen compound metabolic process;cellular process;developmental process;generation of precursor metabolites and energy;heterocycle metabolic process;metabolic process;nitrogen compound metabolic process;nucleobase-containing compound metabolic process;nucleobase-containing small molecule metabolic process…	Acetylation;Alternativesplicing;ATP-binding;Completeproteome;Directproteinsequencing;Disulfidebond;Kinase;Mitochondrion;Nucleotide-binding;Phosphoprotein;Referenceproteome;Transferase	Adenylate kinase 2, mitochondrial;Adenylate kinase 2, mitochondrial, N-terminally processed	NA;Verified mitochondrial	IMS	Mitochondrial	7	1	6	6	6	6	6	6	6	30.1758	30.5359	30.9759	30.6365	30.5453	30.2007	33.4222	33.4601	33.9147	33.966	33.6456	33.6606	31.7137	31.6732	32.0182	31.7202	31.613	31.4642	34.6235	34.1908	34.2031	34.787	34.0312	34.5383	34.6608	34.4847	35.0613	34.8668	34.18	34.4949	32.6385	33.0149	34.5161
F7BP55	Ak2	cellular metabolic process;cellular nitrogen compound metabolic process;cellular process;metabolic process;nitrogen compound metabolic process;nucleobase-containing compound metabolic process;primary metabolic process	Completeproteome;Proteomicsidentification;Referenceproteome		Verified mitochondrial		Mitochondrial	4	1	0	5	0	6	6	4	0							23.2738	23.186	23.9057	23.9182	23.6779								25.0316	24.8677	25.1578	25.3622	24.4735	25.1477	26.0636	26.3401	26.3485	26.0383	26.0551	25.8567	23.7869	23.5724	25.3853
Q9WTP7	Ak3	biosynthetic process;cellular metabolic process;cellular nitrogen compound metabolic process;cellular process;heterocycle metabolic process;metabolic process;nitrogen compound metabolic process;nucleobase-containing compound metabolic process;nucleobase-containing small molecule metabolic process;nucleoside metabolic process;nucleotide metabolic process;primary metabolic process;small molecule me…	Acetylation;Completeproteome;GTP-binding;Kinase;Mitochondrion;Nucleotide-binding;Referenceproteome;Transferase	GTP:AMP phosphotransferase AK3, mitochondrial	Verified mitochondrial	Matrix	Mitochondrial	7	1	6	6	6	6	6	6	6	32.9505	33.222	33.5007	33.3126	33.0388	32.8578	33.8379	33.4132	33.2025	33.9057	33.4636	33.3256	32.5395	32.2947	32.5719	32.2889	32.0437	32.1655	34.8273	34.5308	34.7192	34.8127	34.3966	34.2581	34.6965	34.5926	34.8426	34.4779	34.0542	34.188	31.3739	31.725	33.3128
Q9WUR9;F6TEU8	Ak4	anatomical structure development;biosynthetic process;cellular metabolic process;cellular nitrogen compound metabolic process;cellular process;developmental process;heterocycle metabolic process;metabolic process;nitrogen compound metabolic process;nucleobase-containing compound metabolic process;nucleobase-containing small molecule metabolic process;nucleotide metabolic process;phosphorus metabo…	Acetylation;ATP-binding;Completeproteome;GTP-binding;Kinase;Mitochondrion;Nucleotide-binding;Proteomicsidentification;Referenceproteome;Transferase	Adenylate kinase 4, mitochondrial	Verified mitochondrial;Verified mitochondrial	Matrix	Mitochondrial	7	1	6	6	6	6	6	6	6	32.0515	32.3745	32.8067	32.8403	32.6712	32.3348	24.864	24.5539	25.2215	25.4789	24.8772	25.2401	30.8601	31.0874	31.5532	31.3371	31.0312	30.6982	34.7807	34.8022	35.1495	35.0012	34.8936	34.646	31.557	31.2888	31.5937	31.6117	30.9606	31.2602	26.9055	26.7371	28.3523
O08715;O08715-4;O08715-6;O08715-2;O08715-5;O08715-3	Akap1		Alternativesplicing;Completeproteome;Endoplasmicreticulum;Membrane;Mitochondrion;Mitochondrionoutermembrane;Phosphoprotein;Referenceproteome;RNA-binding;Transitpeptide;Transmembrane	A-kinase anchor protein 1, mitochondrial	Verified mitochondrial;NA;NA;NA;NA;NA	MOM	Mitochondrial	6	1	6	6	6	6	6	4	0	27.7862	27.6773	27.7983	28.1432	27.7946	27.5818	29.8352	29.8808	29.5028	29.7784	29.7562	29.4151	28.0969	28.3247	28.1913	28.3864	28.294	27.8497	28.6783	28.1476	28.5622	28.7421	27.929	28.3643	29.5444	29.6157	30.2922	30.016	29.0968	29.206	24.5533	23.9653	25.6838
O88845;O88845-3;O88845-2	Akap10	biological regulation;localization	Alternativesplicing;Completeproteome;Cytoplasm;Membrane;Mitochondrion;Phosphoprotein;Referenceproteome;Repeat;Transitpeptide	A-kinase anchor protein 10, mitochondrial	Verified mitochondrial;NA;NA	MOM	Mitochondrial	2	1	6	0	0	0	0	6	0	25.5804	24.6921	26.0124	25.0996	26.0813	24.8316																									23.4895	25.4051	25.1281
G5E895;D3Z494	Akr1b10		Completeproteome;Proteomicsidentification;Referenceproteome		Ancillary;Ancillary	unknown	Mitochondrial	7	1	6	6	6	6	2	6	6	28.8247	29.4893	30.0733	29.577	29.6386	29.5447	30.7177	30.9611	31.3712	30.9906	30.9441	30.4819	30.918	31.0239	31.1783	31.0515	31.0672	30.5749	30.482	30.6547	30.954	30.9695	30.7209	30.3634	22.9177				22.6801		30.0427	30.2346	31.0318
P21300	Akr1b7	cellular lipid metabolic process;cellular metabolic process;cellular process;lipid metabolic process;metabolic process;primary metabolic process	Completeproteome;Cytoplasm;NADP;Oxidoreductase;Referenceproteome	Aldose reductase-related protein 1		unknown	Mitochondrial	1	1	0	0	0	0	0	6	0																															28.4462	28.0301	28.2195
Q8CG76	Akr7a2		3D-structure;Acetylation;Completeproteome;Cytoplasm;Golgiapparatus;NADP;Oxidoreductase;Referenceproteome	Aflatoxin B1 aldehyde reductase member 2	Verified mitochondrial	Matrix	Mitochondrial	7	1	6	6	6	6	6	6	6	30.0133	30.4553	30.7421	30.3318	30.1683	30.025	30.8457	30.4529	30.7536	30.8582	30.7029	30.4645	30.7719	30.8945	31.2619	31.0125	30.9791	30.6692	33.8051	33.3338	33.7676	34.0652	33.4395	33.4405	32.4487	32.0824	31.8819	32.233	31.4775	31.6598	29.5618	30.0428	31.0029
A0A0R4J0X2;Q8VC19	Alas1	biosynthetic process;cellular aromatic compound metabolic process;cellular metabolic process;cellular nitrogen compound metabolic process;cellular process;cofactor metabolic process;heterocycle metabolic process;metabolic process;nitrogen compound metabolic process	Acyltransferase;Completeproteome;Hemebiosynthesis;Mitochondrion;Pyridoxalphosphate;Referenceproteome;Transferase;Transitpeptide	5-aminolevulinate synthase, nonspecific, mitochondrial	Verified mitochondrial;Verified mitochondrial	Matrix	Mitochondrial	6	1	0	6	6	6	6	4	6							28.4382	27.9124	27.8932	28.1641	27.5174	28.4469	27.9858	28.3458	29.0212	26.9507	26.3051	27.6228	29.363	30.0058	30.3128	28.7927	28.967	28.8002	29.0821	29.6094	30.5379	29.3846	29.2911	29.6773	22.6454	24.169	26.0928
P08680	Alas2	biological regulation;biosynthetic process;cell differentiation;cellular aromatic compound metabolic process;cellular homeostasis;cellular ion homeostasis;cellular metabolic process;cellular nitrogen compound metabolic process;cellular process;cofactor metabolic process;developmental process;heterocycle metabolic process;homeostatic process;macromolecule metabolic process;metabolic process;nitrog…	3D-structure;Acyltransferase;Completeproteome;Hemebiosynthesis;Mitochondrion;Pyridoxalphosphate;Referenceproteome;Transferase;Transitpeptide	5-aminolevulinate synthase, erythroid-specific, mitochondrial	Verified mitochondrial	Matrix	Mitochondrial	2	1	0	0	0	0	4	6	0																									27.525	23.6342		25.674		26.648	29.1778	27.2023	30.1979
Q9Z110-2;Q9Z110	Aldh18a1	amine metabolic process;biosynthetic process;cellular amino acid metabolic process;cellular ketone metabolic process;cellular metabolic process;cellular nitrogen compound metabolic process;cellular process;heterocycle metabolic process;metabolic process;nitrogen compound metabolic process;organic acid metabolic process;primary metabolic process;small molecule metabolic process	Alternativesplicing;Amino-acidbiosynthesis;ATP-binding;Completeproteome;Kinase;Membrane;Mitochondrion;Mitochondrioninnermembrane;Multifunctionalenzyme;NADP;Nucleotide-binding;Oxidoreductase;Prolinebiosynthesis;Referenceproteome;Transferase	Delta-1-pyrroline-5-carboxylate synthase;Gamma-glutamyl phosphate reductase;Glutamate 5-kinase	NA;Verified mitochondrial	Matrix	Mitochondrial	4	1	6	0	0	5	0	6	4	30.1471	30.58	30.63	30.8993	30.6243	30.4689													25.0608	25.8928	26.5093	24.7179	25.7911								32.0162	31.9256	33.4229
O35945	Aldh1a7	alcohol metabolic process;catabolic process;metabolic process;small molecule metabolic process	Acetylation;Completeproteome;Cytoplasm;NAD;Oxidoreductase;Phosphoprotein;Referenceproteome	Aldehyde dehydrogenase, cytosolic 1		unknown	Mitochondrial	2	1	0	0	0	2	6	0	0																				22.8004			22.8979		23.8627	23.9176	24.2069	25.8862	24.0772	24.0203
Q9CZS1	Aldh1b1	alcohol metabolic process;catabolic process;metabolic process;small molecule metabolic process	Acetylation;Completeproteome;Mitochondrion;NAD;Oxidoreductase;Referenceproteome;Transitpeptide	Aldehyde dehydrogenase X, mitochondrial	Verified mitochondrial	Matrix	Mitochondrial	5	1	6	0	6	6	6	6	0	30.7208	31.2934	31.7028	31.8469	31.5209	31.412							30.1702	29.4317	29.7658	30.5946	29.4935	29.473	28.0164	29.4932	29.6615	28.6013	29.4083	27.332	34.5551	34.6854	34.7416	33.9663	34.3121	33.9749	30.0587	30.4003	32.2963
Q8R0Y6	Aldh1l1	biosynthetic process;catabolic process;cellular aromatic compound metabolic process;cellular metabolic process;cellular nitrogen compound metabolic process;cellular process;cofactor metabolic process;heterocycle metabolic process;metabolic process;nitrogen compound metabolic process;one-carbon metabolic process;small molecule metabolic process	Acetylation;Completeproteome;Cytoplasm;NADP;One-carbonmetabolism;Oxidoreductase;Phosphopantetheine;Phosphoprotein;Referenceproteome	Cytosolic 10-formyltetrahydrofolate dehydrogenase	Associated	Matrix	Mitochondrial	7	1	6	1	6	6	6	6	5	31.3522	31.1953	30.5426	30.0761	30.8603	30.8254					26.4035		23.2823	25.0716	25.3807	25.6453	25.0309	24.0452	28.6285	28.7366	28.2658	27.5263	27.8863	26.8959	28.9864	29.4273	30.4266	30.4208	29.2439	28.158	29.1756	28.4415	27.108
Q8K009;D3Z6B9	Aldh1l2	biosynthetic process;catabolic process;cellular aromatic compound metabolic process;cellular metabolic process;cellular nitrogen compound metabolic process;cellular process;cofactor metabolic process;heterocycle metabolic process;metabolic process;nitrogen compound metabolic process;one-carbon metabolic process;small molecule metabolic process	Acetylation;Completeproteome;Mitochondrion;NADP;One-carbonmetabolism;Oxidoreductase;Phosphopantetheine;Phosphoprotein;Proteomicsidentification;Referenceproteome;Transitpeptide	Mitochondrial 10-formyltetrahydrofolate dehydrogenase	Verified mitochondrial;Verified mitochondrial	Matrix	Mitochondrial	5	1	6	0	6	6	0	5	6	25.0881	25.7471	26.3101	26.3795	25.1997	24.6402							26.8241	27.6442	27.9686	28.2418	28.4223	26.8874	25.121	26.0125	26.4459	25.3669	25.21	25.2589							22.7551	23.5753	27.8106
P47738;A0A0G2JEU1	Aldh2	alcohol metabolic process;catabolic process;metabolic process;small molecule metabolic process	Acetylation;Completeproteome;Directproteinsequencing;Mitochondrion;NAD;Oxidoreductase;Referenceproteome;Transitpeptide	Aldehyde dehydrogenase, mitochondrial	Verified mitochondrial;Verified mitochondrial	Matrix	Mitochondrial	7	1	6	6	6	6	6	6	6	33.9173	34.2715	34.6476	34.6241	34.226	34.1515	35.8089	35.8598	35.8443	35.8294	35.5741	35.5658	34.1038	34.3947	34.6065	34.6554	34.41	33.9846	36.4105	36.4062	36.7107	36.7363	36.6573	36.232	37.7348	37.7929	38.1596	37.9091	37.5765	37.7262	35.4998	35.8699	36.927
B1AV77;B1ATI0;P47740	Aldh3a2	alcohol metabolic process;anatomical structure development;cellular aldehyde metabolic process;cellular lipid metabolic process;cellular metabolic process;cellular process;developmental process;lipid metabolic process;metabolic process;primary metabolic process;small molecule metabolic process	Completeproteome;Endoplasmicreticulum;Membrane;NAD;Oxidoreductase;Phosphoprotein;Proteomicsidentification;Referenceproteome;Transmembrane;Transmembranehelix	Aldehyde dehydrogenase;Fatty aldehyde dehydrogenase	Ancillary;Ancillary;Ancillary	Membrane	Mitochondrial	7	1	6	6	3	6	6	6	4	29.2241	29.7662	29.6937	29.4718	29.4335	29.4442	27.9813	27.0119	27.5054	28.226	25.8786	25.4509	23.6325	23.7441	24.3081				32.6999	31.1902	31.5666	32.277	32.4811	32.7554	32.295	33.694	34.451	34.0961	33.4427	32.6219	27.9517	28.4196	29.9265
Q8CHT0	Aldh4a1	amine metabolic process;biosynthetic process;catabolic process;cellular amino acid metabolic process;cellular ketone metabolic process;cellular metabolic process;cellular nitrogen compound metabolic process;cellular process;heterocycle metabolic process;metabolic process;nitrogen compound metabolic process;organic acid metabolic process;primary metabolic process;small molecule metabolic process	3D-structure;Acetylation;Completeproteome;Mitochondrion;NAD;Oxidoreductase;Phosphoprotein;Prolinemetabolism;Referenceproteome;Transitpeptide	Delta-1-pyrroline-5-carboxylate dehydrogenase, mitochondrial	Verified mitochondrial	Matrix	Mitochondrial	7	1	6	6	6	6	6	6	6	31.5836	32.0952	32.3782	32.3526	32.0131	31.9614	34.0478	34.4684	34.5126	33.9097	34.1382	34.0584	34.0661	34.1716	34.3302	34.2073	34.088	33.9101	36.8276	36.6434	36.9333	36.9507	36.7715	36.7497	36.3281	36.3941	36.7572	36.3911	36.332	36.1657	31.4407	31.6607	33.4835
Q8BWF0	Aldh5a1	alcohol metabolic process;amine metabolic process;anatomical structure development;biological regulation;carbohydrate metabolic process;catabolic process;cellular amino acid metabolic process;cellular component assembly;cellular component organization;cellular ketone metabolic process;cellular lipid metabolic process;cellular metabolic process;cellular nitrogen compound metabolic process;cellular…	Acetylation;Completeproteome;Directproteinsequencing;Disulfidebond;Mitochondrion;NAD;Oxidoreductase;Phosphoprotein;Referenceproteome;Transitpeptide	Succinate-semialdehyde dehydrogenase, mitochondrial	Verified mitochondrial	Matrix	Mitochondrial	7	1	6	6	6	6	6	5	6	34.7187	34.84	35.3551	35.1578	35.078	34.6595	31.8904	31.6872	31.6869	31.8368	31.8603	31.5956	32.27	32.0982	32.5496	32.2828	32.2796	32.1271	33.8358	33.4977	33.9713	34.2953	33.701	33.5702	33.3248	33.0545	33.667	33.6261	32.8837	32.8509	25.974	26.4771	28.3549
Q9EQ20	Aldh6a1	amine metabolic process;catabolic process;cell differentiation;cellular amino acid metabolic process;cellular aromatic compound metabolic process;cellular ketone metabolic process;cellular metabolic process;cellular nitrogen compound metabolic process;cellular process;developmental process;heterocycle metabolic process;metabolic process;nitrogen compound metabolic process;nucleobase-containing co…	Acetylation;Completeproteome;Mitochondrion;NAD;Oxidoreductase;Phosphoprotein;Referenceproteome;Transitpeptide	Methylmalonate-semialdehyde dehydrogenase [acylating], mitochondrial	Verified mitochondrial	MIM	Mitochondrial	7	1	6	6	6	6	6	6	6	33.9277	34.297	34.6291	34.5807	34.3709	34.0554	36.1341	36.511	36.305	35.9419	36.2579	36.0537	35.0695	35.0087	35.278	35.1255	34.9202	34.8569	37.7706	37.4859	37.7337	37.9585	37.735	37.6472	36.5264	36.4798	36.8657	36.6935	36.0669	36.3809	31.2972	31.7649	33.7227
Q9DBF1-2;Q9DBF1;G3UYR8	Aldh7a1	alcohol metabolic process;amine metabolic process;biosynthetic process;cellular amino acid metabolic process;cellular ketone metabolic process;cellular metabolic process;cellular nitrogen compound metabolic process;cellular process;metabolic process;nitrogen compound metabolic process;organic acid metabolic process;primary metabolic process;small molecule metabolic process	Acetylation;Alternativesplicing;Completeproteome;Cytoplasm;Mitochondrion;NAD;Nucleus;Oxidoreductase;Proteomicsidentification;Referenceproteome;Transitpeptide	Alpha-aminoadipic semialdehyde dehydrogenase	NA;Verified mitochondrial;Verified mitochondrial	Matrix	Mitochondrial	7	1	6	6	6	6	6	6	6	32.4199	32.6444	33.1587	32.5903	32.7948	32.5691	26.1319	20.1149	26.7709	24.2158	21.6352	23.5223	28.7085	28.4328	28.7967	28.4948	28.1121	28.3457	34.6679	34.5948	34.8951	35.1645	34.6562	34.419	35.7858	34.9531	35.5553	35.5739	34.6989	35.2315	28.3458	28.3014	30.5047
Q9JLJ2;Q3U367	Aldh9a1	amine metabolic process;anatomical structure development;biological regulation;biosynthetic process;cellular aldehyde metabolic process;cellular amino acid metabolic process;cellular ketone metabolic process;cellular metabolic process;cellular nitrogen compound metabolic process;cellular process;developmental process;metabolic process;neurotransmitter metabolic process;nitrogen compound metabolic…	Acetylation;Completeproteome;Cytoplasm;Directproteinsequencing;NAD;Oxidoreductase;Proteomicsidentification;Referenceproteome	4-trimethylaminobutyraldehyde dehydrogenase	NA;Associated	Matrix	Mitochondrial	7	1	6	6	6	6	6	6	3	30.1487	30.6043	31.2134	30.901	30.7458	30.5002	31.862	31.6076	31.4779	31.7776	31.5717	31.7178	27.0607	27.1716	27.4502	27.2659	27.3583	26.3343	33.8231	33.7351	33.9458	34.2484	33.8148	33.7271	33.1331	33.3441	33.7084	33.2799	33.0171	32.7294	31.5889	31.9601	32.8653
E0CY72;E0CYA7;P0CB42;E0CX46;E0CZH7	Alkbh1	biological regulation;cellular metabolic process;cellular nitrogen compound metabolic process;cellular process;DNA metabolic process;DNA modification;DNA repair;macromolecule metabolic process;macromolecule modification;metabolic process;nitrogen compound metabolic process;nucleobase-containing compound metabolic process;one-carbon metabolic process;primary metabolic process;regulation of gene ex…	Completeproteome;Dioxygenase;DNAdamage;DNArepair;Iron;Lyase;Metal-binding;Mitochondrion;Multifunctionalenzyme;Nucleus;Oxidoreductase;Referenceproteome;RNArepair	Alkylated DNA repair protein alkB homolog 1	Verified mitochondrial;Verified mitochondrial;Verified mitochondrial;Verified mitochondrial;Verified mitochondrial	Matrix	Mitochondrial	2	0.833333	5	0	0	0	0	2	0	23.1695	23.8681		24.0359	23.2577	23.5733																										23.1612	23.8817
Q9D6Z0-2;Q9D6Z0	Alkbh7	biological regulation;cellular ketone metabolic process;cellular lipid metabolic process;cellular metabolic process;cellular process;lipid metabolic process;metabolic process;organic acid metabolic process;primary metabolic process;response to DNA damage stimulus;response to stimulus;response to stress;small molecule metabolic process	Alternativesplicing;Completeproteome;Dioxygenase;Iron;Metal-binding;Mitochondrion;Necrosis;Oxidoreductase;Referenceproteome;Transitpeptide	Alpha-ketoglutarate-dependent dioxygenase alkB homolog 7, mitochondrial	NA;Verified mitochondrial	Matrix	Mitochondrial	7	1	6	6	6	6	6	4	6	25.4534	24.2173	26.1115	25.7899	25.866	23.8998	26.3538	26.0111	25.0572	25.3791	25.5334	25.3343	27.1581	27.2952	27.4754	27.1071	27.2445	26.6769	27.5852	27.0203	27.2768	27.5766	27.3345	27.255	26.2893	24.808	25.1643	23.6516	23.4844	25.4524	24.8164	25.6857	27.5447
O09174	Amacr	biosynthetic process;catabolic process;cellular ketone metabolic process;cellular lipid metabolic process;cellular metabolic process;cellular process;lipid metabolic process;metabolic process;organic acid metabolic process;primary metabolic process;small molecule metabolic process	Acetylation;Completeproteome;Directproteinsequencing;Isomerase;Mitochondrion;Peroxisome;Referenceproteome	Alpha-methylacyl-CoA racemase	Verified mitochondrial	Matrix	Mitochondrial	7	1	6	6	6	6	6	5	6	26.473	26.6512	27.0241	25.8566	26.1922	26.4734	30.0173	29.8621	30.1211	29.915	29.7068	29.7877	28.5929	29.1433	29.4729	29.596	28.8843	29.0937	34.6813	32.6217	32.9629	34.9208	32.8611	34.6652	32.9516	32.6705	33.3386	33.042	32.12	32.8335	25.0868	26.3319	28.6548
Q8CFA2	Amt	amine metabolic process;catabolic process;cellular amino acid metabolic process;cellular ketone metabolic process;cellular metabolic process;cellular nitrogen compound metabolic process;cellular process;metabolic process;nitrogen compound metabolic process;organic acid metabolic process;primary metabolic process;small molecule metabolic process	Aminotransferase;Completeproteome;Mitochondrion;Referenceproteome;Transferase;Transitpeptide	Aminomethyltransferase, mitochondrial	Verified mitochondrial	Matrix	Mitochondrial	3	1	6	0	0	6	6	0	0	27.8134	28.3744	28.9359	29.3341	28.0822	28.3385													31.0467	31.1344	31.8027	32.3867	32.0014	31.2745	31.3525	31.7148	32.2013	31.9645	31.7782	31.6749
Q8K1C0-3;Q8K1C0-2;Q8K1C0	Angel2		Alternativesplicing;Completeproteome;Referenceproteome	Protein angel homolog 2	NA;NA;Associated	Matrix	Mitochondrial	7	1	6	6	5	6	6	6	5	28.2801	28.4829	28.2846	28.3868	27.489	27.2257	25.0479	25.5593	25.4009	25.7441	24.804	25.0614	24.2781	24.3577	24.4451		24.4613	25.0393	26.5362	26.9573	27.1407	27.1423	27.0588	26.7715	24.2493	24.1245	24.2878	23.9791	23.9569	24.2704	26.5246	27.4015	28.6171
F8WIT2;P14824	Anxa6	biological regulation;cellular component assembly;cellular component organization;cellular homeostasis;cellular ion homeostasis;cellular process;establishment of localization;homeostatic process;ion transport;macromolecular complex assembly;protein complex assembly;transmembrane transport;transport	Acetylation;Annexin;Calcium;Calcium/phospholipid-binding;Completeproteome;Cytoplasm;Directproteinsequencing;Phosphoprotein;Proteomicsidentification;Referenceproteome;Repeat	Annexin;Annexin A6	Verified mitochondrial;Verified mitochondrial		Mitochondrial	7	1	6	6	2	4	6	6	2	31.8084	31.9262	31.1804	30.6739	31.3524	31.3116	27.4839	25.6518	24.1208	25.9977	25.1133	24.6591		22.2301				22.4051	23.7466	25.1898			25.4135	24.2279	29.1401	28.5323	28.9499	29.886	27.5846	28.5233	33.2562	33.1998	32.844
D3Z124;D3Z6R9;P28352;F6QA74	Apex1	aging;biological regulation;biosynthetic process;catabolic process;cellular homeostasis;cellular metabolic process;cellular nitrogen compound metabolic process;cellular process;developmental process;DNA metabolic process;DNA modification;DNA recombination;DNA repair;homeostatic process;macromolecule metabolic process;macromolecule modification;metabolic process;mRNA metabolic process;nitrogen com…	Acetylation;Activator;Cleavageonpairofbasicresidues;Completeproteome;Cytoplasm;Directproteinsequencing;Disulfidebond;DNA-binding;DNAdamage;DNArecombination;DNArepair;Endonuclease;Endoplasmicreticulum;Exonuclease;Hydrolase;Lyase;Magnesium;Metal-binding;Mitochondrion;Nuclease;Nucleus;Phosphoprotein;Proteomicsidentification;Referenceproteome;Repressor;RNA-binding;S-nitrosylation;Transcription;Transc…	DNA-(apurinic or apyrimidinic site) lyase;DNA-(apurinic or apyrimidinic site) lyase, mitochondrial	Verified mitochondrial;Verified mitochondrial;Verified mitochondrial;Verified mitochondrial	Matrix	Mitochondrial	1	1	0	0	0	0	0	6	0																															25.6216	25.8107	24.1787
Q8K4Z3	Apoa1bp	cellular component assembly;cellular component organization;cellular metabolic process;cellular nitrogen compound metabolic process;cellular process;cofactor metabolic process;heterocycle metabolic process;macromolecular complex assembly;metabolic process;nitrogen compound metabolic process;nucleobase-containing compound metabolic process;nucleobase-containing small molecule metabolic process;nuc…	3D-structure;Completeproteome;Isomerase;Metal-binding;Mitochondrion;NAD;NADP;Nucleotide-binding;Phosphoprotein;Potassium;Referenceproteome;Secreted;Transitpeptide	NAD(P)H-hydrate epimerase	Verified mitochondrial	Matrix	Mitochondrial	7	1	6	6	6	6	6	6	6	31.3573	31.8768	31.8961	31.7611	31.2368	31.0707	30.5067	30.4809	30.4114	30.793	30.0343	30.3759	29.5139	29.3677	29.77	29.4588	29.8247	29.3418	31.4451	31.2378	31.5804	31.6224	31.2969	31.201	31.2598	30.9365	31.4442	30.8927	30.3635	30.4735	29.6522	29.9578	31.223
Q78IK4;B1AV14	Apool		Completeproteome;Membrane;Mitochondrion;Mitochondrioninnermembrane;Phosphoprotein;Proteomicsidentification;Referenceproteome;Transitpeptide;Transmembrane;Transmembranehelix	MICOS complex subunit Mic27	Verified mitochondrial;Verified mitochondrial	MIM	Mitochondrial	7	1	6	6	6	6	6	6	6	30.1887	30.5652	30.5351	30.6793	30.3743	30.3176	32.3997	32.3981	32.317	32.6206	32.2446	32.4615	32.2973	32.2762	32.4652	32.1168	31.9125	32.1634	32.664	32.4618	32.6017	32.5539	32.13	31.9056	31.0955	30.8753	31.1819	31.0875	30.3974	30.3587	30.1194	30.6051	32.382
Q9CQW7;Q9CQW7-2	Apopt1	biological regulation;regulation of organelle organization	Alternativesplicing;Apoptosis;Completeproteome;Mitochondrion;Referenceproteome;Transitpeptide	Apoptogenic protein 1, mitochondrial	Verified mitochondrial;NA	MIM	Mitochondrial	1	0.666667	0	0	0	0	0	4	0																															22.8847	23.2637	25.5372
P04627;B1AUP0	Araf	biological regulation;regulation of protein modification process	ATP-binding;Completeproteome;Kinase;Metal-binding;Methylation;Nucleotide-binding;Phosphoprotein;Proteomicsidentification;Proto-oncogene;Referenceproteome;Serine/threonine-proteinkinase;Transferase;Zinc;Zinc-finger	Serine/threonine-protein kinase A-Raf	Verified mitochondrial;Verified mitochondrial		Mitochondrial	2	1	6	0	0	0	0	6	0	26.2149	26.5869	26.245	25.5798	26.2466	26.1874																									25.5966	25.8274	25.9438
P84084	Arf5	biological regulation;cellular process;establishment of localization;protein transport;response to stimulus;signal transduction;transport;vesicle-mediated transport	Completeproteome;Cytoplasm;ER-Golgitransport;Golgiapparatus;GTP-binding;Lipoprotein;Myristate;Nucleotide-binding;Proteintransport;Referenceproteome;Transport	ADP-ribosylation factor 5	Ancillary	unknown	Mitochondrial	5	1	6	0	3	5	5	6	0	30.032	29.9632	29.8219	29.6582	29.6464	29.767							23.9095	22.7096		23.4521			23.9585	24.3365	23.7293	23.6138	24.3095			23.4897	24.3087	24.1436	23.6807	23.9463	29.6467	29.4487	27.1395
O08691	Arg2	amine metabolic process;anatomical structure development;biosynthetic process;cellular amide metabolic process;cellular amino acid metabolic process;cellular ketone metabolic process;cellular metabolic process;cellular nitrogen compound metabolic process;cellular process;developmental process;metabolic process;multicellular organismal process;muscle contraction;nitrogen compound metabolic process…	Argininemetabolism;Completeproteome;Directproteinsequencing;Hydrolase;Manganese;Metal-binding;Mitochondrion;Referenceproteome;Transitpeptide;Ureacycle	Arginase-2, mitochondrial	Verified mitochondrial	Matrix	Mitochondrial	1	1	0	0	0	6	0	0	0																			28.4828	32.7664	33.161	28.1276	32.7888	28.3606
Q9D0J4	Arl2	biological regulation;cell cycle;cell junction organization;cellular component assembly;cellular component organization;cellular process;metabolic process;microtubule organizing center organization;organelle organization;regulation of organelle organization;response to stimulus;signal transduction	3D-structure;Cellcycle;Completeproteome;Cytoplasm;Cytoskeleton;GTP-binding;Isopeptidebond;Lipoprotein;Mitochondrion;Myristate;Nucleotide-binding;Nucleus;Referenceproteome;Ublconjugation	ADP-ribosylation factor-like protein 2	Verified mitochondrial	IMS	Mitochondrial	5	1	6	6	4	6	0	4	0	24.3231	24.5167	24.4813	24.5275	24.7462	23.9193	25.8943	25.038	24.2662	24.9289	24.6315	32.0292		23.1602	23.9252	22.9644	22.9654		23.3799	25.4305	24.9455	25.4431	24.7325	24.7313							24.5366	25.7307	24.603
Q9D7A8	Armc1	establishment of localization;ion transport;transport	Acetylation;Completeproteome;Phosphoprotein;Referenceproteome	Armadillo repeat-containing protein 1	Verified mitochondrial		Mitochondrial	7	1	6	6	6	6	6	6	6	29.3952	29.7551	29.9919	30.3551	29.8598	30.2034	28.2024	28.0726	28.1114	28.4153	27.9644	28.1109	27.3081	27.128	27.4184	26.9516	27.1514	27.2738	29.296	29.1123	29.3476	29.4795	29.1805	28.9651	28.6109	27.8834	28.4535	28.194	26.6661	27.6812	27.4569	27.2133	28.5113
Q9D0L7;D3Z5T2;Q9D0L7-2	Armc10	biological regulation	Alternativesplicing;Completeproteome;Endoplasmicreticulum;Growthregulation;Membrane;Phosphoprotein;Proteomicsidentification;Referenceproteome;Transmembrane;Transmembranehelix	Armadillo repeat-containing protein 10	Verified mitochondrial;Verified mitochondrial;NA	MOM	Mitochondrial	7	1	6	6	6	6	6	6	5	29.4165	30.0313	30.5683	30.2441	30.3075	29.8144	27.0891	27.4005	27.431	27.3546	26.5563	26.7011	25.7558	26.2808	26.7053	26.9036	26.5326	25.2724	29.0053	28.8587	29.1451	29.2676	28.9841	28.6654	26.9919	27.3287	28.1133	27.1858	27.2493	27.838	29.7302	30.088	31.9414
Q6A058	Armcx2		Completeproteome;Membrane;Referenceproteome;Repeat;Transmembrane;Transmembranehelix	Armadillo repeat-containing X-linked protein 2	Verified mitochondrial	Membrane	Mitochondrial	1	1	6	0	0	0	0	0	0	24.7696	25.1114	24.8497	25.0526	25.3333	24.7741
Q8BHS6	Armcx3	biological regulation;cellular localization;cellular process;localization	Completeproteome;Membrane;Phosphoprotein;Referenceproteome;Repeat;Transmembrane;Transmembranehelix	Armadillo repeat-containing X-linked protein 3	Verified mitochondrial	MOM	Mitochondrial	2	0.666667	4	0	0	0	0	4	0	24.0041	24.187	24.2414	24.1352																											23.0566	22.9447	23.7323
Q6NXK8;Q6NXK8-2	Asic1	behavior;biological regulation;cellular component assembly;cellular component organization;cellular homeostasis;cellular ion homeostasis;cellular process;establishment of localization;homeostatic process;ion transport;macromolecular complex assembly;multicellular organismal process;neurological system process;protein complex assembly;regulation of transport;response to abiotic stimulus;response t…	Alternativesplicing;Calcium;Calciumtransport;Cellmembrane;Completeproteome;Disulfidebond;Glycoprotein;Ionchannel;Iontransport;Membrane;Phosphoprotein;Referenceproteome;Sodium;Sodiumchannel;Sodiumtransport;Transmembrane;Transmembranehelix;Transport	Acid-sensing ion channel 1	Verified mitochondrial;NA		Mitochondrial	1	1	6	0	0	0	0	0	0	24.734	25.326	24.4205	22.316	23.502	23.2213
Q9D5T0;A0A494BAB5;A0A494B9Y0;A0A494B9L7	Atad1	behavior;biological regulation;cellular component organization;cellular process;cytoskeleton organization;metabolic process;multicellular organismal process;neurological system process;organelle organization;regulation of transport;response to stimulus	ATP-binding;Celljunction;Cellmembrane;Completeproteome;Hydrolase;Isopeptidebond;Membrane;Nucleotide-binding;Peroxisome;Postsynapticcellmembrane;Referenceproteome;Synapse;Ublconjugation	ATPase family AAA domain-containing protein 1	Verified mitochondrial;Verified mitochondrial;Verified mitochondrial;Verified mitochondrial	MOM	Mitochondrial	7	1	6	6	6	6	6	6	6	30.2864	31.007	31.2765	30.949	31.0003	30.4436	28.8639	28.3333	28.1956	28.6207	28.3219	28.3357	30.0979	30.1005	30.1852	29.7009	29.9735	30.0014	30.9567	30.9258	31.2578	31.2309	31.2271	30.8691	30.3214	30.362	31.0035	30.4283	29.9266	30.3919	29.2875	30.12	31.4266
Q925I1;Q925I1-2	Atad3	biological regulation;cell growth;cellular process;growth	Acetylation;Alternativesplicing;ATP-binding;Coiledcoil;Completeproteome;Directproteinsequencing;Membrane;Mitochondrion;Mitochondrioninnermembrane;Mitochondrionnucleoid;Nucleotide-binding;Referenceproteome;Transmembrane;Transmembranehelix	ATPase family AAA domain-containing protein 3	Verified mitochondrial;NA	MIM	Mitochondrial	7	1	6	6	6	6	6	6	6	32.3157	32.4533	32.8556	32.693	32.5791	31.8468	33.115	32.9375	32.9312	33.1545	32.7969	32.5919	31.7391	31.5334	31.9097	31.8036	31.6947	31.4593	33.255	32.9762	33.255	33.3535	33.3695	32.8479	33.1779	32.9668	33.4343	32.9945	32.4027	32.6953	31.8273	32.1905	33.4507
Q8BHE3	Atcay	biological regulation;cell death;cellular component organization;cellular localization;cellular process;death;establishment of localization;localization;mitochondrion organization;organelle localization;organelle organization;transport	Celljunction;Cellprojection;Completeproteome;Cytoplasm;Mitochondrion;Neurogenesis;Referenceproteome;Synapse;Transport;Ublconjugation	Caytaxin	Verified mitochondrial		Mitochondrial	1	1	6	0	0	0	0	0	0	29.6274	29.5812	28.8534	28.6013	29.2683	29.2692
Q9CWJ9	Atic	anatomical structure development;anatomical structure morphogenesis;biosynthetic process;cellular aromatic compound metabolic process;cellular metabolic process;cellular nitrogen compound metabolic process;cellular process;cofactor metabolic process;developmental process;heterocycle metabolic process;metabolic process;nitrogen compound metabolic process;nucleobase-containing compound metabolic pr…	Acetylation;Completeproteome;Directproteinsequencing;Hydrolase;Multifunctionalenzyme;Purinebiosynthesis;Referenceproteome;Transferase	Bifunctional purine biosynthesis protein PURH;IMP cyclohydrolase;Phosphoribosylaminoimidazolecarboxamide formyltransferase	Verified mitochondrial		Mitochondrial	4	1	6	0	4	0	0	6	5	29.6923	29.8617	29.1469	28.8203	28.888	28.9196							22.7566	21.7647	22.7794	22.565															31.3374	31.1581	30.6224
Q03265	Atp5a1	biological regulation;biosynthetic process;cellular metabolic process;cellular nitrogen compound metabolic process;cellular process;establishment of localization;heterocycle metabolic process;hydrogen transport;ion transport;lipid metabolic process;metabolic process;nitrogen compound metabolic process;nucleobase-containing compound metabolic process;nucleobase-containing small molecule metabolic …	Acetylation;ATP-binding;ATPsynthesis;Cellmembrane;CF(1);Completeproteome;Directproteinsequencing;Glycoprotein;Hydrogeniontransport;Iontransport;Membrane;Mitochondrion;Mitochondrioninnermembrane;Nucleotide-binding;Phosphoprotein;Pyrrolidonecarboxylicacid;Referenceproteome;Transitpeptide;Transport	ATP synthase subunit alpha, mitochondrial	Verified mitochondrial	MIM	Mitochondrial	7	1	6	6	6	6	6	6	6	37.7433	37.9639	38.3963	38.2583	37.9946	37.8203	35.4751	35.3758	35.3424	35.3997	34.9588	35.2154	38.7858	38.7001	38.8077	38.6736	38.6865	38.5663	38.0464	38.2723	38.2867	38.3061	38.3514	38.0146	37.91	37.6055	37.8642	37.7551	37.104	37.4216	36.1859	36.4416	37.7617
P56480	Atp5b	anatomical structure formation involved in morphogenesis;biological regulation;biosynthetic process;cell differentiation;cellular homeostasis;cellular ion homeostasis;cellular metabolic process;cellular nitrogen compound metabolic process;cellular process;developmental process;establishment of localization;heterocycle metabolic process;homeostatic process;hydrogen transport;ion transport;lipid me…	Acetylation;ATP-binding;ATPsynthesis;CF(1);Completeproteome;Directproteinsequencing;Glycoprotein;Hydrogeniontransport;Hydrolase;Iontransport;Membrane;Mitochondrion;Mitochondrioninnermembrane;Nucleotide-binding;Phosphoprotein;Referenceproteome;Transitpeptide;Transport	ATP synthase subunit beta, mitochondrial	Verified mitochondrial	MIM	Mitochondrial	7	1	6	6	6	6	6	6	6	38.2225	38.4327	38.7558	38.5923	38.5764	38.3934	36.1994	36.0146	36.0666	36.1442	35.7469	35.7441	39.1164	39.0881	39.2258	39.1455	38.9711	39.0927	38.6802	38.6211	38.7794	38.7562	38.6157	38.4615	38.1568	38.0738	38.2145	38.034	37.6173	37.8536	36.5719	36.8465	38.1657
Q8C2Q8;Q91VR2;A2AKV3;A2AKV2;A2AKV1	Atp5c1	biosynthetic process;cellular metabolic process;cellular nitrogen compound metabolic process;cellular process;establishment of localization;heterocycle metabolic process;hydrogen transport;ion transport;metabolic process;nitrogen compound metabolic process;nucleobase-containing compound metabolic process;nucleobase-containing small molecule metabolic process;nucleotide metabolic process;primary m…	Acetylation;ATPsynthesis;CF(1);Completeproteome;Directproteinsequencing;Hydrogeniontransport;Iontransport;Membrane;Mitochondrion;Mitochondrioninnermembrane;Proteomicsidentification;Referenceproteome;Transitpeptide;Transport	ATP synthase subunit gamma;ATP synthase subunit gamma, mitochondrial	Verified mitochondrial;Verified mitochondrial;Verified mitochondrial;Verified mitochondrial;Verified mitochondrial	MIM	Mitochondrial	7	1	6	6	4	6	6	6	3	31.1694	30.6924	30.6224	31.8017	31.9732	31.0631	27.4318	26.29	27.2097	27.5856	26.2129	25.9255	24.826	24.0359	24.7762	25.0056			31.6719	31.3431	32.158	32.1739	32.2615	31.1668	31.1834	31.2391	30.2376	31.671	31.2399	29.2309	28.8292	28.8815	30.693
A2AKU9	Atp5c1	biosynthetic process;cellular metabolic process;cellular nitrogen compound metabolic process;cellular process;establishment of localization;heterocycle metabolic process;hydrogen transport;ion transport;metabolic process;nitrogen compound metabolic process;nucleobase-containing compound metabolic process;nucleobase-containing small molecule metabolic process;nucleotide metabolic process;primary m…	ATPsynthesis;CF(1);Completeproteome;Hydrogeniontransport;Iontransport;Proteomicsidentification;Referenceproteome;Transport	ATP synthase subunit gamma	Verified mitochondrial	MIM	Mitochondrial	7	1	6	6	6	6	6	6	6	34.1545	34.6017	35.3351	34.9519	34.8619	34.6737	32.0017	32.1558	32.2856	32.1277	31.9837	31.9359	35.4007	35.6836	35.9385	35.6762	35.6317	35.5455	34.6694	34.8757	35.2878	35.1365	35.0988	34.6656	34.4606	34.0232	34.4692	34.3563	33.7358	34.0617	33.6347	33.3925	35.1273
Q9D3D9	Atp5d	biosynthetic process;cellular metabolic process;cellular nitrogen compound metabolic process;cellular process;establishment of localization;heterocycle metabolic process;hydrogen transport;ion transport;metabolic process;nitrogen compound metabolic process;nucleobase-containing compound metabolic process;nucleobase-containing small molecule metabolic process;nucleotide metabolic process;primary m…	Acetylation;ATPsynthesis;CF(1);Completeproteome;Directproteinsequencing;Hydrogeniontransport;Iontransport;Isopeptidebond;Membrane;Mitochondrion;Mitochondrioninnermembrane;Referenceproteome;Transitpeptide;Transport;Ublconjugation	ATP synthase subunit delta, mitochondrial	Verified mitochondrial	MIM	Mitochondrial	7	1	6	6	6	6	6	6	6	31.9521	34.1195	33.8552	33.5405	33.9472	33.5562	31.1607	31.4151	31.0343	31.2827	31.1129	31.1817	34.3122	34.2735	34.2973	34.1954	34.4611	34.5718	33.4584	33.5952	34.0061	33.7978	33.9185	33.8723	31.977	32.3427	32.3356	33.5425	32.551	33.1929	31.1421	31.7073	33.1231
P56382	Atp5e	biosynthetic process;cellular metabolic process;cellular nitrogen compound metabolic process;cellular process;establishment of localization;heterocycle metabolic process;hydrogen transport;ion transport;metabolic process;nitrogen compound metabolic process;nucleobase-containing compound metabolic process;nucleobase-containing small molecule metabolic process;nucleotide metabolic process;primary m…	Acetylation;ATPsynthesis;CF(1);Completeproteome;Hydrogeniontransport;Hydrolase;Iontransport;Membrane;Mitochondrion;Mitochondrioninnermembrane;Referenceproteome;Transport	ATP synthase subunit epsilon, mitochondrial	Verified mitochondrial	MIM	Mitochondrial	7	1	6	6	6	6	6	6	6	31.5244	31.8141	32.7447	32.3202	31.9705	31.6878	29.7337	30.1548	29.1343	28.556	30.0479	29.8234	32.965	33.0508	32.8849	32.6487	32.9823	32.0656	31.5438	32.1821	32.6228	32.3519	32.3628	31.4673	32.0288	31.2745	31.9724	31.7349	31.3749	31.2235	30.3948	30.7652	31.423
Q9CQQ7	Atp5f1	anatomical structure development;biosynthetic process;cellular metabolic process;cellular nitrogen compound metabolic process;cellular process;developmental process;establishment of localization;heterocycle metabolic process;hydrogen transport;ion transport;metabolic process;nitrogen compound metabolic process;nucleobase-containing compound metabolic process;nucleobase-containing small molecule m…	Acetylation;CF(0);Completeproteome;Directproteinsequencing;Hydrogeniontransport;Iontransport;Membrane;Mitochondrion;Mitochondrioninnermembrane;Referenceproteome;Transitpeptide;Transport	ATP synthase F(0) complex subunit B1, mitochondrial	Verified mitochondrial	MIM	Mitochondrial	7	1	6	6	6	6	6	6	6	34.991	35.1485	35.6666	35.4713	35.3996	35.1123	32.1716	32.1987	32.0406	31.8772	32.2247	31.9419	36.0102	35.943	36.3418	36.0412	36.1263	35.8398	35.5519	35.6615	35.9752	35.8263	35.7108	35.143	35.1971	34.8791	35.3868	35.1606	34.4955	34.6371	33.2466	33.522	34.9494
Q9DCX2;B1ASE2	Atp5h	biosynthetic process;cellular metabolic process;cellular nitrogen compound metabolic process;cellular process;establishment of localization;heterocycle metabolic process;hydrogen transport;ion transport;metabolic process;nitrogen compound metabolic process;nucleobase-containing compound metabolic process;nucleobase-containing small molecule metabolic process;nucleotide metabolic process;primary m…	Acetylation;CF(0);Completeproteome;Directproteinsequencing;Hydrogeniontransport;Iontransport;Membrane;Mitochondrion;Mitochondrioninnermembrane;Proteomicsidentification;Referenceproteome;Transport	ATP synthase subunit d, mitochondrial	Verified mitochondrial;Verified mitochondrial	MIM	Mitochondrial	7	1	6	6	6	6	6	6	6	35.9493	36.3136	36.3696	36.2257	36.244	36.0123	33.4193	33.151	33.3312	33.1809	32.8196	32.8613	36.9501	36.8906	37.0095	36.8307	36.8126	36.7101	36.352	36.2247	36.4962	36.3955	36.1647	36.0934	35.5883	35.379	35.7072	35.5816	34.9963	35.2437	33.9101	34.2683	35.7268
Q06185;Q8BTB6	Atp5i;Atp5k	biosynthetic process;cellular metabolic process;cellular nitrogen compound metabolic process;cellular process;establishment of localization;heterocycle metabolic process;hydrogen transport;ion transport;metabolic process;nitrogen compound metabolic process;nucleobase-containing compound metabolic process;nucleobase-containing small molecule metabolic process;nucleotide metabolic process;primary m…	Acetylation;ATPsynthesis;CF(0);Completeproteome;Directproteinsequencing;Hydrogeniontransport;Iontransport;Membrane;Mitochondrion;Mitochondrioninnermembrane;Proteomicsidentification;Referenceproteome;Transport	ATP synthase subunit e, mitochondrial	Verified mitochondrial;Verified mitochondrial	MIM	Mitochondrial	7	1	6	6	6	6	6	6	6	32.1354	32.5142	33.2383	33.019	32.773	32.4692	30.2106	29.5943	29.6941	29.7978	29.3273	29.5078	33.6064	33.6473	33.8425	33.7883	33.7334	33.7201	32.6047	32.8105	33.1475	32.846	31.845	32.5335	32.2581	31.8047	32.1709	32.049	31.5107	31.7408	30.4106	30.6244	31.8679
P97450;E9QAD6	Atp5j	anatomical structure development;biosynthetic process;cellular metabolic process;cellular nitrogen compound metabolic process;cellular process;developmental process;establishment of localization;heterocycle metabolic process;hydrogen transport;ion transport;metabolic process;nitrogen compound metabolic process;nucleobase-containing compound metabolic process;nucleobase-containing small molecule m…	Acetylation;CF(0);Completeproteome;Hydrogeniontransport;Iontransport;Membrane;Mitochondrion;Mitochondrioninnermembrane;Proteomicsidentification;Referenceproteome;Transitpeptide;Transport	ATP synthase-coupling factor 6, mitochondrial	Verified mitochondrial;Verified mitochondrial	MIM	Mitochondrial	7	1	6	6	6	6	6	6	6	34.0761	34.2018	34.3728	34.4577	34.2081	34.098	31.4331	31.2399	31.1176	31.0792	31.3998	31.0354	34.9525	34.6899	34.8565	35.0198	34.9705	34.8068	34.3585	34.0823	34.5692	34.4127	34.291	34.1148	33.8671	33.471	33.7833	33.5928	33.1635	33.3653	31.8067	32.1982	33.6964
P56135;F8WHP8	Atp5j2	biosynthetic process;cellular metabolic process;cellular nitrogen compound metabolic process;cellular process;establishment of localization;heterocycle metabolic process;hydrogen transport;ion transport;metabolic process;nitrogen compound metabolic process;nucleobase-containing compound metabolic process;nucleobase-containing small molecule metabolic process;nucleotide metabolic process;primary m…	Acetylation;ATPsynthesis;CF(0);Completeproteome;Directproteinsequencing;Hydrogeniontransport;Iontransport;Membrane;Mitochondrion;Mitochondrioninnermembrane;Proteomicsidentification;Referenceproteome;Transmembrane;Transmembranehelix;Transport	ATP synthase subunit f, mitochondrial	Verified mitochondrial;Verified mitochondrial	MIM	Mitochondrial	7	1	6	6	6	6	6	5	6	32.8708	33.1119	33.2618	33.2644	32.358	32.1237	30.0349	29.8939	28.5193	28.6101	28.8222	26.2999	33.6866	33.7542	33.7474	32.6091	33.1162	33.035	33.1183	32.8777	32.4075	26.6406	32.3743	32.3223	32.7122	32.2407	32.5255	32.4182	30.6827	31.4783	29.1678	30.0214	26.2263
Q9CPQ8	Atp5l	biosynthetic process;cellular metabolic process;cellular nitrogen compound metabolic process;cellular process;establishment of localization;heterocycle metabolic process;hydrogen transport;ion transport;metabolic process;nitrogen compound metabolic process;nucleobase-containing compound metabolic process;nucleobase-containing small molecule metabolic process;nucleotide metabolic process;primary m…	Acetylation;ATPsynthesis;CF(0);Completeproteome;Directproteinsequencing;Hydrogeniontransport;Iontransport;Membrane;Mitochondrion;Mitochondrioninnermembrane;Referenceproteome;Transport	ATP synthase subunit g, mitochondrial	Verified mitochondrial	MIM	Mitochondrial	7	1	6	6	6	6	6	6	6	32.6202	32.7687	33.846	33.8185	33.4079	32.9802	29.3043	29.9171	30.826	30.2792	30.2477	30.2348	33.365	33.6487	34.2395	33.8811	33.9736	34.1002	33.0846	33.7063	34.0736	34.0774	33.8268	33.2185	33.2964	32.9637	33.0993	33.2766	32.964	33.5614	31.6738	31.892	33.2038
Q9DB20;A0A338P7G3	Atp5o	biosynthetic process;cellular metabolic process;cellular nitrogen compound metabolic process;cellular process;establishment of localization;heterocycle metabolic process;hydrogen transport;ion transport;metabolic process;nitrogen compound metabolic process;nucleobase-containing compound metabolic process;nucleobase-containing small molecule metabolic process;nucleotide metabolic process;primary m…	Acetylation;ATPsynthesis;Completeproteome;Directproteinsequencing;Hydrogeniontransport;Iontransport;Membrane;Mitochondrion;Mitochondrioninnermembrane;Referenceproteome;Transitpeptide;Transport	ATP synthase subunit O, mitochondrial	Verified mitochondrial;Verified mitochondrial	MIM	Mitochondrial	7	1	6	6	6	6	6	6	6	35.2928	35.9041	36.0985	36.085	35.769	35.6073	32.907	32.5022	32.4982	32.3896	31.0864	32.1364	36.5935	36.5043	36.5451	36.2551	36.2427	36.1599	36.0007	35.8684	35.8884	35.7461	35.736	35.6674	35.3773	34.9205	35.3647	34.9806	34.3485	34.8441	33.1442	33.4913	35.1056
Q9CRA7	Atp5s	biosynthetic process;cellular metabolic process;cellular nitrogen compound metabolic process;cellular process;establishment of localization;heterocycle metabolic process;hydrogen transport;ion transport;metabolic process;nitrogen compound metabolic process;nucleobase-containing compound metabolic process;nucleobase-containing small molecule metabolic process;nucleotide metabolic process;primary m…	ATPsynthesis;CF(0);Completeproteome;Hydrogeniontransport;Iontransport;Leucine-richrepeat;Magnesium;Membrane;Metal-binding;Mitochondrion;Mitochondrioninnermembrane;Referenceproteome;Repeat;Transitpeptide;Transport	ATP synthase subunit s, mitochondrial	Verified mitochondrial	MIM	Mitochondrial	7	1	6	6	6	6	6	5	6	28.9979	29.2485	29.5274	29.0916	29.5745	29.114	27.0801	27.3644	27.046	26.9277	27.0138	26.743	28.8866	28.654	28.8665	29.0814	28.6562	28.7425	28.6501	28.5369	28.6882	28.9965	28.3307	27.9805	26.6607	26.8854	26.9687	26.9485	26.3371	26.5164	24.3972	24.4476	26.9639
Q8CA44;Q9D7K5	Atp5sl		Completeproteome;Proteomicsidentification;Referenceproteome	ATP synthase subunit s-like protein	Verified mitochondrial;Verified mitochondrial	MIM	Mitochondrial	6	1	6	6	6	6	0	5	5	25.1327	25.2312	25.3148	25.3601	25.1663	25.5729	25.1914	25.289	25.5232	24.2117	23.6306	24.4958	24.7096	25.4562	25.852	25.0331	24.5049	24.5731	27.0984	26.6468	27.4407	27.6143	26.6508	26.4934							22.8423	25.2661	27.2646
H3BLL2;Q811I0;V9GX21;H3BJP9;H3BK16	Atpaf1	cellular component assembly;cellular component organization;macromolecular complex assembly;protein complex assembly	Completeproteome;Mitochondrion;Proteomicsidentification;Referenceproteome;Transitpeptide	ATP synthase mitochondrial F1 complex assembly factor 1	Verified mitochondrial;Verified mitochondrial;Verified mitochondrial;Verified mitochondrial;Verified mitochondrial	Matrix	Mitochondrial	7	1	6	6	6	6	6	6	6	27.2505	27.5903	28.0052	27.996	27.7223	26.8834	28.0174	28.0152	28.0525	28.0642	27.7581	27.1508	28.9763	29.1641	29.3309	28.3322	28.412	27.8779	29.2098	28.9808	29.2428	29.4082	28.8277	28.3814	26.5939	26.353	26.4379	26.2996	25.8384	25.199	26.6878	26.9203	28.4266
Q91YY4;A0A0R4J1C5	Atpaf2	cellular component assembly;cellular component organization;cellular macromolecular complex assembly;cellular process;macromolecular complex assembly;protein complex assembly	Chaperone;Completeproteome;Mitochondrion;Referenceproteome;Transitpeptide	ATP synthase mitochondrial F1 complex assembly factor 2	Verified mitochondrial;Verified mitochondrial	Matrix	Mitochondrial	7	1	6	6	6	6	6	5	6	26.9166	26.2509	28.0277	27.1698	27.3962	26.5855	29.8612	29.9818	30.0636	29.6795	29.7859	29.389	28.2394	28.1192	28.5278	28.5048	28.4152	28.8223	28.1289	28.5013	28.7138	28.9424	28.6231	27.6952	28.5991	27.8927	28.6966	28.472	27.8585	28.1306	26.8846	27.0242	28.4587
E9PV44;O35143	Atpif1	biological regulation;biosynthetic process;cell differentiation;cellular component assembly;cellular component organization;cellular homeostasis;cellular ion homeostasis;cellular metabolic process;cellular nitrogen compound metabolic process;cellular process;cofactor metabolic process;developmental process;heterocycle metabolic process;homeostatic process;macromolecular complex assembly;metabolic…	Coiledcoil;Completeproteome;Mitochondrion;Proteomicsidentification;Referenceproteome;Transitpeptide	ATPase inhibitor, mitochondrial	Verified mitochondrial;Verified mitochondrial	Matrix	Mitochondrial	7	1	6	6	6	6	6	6	6	33.9491	34.3165	34.3812	34.2753	34.1397	34.1972	26.3013	26.5349	26.1579	26.6744	26.0585	25.2702	32.5829	32.4128	32.4603	32.0495	32.4814	32.4423	34.0148	34.1463	34.4768	33.8099	34.4496	33.8632	29.1731	29.7394	30.2799	29.0684	29.4056	28.8237	32.9406	32.7291	34.0893
F6T5L3;E9Q717;Q5M8S1;Q9CVD2	Atxn3	behavior;biological regulation;biosynthetic process;catabolic process;cellular component organization;cellular metabolic process;cellular nitrogen compound metabolic process;cellular process;chromatin modification;chromatin organization;chromosome organization;cytoskeleton organization;histone modification;macromolecule metabolic process;macromolecule modification;metabolic process;nitrogen compo…	Completeproteome;Hydrolase;Isopeptidebond;Nucleus;Phosphoprotein;Protease;Proteomicsidentification;Referenceproteome;Repeat;Thiolprotease;Transcription;Transcriptionregulation;Ublconjugation;Ublconjugationpathway	Ataxin-3	Verified mitochondrial;Verified mitochondrial;Verified mitochondrial;Verified mitochondrial		Mitochondrial	1	1	0	0	0	0	0	6	0																															23.4298	23.6873	23.3741
A0A0R4J023;Q9JLZ3;F6RT60;F6R307	Auh	amine metabolic process;catabolic process;cellular amino acid metabolic process;cellular ketone metabolic process;cellular metabolic process;cellular nitrogen compound metabolic process;cellular process;macromolecule metabolic process;metabolic process;mRNA metabolic process;nitrogen compound metabolic process;nucleobase-containing compound metabolic process;organic acid metabolic process;primary…	Acetylation;Alternativesplicing;Branched-chainaminoacidcatabolism;Completeproteome;Lyase;Mitochondrion;Proteomicsidentification;Referenceproteome;RNA-binding;Transitpeptide	Methylglutaconyl-CoA hydratase, mitochondrial	Verified mitochondrial;NA;Verified mitochondrial;Verified mitochondrial	Matrix	Mitochondrial	7	1	6	6	6	6	6	6	6	32.7493	33.035	33.2887	33.26	32.9164	32.8733	32.6811	32.5673	32.4135	32.9908	32.9024	32.2331	32.4807	32.5652	32.5403	32.5115	32.2307	32.283	32.9155	32.8267	32.867	33.1539	33.1275	32.7759	31.8021	31.1917	31.179	31.0118	30.5421	30.9143	27.3704	28.1756	30.5653
Q9DCJ7	Aurkaip1	biological regulation;cellular metabolic process;cellular process;macromolecule metabolic process;macromolecule modification;metabolic process;primary metabolic process;protein metabolic process;protein modification by small protein conjugation or removal;protein modification process	Completeproteome;Mitochondrion;Nucleus;Referenceproteome	Aurora kinase A-interacting protein	Verified mitochondrial	Matrix	Mitochondrial	7	1	6	5	3	6	6	3	4	25.603	26.2292	26.528	25.8004	25.9494	25.7537	26.2605	26.227	25.3841		26.1726	26.1045	25.8551	26.0288	26.2133				27.1172	26.4267	26.7053	26.8691	26.7037	26.2159	26.1515	25.5612	25.7084	25.5794	24.8992	25.7637	24.5111	24.5435
Q3UNZ8;A0A0A6YWV6	BC026585		Acetylation;Alternativesplicing;Completeproteome;Oxidoreductase;Proteomicsidentification;Referenceproteome	Quinone oxidoreductase-like protein 2	NA;NA	Matrix	Mitochondrial	7	1	6	6	6	6	6	6	3	29.6552	29.188	30.5003	30.8674	30.573	30.0193	28.4359	28.1173	28.7758	28.4589	28.7981	28.0443	23.4823	23.6056	24.8783	24.1316	23.8462	23.9878	34.7471	35.0416	35.3939	35.601	35.4804	34.8429	31.3795	31.0438	31.3799	31.5585	31.1616	30.6945	29.6347	29.7118	31.1969
Q91YN9	Bag2	macromolecule metabolic process;metabolic process;primary metabolic process;protein metabolic process	3D-structure;Acetylation;Chaperone;Coiledcoil;Completeproteome;Phosphoprotein;Referenceproteome	BAG family molecular chaperone regulator 2	Verified mitochondrial		Mitochondrial	2	1	6	0	0	0	0	3	0	25.9265	26.0877	26.0665	25.43	24.8027	24.7856																											24.0173
Q8CI32	Bag5	biological regulation;cell death;cellular process;death;regulation of protein modification process	3D-structure;Chaperone;Completeproteome;Referenceproteome;Repeat	BAG family molecular chaperone regulator 5	Verified mitochondrial		Mitochondrial	2	1	6	0	0	0	0	6	0	28.7537	28.7184	27.5869	26.921	28.1365	28.0815																									24.9685	24.5889	24.7356
O08734;F7CUQ1;Q91WX5	Bak1	anatomical structure development;anatomical structure morphogenesis;biological regulation;cell death;cell proliferation;cellular component organization;cellular homeostasis;cellular ion homeostasis;cellular membrane organization;cellular process;death;developmental process;establishment of localization;homeostatic process;immune system process;ion transport;membrane fusion;membrane organization;m…	3D-structure;Acetylation;Apoptosis;Completeproteome;Membrane;Metal-binding;Mitochondrion;Proteomicsidentification;Referenceproteome;Transmembrane;Transmembranehelix;Zinc	Bcl-2 homologous antagonist/killer	Verified mitochondrial;Verified mitochondrial;Verified mitochondrial	MOM	Mitochondrial	7	1	5	6	6	6	6	6	5	24.4895	24.4963	24.289	24.5249		23.5361	24.6406	25.6046	25.4583	26.2664	25.3359	25.4384	23.8132	24.1529	24.6674	24.0156	25.0208	24.3898	25.5801	25.5435	26.4294	27.2251	25.8048	25.9059	26.1443	25.772	26.7154	24.8806	25.792	26.2422	28.6579	29.759	31.1945
A0A1B0GT81;Q07813;A0A1B0GS13;A0A1B0GTA4	Bax	anatomical structure development;anatomical structure morphogenesis;biological regulation;cell activation;cell death;cell development;cell differentiation;cell motility;cell proliferation;cellular component assembly;cellular component morphogenesis;cellular component movement;cellular component organization;cellular homeostasis;cellular ion homeostasis;cellular lipid metabolic process;cellular lo…	3D-structure;Acetylation;Alternativesplicing;Apoptosis;Completeproteome;Cytoplasm;Membrane;Mitochondrion;Mitochondrionoutermembrane;Referenceproteome;Transmembrane;Transmembranehelix	Apoptosis regulator BAX	Verified mitochondrial;Verified mitochondrial;Verified mitochondrial;Verified mitochondrial	MOM	Mitochondrial	7	1	6	6	6	6	6	6	6	26.2284	26.2591	25.9583	25.8302	25.4375	26.1368	25.0275	25.1797	25.0369	24.6834	24.7214	24.4894	26.0711	26.0648	26.6096	26.2927	26.0738	25.7415	25.2466	25.2945	25.9821	25.7813	25.955	25.7926	25.3912	26.9016	26.2739	26.7083	25.2936	23.6715	29.5543	30.0548	31.1931
Q8CBC8;P24288;E9Q4K3;B2KFA8	Bcat1	amine metabolic process;biological regulation;biosynthetic process;catabolic process;cellular amino acid metabolic process;cellular ketone metabolic process;cellular metabolic process;cellular nitrogen compound metabolic process;cellular process;metabolic process;nitrogen compound metabolic process;organic acid metabolic process;primary metabolic process;regulation of cell cycle;regulation of mit…	Acetylation;Amino-acidbiosynthesis;Aminotransferase;Branched-chainaminoacidbiosynthesis;Completeproteome;Cytoplasm;Proteomicsidentification;Pyridoxalphosphate;Referenceproteome;Transferase	Branched-chain-amino-acid aminotransferase;Branched-chain-amino-acid aminotransferase, cytosolic	Verified mitochondrial;Verified mitochondrial;Verified mitochondrial;Verified mitochondrial		Mitochondrial	1	1	6	0	0	0	0	0	0	30.4577	30.4677	30.5655	30.2652	30.2118	29.8372
A0A1B0GX27;O35855;O88374	Bcat2	amine metabolic process;biological regulation;biosynthetic process;catabolic process;cellular amino acid metabolic process;cellular ketone metabolic process;cellular metabolic process;cellular nitrogen compound metabolic process;cellular process;metabolic process;nitrogen compound metabolic process;organic acid metabolic process;primary metabolic process;small molecule metabolic process	Acetylation;Amino-acidbiosynthesis;Aminotransferase;Branched-chainaminoacidbiosynthesis;Completeproteome;Mitochondrion;Proteomicsidentification;Pyridoxalphosphate;Referenceproteome;Transferase;Transitpeptide	Branched-chain-amino-acid aminotransferase;Branched-chain-amino-acid aminotransferase, mitochondrial	Verified mitochondrial;Verified mitochondrial;Verified mitochondrial	Matrix	Mitochondrial	7	1	6	6	6	6	4	6	6	27.9529	28.6254	29.0915	28.44	28.6778	28.5308	32.2487	32.9664	33.2536	31.7371	32.2878	32.0872	32.8892	32.5914	32.7968	32.542	32.7178	32.2323	32.4372	32.3777	33.135	32.7095	32.7589	32.0518	23.5145	23.0094			22.0906	22.4472	31.8623	32.3445	33.509
Q3U3J1;P50136	Bckdha	amine metabolic process;catabolic process;cellular amino acid metabolic process;cellular ketone metabolic process;cellular metabolic process;cellular nitrogen compound metabolic process;cellular process;metabolic process;nitrogen compound metabolic process;organic acid metabolic process;primary metabolic process;response to chemical stimulus;response to endogenous stimulus;response to external st…	Acetylation;Completeproteome;Metal-binding;Mitochondrion;Oxidoreductase;Phosphoprotein;Potassium;Proteomicsidentification;Referenceproteome;Thiaminepyrophosphate;Transitpeptide	2-oxoisovalerate dehydrogenase subunit alpha, mitochondrial	Verified mitochondrial;NA	MIM	Mitochondrial	7	1	6	6	6	6	6	6	6	29.8704	29.922	30.3492	30.6442	30.3775	30.1687	33.368	33.3897	33.3489	33.3193	32.9305	33.091	32.4363	32.5263	32.5008	32.228	32.2429	32.2159	32.3778	31.9909	32.3231	32.3275	32.1277	31.8082	33.2958	33.2986	33.4455	33.299	32.6888	32.7507	28.7247	29.0457	30.788
Q6P3A8;Q6P3A8-2	Bckdhb	amine metabolic process;catabolic process;cellular amino acid metabolic process;cellular ketone metabolic process;cellular metabolic process;cellular nitrogen compound metabolic process;cellular process;metabolic process;nitrogen compound metabolic process;organic acid metabolic process;primary metabolic process;response to chemical stimulus;response to endogenous stimulus;response to external st…	Acetylation;Alternativesplicing;Completeproteome;Mitochondrion;Oxidoreductase;Referenceproteome;Transitpeptide	2-oxoisovalerate dehydrogenase subunit beta, mitochondrial	Verified mitochondrial;NA	MIM	Mitochondrial	7	1	6	6	6	6	6	5	6	28.5465	28.9988	29.6397	29.3436	29.0835	28.9009	31.8914	32.5267	32.6219	32.4106	32.2657	32.1823	31.2527	31.612	31.7935	31.6223	31.7654	31.2686	31.3447	31.3021	31.8787	32.1071	31.7425	31.2767	33.2379	33.1439	33.3176	33.1581	32.827	32.5798	26.7694	27.2634	28.4093
O55028;A0A0U1RPT4;A0A0U1RNL7;D3Z7R0;A0A0U1RQ97	Bckdk	amine metabolic process;catabolic process;cellular amino acid metabolic process;cellular ketone metabolic process;cellular metabolic process;cellular nitrogen compound metabolic process;cellular process;macromolecule metabolic process;macromolecule modification;metabolic process;nitrogen compound metabolic process;organic acid metabolic process;phosphorus metabolic process;primary metabolic proce…	Acetylation;ATP-binding;Completeproteome;Kinase;Mitochondrion;Nucleotide-binding;Phosphoprotein;Proteomicsidentification;Referenceproteome;Transferase;Transitpeptide	[3-methyl-2-oxobutanoate dehydrogenase [lipoamide]] kinase, mitochondrial	Verified mitochondrial;Verified mitochondrial;Verified mitochondrial;Verified mitochondrial;Verified mitochondrial	Matrix	Mitochondrial	7	1	6	6	6	6	6	6	6	27.9168	28.5924	28.3825	28.3295	28.1317	27.5063	29.8032	30.1177	29.5986	30.0729	29.6715	29.8725	28.4084	29.3325	29.5482	29.4152	29.5787	29.1318	30.0899	29.7716	29.8839	30.1861	30.0121	29.9898	26.5177	25.5512	25.7728	25.1014	24.4595	25.4168	28.2382	28.7806	30.2341
P10417-2;P10417	Bcl2	aging;anatomical structure development;anatomical structure morphogenesis;behavior;biological adhesion;biological regulation;cell activation;cell adhesion;cell communication;cell death;cell development;cell differentiation;cell growth;cell junction organization;cell morphogenesis;cell proliferation;cellular component assembly;cellular component morphogenesis;cellular component organization;cellul…	Alternativesplicing;Apoptosis;Completeproteome;Endoplasmicreticulum;Membrane;Mitochondrion;Mitochondrionoutermembrane;Nucleus;Phosphoprotein;Referenceproteome;Transmembrane;Transmembranehelix;Ublconjugation	Apoptosis regulator Bcl-2	NA;Verified mitochondrial	MOM	Mitochondrial	1	0.666667	0	0	0	0	0	4	0																																25.8777	25.7314
A2AHX9;Q9QWX2;Q64373-2;Q64373-3;Q64373-4;Q64373;A2AHX8	Bcl2l1	anatomical structure development;anatomical structure morphogenesis;biological regulation;cell death;cell development;cell proliferation;cellular component morphogenesis;cellular component organization;cellular homeostasis;cellular ion homeostasis;cellular membrane organization;cellular process;cytokinesis;death;developmental process;embryo development;growth;homeostatic process;interspecies inte…	3D-structure;Alternativesplicing;Apoptosis;Celljunction;Completeproteome;Cytoplasm;Cytoplasmicvesicle;Cytoskeleton;Membrane;Mitochondrion;Mitochondrioninnermembrane;Mitochondrionoutermembrane;Nucleus;Phosphoprotein;Proteomicsidentification;Referenceproteome;Synapse;Transmembrane;Transmembranehelix	Bcl-2-like protein 1	Verified mitochondrial;Verified mitochondrial;NA;NA;NA;Verified mitochondrial;Verified mitochondrial	MOM	Mitochondrial	4	1	6	0	0	6	6	5	0	24.8083	24.8139	24.9147	24.149	24.4935	24.7142													24.3485	24.4934	24.3337	23.9116	24.8067	24.4607	23.1245	24.112	24.5777	24.3246	23.4705	23.3632		25.294	24.8047
O54918-3;O54918-2;O54918	Bcl2l11	anatomical structure development;anatomical structure formation involved in morphogenesis;anatomical structure morphogenesis;biological adhesion;biological regulation;cell adhesion;cell death;cellular process;death;developmental process;embryo development;homeostatic process;immune system process;interspecies interaction between organisms;multicellular organismal process;multi-organism process;pi…	3D-structure;Alternativesplicing;Apoptosis;Completeproteome;Membrane;Mitochondrion;Phosphoprotein;Referenceproteome;Ublconjugation	Bcl-2-like protein 11	NA;NA;Verified mitochondrial	MOM	Mitochondrial	1	0.666667	0	0	0	0	0	4	0																															25.1797		25.9481
P59017	Bcl2l13	biological regulation;cell death;cellular process;death	Apoptosis;Completeproteome;Membrane;Mitochondrion;Phosphoprotein;Referenceproteome;Repeat;Transmembrane;Transmembranehelix	Bcl-2-like protein 13	Verified mitochondrial	MOM	Mitochondrial	7	1	6	6	6	6	6	6	5	29.5761	30.1593	30.2295	29.8432	30.0197	29.9356	31.1635	31.246	31.0694	31.1197	30.8258	30.8112	30.5676	30.5795	30.9219	30.674	29.9254	29.676	29.7253	29.1861	30.0566	29.9207	29.4397	29.2953	28.9298	29.3868	29.8947	29.7246	29.1841	29.4373	29.351	29.7936	31.5263
Q99NF1	Bco2	biological regulation;catabolic process;cellular aldehyde metabolic process;cellular homeostasis;cellular ion homeostasis;cellular ketone metabolic process;cellular lipid metabolic process;cellular metabolic process;cellular process;homeostatic process;hormone metabolic process;lipid metabolic process;metabolic process;organic acid metabolic process;primary metabolic process;small molecule metabo…	Completeproteome;Dioxygenase;Iron;Metal-binding;Mitochondrion;Oxidoreductase;Referenceproteome	Beta,beta-carotene 9',10'-oxygenase	Verified mitochondrial	MIM	Mitochondrial	2	1	0	0	0	6	6	0	0																			26.5142	25.1587	24.7438	26.9226	24.8606	26.3977	27.0943	27.0742	27.2131	26.7071	26.1956	26.0219
Q9CZP5	Bcs1l	cellular component assembly;cellular component organization;cellular macromolecular complex assembly;cellular process;macromolecular complex assembly;mitochondrion organization;organelle organization;protein complex assembly;protein complex biogenesis	ATP-binding;Chaperone;Completeproteome;Directproteinsequencing;Membrane;Mitochondrion;Mitochondrioninnermembrane;Nucleotide-binding;Referenceproteome;Transmembrane;Transmembranehelix	Mitochondrial chaperone BCS1	Verified mitochondrial	MIM	Mitochondrial	7	1	6	6	6	6	6	6	6	29.5996	30.1546	30.9487	30.3414	30.148	30.1199	29.5342	29.1755	29.6823	29.1599	29.5219	29.561	29.0012	29.2929	29.2846	29.2279	28.9542	29.0763	28.7292	28.6533	28.4734	28.9178	28.2785	27.9864	28.903	28.8426	29.2672	28.5906	28.0687	28.2261	28.8749	29.0931	30.5314
Q80XN0;D3Z2Y8	Bdh1	anatomical structure development;developmental process;metabolic process;response to chemical stimulus;response to drug;response to endogenous stimulus;response to external stimulus;response to extracellular stimulus;response to starvation;response to stimulus;response to stress	Acetylation;Allostericenzyme;Completeproteome;Directproteinsequencing;Glycoprotein;Mitochondrion;NAD;Oxidoreductase;Proteomicsidentification;Referenceproteome;Transitpeptide	D-beta-hydroxybutyrate dehydrogenase, mitochondrial	Verified mitochondrial;Verified mitochondrial	MIM	Mitochondrial	7	1	6	1	6	6	6	6	6	32.6556	32.9986	33.8979	33.5969	33.6878	33.1843			24.126				34.296	33.905	34.3007	34.255	33.5527	33.9918	35.0497	35.413	35.8268	35.5399	35.6904	35.0579	34.3595	34.9322	35.4618	35.0759	34.724	34.2486	28.2432	29.0715	31.5592
P70444	Bid	anatomical structure development;biological regulation;cell death;cellular component assembly;cellular component organization;cellular process;death;developmental process;establishment of localization;macromolecular complex assembly;mitochondrion organization;organelle organization;protein complex assembly;protein targeting;protein transport;regulation of cell cycle;regulation of mitotic cell cyc…	3D-structure;Acetylation;Apoptosis;Completeproteome;Cytoplasm;Membrane;Mitochondrion;Phosphoprotein;Referenceproteome;Ublconjugation	BH3-interacting domain death agonist;BH3-interacting domain death agonist p11;BH3-interacting domain death agonist p13;BH3-interacting domain death agonist p15	Verified mitochondrial	MOM	Mitochondrial	3	1	3	0	0	3	0	6	0	24.504				24.6003	24.6307													23.7415	23.6553		23.4165									26.8879	27.0757	27.0707
O55102;D3YVM8;D3Z4L7	Bloc1s1	cellular component movement;cellular component organization;cellular metabolic process;cellular process;cellular respiration;cytoskeleton-dependent intracellular transport;establishment of localization;generation of precursor metabolites and energy;macromolecule metabolic process;macromolecule modification;metabolic process;peptidyl-amino acid modification;primary metabolic process;protein acylat…	Coiledcoil;Completeproteome;Cytoplasm;Mitochondrion;Proteomicsidentification;Referenceproteome	Biogenesis of lysosome-related organelles complex 1 subunit 1	Verified mitochondrial;Verified mitochondrial;Verified mitochondrial	unknown	Mitochondrial	2	1	6	0	0	0	0	6	0	24.9593	25.0466	25.1625	23.1323	23.2016	22.8017																									25.5968	25.5444	25.0234
Q9CWG9;A0A494BAG7	Bloc1s2	biological regulation;cellular component movement;cellular component organization;cellular process;cytoskeleton-dependent intracellular transport;establishment of localization;transport;vesicle-mediated transport	Acetylation;Coiledcoil;Completeproteome;Cytoplasm;Cytoskeleton;Referenceproteome	Biogenesis of lysosome-related organelles complex 1 subunit 2	Verified mitochondrial;Verified mitochondrial		Mitochondrial	2	1	6	0	0	0	0	4	0	25.6261	25.7804	25.5973	25.1422	24.4244	24.6157																									24.5017	24.1497
Q6QD59;B8JJI4;F7C279	Bnip1	autophagy;catabolic process;cell death;cellular component organization;cellular membrane organization;cellular metabolic process;cellular process;death;endoplasmic reticulum organization;establishment of localization;membrane fusion;membrane organization;metabolic process;organelle fusion;organelle organization;protein transport;transport;vesicle-mediated transport	Apoptosis;Autophagy;Coiledcoil;Completeproteome;Endoplasmicreticulum;ER-Golgitransport;Golgiapparatus;Membrane;Mitochondrion;Proteintransport;Proteomicsidentification;Referenceproteome;Transmembrane;Transmembranehelix;Transport;Ublconjugation	Vesicle transport protein SEC20	Verified mitochondrial;Verified mitochondrial;Verified mitochondrial		Mitochondrial	2	1	0	0	0	0	6	5	0																									25.5597	25.7183	26.7221	25.891	25.0375	25.6886	24.6902	24.9758	25.2956
A0A1B0GT26;O55003	Bnip3	biological regulation;catabolic process;cell death;cell differentiation;cellular component organization;cellular homeostasis;cellular ion homeostasis;cellular membrane organization;cellular metabolic process;cellular process;death;developmental process;homeostatic process;immune system process;macromolecule metabolic process;membrane organization;metabolic process;mitochondrion organization;multi…	Apoptosis;Completeproteome;Membrane;Mitochondrion;Mitochondrionoutermembrane;Phosphoprotein;Referenceproteome;Transmembrane;Transmembranehelix	BCL2/adenovirus E1B 19 kDa protein-interacting protein 3	Verified mitochondrial;Verified mitochondrial	MOM	Mitochondrial	6	1	5	6	6	6	3	0	5	24.4759	24.5178		24.7859	24.7056	24.4419	25.1758	24.9762	24.8609	26.3109	24.6185	26.2816	25.6227	24.2448	25.1807	26.159	25.4645	25.1822	24.78	24.2654	25.2112	25.1303	25.84	25.439			23.3746	25.3631	25.846
Q91Z78;Q9Z2F7	Bnip3l	biological regulation;catabolic process;cellular metabolic process;cellular process;immune system process;macromolecule metabolic process;metabolic process;multi-organism process;primary metabolic process;protein catabolic process;protein metabolic process;response to biotic stimulus;response to stimulus;response to stress	Apoptosis;Completeproteome;Endoplasmicreticulum;Membrane;Mitochondrion;Mitochondrionoutermembrane;Nucleus;Phosphoprotein;Proteomicsidentification;Referenceproteome;Transmembrane;Transmembranehelix	BCL2/adenovirus E1B 19 kDa protein-interacting protein 3-like	Verified mitochondrial;Verified mitochondrial	MOM	Mitochondrial	3	0.833333	5	0	0	0	5	4	0		24.2551	25.0784	25.8153	24.772	25.313																			24.0927	25.0342	23.749	24.4309		23.7169	25.3391	24.257	25.8854
Q9D8S9	Bola1		3D-structure;Completeproteome;Referenceproteome;Secreted	BolA-like protein 1	Verified mitochondrial	Matrix	Mitochondrial	7	1	6	6	6	6	6	6	6	28.8658	28.4375	29.468	29.4025	29.1874	28.4369	28.8186	28.2785	28.2358	28.4359	28.1366	28.1983	28.797	28.5657	28.5647	28.4865	28.654	28.407	29.2916	28.9965	29.3453	29.4739	28.923	29.0445	29.5466	29.269	30.0615	29.2878	28.6738	29.0585	27.6461	27.4169	29.0943
E9Q705;E9PX89;Q8CEI1	Bola3		Completeproteome;Proteomicsidentification;Referenceproteome;Secreted	BolA-like protein 3	Verified mitochondrial;Verified mitochondrial;Verified mitochondrial	Matrix	Mitochondrial	7	1	6	6	6	6	6	5	6	24.3754	27.0235	26.8383	26.8982	26.9814	26.5419	29.3457	29.6475	29.4638	29.5739	30.1133	29.5543	29.6482	29.4207	29.7339	29.8805	30.1438	29.6419	28.9955	29.7429	30.0627	30.096	29.672	29.3926	28.8945	28.8715	29.6539	28.6937	28.5576	28.5855	26.5024	26.9033	29.0341
Q8R164	Bphl		Acetylation;Completeproteome;Cytoplasm;Hydrolase;Referenceproteome;Signal	Valacyclovir hydrolase	Associated	Matrix	Mitochondrial	7	1	6	6	6	6	6	6	6	31.7003	32.1145	32.6727	32.5576	32.3327	31.9518	31.7196	31.8645	31.9691	31.8534	31.677	31.7563	31.3542	31.2961	31.2176	31.29	30.8449	30.896	35.0928	35.1324	35.3574	35.3874	35.0909	34.8564	34.1525	34.2405	34.8224	34.2658	34.0786	33.905	29.922	30.5019	32.0177
Q8R5L1;O35658	C1qbp	biological regulation;biosynthetic process;cell death;cellular component assembly;cellular component organization;cellular macromolecular complex assembly;cellular metabolic process;cellular nitrogen compound metabolic process;cellular process;death;immune system process;macromolecular complex assembly;macromolecule metabolic process;metabolic process;mRNA metabolic process;mRNA processing;nitrog…	Acetylation;Adaptiveimmunity;Apoptosis;Cellmembrane;Complementpathway;Completeproteome;Cytoplasm;Directproteinsequencing;Immunity;Innateimmunity;Membrane;Mitochondrion;mRNAprocessing;mRNAsplicing;Nucleus;Phosphoprotein;Proteomicsidentification;Referenceproteome;Ribosomebiogenesis;Secreted;Transcription;Transcriptionregulation;Transitpeptide	Complement component 1 Q subcomponent-binding protein, mitochondrial	Verified mitochondrial;NA	Matrix	Mitochondrial	7	1	6	6	6	6	6	6	6	32.6686	32.9715	33.4616	33.3828	33.1333	33.0629	32.0724	31.969	31.9143	31.8939	31.2781	31.7015	32.6486	32.7097	33.0151	32.6741	32.1893	32.2139	33.3469	33.1593	33.4479	33.6511	33.2837	33.1316	32.6664	32.2782	32.6428	32.4325	31.5046	32.2262	32.4741	32.9327	34.2346
Q8BT51	COA4		Completeproteome;Disulfidebond;Mitochondrion;Referenceproteome	Cytochrome c oxidase assembly factor 4 homolog, mitochondrial	Verified mitochondrial	IMS	Mitochondrial	4	1	0	0	3	6	0	3	3													23.6899	23.9697			22.1333		25.487	24.9438	24.4	23.8903	23.9554	23.706							22.4093	23.8253	25.7477
P23589	Ca5a	alcohol metabolic process;biosynthetic process;carbohydrate metabolic process;cellular metabolic process;cellular process;metabolic process;one-carbon metabolic process;primary metabolic process;small molecule metabolic process	3D-structure;Completeproteome;Directproteinsequencing;Lyase;Metal-binding;Mitochondrion;Referenceproteome;Transitpeptide;Zinc	Carbonic anhydrase 5A, mitochondrial	Verified mitochondrial	Matrix	Mitochondrial	2	1	0	0	0	6	6	0	0																			27.3912	28.9635	30.3839	28.1057	30.2129	28.1408	31.695	31.9197	32.4216	31.8582	31.6504	31.8802
Q9QZA0	Ca5b	cellular metabolic process;cellular process;metabolic process;one-carbon metabolic process;small molecule metabolic process	Completeproteome;Lyase;Metal-binding;Mitochondrion;Referenceproteome;Transitpeptide;Zinc	Carbonic anhydrase 5B, mitochondrial	Verified mitochondrial	Matrix	Mitochondrial	6	1	6	6	0	6	6	2	1	25.947	25.7968	25.8516	27.0416	26.6355	25.9739	30.3064	29.9607	29.8103	28.8929	29.0042	29.7247							30.1672	31.4632	31.5382	30.6665	31.4924	30.1365	24.8914	24.8081	24.9496	24.2184	23.3951	23.1101		21.4523	25.3159
P14211	Calr	aging;biological regulation;cell differentiation;cellular component assembly;cellular component organization;cellular localization;cellular macromolecular complex assembly;cellular metabolic process;cellular process;cytoskeleton organization;developmental process;establishment of localization;localization;macromolecular complex assembly;macromolecule metabolic process;metabolic process;multicellu…	3D-structure;Acetylation;Calcium;Chaperone;Completeproteome;Directproteinsequencing;Disulfidebond;Endoplasmicreticulum;Lectin;Metal-binding;Referenceproteome;Repeat;Sarcoplasmicreticulum;Signal;Zinc	Calreticulin	Verified mitochondrial		Mitochondrial	7	1	6	6	6	6	6	6	6	32.9495	33.1132	33.4706	32.9804	33.0855	32.7419	28.7514	29.1883	29.4911	28.8367	28.7535	28.426	25.2035	25.8951	26.2893	25.1343	26.3829	23.6468	31.7289	32.3411	32.1464	31.7126	31.9057	31.4343	34.3262	34.0753	34.5623	34.412	33.1196	34.1884	34.5711	34.2531	34.3593
P35564	Canx	aging;cellular component organization;cellular membrane organization;cellular metabolic process;cellular process;developmental process;endocytosis;establishment of localization;macromolecule metabolic process;membrane invagination;membrane organization;metabolic process;primary metabolic process;protein folding;protein metabolic process;transport;vesicle-mediated transport	Acetylation;Calcium;Chaperone;Completeproteome;Disulfidebond;Endoplasmicreticulum;Lectin;Lipoprotein;Membrane;Metal-binding;Palmitate;Phosphoprotein;Referenceproteome;Repeat;Signal;Transmembrane;Transmembranehelix	Calnexin	Verified mitochondrial		Mitochondrial	7	1	6	6	6	6	6	6	4	32.7047	32.4358	32.6963	32.2766	32.5311	32.5614	27.1634	27.8379	28.0546	26.7951	27.3609	27.5076	24.0943	25.5861	25.8843	23.3191	26.1053	25.8257	30.2759	30.685	30.5663	30.1127	30.5641	30.2524	32.442	32.2838	32.9256	32.2416	31.2588	32.4123	32.6712	32.6432	33.1019
A0A494BBB0;O35350	Capn1	catabolic process;cellular metabolic process;cellular process;macromolecule metabolic process;metabolic process;multicellular organismal process;primary metabolic process;protein metabolic process;proteolysis;tissue remodeling	Autocatalyticcleavage;Calcium;Cellmembrane;Completeproteome;Cytoplasm;Hydrolase;Membrane;Metal-binding;Protease;Referenceproteome;Repeat;Thiolprotease	Calpain-1 catalytic subunit	NA;Verified mitochondrial		Mitochondrial	3	1	6	0	0	0	0	6	2	25.8426	25.6621	25.1423	24.9432	25.8945	25.8172																									30.1174	29.7661	29.5641
J3QMM7;K3W4M4;Q9CZ42-3;Q9CZ42;J3QN06;Q9CZ42-2	Carkd	cellular metabolic process;cellular nitrogen compound metabolic process;cellular process;cofactor metabolic process;heterocycle metabolic process;metabolic process;nitrogen compound metabolic process;nucleobase-containing compound metabolic process;nucleobase-containing small molecule metabolic process;nucleotide metabolic process;primary metabolic process;small molecule metabolic process	Acetylation;Alternativesplicing;ATP-binding;Completeproteome;Lyase;Mitochondrion;NAD;NADP;Nucleotide-binding;Phosphoprotein;Proteomicsidentification;Referenceproteome;Transitpeptide	ATP-dependent (S)-NAD(P)H-hydrate dehydratase	Verified mitochondrial;Verified mitochondrial;NA;NA;Verified mitochondrial;NA	MIM	Mitochondrial	7	1	6	6	6	6	6	6	6	30.9575	31.3264	31.5192	31.4292	31.2205	30.8094	30.1298	29.6551	29.5212	29.9375	29.5835	29.7933	30.0394	30.0531	30.1926	30.1583	29.5718	29.6375	31.7032	31.0735	31.3577	31.7313	31.2034	31.5352	29.7022	29.7037	30.1473	29.9673	28.5409	29.4468	29.1766	29.5557	30.8485
G3X975	Cars2	amine metabolic process;cellular amino acid metabolic process;cellular ketone metabolic process;cellular metabolic process;cellular nitrogen compound metabolic process;cellular process;macromolecule metabolic process;metabolic process;nitrogen compound metabolic process;nucleobase-containing compound metabolic process;organic acid metabolic process;primary metabolic process;RNA metabolic process;…	Completeproteome;Proteomicsidentification;Referenceproteome		Verified mitochondrial	Matrix	Mitochondrial	7	1	6	6	6	6	6	6	6	27.9329	27.9723	28.6738	28.2502	27.7883	27.5901	28.1701	28.3434	28.3257	28.0001	28.1929	28.2808	29.3595	29.695	29.9368	29.0837	29.1313	28.955	28.9997	29.0813	29.6687	28.9648	28.9139	28.759	27.7368	26.7881	27.7604	27.07	26.4711	26.6835	26.1841	27.2033	28.9594
Q8BYM8	Cars2	amine metabolic process;cellular amino acid metabolic process;cellular ketone metabolic process;cellular metabolic process;cellular nitrogen compound metabolic process;cellular process;macromolecule metabolic process;metabolic process;nitrogen compound metabolic process;nucleobase-containing compound metabolic process;organic acid metabolic process;primary metabolic process;RNA metabolic process;…	Aminoacyl-tRNAsynthetase;ATP-binding;Completeproteome;Ligase;Metal-binding;Mitochondrion;Nucleotide-binding;Proteinbiosynthesis;Referenceproteome;Transitpeptide;Zinc	Probable cysteine--tRNA ligase, mitochondrial		Matrix	Mitochondrial	7	1	6	6	6	6	6	6	6	26.0383	26.769	26.9627	26.6431	26.5816	25.9735	26.8954	26.7461	26.8566	26.3977	26.2861	26.312	27.3767	27.3408	27.7742	27.3063	27.3155	27.2763	27.1145	27.0627	27.418	27.1382	26.9196	26.6447	26.1821	26.2746	26.5062	25.8198	24.8474	25.2044	25.6313	26.2981	27.8345
P70677	Casp3	anatomical structure development;biological regulation;cell death;cell differentiation;cellular process;death;developmental process;homeostatic process;immune system process;macromolecule metabolic process;metabolic process;multicellular organismal process;neurological system process;primary metabolic process;protein maturation;protein metabolic process;proteolysis;regulation of cell cycle;regula…	Acetylation;Apoptosis;Completeproteome;Cytoplasm;Hydrolase;Phosphoprotein;Protease;Referenceproteome;S-nitrosylation;Thiolprotease;Zymogen	Caspase-3;Caspase-3 subunit p12;Caspase-3 subunit p17	Ancillary	IMS	Mitochondrial	2	1	2	0	0	0	0	6	0			23.7234	23.8567																											28.751	28.4205	27.6862
A0A087WQT6;O89110	Casp8	anatomical structure development;anatomical structure formation involved in morphogenesis;biological regulation;cell death;cell differentiation;cellular component assembly;cellular component organization;cellular process;death;developmental process;macromolecular complex assembly;macromolecule metabolic process;metabolic process;primary metabolic process;protein complex assembly;protein metabolic…	Acetylation;Apoptosis;Completeproteome;Cytoplasm;Hydrolase;Phosphoprotein;Protease;Proteomicsidentification;Referenceproteome;Repeat;Thiolprotease;Zymogen	Caspase-8;Caspase-8 subunit p10;Caspase-8 subunit p18	Ancillary;Ancillary	MOM	Mitochondrial	1	1	0	0	0	0	0	6	0																															28.1419	28.0789	27.7439
P51125-3;P51125-2;P51125;Q8CE80;P51125-6;Q921U7;Q8C281;P51125-7;A0A338P6J9	Cast	biological regulation;catabolic process;macromolecule metabolic process;metabolic process;primary metabolic process;protein catabolic process;protein metabolic process	Acetylation;Alternativesplicing;Completeproteome;Phosphoprotein;Proteaseinhibitor;Proteomicsidentification;Referenceproteome;Repeat;Thiolproteaseinhibitor	Calpastatin	NA;NA;Verified mitochondrial;Verified mitochondrial;NA;Verified mitochondrial;Verified mitochondrial;NA;Verified mitochondrial		Mitochondrial	3	1	1	0	1	0	0	6	0	24.2679																	22.6875													29.8611	29.6938	29.227
Q8CE04;A0A1Y7VJN8	Cast	biological regulation;catabolic process;macromolecule metabolic process;metabolic process;primary metabolic process;protein catabolic process;protein metabolic process			Verified mitochondrial;Verified mitochondrial		Mitochondrial	1	0.666667	0	0	0	0	0	4	0																																	24.3497
P24270	Cat	aging;alcohol metabolic process;anatomical structure development;biological regulation;catabolic process;cell differentiation;cellular component assembly;cellular component organization;cellular lipid metabolic process;cellular metabolic process;cellular process;cellular respiration;developmental process;generation of precursor metabolites and energy;glycerol ether metabolic process;lipid metabol…	Acetylation;Completeproteome;Directproteinsequencing;Heme;Hydrogenperoxide;Iron;Metal-binding;Mitogen;NADP;Oxidoreductase;Peroxidase;Peroxisome;Phosphoprotein;Referenceproteome	Catalase	Probable contaminant	IMS	Mitochondrial	7	1	6	6	6	6	6	6	6	28.3269	29.1387	28.1637	28.0896	27.9976	28.2357	28.5763	28.5701	29.2474	29.6128	27.4356	28.7171	27.0337	27.3295	27.938	27.7056	25.8765	25.1715	35.487	34.2151	34.4626	34.7452	34.1726	34.7226	36.8975	37.1082	37.9896	37.6222	37.0216	37.5417	30.5152	30.9948	31.9388
P08074;F6YNX9	Cbr2	cellular component assembly;cellular component organization;cellular metabolic process;cellular nitrogen compound metabolic process;cellular process;cofactor metabolic process;heterocycle metabolic process;macromolecular complex assembly;metabolic process;nitrogen compound metabolic process;nucleobase-containing compound metabolic process;nucleobase-containing small molecule metabolic process;nuc…	3D-structure;Completeproteome;Directproteinsequencing;Mitochondrion;NAD;NADP;Oxidoreductase;Proteomicsidentification;Referenceproteome	Carbonyl reductase [NADPH] 2	NA;NA	Matrix	Mitochondrial	7	1	6	6	6	6	3	6	6	22.4648	24.5744	24.6867	24.8421	23.4969	20.8666	27.3251	27.4008	26.9515	26.4256	26.0633	25.9702	28.6984	28.229	28.7927	28.4557	28.2264	28.6601	26.2383	26.0701	26.525	25.3086	24.9623	25.2032	22.1678		20.3648	21.8608			28.4567	28.4464	29.1565
Q8K354;A0A338P797	Cbr3	catabolic process;cellular ketone metabolic process;cellular metabolic process;cellular process;cofactor metabolic process;metabolic process;multicellular organismal process;neurological system process;small molecule metabolic process;vitamin metabolic process	Acetylation;Completeproteome;Cytoplasm;NADP;Oxidoreductase;Referenceproteome	Carbonyl reductase [NADPH] 3	Unclassified;Unclassified	Matrix	Mitochondrial	3	1	6	0	0	3	0	6	0	28.1301	28.5382	28.5233	28.1002	28.1947	28.0866														23.9088	23.7661		24.3378								27.9691	27.1801	26.99
Q91VT4	Cbr4	biosynthetic process;cellular component assembly;cellular component organization;cellular ketone metabolic process;cellular lipid metabolic process;cellular metabolic process;cellular process;lipid metabolic process;macromolecular complex assembly;metabolic process;organic acid metabolic process;primary metabolic process;protein complex assembly;small molecule metabolic process	Acetylation;Completeproteome;Fattyacidbiosynthesis;Fattyacidmetabolism;Lipidbiosynthesis;Lipidmetabolism;Mitochondrion;NAD;NADP;Oxidoreductase;Referenceproteome	Carbonyl reductase family member 4	Verified mitochondrial	Matrix	Mitochondrial	7	1	6	6	6	6	6	6	6	29.3173	29.3652	30.0215	29.8261	29.7733	29.3885	31.9321	31.9825	32.059	31.917	31.8298	31.7834	30.8736	30.8257	31.0536	30.9964	30.8908	30.6319	31.4466	31.1991	31.7839	32.0425	31.6514	31.5264	32.0144	31.6674	32.1416	32.1864	31.421	31.682	28.3562	28.7492	30.7968
Q91WT9-2;Q91WT9	Cbs	amine metabolic process;anatomical structure development;anatomical structure morphogenesis;biological regulation;biosynthetic process;cellular amino acid metabolic process;cellular ketone metabolic process;cellular metabolic process;cellular nitrogen compound metabolic process;cellular process;circulatory system process;developmental process;metabolic process;multicellular organismal process;nit…	Alternativesplicing;Amino-acidbiosynthesis;CBSdomain;Completeproteome;Cysteinebiosynthesis;Cytoplasm;Heme;Iron;Isopeptidebond;Lyase;Metal-binding;Nucleus;Pyridoxalphosphate;Referenceproteome;Ublconjugation	Cystathionine beta-synthase	NA;Verified mitochondrial		Mitochondrial	2	1	6	0	0	0	6	0	0	25.3851	24.8987	22.6337	23.2849	24.6315	24.6838																			26.633	27.8777	28.7059	29.0612	28.3264	25.7861
Q71RI9-2;Q71RI9	Ccbl2	amine metabolic process;biosynthetic process;cellular amino acid metabolic process;cellular ketone metabolic process;cellular metabolic process;cellular nitrogen compound metabolic process;cellular process;metabolic process;nitrogen compound metabolic process;organic acid metabolic process;primary metabolic process;small molecule metabolic process	3D-structure;Acetylation;Alternativesplicing;Aminotransferase;Completeproteome;Lyase;Pyridoxalphosphate;Referenceproteome;Transferase	Kynurenine--oxoglutarate transaminase 3	NA;Associated	Matrix	Mitochondrial	7	1	6	6	6	6	6	6	6	28.9384	29.2153	29.698	29.6178	29.6866	29.0465	31.6274	31.8052	31.9064	30.9647	31.3537	31.3336	30.8942	30.9823	31.3214	30.943	30.8389	30.8461	32.7888	34.6835	34.8531	32.7897	34.7155	32.6782	26.2249	32.0332	32.484	29.1007	32.0347	26.5335	27.8822	28.4617	29.853
Q810S1;F6SD17	Ccdc109b	biological regulation;cellular homeostasis;cellular ion homeostasis;cellular process;establishment of localization;homeostatic process;ion transport;transport	Calcium;Calciumtransport;Coiledcoil;Completeproteome;Iontransport;Membrane;Mitochondrion;Mitochondrioninnermembrane;Proteomicsidentification;Referenceproteome;Transitpeptide;Transmembrane;Transmembranehelix;Transport	Calcium uniporter regulatory subunit MCUb, mitochondrial	Verified mitochondrial;Verified mitochondrial	MIM	Mitochondrial	2	0.666667	3	0	0	0	0	4	0	22.8226	22.6714		23.1487																											23.7671	24.5001	25.7276
E0CYX9;Q3TC33;E0CYP1;Q3TC33-2	Ccdc127		Alternativesplicing;Coiledcoil;Completeproteome;Proteomicsidentification;Referenceproteome	Coiled-coil domain-containing protein 127	Associated;Associated;Associated;NA	Membrane	Mitochondrial	7	1	6	6	6	6	6	6	6	28.9813	29.4127	30.2735	29.8207	29.5038	29.5671	27.3837	27.2767	26.938	27.3779	26.8062	27.3877	27.1437	27.3353	27.532	27.1201	26.7812	25.6961	27.0881	27.3567	27.5736	27.4972	26.6564	25.8263	25.8308	26.1079	26.5441	25.8204	25.3895	25.9294	27.1837	27.1278	29.3168
Q3URS9-2;Q3URS9	Ccdc51		Alternativesplicing;Coiledcoil;Completeproteome;Membrane;Referenceproteome;Transmembrane;Transmembranehelix	Coiled-coil domain-containing protein 51	NA;Verified mitochondrial	MIM	Mitochondrial	7	1	6	6	6	6	6	6	6	29.3382	29.5843	29.9626	29.7979	29.5994	29.3088	29.7903	29.3634	29.0771	29.5911	29.5572	29.4914	29.5335	29.3065	29.5952	29.2584	29.0025	29.156	30.8689	30.594	30.8092	30.7822	30.5533	30.4	29.744	29.1817	29.649	29.3331	28.8616	29.1537	27.9838	28.634	30.5504
Q8R3Q6;F8WJI3	Ccdc58		Acetylation;Coiledcoil;Completeproteome;Proteomicsidentification;Referenceproteome	Coiled-coil domain-containing protein 58	Verified mitochondrial;Verified mitochondrial	IMS	Mitochondrial	7	1	6	6	6	6	6	6	6	29.1207	29.5851	29.6341	29.481	29.3576	28.8764	27.9982	28.1101	28.6314	28.5414	27.9205	28.3591	29.1937	29.0063	29.0969	29.0238	28.6403	28.0582	30.8095	30.4707	30.6175	30.7418	30.0892	30.2748	31.2348	30.9723	31.2351	31.0419	30.1965	30.5267	29.4168	29.3507	31.0944
Q8C3X2;Q8C3X2-2	Ccdc90b		Alternativesplicing;Coiledcoil;Completeproteome;Membrane;Mitochondrion;Referenceproteome;Transitpeptide;Transmembrane;Transmembranehelix	Coiled-coil domain-containing protein 90B, mitochondrial	Verified mitochondrial;NA	MIM	Mitochondrial	7	1	6	6	6	6	6	6	6	28.9268	28.9958	29.6373	29.4669	29.2472	28.9637	29.9227	30.11	29.9854	30.0033	29.9832	29.623	30.4044	30.535	30.8394	30.6528	30.5459	30.312	31.1923	30.7775	31.1418	31.6056	30.9782	30.8856	28.2137	28.278	28.7885	28.3596	27.6954	27.9175	28.8825	29.6549	31.2501
A0A0A6YY01;O35710-2;O35710	Ccrn4l	biological regulation;catabolic process;cellular component assembly;cellular component organization;cellular macromolecular complex assembly;cellular metabolic process;cellular nitrogen compound metabolic process;cellular process;macromolecular complex assembly;macromolecule metabolic process;metabolic process;mRNA metabolic process;mRNA processing;nitrogen compound metabolic process;nucleobase-c…	Alternativesplicing;Biologicalrhythms;Completeproteome;Cytoplasm;Exonuclease;Hydrolase;Magnesium;Metal-binding;mRNAprocessing;Nuclease;Nucleus;Proteomicsidentification;Referenceproteome;RNA-binding	Nocturnin	Verified mitochondrial;NA;Verified mitochondrial	Matrix	Mitochondrial	2	0.833333	5	2	0	0	0	0	0	24.4481	25.0003	24.3239	23.5247	23.7509		23.4826		24.6136
A0A494BB58;A0A494BAJ5;A0A494BBF1;Q9WU84	Ccs	biological regulation;cellular metabolic process;cellular process;establishment of localization;ion transport;metabolic process;response to chemical stimulus;response to oxidative stress;response to stimulus;response to stress;transport	Chaperone;Completeproteome;Copper;Cytoplasm;Disulfidebond;Isopeptidebond;Metal-binding;Phosphoprotein;Referenceproteome;Ublconjugation;Zinc	Copper chaperone for superoxide dismutase	Verified mitochondrial;Verified mitochondrial;Verified mitochondrial;Verified mitochondrial		Mitochondrial	5	1	1	2	0	6	6	6	0						24.8469					24.147	24.0317							25.1088	25.739	24.663	24.896	25.6392	25.2703	24.9591	25.8716	26.6422	24.4911	25.5761	24.5571	25.6857	24.8526	24.9132
Q6RUT7	Ccsmst1		Completeproteome;Membrane;Referenceproteome;Signal;Transmembrane;Transmembranehelix	Protein CCSMST1	Unclassified	IMS	Mitochondrial	7	1	6	6	6	6	6	5	5	26.6172	27.0358	26.9546	26.6414	26.3498	26.4197	28.0499	27.5275	27.2495	27.6255	26.9303	27.1043	27.4185	26.7519	27.275	26.2714	26.3746	26.4473	27.4434	26.6894	26.8629	26.5507	26.2407	25.9727	26.4746	26.253	25.8906	25.7955	25.1032	25.4383	25.5398	25.8552	27.1694
P11440;D3Z2T9	Cdk1	aging;anatomical structure development;anatomical structure morphogenesis;biological regulation;cell death;cell development;cell differentiation;cell division;cellular component assembly;cellular component organization;cellular localization;cellular metabolic process;cellular nitrogen compound metabolic process;cellular process;chromosome organization;death;developmental process;DNA metabolic pro…	Acetylation;Apoptosis;ATP-binding;Cellcycle;Celldivision;Completeproteome;Cytoplasm;Cytoskeleton;Directproteinsequencing;Isopeptidebond;Kinase;Mitochondrion;Mitosis;Nucleotide-binding;Nucleus;Phosphoprotein;Proteomicsidentification;Referenceproteome;Serine/threonine-proteinkinase;Transferase;Ublconjugation	Cyclin-dependent kinase 1	Verified mitochondrial;Verified mitochondrial		Mitochondrial	2	0.666667	1	0	0	0	0	4	0					25.2776																										26.2645	24.1801
Q8BTW8	Cdk5rap1	biological regulation;cellular metabolic process;cellular nitrogen compound metabolic process;cellular process;macromolecule metabolic process;macromolecule modification;metabolic process;nitrogen compound metabolic process;nucleobase-containing compound metabolic process;primary metabolic process;regulation of cell cycle;regulation of protein modification process;RNA metabolic process;RNA modifi…	4Fe-4S;Completeproteome;Iron;Iron-sulfur;Metal-binding;Referenceproteome;S-adenosyl-L-methionine	CDK5 regulatory subunit-associated protein 1	Verified mitochondrial	Matrix	Mitochondrial	1	0.5	0	0	0	0	0	3	0																																22.2427	23.8744
Q8BTE5	Cebpzos		Completeproteome;Membrane;Mitochondrion;Referenceproteome;Transmembrane;Transmembranehelix	Protein CEBPZOS	Associated	unknown	Mitochondrial	7	1	6	5	6	6	4	5	6	26.0896	26.4141	26.9119	26.5186	26.9421	26.481	27.1074	26.91	25.8416	26.6984		26.7217	27.6986	28.092	28.3019	27.1229	27.2915	27.6542	28.1507	28.0724	28.431	28.2677	28.3171	27.9524	24.8607		24.7131		23.9866	24.3142	24.1616	24.1926	25.6436
Q91WM2	Cecr5		Completeproteome;Referenceproteome;Signal	Cat eye syndrome critical region protein 5 homolog	Associated	Matrix	Mitochondrial	7	1	6	6	6	6	6	6	6	28.0069	27.6002	28.69	28.8966	28.2203	28.3524	28.7422	28.5965	28.9442	28.7799	28.8523	28.8441	28.4402	27.9143	28.2301	28.4457	27.813	28.1986	30.3154	30.4262	30.4318	30.7842	30.4233	30.3711	30.2231	30.341	30.7075	30.2203	29.8143	29.9344	29.2075	29.8048	31.7169
Q9JKC6	Cend1	behavior;biological regulation;cell differentiation;cell motility;cellular component movement;cellular process;developmental maturation;developmental process;locomotion;multicellular organismal process;response to stimulus	Completeproteome;Directproteinsequencing;Membrane;Referenceproteome;Transmembrane;Transmembranehelix	Cell cycle exit and neuronal differentiation protein 1	Verified mitochondrial		Mitochondrial	4	1	6	6	6	6	0	0	0	34.815	35.0732	35.1898	35.2602	35.0958	34.7651	26.0656	24.5094	24.6693	26.473	26.4994	24.7598	24.2804	23.8565	24.4459	22.636	22.8199	23.8015	24.7571	22.4975	24.1035	23.4865	23.2754	22.2086
P18760;F8WGL3;A0A494B9A7	Cfl1	anatomical structure morphogenesis;biological regulation;cell motility;cellular component disassembly;cellular component movement;cellular component organization;cellular metabolic process;cellular process;cytokinesis;cytoskeleton organization;developmental process;establishment of localization;establishment or maintenance of cell polarity;locomotion;macromolecule metabolic process;macromolecule …	Acetylation;Actin-binding;Cellmembrane;Cellprojection;Completeproteome;Cytoplasm;Cytoskeleton;Directproteinsequencing;Membrane;Nucleus;Phosphoprotein;Proteomicsidentification;Referenceproteome	Cofilin-1	Verified mitochondrial;Verified mitochondrial;Verified mitochondrial		Mitochondrial	7	1	6	6	6	6	6	6	5	34.8955	34.9043	34.5873	34.391	34.4417	34.6141	25.6471	24.9729	24.0712	25.1399	24.7235	22.539	26.3258	26.8834	26.8767	26.1006	26.5391	25.922	27.9269	28.3659	28.3541	27.7221	28.0453	27.8378	27.7519	27.4269	27.8055	28.3277	26.4332	27.3968	35.6006	35.565	35.3628
Q05BF0;Q9CQA6	Chchd1		Completeproteome;Mitochondrion;Nucleus;Referenceproteome	Coiled-coil-helix-coiled-coil-helix domain-containing protein 1	Verified mitochondrial;Verified mitochondrial	MIM	Mitochondrial	7	1	6	6	6	6	6	6	6	26.745	26.7862	27.2685	26.9159	27.1115	27.0129	28.3815	28.4714	28.3591	28.1148	27.6927	28.0698	27.1517	27.1503	27.0599	26.9467	26.923	27.1208	28.4409	28.3036	28.3653	28.4842	28.0166	28.4834	27.9794	27.3624	27.6958	27.7349	26.5187	27.0579	27.1539	27.1429	28.695
D3Z0L4;Q9D9P1;S4R238	Chchd3	biological regulation;cellular component organization;cellular membrane organization;cellular process;membrane fusion;membrane organization;mitochondrion organization;organelle fusion;organelle organization	Completeproteome;Proteomicsidentification;Referenceproteome		Verified mitochondrial;Verified mitochondrial;Verified mitochondrial		Mitochondrial	2	1	6	0	4	0	0	0	0	29.8767	30.525	30.8564	30.9037	30.6627	30.2279							24.1263			23.3389	23.7079	23.819
Q9CRB9	Chchd3	biological regulation;cellular component organization;cellular membrane organization;cellular process;membrane fusion;membrane organization;mitochondrion organization;organelle fusion;organelle organization	Acetylation;Completeproteome;Cytoplasm;Directproteinsequencing;Lipoprotein;Membrane;Mitochondrion;Mitochondrioninnermembrane;Myristate;Nucleus;Phosphoprotein;Referenceproteome;Repressor;Transcription;Transcriptionregulation	MICOS complex subunit Mic19	Verified mitochondrial	MIM	Mitochondrial	7	1	6	6	6	6	6	6	6	34.0986	34.241	34.3185	33.1097	34.1674	33.7965	35.059	34.5198	34.7895	35.0542	34.7082	34.327	35.0899	35.1857	35.2339	35.21	35.289	34.6916	35.0775	34.5268	34.7002	34.612	34.8332	34.3402	33.0426	33.7759	33.8597	33.9405	31.6704	32.2984	32.1076	33.499	34.4195
Q8VEA4	Chchd4	biological regulation;cellular metabolic process;cellular nitrogen compound metabolic process;cellular process;DNA metabolic process;DNA repair;establishment of localization;macromolecule metabolic process;metabolic process;nitrogen compound metabolic process;nucleobase-containing compound metabolic process;primary metabolic process;protein folding;protein maturation;protein metabolic process;pro…	Completeproteome;Disulfidebond;Mitochondrion;Oxidoreductase;Proteintransport;Redox-activecenter;Referenceproteome;Translocation;Transport	Mitochondrial intermembrane space import and assembly protein 40	Verified mitochondrial	IMS	Mitochondrial	5	1	5	0	0	6	6	4	4	25.4951	25.055	25.4327	25.4465		24.5632													28.8071	28.6267	28.6875	28.5337	27.9095	28.2082	25.6942	25.5374	26.6589	26.0541	25.7253	25.5506	24.0138	25.27	25.8501
Q9CQP3	Chchd5	cellular metabolic process;cellular process;cellular respiration;generation of precursor metabolites and energy;metabolic process	Acetylation;Completeproteome;Disulfidebond;Mitochondrion;Referenceproteome	Coiled-coil-helix-coiled-coil-helix domain-containing protein 5	Verified mitochondrial	IMS	Mitochondrial	6	1	3	0	1	6	6	3	6		24.2364	24.2885	24.5724													23.3901		27.1944	27.2364	26.0237	27.4569	27.2485	26.4613	25.9069	24.3387	26.1646	24.1061	25.2137	23.1582	22.6089	22.8277	24.1139
Q91VN4;E9Q4M4	Chchd6	cellular component organization;cellular membrane organization;cellular process;membrane organization;mitochondrion organization;organelle organization;response to DNA damage stimulus;response to stimulus;response to stress	Coiledcoil;Completeproteome;Disulfidebond;Lipoprotein;Membrane;Mitochondrion;Mitochondrioninnermembrane;Myristate;Phosphoprotein;Proteomicsidentification;Referenceproteome	MICOS complex subunit Mic25	Verified mitochondrial;Verified mitochondrial	MIM	Mitochondrial	7	1	6	6	6	6	4	6	6	32.2609	32.7002	32.7741	32.5324	32.4794	32.2273	31.3173	31.331	31.4479	31.4551	30.954	31.2842	28.8714	28.6396	28.697	28.7883	28.9226	28.6127	30.4038	31.0904	31.6026	30.9322	31.4947	30.9039	23.0925	23.2964	26.4768		25.8794		28.4886	28.9177	30.7807
Q8K2Q5;Q3TFT3;B1AXC7;B1AXC5;B1AXC8	Chchd7		Completeproteome;Disulfidebond;Mitochondrion;Proteomicsidentification;Referenceproteome	Coiled-coil-helix-coiled-coil-helix domain-containing protein 7	Verified mitochondrial;Verified mitochondrial;Verified mitochondrial;Verified mitochondrial;Verified mitochondrial	IMS	Mitochondrial	6	1	6	6	6	6	6	0	6	26.1171	26.6169	25.8904	25.9002	26.3319	25.996	26.2617	27.2094	27.3933	25.9149	26.5287	25.9994	26.9774	26.6958	26.7488	26.4056	26.7246	25.2078	27.4421	27.3068	27.7372	27.6475	27.4799	26.6822	24.2958	23.5658	25.2937	24.2415	23.7963	23.795
Q8BJ64	Chdh	alcohol metabolic process;amine metabolic process;biosynthetic process;cellular amino acid metabolic process;cellular ketone metabolic process;cellular metabolic process;cellular nitrogen compound metabolic process;cellular process;metabolic process;nitrogen compound metabolic process;organic acid metabolic process;primary metabolic process;small molecule metabolic process	Acetylation;Completeproteome;FAD;Flavoprotein;Membrane;Mitochondrion;Mitochondrioninnermembrane;Oxidoreductase;Referenceproteome;Transitpeptide	Choline dehydrogenase, mitochondrial	Verified mitochondrial	MIM	Mitochondrial	5	1	6	6	0	6	6	6	0	26.7553	26.6926	27.7796	27.9645	27.5748	26.5759	31.2607	31.1448	31.0026	31.0729	30.5522	30.8621							35.1549	34.4757	34.6936	35.3738	34.5594	34.8078	33.7931	33.6763	34.0429	34.1394	33.3445	33.6468	25.5322	27.437	30.3742
D6RCW3;D3Z6W4;D3YU39;Q8C025-3;Q8C025-2;Q8C025	Chpt1	alcohol metabolic process;amine metabolic process;biosynthetic process;cellular lipid metabolic process;cellular metabolic process;cellular nitrogen compound metabolic process;cellular process;lipid metabolic process;metabolic process;nitrogen compound metabolic process;primary metabolic process;small molecule metabolic process	Acetylation;Alternativesplicing;Completeproteome;Golgiapparatus;Lipidbiosynthesis;Lipidmetabolism;Magnesium;Manganese;Membrane;Metal-binding;Phospholipidbiosynthesis;Phospholipidmetabolism;Proteomicsidentification;Referenceproteome;Transferase;Transmembrane;Transmembranehelix	Cholinephosphotransferase 1	Unclassified;Unclassified;Unclassified;NA;NA;Unclassified	MIM	Mitochondrial	4	0.666667	4	4	0	1	4	0	0	22.8079	24.3716	23.6549	22.5478			24.3482	25.0195	25.0435			24.5161								27.6819					24.6189	24.1619	24.4641	25.2733
Q8WTY4;E0CYY1;F7BWP1	Ciapin1	anatomical structure development;biological regulation;biosynthetic process;cell death;cellular metabolic process;cellular process;cofactor metabolic process;death;developmental process;metabolic process	2Fe-2S;Apoptosis;Completeproteome;Cytoplasm;Iron;Iron-sulfur;Metal-binding;Mitochondrion;Nucleus;Phosphoprotein;Proteomicsidentification;Referenceproteome	Anamorsin	Verified mitochondrial;Verified mitochondrial;Verified mitochondrial		Mitochondrial	2	1	6	0	0	0	0	6	0	27.1063	26.9787	26.995	25.304	25.6913	26.2518																									25.621	26.3304	25.539
Q91WS0	Cisd1	biological regulation	2Fe-2S;Acetylation;Completeproteome;Directproteinsequencing;Iron;Iron-sulfur;Isopeptidebond;Membrane;Metal-binding;Mitochondrion;Mitochondrionoutermembrane;Referenceproteome;Signal-anchor;Transmembrane;Transmembranehelix;Ublconjugation	CDGSH iron-sulfur domain-containing protein 1	Verified mitochondrial	MOM	Mitochondrial	7	1	6	6	6	6	6	6	6	33.9209	33.8949	34.3659	34.1046	33.955	33.7994	33.4161	33.3464	33.6931	33.3846	33.1535	33.2611	32.685	32.9834	33.6153	33.5812	32.8233	32.8788	34.4302	34.4288	34.8176	34.7909	34.1988	33.9404	33.3741	33.4093	33.7047	33.6783	32.791	33.0944	31.0097	31.3397	32.9148
Q9CQB5;D3Z3X4	Cisd2	aging;autophagy;biological regulation;catabolic process;cellular metabolic process;cellular process;developmental process;metabolic process	2Fe-2S;Autophagy;Completeproteome;Endoplasmicreticulum;Iron;Iron-sulfur;Membrane;Metal-binding;Mitochondrion;Mitochondrionoutermembrane;Proteomicsidentification;Referenceproteome;Transmembrane;Transmembranehelix	CDGSH iron-sulfur domain-containing protein 2	Verified mitochondrial;Verified mitochondrial		Mitochondrial	7	1	6	4	6	6	6	6	6	26.9005	27.4249	27.4381	27.0005	27.1748	27.1478	23.4737	23.346	23.0517	23.6234			25.9707	25.6553	25.7082	25.8156	25.5744	25.3561	25.7145	26.9307	26.5936	26.5089	26.2183	26.2853	27.6356	27.7606	28.4967	27.7905	26.6005	27.4489	27.8704	28.2587	29.1613
Z4YKM2;B2RWE3;B1AR13	Cisd3		2Fe-2S;Acetylation;Completeproteome;Iron;Iron-sulfur;Metal-binding;Mitochondrion;Proteomicsidentification;Referenceproteome;Transitpeptide	CDGSH iron-sulfur domain-containing protein 3, mitochondrial	Verified mitochondrial;Verified mitochondrial;Verified mitochondrial	Matrix	Mitochondrial	7	1	6	6	6	6	6	6	6	28.9114	29.2481	29.6815	29.3436	29.2537	29.2876	31.9932	32.0465	31.8258	31.8542	31.6898	31.731	30.4503	30.3822	30.4834	30.4783	30.6696	30.1785	31.4894	31.0606	31.452	31.704	31.3715	30.8958	30.5679	30.1157	30.8793	30.9856	30.3056	30.2821	27.648	28.527	29.9617
P30275;A2ARP5	Ckmt1	biological regulation	ATP-binding;Completeproteome;Directproteinsequencing;Kinase;Membrane;Mitochondrion;Mitochondrioninnermembrane;Nucleotide-binding;Proteomicsidentification;Referenceproteome;Transferase;Transitpeptide	Creatine kinase U-type, mitochondrial	Verified mitochondrial;Verified mitochondrial	MIM	Mitochondrial	4	1	6	6	0	6	0	0	1	36.0538	35.7454	35.9201	35.8895	35.8622	36.1869	26.2454	23.228	26.807	27.1479	23.3332	23.701							32.9077	32.8891	33.2527	32.4348	32.8272	32.3971
Q6P8J7	Ckmt2	amine metabolic process;cellular amino acid metabolic process;cellular ketone metabolic process;cellular metabolic process;cellular nitrogen compound metabolic process;cellular process;metabolic process;nitrogen compound metabolic process;organic acid metabolic process;primary metabolic process;small molecule metabolic process	ATP-binding;Completeproteome;Directproteinsequencing;Kinase;Membrane;Mitochondrion;Mitochondrioninnermembrane;Nucleotide-binding;Phosphoprotein;Referenceproteome;Transferase;Transitpeptide	Creatine kinase S-type, mitochondrial	Verified mitochondrial	MIM	Mitochondrial	7	1	6	6	6	6	6	6	6	31.6378	31.7845	31.7484	31.8113	31.8558	31.2695	27.2917	21.986	25.6879	27.6998	25.5029	26.7995	36.6902	36.553	36.5996	36.3729	36.4687	36.2422	29.5822	28.9361	28.7781	28.6515	28.3737	28.3078	28.8883	29.1822	27.2571	28.5276	27.3081	27.8298	22.7479	23.9366	23.2984
Q9Z1Q5	Clic1	biological adhesion;biological regulation;cell adhesion;cellular homeostasis;cellular ion homeostasis;cellular process;establishment of localization;homeostatic process;ion transport;regulation of cell cycle;transport	Acetylation;Cellmembrane;Chloride;Chloridechannel;Completeproteome;Cytoplasm;Disulfidebond;Ionchannel;Iontransport;Membrane;Nucleus;Phosphoprotein;Referenceproteome;Transmembrane;Transmembranehelix;Transport;Voltage-gatedchannel	Chloride intracellular channel protein 1	Verified mitochondrial		Mitochondrial	3	1	6	0	0	6	0	6	0	26.4759	26.9408	27.2576	26.6506	27.0932	26.7766													26.4821	26.8503	26.7225	25.7859	25.9382	26.3803							31.7109	31.4581	30.646
Q9QYB1	Clic4	anatomical structure formation involved in morphogenesis;anatomical structure morphogenesis;biological regulation;cell death;cell differentiation;cell morphogenesis;cellular component morphogenesis;cellular component organization;cellular homeostasis;cellular ion homeostasis;cellular process;death;developmental process;establishment of localization;growth;homeostatic process;ion transport;multice…	Acetylation;Cellmembrane;Chloride;Chloridechannel;Completeproteome;Cytoplasm;Cytoplasmicvesicle;Ionchannel;Iontransport;Membrane;Mitochondrion;Nucleus;Phosphoprotein;Referenceproteome;Transmembrane;Transmembranehelix;Transport;Voltage-gatedchannel	Chloride intracellular channel protein 4	Verified mitochondrial		Mitochondrial	5	1	6	0	1	6	6	6	0	28.7022	28.5108	27.0936	27.2026	27.2161	27.4232							22.69						26.0952	26.0094	25.7471	25.8312	25.794	25.0187	24.9823	24.1276	24.6893	25.7041	22.4578	24.0634	31.5092	30.7692	30.0503
A0A668KLB7;Q8BXK9	Clic5	biological regulation;cellular component organization;cellular process;establishment of localization;ion transport;localization;multicellular organismal process;neurological system process;response to stimulus;transport	Chloride;Chloridechannel;Completeproteome;Cytoplasm;Cytoskeleton;Golgiapparatus;Hearing;Ionchannel;Iontransport;Membrane;Referenceproteome;Transmembrane;Transmembranehelix;Transport;Voltage-gatedchannel	Chloride intracellular channel protein 5	Verified mitochondrial;Verified mitochondrial		Mitochondrial	1	1	0	0	0	6	0	0	0																			23.9938	24.2693	24.4939	23.7258	24.3574	24.2463
Q60649;Q8CCN6;E9PY58	Clpb	cellular process;response to abiotic stimulus;response to heat;response to stimulus;response to stress	Acetylation;ANKrepeat;ATP-binding;Completeproteome;Directproteinsequencing;Nucleotide-binding;Proteomicsidentification;Referenceproteome;Repeat	Caseinolytic peptidase B protein homolog	Verified mitochondrial;Verified mitochondrial;Verified mitochondrial	IMS	Mitochondrial	7	1	6	6	6	6	6	6	6	29.9772	29.9885	30.5939	30.4205	30.1225	29.5998	29.9962	29.6876	29.8183	30.2726	29.4149	29.3965	29.1969	29.3784	29.5542	29.3076	28.9719	28.84	30.7633	30.5833	30.9475	31.0262	30.8955	30.6206	30.1785	30.1831	30.5006	30.2896	29.9864	29.8895	28.0704	28.1117	29.7035
O88696	Clpp	cellular component assembly;cellular component organization;macromolecular complex assembly;macromolecule metabolic process;metabolic process;primary metabolic process;protein complex assembly;protein metabolic process;proteolysis;proteolysis involved in cellular protein catabolic process	Acetylation;Completeproteome;Hydrolase;Mitochondrion;Protease;Referenceproteome;Serineprotease;Transitpeptide	ATP-dependent Clp protease proteolytic subunit, mitochondrial	Verified mitochondrial	Matrix	Mitochondrial	7	1	6	6	6	6	6	6	6	30.6875	30.8746	30.9706	31.0332	31.1115	31.0497	31.7335	31.4981	31.7508	31.5318	30.9045	31.4155	30.7773	30.3691	30.7212	30.479	30.2938	30.3167	32.1088	32.1135	32.2498	32.3613	32.0625	31.9392	31.8825	31.6048	31.989	31.7166	30.8064	31.5991	30.0293	30.6594	32.1394
Q6P8N8	Clpx	biological regulation;cellular metabolic process;cellular process;macromolecule metabolic process;metabolic process;primary metabolic process;protein folding;protein metabolic process;proteolysis;proteolysis involved in cellular protein catabolic process	ATP-binding;Completeproteome;Nucleotide-binding;Proteomicsidentification;Referenceproteome		Verified mitochondrial	Matrix	Mitochondrial	7	1	6	6	6	6	6	6	6	28.7594	29.2294	29.3955	29.1804	28.8355	29.047	31.9462	31.4608	31.5969	31.6447	31.3479	31.2886	29.3826	29.5424	29.661	29.6081	29.5024	29.4984	32.1951	31.5979	31.7663	32.3228	31.6713	32.0913	31.8259	31.4289	31.9922	31.8832	30.816	31.6251	29.6947	29.7218	31.4402
Q06890;E9PUU2;E9PXG5;E9Q8Y5	Clu	anatomical structure morphogenesis;biological regulation;cell activation;cell morphogenesis;cellular component assembly;cellular component morphogenesis;cellular component organization;cellular macromolecular complex assembly;cellular membrane organization;cellular metabolic process;cellular process;developmental process;establishment of localization;immune system process;macromolecular complex a…	Chaperone;Completeproteome;Cytoplasm;Cytoplasmicvesicle;Disulfidebond;Endoplasmicreticulum;Glycoprotein;Membrane;Microsome;Mitochondrion;Nucleus;Phosphoprotein;Proteomicsidentification;Referenceproteome;Secreted;Signal;Ublconjugation	Clusterin;Clusterin alpha chain;Clusterin beta chain	Verified mitochondrial;Verified mitochondrial;Verified mitochondrial;Verified mitochondrial		Mitochondrial	5	1	6	0	1	6	6	6	0	29.5284	29.8019	28.2071	29.008	29.3831	29.0977										23.9564			25.3642	24.6257	25.2297	24.3106	24.6	24.7377	27.0398	26.8453	27.7244	27.2379	25.7097	27.3556	29.6303	28.445	27.5171
Q8R4N0	Clybl		Acetylation;Completeproteome;Lyase;Magnesium;Metal-binding;Mitochondrion;Referenceproteome;Transitpeptide	Citrate lyase subunit beta-like protein, mitochondrial	Verified mitochondrial	Matrix	Mitochondrial	7	1	6	6	6	6	6	6	6	30.4958	30.9242	31.431	31.8141	30.8234	30.8334	34.2686	34.0665	34.0304	34.1691	33.9139	33.9713	32.6435	32.7113	32.9785	32.9746	32.8983	32.5112	33.8989	34.0163	34.1305	34.1756	34.1402	33.765	32.7316	32.2667	32.6362	32.6281	31.598	32.1568	29.7222	29.9738	31.4008
Q9CPZ8	Cmc1		Acetylation;Completeproteome;Copper;Metal-binding;Mitochondrion;Referenceproteome	COX assembly mitochondrial protein homolog	Verified mitochondrial	IMS	Mitochondrial	7	1	6	6	6	6	6	5	6	28.1907	28.5032	28.98	28.761	28.4293	28.3554	28.9493	28.9197	28.7246	28.9557	28.4434	28.2643	28.4645	28.5322	28.5472	28.1533	28.1751	27.8809	29.3485	29.3703	29.6682	29.4994	29.4517	29.0881	27.568	27.5297	28.2316	27.8515	26.8298	27.5088	26.8351	27.6153	28.7867
Q8K199;F8WHQ0	Cmc2		Completeproteome;Mitochondrion;Proteomicsidentification;Referenceproteome	COX assembly mitochondrial protein 2 homolog	Verified mitochondrial;Verified mitochondrial	IMS	Mitochondrial	7	1	6	6	6	6	6	5	6	27.3564	28.0755	28.3118	25.1368	27.9725	27.9166	29.0139	28.9508	28.5714	28.6537	28.5507	28.511	28.9113	28.4298	28.487	28.3352	28.2619	28.2687	28.4204	28.4466	28.4705	28.3877	27.0902	28.2505	27.1438	25.5567	28.2235	27.0841	25.6764	27.2447	26.758	27.1336	27.2646
Q3U5Q7	Cmpk2	biosynthetic process;cellular metabolic process;cellular nitrogen compound metabolic process;cellular process;heterocycle metabolic process;metabolic process;nitrogen compound metabolic process;nucleobase-containing compound metabolic process;nucleobase-containing small molecule metabolic process;nucleotide metabolic process;phosphorus metabolic process;primary metabolic process;response to bioti…	ATP-binding;Coiledcoil;Completeproteome;Kinase;Mitochondrion;Nucleotide-binding;Pyrimidinebiosynthesis;Referenceproteome;Transferase;Transitpeptide	UMP-CMP kinase 2, mitochondrial	Verified mitochondrial	Matrix	Mitochondrial	5	1	6	6	0	6	4	6	0	30.0832	30.5149	30.7065	30.2302	30.3008	30.3023	24.3337	24.2119	24.7378	25.0781	25.5629	25.2809							25.4344	26.8286	26.4637	25.4205	26.0567	24.7055		23.3985	23.9348	23.5539	22.8463		27.6905	28.1018	29.0989
P16330;P16330-2	Cnp	aging;anatomical structure development;anatomical structure morphogenesis;behavior;biological regulation;catabolic process;cell differentiation;cellular component morphogenesis;cellular component organization;cellular membrane organization;cellular metabolic process;cellular nitrogen compound metabolic process;cellular process;cytoskeleton organization;developmental process;membrane organization;…	3D-structure;Alternativesplicing;Completeproteome;Directproteinsequencing;Hydrolase;Lipoprotein;Membrane;Methylation;Phosphoprotein;Prenylation;Referenceproteome;RNA-binding	2',3'-cyclic-nucleotide 3'-phosphodiesterase	Verified mitochondrial;NA		Mitochondrial	4	1	6	0	0	0	6	6	6	35.2211	35.2535	34.4523	34.7169	34.7738	34.7158																			25.347	24.0498	24.6725	25.145	24.1285	25.4453	31.073	31.7123	33.2826
Q9D2R6;E9Q6W2	Coa3	biological regulation;cellular component assembly;cellular component organization;cellular macromolecular complex assembly;cellular process;macromolecular complex assembly;protein complex assembly;protein complex biogenesis;regulation of organelle organization;regulation of translation	Acetylation;Coiledcoil;Completeproteome;Membrane;Mitochondrion;Mitochondrioninnermembrane;Proteomicsidentification;Referenceproteome;Transmembrane;Transmembranehelix	Cytochrome c oxidase assembly factor 3 homolog, mitochondrial	Verified mitochondrial;Verified mitochondrial	MIM	Mitochondrial	7	1	6	6	6	6	6	6	6	29.5732	29.4839	28.8829	29.9794	29.9845	29.0678	30.248	30.1975	30.2885	30.1807	29.2657	29.0757	29.4122	29.5309	29.6199	29.3436	28.6935	28.6322	30.9051	30.9332	31.2654	30.9285	31.0734	30.5779	29.4745	29.5225	29.8564	29.3711	28.8908	28.601	28.2185	28.4344	30.0863
Q99M07	Coa5		Completeproteome;Referenceproteome	Cytochrome c oxidase assembly factor 5	Verified mitochondrial	IMS	Mitochondrial	6	1	6	6	5	6	0	5	6	25.0462	25.993	25.8504	25.7618	25.3502	24.0518	25.0556	26.7936	25.965	25.8211	25.6506	25.7543	23.6149	23.1462	22.9808	23.8164	23.5369		26.5464	26.8867	27.0178	26.8145	26.9313	26.6938							23.9512	24.4215	26.048
Q8BGD8	Coa6		Completeproteome;Disulfidebond;Mitochondrion;Referenceproteome	Cytochrome c oxidase assembly factor 6 homolog	Verified mitochondrial	IMS	Mitochondrial	7	1	6	6	6	6	6	6	6	26.507	26.9344	26.8986	26.7462	26.5364	26.6269	24.8503	24.9951	25.197	25.3824	25.0323	25.035	25.9803	25.6349	25.7265	25.9676	24.9121	25.4313	27.7693	27.7643	27.8068	27.8906	27.4713	27.6593	27.0517	26.1139	27.0392	26.5543	26.0744	26.2452	23.0365	23.3731	25.0011
Q921H9	Coa7		Acetylation;Completeproteome;Mitochondrion;Referenceproteome;Repeat	Cytochrome c oxidase assembly factor 7	Verified mitochondrial	IMS	Mitochondrial	7	1	6	6	6	6	6	6	6	29.895	30.2615	30.1899	29.7933	30.1415	29.9588	28.0112	28.6781	28.7942	29.2978	28.0787	28.8226	28.2128	28.09	28.1407	28.3093	28.2275	27.9378	30.4957	30.4835	30.6697	30.6726	30.6091	30.5814	29.922	29.5234	30.1447	30.0057	29.5172	29.5763	28.4829	28.948	30.3605
Q9DBL7	Coasy	biosynthetic process;cellular metabolic process;cellular nitrogen compound metabolic process;cellular process;cofactor metabolic process;heterocycle metabolic process;metabolic process;nitrogen compound metabolic process;nucleobase-containing compound metabolic process;nucleobase-containing small molecule metabolic process;nucleoside metabolic process;nucleotide metabolic process;primary metaboli…	3D-structure;ATP-binding;CoenzymeAbiosynthesis;Completeproteome;Cytoplasm;Kinase;Mitochondrion;Multifunctionalenzyme;Nucleotide-binding;Nucleotidyltransferase;Phosphoprotein;Referenceproteome;Transferase	Bifunctional coenzyme A synthase;Dephospho-CoA kinase;Phosphopantetheine adenylyltransferase	Verified mitochondrial	Matrix	Mitochondrial	7	1	6	6	6	6	6	6	5	27.766	28.4858	28.8073	28.5187	27.9848	28.2596	31.6129	31.6199	31.9904	31.6942	31.5089	31.712	25.3658	24.7722	24.8334	25.3635	23.9132	24.5831	33.0545	32.2653	32.5409	33.1954	32.3244	32.917	31.0447	30.885	31.1936	31.2908	30.4302	30.9024	26.5547	27.0667	29.3594
O88587;O88587-2	Comt	alcohol metabolic process;amine metabolic process;behavior;biological regulation;catabolic process;cell communication;cellular aromatic compound metabolic process;cellular metabolic process;cellular nitrogen compound metabolic process;cellular process;developmental process;hormone metabolic process;lipid metabolic process;metabolic process;multicellular organismal process;multi-organism process;n…	3D-structure;Alternativeinitiation;Catecholaminemetabolism;Cellmembrane;Completeproteome;Cytoplasm;Magnesium;Membrane;Metal-binding;Methyltransferase;Neurotransmitterdegradation;Phosphoprotein;Referenceproteome;S-adenosyl-L-methionine;Signal-anchor;Transferase;Transmembrane;Transmembranehelix	Catechol O-methyltransferase	Ancillary;NA	Membrane	Mitochondrial	5	1	6	6	0	5	6	6	0	26.1967	26.2631	26.3991	25.0576	25.6986	26.3962	23.7102	24.061	24.9651	22.9971	23.7201	23.6008							26.0454	25.2451	24.7894	24.7838		24.0343	32.0264	31.0004	30.7116	32.2414	29.7451	32.3507	28.2405	27.8059	28.2548
Q8BIG7;H3BJ37	Comtd1		Completeproteome;Membrane;Methyltransferase;Proteomicsidentification;Referenceproteome;S-adenosyl-L-methionine;Signal-anchor;Transferase;Transmembrane;Transmembranehelix	Catechol O-methyltransferase domain-containing protein 1	Associated;Associated	Membrane	Mitochondrial	7	1	6	6	6	6	6	6	6	30.4164	30.6853	30.9958	30.986	30.6242	30.4352	29.2004	28.8604	29.085	29.2693	28.6286	28.5756	26.6355	26.4949	27.0327	26.9937	26.533	26.5042	29.6771	29.3363	30.0238	30.0205	29.6058	29.7119	26.9499	26.6935	27.6555	27.8071	25.8787	26.8226	29.0145	29.109	30.5633
A0A1W2P7G5;A0A1W2P7J1;E9Q3H6	Coq10a		Completeproteome;Proteomicsidentification;Referenceproteome		Verified mitochondrial;Verified mitochondrial;Verified mitochondrial	MIM	Mitochondrial	7	1	6	6	6	6	6	5	6	26.4501	26.879	27.2654	27.3646	26.8446	26.4774	30.2346	30.3082	30.5011	29.7995	30.0965	29.9644	31.4072	31.6717	31.7652	31.7103	31.5658	31.5966	28.4857	28.6469	28.6376	27.9251	28.3755	28.0728	26.3975	25.9033	23.8912	25.4809	24.7669	23.2178	24.7065	25.5463	26.9339
A0A0R4J066;Q3THF9;G5E8J7;Q3THF9-2	Coq10b		Alternativesplicing;Completeproteome;Membrane;Mitochondrion;Mitochondrioninnermembrane;Proteomicsidentification;Referenceproteome;Transitpeptide	Coenzyme Q-binding protein COQ10 homolog B, mitochondrial	Verified mitochondrial;NA;Verified mitochondrial;NA	MIM	Mitochondrial	5	1	0	6	5	6	5	3	0							26.6284	26.8701	26.9833	25.6683	24.9354	25.182	23.6059	23.8851	24.613	24.8061	23.6563		27.3806	27.7395	27.3874	27.9577	29.3987	29.1048	25.318	24.927	25.3244	24.4906	23.6952		22.167	22.3402	24.3274
Q8BMS4	Coq3	alcohol metabolic process;biosynthetic process;carbohydrate metabolic process;cellular ketone metabolic process;cellular metabolic process;cellular process;cofactor metabolic process;metabolic process;primary metabolic process;small molecule metabolic process	Acetylation;Completeproteome;Membrane;Methyltransferase;Mitochondrion;Mitochondrioninnermembrane;Referenceproteome;S-adenosyl-L-methionine;Transferase;Transitpeptide;Ubiquinonebiosynthesis	Ubiquinone biosynthesis O-methyltransferase, mitochondrial	Verified mitochondrial	MIM	Mitochondrial	7	1	6	6	6	6	6	6	6	29.1543	29.7395	29.9242	30.1823	29.9881	29.7838	32.0214	32.0609	31.9272	31.7607	31.5345	31.4679	31.8151	31.9105	32.2993	31.8668	31.8067	31.5376	30.5498	30.2748	30.6262	30.8256	30.3154	30.1665	30.8903	30.3478	30.7205	30.5959	29.8854	30.5392	27.3457	27.8537	29.4723
Q8BGB8;B7ZCV4;D6RJJ8	Coq4	biosynthetic process;cellular ketone metabolic process;cellular metabolic process;cellular process;cofactor metabolic process;metabolic process;small molecule metabolic process	Completeproteome;Membrane;Mitochondrion;Mitochondrioninnermembrane;Proteomicsidentification;Referenceproteome;Transitpeptide;Ubiquinonebiosynthesis	Ubiquinone biosynthesis protein COQ4 homolog, mitochondrial	Verified mitochondrial;Verified mitochondrial;Verified mitochondrial	MIM	Mitochondrial	7	1	6	6	6	6	6	5	6	26.5731	26.9181	27.2489	26.9461	26.893	26.8684	28.1596	27.9133	28.0123	28.0417	27.6792	28.0175	27.7208	27.7208	28.0166	27.8811	27.4074	27.5081	29.4997	29.1612	29.6834	29.2613	29.1677	29.0336	27.1207	26.4566	26.8327	26.4835	26.087	26.2838	26.2066	26.8085	29.285
Q9CXI0	Coq5	biosynthetic process;cellular ketone metabolic process;cellular metabolic process;cellular process;cofactor metabolic process;metabolic process;one-carbon metabolic process;small molecule metabolic process	Completeproteome;Membrane;Methyltransferase;Mitochondrion;Mitochondrioninnermembrane;Referenceproteome;S-adenosyl-L-methionine;Transferase;Transitpeptide;Ubiquinonebiosynthesis	2-methoxy-6-polyprenyl-1,4-benzoquinol methylase, mitochondrial	Verified mitochondrial	MIM	Mitochondrial	7	1	6	6	6	6	6	6	6	29.1024	29.6851	29.8629	29.6919	29.66	29.4352	31.6671	31.6497	31.376	31.4365	31.2522	31.2777	32.0011	31.7828	31.941	31.9609	31.5737	31.6697	31.2835	30.9046	31.2703	31.4481	30.9601	31.0969	29.7991	29.6648	29.8881	29.7474	28.7596	29.4845	28.5622	29.3537	30.8618
Q8R1S0;D3YW66;D6RG57	Coq6	biosynthetic process;cellular ketone metabolic process;cellular metabolic process;cellular process;cofactor metabolic process;metabolic process;small molecule metabolic process	Cellprojection;Completeproteome;FAD;Flavoprotein;Golgiapparatus;Membrane;Mitochondrion;Mitochondrioninnermembrane;Monooxygenase;Oxidoreductase;Proteomicsidentification;Referenceproteome;Transitpeptide;Ubiquinonebiosynthesis	Ubiquinone biosynthesis monooxygenase COQ6, mitochondrial	Verified mitochondrial;Verified mitochondrial;Verified mitochondrial	MIM	Mitochondrial	7	1	6	6	6	6	6	6	6	29.4181	30.1591	30.0325	30.2674	29.7588	29.855	32.3314	32.4602	32.3779	32.1798	31.9906	31.9789	32.1536	32.2958	32.4837	32.2694	32.0753	32.1164	30.604	30.5272	30.7285	31.0037	30.8606	30.5612	30.7999	30.3986	30.6489	30.6923	30.4864	30.3823	27.8111	28.4601	29.9967
P97478;Q3TYT1;A0A140LIF0	Coq7	anatomical structure formation involved in morphogenesis;anatomical structure morphogenesis;biosynthetic process;cell differentiation;cellular component morphogenesis;cellular component organization;cellular ketone metabolic process;cellular metabolic process;cellular process;cofactor metabolic process;developmental process;embryo development;generation of precursor metabolites and energy;metabol…	Completeproteome;Iron;Membrane;Metal-binding;Mitochondrion;Mitochondrioninnermembrane;Monooxygenase;Oxidoreductase;Proteomicsidentification;Referenceproteome;Repeat;Transitpeptide;Ubiquinonebiosynthesis	5-demethoxyubiquinone hydroxylase, mitochondrial	Verified mitochondrial;Verified mitochondrial;Verified mitochondrial	MIM	Mitochondrial	7	1	6	6	6	6	6	5	6	28.7348	29.009	29.8194	29.8408	30.3653	29.0315	31.6049	31.7488	31.3576	31.8363	31.1211	31.1143	31.6775	31.797	31.9572	31.3198	31.6052	31.589	31.1712	31.0308	31.372	31.2761	30.9009	30.615	30.9609	30.5874	30.5823	30.6401	30.1345	30.5258	28.1239	28.3608	29.8333
Q8K1Z0;F6SFF5	Coq9	biosynthetic process;cellular ketone metabolic process;cellular metabolic process;cellular process;cofactor metabolic process;generation of precursor metabolites and energy;metabolic process;small molecule metabolic process	Acetylation;Completeproteome;Lipid-binding;Mitochondrion;Phosphoprotein;Proteomicsidentification;Referenceproteome;Transitpeptide;Ubiquinonebiosynthesis	Ubiquinone biosynthesis protein COQ9, mitochondrial	Verified mitochondrial;Verified mitochondrial	MIM	Mitochondrial	7	1	6	6	6	6	6	6	6	31.389	31.7684	32.0154	32.0698	31.8069	31.3127	33.8853	33.9952	34.2594	33.9138	33.6683	33.3627	34.4757	34.3922	34.8514	34.5598	34.5217	34.36	33.506	33.4439	33.5245	33.4699	33.41	33.0505	32.4406	32.6666	32.9944	32.0101	32.1886	32.6566	28.8473	29.9488	31.5278
Q8CFY5	Cox10	biosynthetic process;cellular component assembly;cellular component organization;cellular macromolecular complex assembly;cellular metabolic process;cellular nitrogen compound metabolic process;cellular process;cellular respiration;cofactor metabolic process;generation of precursor metabolites and energy;heterocycle metabolic process;macromolecular complex assembly;macromolecule metabolic process…	Completeproteome;Hemebiosynthesis;Membrane;Mitochondrion;Referenceproteome;Transferase;Transitpeptide;Transmembrane;Transmembranehelix	Protoheme IX farnesyltransferase, mitochondrial	Verified mitochondrial	MIM	Mitochondrial	5	0.833333	0	3	5	4	0	3	4							24.85	25.5218	24.3355				23.1607	24.5729	25.4124	23.9259		25.0799	23.1573	22.7335	23.7212	23.9676									22.9892	23.4967	25.2148
Q6P8I6;Q5SRC5	Cox11	biological regulation	Completeproteome;Copper;Membrane;Mitochondrion;Mitochondrioninnermembrane;Proteomicsidentification;Referenceproteome;Transitpeptide;Transmembrane;Transmembranehelix	Cytochrome c oxidase assembly protein COX11, mitochondrial	Verified mitochondrial;Verified mitochondrial	MIM	Mitochondrial	6	1	0	5	6	6	4	3	6							25.0195	25.02	25.075		24.9703	25.4966	24.1132	25.0973	24.2091	24.4441	24.6223	24.4442	25.3776	25.1976	25.7793	25.5024	25.607	25.0186	23.0564		23.6051	23.4266	21.8538			24.2794	26.2659
Q8BJ03-2;Q8BJ03	Cox15	biosynthetic process;cellular component assembly;cellular component organization;cellular macromolecular complex assembly;cellular metabolic process;cellular nitrogen compound metabolic process;cellular process;cofactor metabolic process;heterocycle metabolic process;macromolecular complex assembly;metabolic process;nitrogen compound metabolic process;pigment metabolic process;protein complex ass…	Alternativesplicing;Completeproteome;Membrane;Mitochondrion;Referenceproteome;Transmembrane;Transmembranehelix	Cytochrome c oxidase assembly protein COX15 homolog	NA;Verified mitochondrial	MIM	Mitochondrial	7	1	6	6	6	6	6	6	6	27.1642	27.4245	27.8955	27.373	27.3551	26.8312	28.343	27.7972	27.0484	27.3069	27.8683	28.0528	26.2397	27.5026	27.9074	27.9933	27.4338	26.8569	30.6606	30.2484	30.2457	30.2942	30.16	30.2019	28.4725	28.2503	28.5096	28.1101	27.4997	27.8995	26.069	26.2728	27.7834
Q9CR63	Cox16		Alternativesplicing;Completeproteome;Membrane;Mitochondrion;Referenceproteome;Transitpeptide;Transmembrane;Transmembranehelix	Cytochrome c oxidase assembly protein COX16 homolog, mitochondrial	Verified mitochondrial	MIM	Mitochondrial	4	1	0	6	3	0	5	0	2							25.6948	25.5451	25.3059	25.7694	25.623	25.5313				24.1028	23.8948	24.2571								24.8855	25.1896	24.6685	24.6159	24.5305
P56394	Cox17	establishment of localization;ion transport;transport	Chaperone;Completeproteome;Copper;Disulfidebond;Metal-binding;Mitochondrion;Referenceproteome	Cytochrome c oxidase copper chaperone		IMS	Mitochondrial	7	1	6	6	6	6	6	5	6	28.1314	28.4956	29.0726	29.1017	28.408	28.2297	29.2693	30.3215	29.2103	30.3209	30.1207	29.8292	29.1904	28.9536	28.84	28.846	28.757	28.4958	29.5059	27.9043	29.9425	28.5838	28.1812	29.3295	28.1714	27.1118	27.8047	28.0312	26.6328	27.5016	27.2841	27.0783	29.331
G5E8U6;Q8VC74	Cox18	cellular component assembly;cellular component organization;cellular localization;cellular macromolecular complex assembly;cellular membrane organization;cellular process;establishment of localization;localization;macromolecular complex assembly;membrane organization;mitochondrion organization;organelle organization;protein complex assembly;protein transport;transport	Completeproteome;Membrane;Mitochondrion;Mitochondrioninnermembrane;Proteomicsidentification;Referenceproteome;Transitpeptide;Transmembrane;Transmembranehelix	Mitochondrial inner membrane protein COX18	Verified mitochondrial;Verified mitochondrial	MIM	Mitochondrial	5	0.666667	4	4	0	3	4	0	3		23.7841	24.5023	24.0309	24.4996		24.0541	23.643		23.9946	23.5807								24.6083		24.521	24.4923			23.9366	23.8153	24.0559	24.279
Q8K0C8;A0A0G2JFK4	Cox19	cellular component assembly;cellular component organization;cellular macromolecular complex assembly;cellular metabolic process;cellular process;cellular respiration;generation of precursor metabolites and energy;macromolecular complex assembly;metabolic process;protein complex assembly;protein complex biogenesis	Acetylation;Completeproteome;Cytoplasm;Referenceproteome	Cytochrome c oxidase assembly protein COX19	Verified mitochondrial;Verified mitochondrial	IMS	Mitochondrial	7	1	6	6	6	6	6	4	6	24.8406	24.6205	26.4124	25.9599	25.2987	24.3296	26.321	25.8642	26.2614	26.4478	26.1016	26.3268	26.9787	26.9632	26.9861	26.7589	26.2559	25.8472	27.7475	27.5327	27.798	27.7456	27.4998	27.1796	27.1313	25.6934	26.8761	26.3686	25.1727	23.853	21.7562	24.2123	25.9027
Q9D7J4	Cox20		Acetylation;Completeproteome;Membrane;Mitochondrion;Referenceproteome;Transmembrane;Transmembranehelix	Cytochrome c oxidase protein 20 homolog	Verified mitochondrial	MIM	Mitochondrial	7	1	6	6	6	6	6	6	6	28.3484	28.6651	29.272	28.5591	28.472	28.1924	30.552	30.1658	30.2033	30.4392	30.3696	30.3238	30.9519	30.896	31.3091	30.8154	30.971	30.7656	30.4649	30.3192	30.9568	30.8348	30.4618	30.3632	28.0102	28.9801	29.5561	28.9026	28.4443	29.2754	26.994	27.1753	28.9792
P19783	Cox4i1	response to chemical stimulus;response to external stimulus;response to extracellular stimulus;response to stimulus	Acetylation;Completeproteome;Directproteinsequencing;Membrane;Mitochondrion;Mitochondrioninnermembrane;Referenceproteome;Transitpeptide	Cytochrome c oxidase subunit 4 isoform 1, mitochondrial	Verified mitochondrial	MIM	Mitochondrial	7	1	6	6	6	6	6	6	6	35.4539	35.6336	35.7699	35.4869	35.4398	35.0536	36.3606	36.224	36.1498	35.984	35.9061	36.0433	36.254	36.2238	36.414	36.1443	36.4126	36.1258	35.8799	35.6186	35.811	35.725	35.5386	35.3541	35.0737	34.9224	35.2107	34.7418	34.0674	34.4425	33.8034	34.0717	35.3266
P12787	Cox5a		Acetylation;Completeproteome;Directproteinsequencing;Heme;Iron;Membrane;Metal-binding;Mitochondrion;Mitochondrioninnermembrane;Phosphoprotein;Referenceproteome;Transitpeptide	Cytochrome c oxidase subunit 5A, mitochondrial	Verified mitochondrial	MIM	Mitochondrial	7	1	6	6	6	6	6	6	6	36.2166	36.1074	36.3367	36.2018	36.2103	35.1853	36.8874	36.9537	35.6326	36.7061	35.5753	35.4852	36.0615	36.5876	36.6394	35.9394	36.0671	35.9661	35.5548	36.0669	36.2316	36.0068	35.4863	36.0383	34.5635	34.9907	34.7333	34.9942	33.9874	35.3919	33.836	34.6113	34.9825
Q9D881;P19536	Cox5b		Acetylation;Completeproteome;Directproteinsequencing;Membrane;Metal-binding;Mitochondrion;Mitochondrioninnermembrane;Proteomicsidentification;Referenceproteome;Transitpeptide;Zinc	Cytochrome c oxidase subunit 5B, mitochondrial	Verified mitochondrial;NA	MIM	Mitochondrial	7	1	6	6	6	6	6	6	6	33.725	34.4964	34.8218	34.4554	34.5702	34.4216	36.0392	35.4193	35.2558	35.4591	36.5002	36.142	36.1435	36.0411	36.2741	36.2544	36.2733	36.2984	34.8813	34.9529	35.2089	34.9947	34.9801	35.6194	34.2235	33.8291	34.425	34.1316	34.5463	33.942	33.4395	34.0787	35.3483
Q9DCW5;P43024	Cox6a1		Completeproteome;Directproteinsequencing;Membrane;Mitochondrion;Mitochondrioninnermembrane;Proteomicsidentification;Referenceproteome;Transitpeptide	Cytochrome c oxidase subunit 6A, mitochondrial;Cytochrome c oxidase subunit 6A1, mitochondrial	Verified mitochondrial;Verified mitochondrial	MIM	Mitochondrial	7	1	6	6	6	6	6	6	6	34.5842	34.6822	34.9678	34.7966	34.7063	34.229	35.4011	35.3839	35.2337	35.1393	34.9381	35.1058	32.4524	32.3779	32.8216	31.9933	31.3441	31.7738	34.4827	35.1866	35.2967	34.7535	34.8028	34.4892	34.2433	33.9857	34.3933	34.0921	33.4808	33.867	32.6285	32.7695	34.5014
P43023	Cox6a2		Completeproteome;Isopeptidebond;Membrane;Mitochondrion;Mitochondrioninnermembrane;Referenceproteome;Transitpeptide;Ublconjugation	Cytochrome c oxidase subunit 6A2, mitochondrial	Verified mitochondrial	MIM	Mitochondrial	7	1	3	6	6	6	4	4	6		25.0189	24.5934	25.3279			26.4377	25.2632	25.7056	26.7334	25.6019	26.3183	34.0039	33.7237	34.1032	34.7951	33.5274	33.6883	26.0447	26.085	25.5611	26.028	26.0762	25.8269	24.3393		25.1186	24.8801	23.5824		24.3255	25.3734	24.7805
P56391;A0A140LIU3	Cox6b1	anatomical structure development;developmental process	Acetylation;Completeproteome;Directproteinsequencing;Disulfidebond;Mitochondrion;Referenceproteome	Cytochrome c oxidase subunit 6B1	Verified mitochondrial;Verified mitochondrial	MIM	Mitochondrial	7	1	6	6	6	6	6	6	6	33.5381	33.7255	33.8015	34.0185	33.8117	33.4702	33.7071	33.5269	33.7241	33.8499	33.8303	33.6837	34.8397	34.6739	35.0481	34.9839	34.8193	34.9844	34.4729	34.367	34.7116	34.6889	34.5669	34.3696	33.6899	33.0498	33.5839	33.4665	32.8941	33.1468	28.8045	29.5928	31.2441
Q9CPQ1	Cox6c		Acetylation;Completeproteome;Directproteinsequencing;Membrane;Mitochondrion;Mitochondrioninnermembrane;Referenceproteome;Transmembrane;Transmembranehelix	Cytochrome c oxidase subunit 6C	Verified mitochondrial	MIM	Mitochondrial	7	1	6	6	6	6	6	6	6	34.4936	34.8247	35.0654	34.999	35.0499	34.7878	35.6946	35.7761	35.6796	35.8011	35.8675	35.7181	35.871	35.8517	35.9813	35.909	35.9102	35.7665	35.3865	35.3001	35.6409	35.4831	35.4288	35.1535	34.4349	33.9282	34.464	34.3248	33.2667	34.2521	32.8345	33.4248	35.0371
A0A140LIU4;P56392	Cox7a1		Completeproteome;Membrane;Mitochondrion;Mitochondrioninnermembrane;Referenceproteome;Transitpeptide;Transmembrane;Transmembranehelix	Cytochrome c oxidase subunit 7A1, mitochondrial	Verified mitochondrial;Verified mitochondrial	MIM	Mitochondrial	7	1	6	6	6	6	6	3	6	26.637	27.1804	27.6765	27.5948	27.488	27.1767	34.0521	33.9226	34.1168	34.0138	33.8137	33.7924	34.2168	34.2423	34.3928	34.2789	34.121	34.5089	30.3442	29.9427	30.407	29.7938	30.5338	29.7889	25.8469	26.1749	26.5003	25.6489	25.7685	24.8404		21.4103	25.8451
P48771	Cox7a2		Acetylation;Completeproteome;Directproteinsequencing;Membrane;Mitochondrion;Mitochondrioninnermembrane;Referenceproteome;Transitpeptide	Cytochrome c oxidase subunit 7A2, mitochondrial	Verified mitochondrial	MIM	Mitochondrial	7	1	6	6	6	6	6	6	6	33.6293	33.8649	34.4173	34.4055	34.2382	33.9426	33.688	33.5634	33.6941	33.8009	33.4888	33.5051	33.3758	33.0433	33.4245	33.2672	33.319	33.0605	34.1328	34.3038	34.7932	34.4476	34.509	34.1929	34.1402	33.3028	33.7865	33.4443	32.0076	33.0949	31.6917	32.0978	33.6684
E9PZS8;Q61387	Cox7a2l	biological regulation	Acetylation;Completeproteome;Membrane;Mitochondrion;Mitochondrioninnermembrane;Proteomicsidentification;Referenceproteome;Transitpeptide	Cytochrome c oxidase subunit 7A-related protein, mitochondrial	Verified mitochondrial;Verified mitochondrial	MIM	Mitochondrial	7	1	6	6	6	6	6	6	6	28.9558	29.4179	29.8448	29.4544	29.1047	29.1699	30.9222	30.8754	30.687	30.5354	30.7915	30.4006	29.9073	29.6308	29.9769	29.6412	29.5142	29.6026	29.2029	29.1071	29.0258	29.3523	29.18	28.8489	28.4617	28.1928	28.4002	28.0826	27.5158	27.855	27.3192	27.8715	29.4368
P56393	Cox7b	anatomical structure development;developmental process	Completeproteome;Membrane;Mitochondrion;Mitochondrioninnermembrane;Referenceproteome;Transitpeptide;Transmembrane;Transmembranehelix	Cytochrome c oxidase subunit 7B, mitochondrial	Verified mitochondrial	MIM	Mitochondrial	3	1	0	5	0	6	0	0	5							28.1711	27.8207	27.7402	28.4755	28.6143								28.5537	28.0332	29.2207	29.2792	28.7337	28.6961
P17665	Cox7c		Acetylation;Completeproteome;Directproteinsequencing;Membrane;Mitochondrion;Mitochondrioninnermembrane;Referenceproteome;Transitpeptide;Transmembrane;Transmembranehelix	Cytochrome c oxidase subunit 7C, mitochondrial	Verified mitochondrial	MIM	Mitochondrial	7	1	6	6	6	3	4	4	6	27.7332	27.6829	28.5508	28.6076	28.2343	27.9393	31.2865	30.9457	31.6494	31.7077	31.1179	31.3826	29.9589	30.9534	30.9883	31.1776	31.1565	31.3673	24.4242	24.4349	24.0359					27.893	28.6506	28.4969		27.9003	26.0016	27.1827	28.9539
Q64445	Cox8a		Completeproteome;Membrane;Mitochondrion;Mitochondrioninnermembrane;Referenceproteome;Transitpeptide;Transmembrane;Transmembranehelix	Cytochrome c oxidase subunit 8A, mitochondrial	Verified mitochondrial	MIM	Mitochondrial	6	1	4	5	4	6	3	0	1	19.7541		25.4631	22.7293		23.9859		24.1837	24.5493	23.1926	22.4718	22.7051	23.0011			22.2672	22.6529	21.4294	23.5768	24.5923	25.8631	25.0604	24.746	23.4568	23.807				21.6234	23.1793
P48772	Cox8b	response to chemical stimulus;response to drug;response to stimulus	Completeproteome;Membrane;Mitochondrion;Mitochondrioninnermembrane;Referenceproteome;Transitpeptide;Transmembrane;Transmembranehelix	Cytochrome c oxidase subunit 8B, mitochondrial		MIM	Mitochondrial	6	1	0	6	6	6	5	6	6							33.9067	33.6632	33.8191	33.636	33.7267	33.6388	31.1001	30.8481	31.774	31.4103	33.5639	33.6389	28.2631	27.8513	28.3116	27.6529	27.9076	27.2343	26.7823	27.3006	27.6246		25.4846	26.6143	24.6262	24.4446	25.487
P36552	Cpox	biosynthetic process;cellular aromatic compound metabolic process;cellular metabolic process;cellular nitrogen compound metabolic process;cellular process;cofactor metabolic process;establishment of localization;heterocycle metabolic process;ion transport;metabolic process;nitrogen compound metabolic process;pigment metabolic process;response to chemical stimulus;response to stimulus;transmembran…	Acetylation;Completeproteome;Directproteinsequencing;Hemebiosynthesis;Mitochondrion;Oxidoreductase;Porphyrinbiosynthesis;Referenceproteome;Transitpeptide	Oxygen-dependent coproporphyrinogen-III oxidase, mitochondrial	Verified mitochondrial	MIM	Mitochondrial	6	1	6	0	6	6	6	6	6	28.9047	29.3534	29.7381	29.7352	29.2302	28.9592							28.6434	28.5602	28.9257	28.1651	27.7682	27.0739	32.7166	30.8162	30.6957	32.7782	30.7657	32.2614	32.8108	32.4489	33.093	32.9923	32.1765	32.3631	32.9922	31.6637	33.6591
Q8C196	Cps1	amine metabolic process;anatomical structure development;biological regulation;biosynthetic process;carbohydrate metabolic process;catabolic process;cell differentiation;cellular amide metabolic process;cellular amino acid metabolic process;cellular ketone metabolic process;cellular lipid metabolic process;cellular metabolic process;cellular nitrogen compound metabolic process;cellular process;de…	Acetylation;Allostericenzyme;ATP-binding;Completeproteome;Directproteinsequencing;Glycoprotein;Ligase;Mitochondrion;Nucleotide-binding;Nucleus;Phosphoprotein;Referenceproteome;Repeat;Transitpeptide;Ureacycle	Carbamoyl-phosphate synthase [ammonia], mitochondrial	Verified mitochondrial	Matrix	Mitochondrial	6	1	0	5	6	6	6	6	1							31.9378	25.7281	32.462	29.7979		23.8102	31.18	30.6714	30.3366	30.587	29.1287	29.5557	28.0029	27.1547	27.1159	26.6438	29.9966	25.5072	40.5382	40.3158	40.4417	40.2556	40.0402	40.1784	25.2371	25.0348	27.9829
P97742;A0A494BAD3	Cpt1a	alcohol metabolic process;amine metabolic process;behavior;biological regulation;carbohydrate metabolic process;catabolic process;cell differentiation;cellular amino acid metabolic process;cellular component assembly;cellular component organization;cellular ketone metabolic process;cellular lipid metabolic process;cellular metabolic process;cellular nitrogen compound metabolic process;cellular pr…	Acetylation;Acyltransferase;Completeproteome;Fattyacidmetabolism;Lipidmetabolism;Membrane;Mitochondrion;Mitochondrionoutermembrane;Nitration;Phosphoprotein;Referenceproteome;Transferase;Transmembrane;Transmembranehelix;Transport	Carnitine O-palmitoyltransferase 1, liver isoform	Verified mitochondrial;Verified mitochondrial	MOM	Mitochondrial	7	1	6	2	6	6	6	6	3	28.5741	28.9361	29.4999	29.4064	28.8623	28.5097			23.3158	23.4539			26.4037	26.2846	26.793	26.6016	25.8419	26.9056	33.3356	33.2035	33.5441	33.8503	33.3607	33.295	33.5381	33.4069	33.8639	33.722	32.981	33.0669	30.1812	30.9272	32.2447
Q924X2	Cpt1b	catabolic process;cellular ketone metabolic process;cellular lipid metabolic process;cellular metabolic process;cellular process;establishment of localization;lipid metabolic process;lipid transport;metabolic process;organic acid metabolic process;organic acid transport;primary metabolic process;small molecule metabolic process;transport	Acyltransferase;Completeproteome;Fattyacidmetabolism;Lipidmetabolism;Membrane;Mitochondrion;Mitochondrionoutermembrane;Referenceproteome;Transferase;Transmembrane;Transmembranehelix;Transport	Carnitine O-palmitoyltransferase 1, muscle isoform	Verified mitochondrial	MOM	Mitochondrial	6	1	0	6	6	6	6	4	6							34.488	34.1923	34.2842	34.3074	34.1211	34.5157	33.9127	33.8492	34.3667	34.0574	33.8759	33.7179	29.4372	29.9306	30.0194	29.7379	30.3782	29.2899	27.1425	25.6078	27.2091	27.1019	26.3649	26.7317	23.7793	23.7783	24.6898
P52825	Cpt2	cellular ketone metabolic process;cellular lipid metabolic process;cellular metabolic process;cellular process;establishment of localization;lipid metabolic process;metabolic process;organic acid metabolic process;primary metabolic process;small molecule metabolic process;transport	Acetylation;Acyltransferase;Completeproteome;Fattyacidmetabolism;Lipidmetabolism;Membrane;Mitochondrion;Mitochondrioninnermembrane;Referenceproteome;Transferase;Transitpeptide;Transport	Carnitine O-palmitoyltransferase 2, mitochondrial	Verified mitochondrial	MIM	Mitochondrial	7	1	6	6	6	6	6	6	6	30.3458	30.8903	31.2975	31.1968	30.9135	30.3523	36.175	36.218	36.2016	36.3585	36.1201	36.176	35.359	35.4346	35.4919	35.3575	35.1999	35.0892	34.8956	34.717	35.0794	35.3406	34.9184	34.8188	34.7337	34.6353	34.9601	35.0441	34.338	34.6661	31.8519	32.0407	33.351
H7BX88;P47934	Crat	amine metabolic process;cellular amino acid metabolic process;cellular ketone metabolic process;cellular lipid metabolic process;cellular metabolic process;cellular nitrogen compound metabolic process;cellular process;establishment of localization;lipid metabolic process;metabolic process;nitrogen compound metabolic process;organic acid metabolic process;primary metabolic process;small molecule m…	3D-structure;Acetylation;Acyltransferase;Completeproteome;Endoplasmicreticulum;Fattyacidmetabolism;Lipidmetabolism;Membrane;Mitochondrion;Mitochondrioninnermembrane;Peroxisome;Proteomicsidentification;Referenceproteome;Transferase;Transport	Carnitine O-acetyltransferase	Verified mitochondrial;Verified mitochondrial	MIM	Mitochondrial	7	1	6	6	6	6	6	6	6	30.6324	31.0607	31.5586	31.6143	31.129	30.7808	35.203	35.2403	35.1645	35.1904	35.1405	35.0831	34.5014	34.7109	34.7906	34.6476	34.6722	34.3855	32.7929	32.5305	32.9585	32.9859	32.9478	32.7989	28.8924	29.495	30.7046	30.2538	29.7223	28.7545	28.8617	29.0091	30.6751
Q80ZM8;E9PUH6;A0A0C3SFZ5;E9PYF8	Crls1	biosynthetic process;cellular lipid metabolic process;cellular metabolic process;cellular process;lipid metabolic process;metabolic process;primary metabolic process	Completeproteome;Lipidbiosynthesis;Lipidmetabolism;Membrane;Mitochondrion;Mitochondrioninnermembrane;Phospholipidbiosynthesis;Phospholipidmetabolism;Proteomicsidentification;Referenceproteome;Transferase;Transmembrane;Transmembranehelix	Cardiolipin synthase (CMP-forming)	Verified mitochondrial;Verified mitochondrial;Verified mitochondrial;Verified mitochondrial	MIM	Mitochondrial	5	1	0	6	5	6	6	0	3							29.1729	29.3004	29.5205	28.7645	28.759	28.8397	23.1719	22.9635	23.7799	22.7972	23.5608		26.4214	25.8437	26.3364	26.3754	26.1665	25.977	24.7008	25.921	26.0035	25.2445	25.0343	24.0601
Q9DC50	Crot	amine metabolic process;catabolic process;cellular amino acid metabolic process;cellular ketone metabolic process;cellular lipid metabolic process;cellular metabolic process;cellular nitrogen compound metabolic process;cellular process;cofactor metabolic process;establishment of localization;generation of precursor metabolites and energy;heterocycle metabolic process;lipid metabolic process;lipid…	3D-structure;Acetylation;Acyltransferase;Completeproteome;Fattyacidmetabolism;Lipidmetabolism;Peroxisome;Referenceproteome;Transferase;Transport	Peroxisomal carnitine O-octanoyltransferase	Ancillary	unknown	Mitochondrial	7	1	4	3	4	6	6	6	3	24.3885	24.3948	24.2408	24.1095					23.7242	24.1294		25.4638		23.4344		23.2694	23.4605	24.677	33.0133	30.9821	31.2377	31.771	30.966	32.0972	31.0021	32.3685	33.4171	32.4408	32.2437	31.531	26.5391	25.2366	25.0969
P47199;A0A0A6YXR4;A0A0A6YVS7;V9GXY8	Cryz	catabolic process;cellular component assembly;cellular component organization;cellular metabolic process;cellular process;macromolecular complex assembly;metabolic process;protein complex assembly;xenobiotic metabolic process	Acetylation;Completeproteome;Cytoplasm;NADP;Oxidoreductase;Proteomicsidentification;Referenceproteome;RNA-binding	Quinone oxidoreductase	Verified mitochondrial;Verified mitochondrial;Verified mitochondrial;Verified mitochondrial	Matrix	Mitochondrial	7	1	6	6	6	6	6	6	6	29.1862	29.0953	29.0909	29.089	29.2038	28.9257	29.5276	29.7485	29.9207	29.589	29.6194	29.2951	27.2522	26.8806	27.0944	26.8794	27.2282	26.6679	33.7508	33.6722	33.7388	34.1406	33.6042	33.4683	30.1971	30.3731	30.5754	30.5209	30.2343	29.8641	28.1038	27.706	28.5419
Q9CZU6	Cs	carbohydrate metabolic process;catabolic process;cellular metabolic process;cellular process;cofactor metabolic process;metabolic process;primary metabolic process	Acetylation;Completeproteome;Directproteinsequencing;Methylation;Mitochondrion;Referenceproteome;Transferase;Transitpeptide;Tricarboxylicacidcycle	Citrate synthase, mitochondrial	Verified mitochondrial	Matrix	Mitochondrial	7	1	6	6	6	6	6	6	6	35.7303	35.9725	36.2503	36.2104	36.1582	35.7965	37.1578	37.1626	37.0585	37.2584	37.0387	36.8099	36.735	36.705	36.9135	36.7395	36.6829	36.4868	35.3729	34.969	35.51	35.3781	35.3865	34.8933	34.4877	34.2037	34.6454	34.4178	33.6459	33.8895	33.7535	34.0277	35.4935
Q80X68	Csl	carbohydrate metabolic process;catabolic process;cellular metabolic process;cellular process;cofactor metabolic process;metabolic process;primary metabolic process	3D-structure;Completeproteome;Proteomicsidentification;Referenceproteome;Transferase	Citrate synthase		Matrix	Mitochondrial	6	1	6	6	6	4	0	4	6	26.4899	26.2801	26.5212	27.476	26.4987	26.925	27.6816	28.0395	27.0765	28.4064	27.8295	28.1821	27.646	26.9333	28.1129	27.9097	26.7773	26.9032	24.4218	24.4844	24.8521			25.0594								23.2339	24.327
D5MCW4;Q9CQ89	Cuta	localization;response to chemical stimulus;response to stimulus	Alternativesplicing;Completeproteome;Proteomicsidentification;Referenceproteome;Signal	Protein CutA	Verified mitochondrial;Verified mitochondrial		Mitochondrial	6	1	6	5	6	5	0	6	6	28.5476	28.5373	28.2338	28.312	28.5919	28.4652	24.4844		24.6506	24.6185	24.6961	25.4012	26.6995	26.4589	26.7971	27.4179	26.8126	26.8358	24.5822	24.7535	24.4451	24.4172	24.1798								27.4725	27.7779	28.5623
Q9CQX2	Cyb5b	metabolic process	Acetylation;Completeproteome;Electrontransport;Heme;Iron;Membrane;Metal-binding;Mitochondrion;Mitochondrionoutermembrane;Referenceproteome;Transmembrane;Transmembranehelix;Transport	Cytochrome b5 type B	Verified mitochondrial	MOM	Mitochondrial	7	1	6	6	6	6	6	6	6	29.4516	29.302	29.4286	29.2091	29.7814	29.4275	29.0948	28.4203	28.791	29.0814	29.0665	29.0497	25.8286	24.5984	26.0114	26.0828	25.7215	25.855	30.9653	30.102	30.4392	30.994	30.7155	30.7839	31.0291	30.8478	30.9494	31.0901	30.9204	30.6022	29.3377	28.4819	29.8954
Q9DCN2;Q9DCN2-2;F2Z456	Cyb5r3	alcohol metabolic process;biosynthetic process;lipid metabolic process;metabolic process;primary metabolic process;small molecule metabolic process	Acetylation;Alternativepromoterusage;Cholesterolbiosynthesis;Cholesterolmetabolism;Completeproteome;Cytoplasm;Directproteinsequencing;Endoplasmicreticulum;FAD;Flavoprotein;Lipidbiosynthesis;Lipidmetabolism;Lipoprotein;Membrane;Mitochondrion;Mitochondrionoutermembrane;Myristate;NAD;Oxidoreductase;Phosphoprotein;Proteomicsidentification;Referenceproteome;Steroidbiosynthesis;Steroidmetabolism;Sterol…	NADH-cytochrome b5 reductase;NADH-cytochrome b5 reductase 3;NADH-cytochrome b5 reductase 3 membrane-bound form;NADH-cytochrome b5 reductase 3 soluble form	Verified mitochondrial;NA;Verified mitochondrial	MOM	Mitochondrial	7	1	6	6	6	6	6	6	6	30.9385	31.3915	31.8368	31.7867	31.1733	31.4623	31.3899	30.9372	30.9537	31.53	31.0257	31.0931	29.0125	28.6887	29.1704	29.1389	28.6595	28.6129	32.4114	31.5951	31.7028	32.3198	31.2489	31.7837	34.2033	33.8456	34.4668	34.3854	33.5474	33.9001	30.8984	31.5059	32.8678
Q9D0M3;Q9D0M3-2;A0A2R8VHK1	Cyc1	metabolic process;response to chemical stimulus;response to endogenous stimulus;response to stimulus	Alternativesplicing;Completeproteome;Directproteinsequencing;Electrontransport;Heme;Iron;Membrane;Metal-binding;Mitochondrion;Mitochondrioninnermembrane;Referenceproteome;Respiratorychain;Transitpeptide;Transmembrane;Transmembranehelix;Transport	Cytochrome c1, heme protein, mitochondrial	Verified mitochondrial;NA;Verified mitochondrial	MIM	Mitochondrial	7	1	6	6	6	6	6	6	6	34.9257	35.073	35.2762	35.143	35.3349	35.0545	35.6595	35.6666	35.5914	35.4671	35.5341	35.3044	36.0581	35.966	36.2632	36.0005	35.9384	35.9242	35.5024	35.1361	35.5254	35.4069	35.3068	35.2269	34.5782	33.8803	34.3276	34.114	33.1892	33.9226	32.1648	32.4594	34.1229
P62897	Cycs	biological regulation;cell death;cellular metabolic process;cellular process;death;generation of precursor metabolites and energy;metabolic process;response to chemical stimulus;response to oxidative stress;response to stimulus;response to stress	Acetylation;Apoptosis;Completeproteome;Directproteinsequencing;Electrontransport;Heme;Iron;Metal-binding;Mitochondrion;Phosphoprotein;Referenceproteome;Respiratorychain;Transport	Cytochrome c, somatic		IMS	Mitochondrial	7	1	6	6	6	6	6	6	6	33.2519	33.4913	33.5109	33.3024	33.4212	33.1596	33.7956	33.682	33.9035	34.1024	33.7393	33.8066	34.1154	34.0402	34.2741	33.9971	33.5645	33.3519	34.1617	33.2143	33.5419	33.8965	33.1854	33.7081	33.0135	32.3915	32.4546	32.3739	31.807	32.1866	30.7761	31.0198	32.6376
P00184	Cyp1a1	aging;amine metabolic process;anatomical structure development;biological regulation;biosynthetic process;cell differentiation;cell proliferation;cellular aromatic compound metabolic process;cellular ketone metabolic process;cellular lipid metabolic process;cellular metabolic process;cellular process;cofactor metabolic process;developmental process;drug metabolic process;embryo development;hetero…	Completeproteome;Directproteinsequencing;Endoplasmicreticulum;Glycoprotein;Heme;Iron;Membrane;Metal-binding;Microsome;Monooxygenase;Oxidoreductase;Referenceproteome	Cytochrome P450 1A1	Verified mitochondrial		Mitochondrial	1	0.833333	0	5	0	0	0	0	0								23.8452	24.8384	25.5798	25.0639	25.2507
Q64441	Cyp24a1	cell differentiation;cellular process;developmental process;lipid metabolic process;metabolic process;primary metabolic process;response to chemical stimulus;response to external stimulus;response to extracellular stimulus;response to stimulus;small molecule metabolic process;vitamin metabolic process	Completeproteome;Heme;Iron;Metal-binding;Mitochondrion;Monooxygenase;NADP;Oxidoreductase;Referenceproteome;Transitpeptide	1,25-dihydroxyvitamin D(3) 24-hydroxylase, mitochondrial	Verified mitochondrial	MIM	Mitochondrial	1	0.833333	0	0	0	5	0	0	0																			26.8772	26.2109	26.1592	25.1762	26.2001
Q9DBG1	Cyp27a1	alcohol metabolic process;lipid metabolic process;metabolic process;primary metabolic process;small molecule metabolic process	Acetylation;Completeproteome;Heme;Iron;Membrane;Metal-binding;Mitochondrion;Monooxygenase;NADP;Oxidoreductase;Referenceproteome;Transitpeptide	Sterol 26-hydroxylase, mitochondrial	Verified mitochondrial	MIM	Mitochondrial	6	1	0	6	6	6	6	6	6							26.9992	26.611	26.7457	27.0864	27.3654	26.8419	24.9151	24.3506	22.1335	25.022	23.9464	25.3141	30.1747	29.9598	30.0152	30.3893	29.6515	29.9664	35.0451	34.4946	34.7205	34.7168	33.7941	34.6032	26.2093	26.9734	28.4122
Q05421;A0A1B0GSV7;Q0PGA1	Cyp2e1	catabolic process;cellular ketone metabolic process;cellular lipid metabolic process;cellular metabolic process;cellular process;drug metabolic process;glycerol ether metabolic process;heterocycle metabolic process;lipid metabolic process;metabolic process;organic acid metabolic process;primary metabolic process;response to chemical stimulus;response to endogenous stimulus;response to stimulus;sm…	Completeproteome;Endoplasmicreticulum;Heme;Iron;Membrane;Metal-binding;Microsome;Monooxygenase;NADP;Oxidoreductase;Referenceproteome	Cytochrome P450 2E1	Verified mitochondrial;Verified mitochondrial;Verified mitochondrial		Mitochondrial	2	1	0	0	0	5	6	0	0																			28.1678	22.2726		26.5719	23.2195	27.5838	32.9533	32.992	33.7509	34.103	32.3368	33.4222
Q9D172;A0A1W2P7B6	D10Jhu81e		Acetylation;Completeproteome;Directproteinsequencing;Mitochondrion;Referenceproteome;Transitpeptide	ES1 protein homolog, mitochondrial	Verified mitochondrial;Verified mitochondrial	Matrix	Mitochondrial	7	1	6	6	6	6	6	6	6	34.6629	35.061	35.3335	35.4159	35.1469	34.7024	35.7123	35.7387	35.6362	35.6697	35.73	35.3755	35.5766	35.7756	36.1139	35.8968	35.9318	35.9017	35.3352	35.3549	35.8018	35.7407	35.5973	35.2833	34.4358	34.3105	34.7878	34.5715	33.8808	34.177	32.834	33.4645	35.2161
Q8CIM3;E9QN44	D2hgdh	cellular metabolic process;cellular process;macromolecule metabolic process;metabolic process;primary metabolic process;protein metabolic process;response to chemical stimulus;response to stimulus	Completeproteome;FAD;Flavoprotein;Mitochondrion;Oxidoreductase;Proteomicsidentification;Referenceproteome;Transitpeptide	D-2-hydroxyglutarate dehydrogenase, mitochondrial	Verified mitochondrial;Verified mitochondrial	Matrix	Mitochondrial	5	1	0	6	5	6	5	1	0							23.0073	24.2617	23.5918	25.2283	24.4854	24.586	22.8424	23.1311		24.314	24.3278	24.6113	26.0702	26.2667	27.0565	27.0374	26.2708	26.279		22.8424	23.5292	24.6883	23.6723	24.1518			25.2971
G3X9M0;Q9ER88;A0A0R4J1B9;Q9ER88-2;G3UWZ6;G3UWJ4;G3UZC0	Dap3	cellular component organization;cellular process;mitochondrion organization;organelle organization	Acetylation;Alternativesplicing;Apoptosis;Completeproteome;Mitochondrion;Proteomicsidentification;Referenceproteome;Ribonucleoprotein;Ribosomalprotein;Transitpeptide	28S ribosomal protein S29, mitochondrial	Verified mitochondrial;Verified mitochondrial;Verified mitochondrial;NA;Verified mitochondrial;Verified mitochondrial;Verified mitochondrial	Matrix	Mitochondrial	7	1	6	6	6	6	6	6	6	28.7302	29.5932	29.989	29.7358	29.6394	29.487	30.2136	30.4948	30.2888	30.1915	30.1834	30.238	29.6524	29.5386	29.7555	29.5902	29.4837	29.3548	30.9185	30.9594	31.0891	31.4637	30.8066	30.7697	30.8252	29.9821	30.7814	30.5178	29.9407	30.2454	29.3728	29.853	31.3838
Q8BIP0	Dars2	amine metabolic process;cellular amino acid metabolic process;cellular ketone metabolic process;cellular metabolic process;cellular nitrogen compound metabolic process;cellular process;macromolecule metabolic process;metabolic process;nitrogen compound metabolic process;nucleobase-containing compound metabolic process;organic acid metabolic process;primary metabolic process;RNA metabolic process;…	Aminoacyl-tRNAsynthetase;ATP-binding;Completeproteome;Ligase;Mitochondrion;Nucleotide-binding;Phosphoprotein;Proteinbiosynthesis;Referenceproteome;Transitpeptide	Aspartate--tRNA ligase, mitochondrial	Verified mitochondrial	Matrix	Mitochondrial	7	1	6	6	6	6	6	6	6	28.3777	28.5281	28.6434	28.5178	28.5298	28.5544	27.8531	28.0579	27.4716	28.2245	27.805	27.6549	27.9703	27.9202	28.3074	28.3616	27.7176	27.6833	29.3432	29.3335	29.8615	29.9205	29.3711	29.2056	27.683	27.1465	27.674	27.7688	26.6	26.9463	28.4592	28.5783	30.5659
Q4VWZ5;P31786	Dbi	anatomical structure development;behavior;biological regulation;cellular lipid metabolic process;cellular metabolic process;cellular process;developmental process;establishment of localization;glycerol ether metabolic process;lipid metabolic process;metabolic process;molting cycle;multicellular organismal process;neurological system process;primary metabolic process;response to stimulus;response …	Acetylation;Completeproteome;Directproteinsequencing;Endoplasmicreticulum;Golgiapparatus;Lipid-binding;Phosphoprotein;Proteomicsidentification;Referenceproteome;Transport	Acyl-CoA-binding protein	Verified mitochondrial;Verified mitochondrial	unknown	Mitochondrial	7	1	6	6	6	6	6	6	6	32.4539	32.6171	31.9316	32.1265	32.3209	32.0897	31.5912	31.4861	31.9076	32.4681	31.3018	31.9311	28.2438	27.9973	28.2105	28.2785	27.6391	27.9416	31.8645	31.7189	31.8287	31.9799	31.5768	31.7789	31.4345	31.2537	31.731	31.8302	30.9845	31.2186	29.8845	29.9875	29.3287
P53395	Dbt		Acetylation;Acyltransferase;Completeproteome;Lipoyl;Mitochondrion;Phosphoprotein;Referenceproteome;Transferase;Transitpeptide	Lipoamide acyltransferase component of branched-chain alpha-keto acid dehydrogenase complex, mitochondrial	Verified mitochondrial	Matrix	Mitochondrial	7	1	6	6	6	6	6	6	6	30.7791	31.422	32.1707	32.0614	31.7872	31.2779	34.4606	34.5987	34.6717	34.0698	34.4485	34.2559	33.1338	33.5414	33.639	33.3974	33.0435	33.0208	34.8051	34.6429	34.7407	34.965	34.6547	34.4929	34.5985	34.4931	34.7887	34.4356	33.8758	34.3103	30.6545	31.4256	33.116
Q8BHC4;B0QZX9	Dcakd	biosynthetic process;cellular metabolic process;cellular nitrogen compound metabolic process;cellular process;cofactor metabolic process;heterocycle metabolic process;metabolic process;nitrogen compound metabolic process;nucleobase-containing compound metabolic process;nucleobase-containing small molecule metabolic process;nucleoside metabolic process;nucleotide metabolic process;phosphorus metab…	ATP-binding;Completeproteome;Nucleotide-binding;Proteomicsidentification;Referenceproteome	Dephospho-CoA kinase domain-containing protein	Unclassified;Unclassified	Membrane	Mitochondrial	7	1	6	6	6	6	6	5	6	27.8411	28.3269	28.3708	28.2886	28.0478	28.1058	26.1379	25.698	25.1843	25.7565	26.0123	25.4011	27.6364	27.6317	28.0724	27.7784	27.3413	27.6046	27.5881	27.685	27.7949	27.7719	27.9799	27.5464	28.5832	28.3934	28.6048	28.223	27.9702	28.5111	22.7412	24.8751	27.6212
Q91X52;A2AC16	Dcxr	alcohol metabolic process;carbohydrate metabolic process;cellular component assembly;cellular component organization;cellular metabolic process;cellular nitrogen compound metabolic process;cellular process;cofactor metabolic process;heterocycle metabolic process;macromolecular complex assembly;metabolic process;nitrogen compound metabolic process;nucleobase-containing compound metabolic process;n…	Acetylation;Carbohydratemetabolism;Cellmembrane;Completeproteome;Glucosemetabolism;Membrane;NADP;Oxidoreductase;Proteomicsidentification;Referenceproteome;Xylosemetabolism	L-xylulose reductase	Verified mitochondrial;Verified mitochondrial	Matrix	Mitochondrial	4	1	4	0	0	6	4	6	0	19.3982		21.5239	21.5673		21.1678													25.4423	26.5121	25.3211	25.9076	25.8134	25.4487	20.645	20.6748		22.3272	19.5713		28.3723	28.2967	29.3038
Q9CWT6	Ddx28	cellular metabolic process;cellular nitrogen compound metabolic process;cellular process;macromolecule metabolic process;metabolic process;nitrogen compound metabolic process;nucleobase-containing compound metabolic process;primary metabolic process;RNA metabolic process	ATP-binding;Completeproteome;Helicase;Hydrolase;Mitochondrion;Nucleotide-binding;Nucleus;Referenceproteome;RNA-binding	Probable ATP-dependent RNA helicase DDX28	Verified mitochondrial	Matrix	Mitochondrial	6	1	0	6	3	5	6	4	6							24.2351	23.9949	22.2995	23.938	22.9729	23.6988		22.6395		22.9134	22.6219		24.2878	24.3353	23.939		23.1532	23.8687	24.3506	23.2075	23.2487	24.3255	23.368	23.489	23.6144	23.6919	26.384
Q62167;P16381	Ddx3x;D1Pas1	biological regulation;biosynthetic process;cell differentiation;cellular component assembly;cellular component organization;cellular macromolecular complex assembly;cellular metabolic process;cellular nitrogen compound metabolic process;cellular process;chromosome segregation;developmental process;DNA geometric change;DNA metabolic process;immune system process;macromolecular complex assembly;mac…	Acetylation;Apoptosis;ATP-binding;Chromosomepartition;Completeproteome;Cytoplasm;Developmentalprotein;Differentiation;Directproteinsequencing;DNA-binding;Helicase;Hydrolase;Immunity;Innateimmunity;Membrane;Mitochondrion;Mitochondrionoutermembrane;Nucleotide-binding;Nucleus;Phosphoprotein;Referenceproteome;Repeat;Ribosomebiogenesis;RNA-binding;Spermatogenesis;Transcription;Transcriptionregulation;…	ATP-dependent RNA helicase DDX3X;Putative ATP-dependent RNA helicase Pl10	Verified mitochondrial;NA		Mitochondrial	4	1	6	0	0	6	6	6	0	28.6132	28.7524	28.1612	28.2048	28.5694	28.5078													25.9664	26.1422	24.5365	24.2846	25.5086	25.9451	24.5056	23.2894	25.1364	25.0445	23.92	24.6695	31.7588	31.2754	31.0541
Q9CQ62	Decr1	catabolic process;cellular component assembly;cellular component organization;cellular ketone metabolic process;cellular lipid metabolic process;cellular metabolic process;cellular process;lipid metabolic process;macromolecular complex assembly;metabolic process;organic acid metabolic process;primary metabolic process;protein complex assembly;small molecule metabolic process	Acetylation;Completeproteome;Fattyacidmetabolism;Lipidmetabolism;Mitochondrion;NADP;Oxidoreductase;Phosphoprotein;Referenceproteome;Transitpeptide	2,4-dienoyl-CoA reductase, mitochondrial	Verified mitochondrial	Matrix	Mitochondrial	7	1	6	6	6	6	6	6	6	30.3822	30.9925	31.3861	31.5682	31.4118	31.0744	35.7472	35.7562	35.748	35.9322	35.7741	35.7389	34.8212	35.0176	35.09	35.086	35.0268	34.6404	34.5528	34.6318	35.0629	34.8368	34.9343	34.4311	34.1677	34.3988	34.7086	34.5833	34.2658	33.9036	31.0091	31.4034	32.9927
P31001	Des	anatomical structure development;developmental process	ADP-ribosylation;Cellmembrane;Coiledcoil;Completeproteome;Cytoplasm;Intermediatefilament;Membrane;Muscleprotein;Phosphoprotein;Referenceproteome	Desmin	Verified mitochondrial		Mitochondrial	3	1	0	0	6	0	0	6	6													29.7774	30.61	28.3527	26.858	28.7465	30.1253													30.5671	30.8542	31.5238
Q9QX60-2;Q9QX60;Q504N4;A0A0U1RPX3	Dguok	biological regulation;biosynthetic process;cellular metabolic process;cellular nitrogen compound metabolic process;cellular process;heterocycle metabolic process;macromolecule metabolic process;macromolecule modification;metabolic process;nitrogen compound metabolic process;nucleobase-containing compound metabolic process;nucleobase-containing small molecule metabolic process;nucleoside metabolic…	Alternativesplicing;ATP-binding;Completeproteome;Cytoplasm;Kinase;Mitochondrion;Nucleotide-binding;Proteomicsidentification;Referenceproteome;Transferase;Transitpeptide	Deoxyguanosine kinase, mitochondrial	NA;Verified mitochondrial;Verified mitochondrial;Verified mitochondrial	Matrix	Mitochondrial	7	1	6	6	6	6	6	6	6	29.2776	29.2699	29.4368	30.198	29.269	29.5592	29.7397	29.6022	29.9227	29.5915	29.187	29.2166	29.5516	29.1591	29.861	29.351	30.1859	29.1293	29.0388	28.894	29.6823	29.5035	29.2882	29.2335	29.1092	29.24	29.7831	29.0867	28.4055	28.2964	30.8143	31.3433	32.9056
O35435;E9Q1V3	Dhodh	biological regulation;biosynthetic process;cellular aromatic compound metabolic process;cellular metabolic process;cellular nitrogen compound metabolic process;cellular process;establishment of localization;heterocycle metabolic process;metabolic process;multicellular organismal process;multi-organism process;nitrogen compound metabolic process;nucleobase-containing compound metabolic process;nuc…	Completeproteome;Flavoprotein;FMN;Membrane;Mitochondrion;Mitochondrioninnermembrane;Oxidoreductase;Proteomicsidentification;Pyrimidinebiosynthesis;Referenceproteome;Transitpeptide;Transmembrane;Transmembranehelix	Dihydroorotate dehydrogenase (quinone), mitochondrial	Verified mitochondrial;Verified mitochondrial	MIM	Mitochondrial	7	1	6	6	6	6	6	6	6	29.3151	29.711	29.8508	29.9589	29.3756	29.5624	30.7236	30.6653	30.4464	30.8805	30.4609	30.5584	29.6402	29.8401	30.1437	29.6765	29.7416	29.5112	30.2424	30.0065	30.1588	30.5547	30.1621	30.0129	28.0743	28.4515	29.0254	28.0059	28.141	28.3226	28.3728	28.7096	30.5175
Q99L04	Dhrs1		Completeproteome;Oxidoreductase;Referenceproteome	Dehydrogenase/reductase SDR family member 1	Unclassified	MIM	Mitochondrial	7	1	6	6	6	6	6	6	6	30.5077	30.9266	31.2259	30.6343	30.817	30.5256	28.9173	28.6679	28.4294	28.9169	28.8043	28.6717	27.9594	27.6917	27.6797	27.9791	27.9113	27.9825	31.657	30.8372	31.1619	31.6545	31.0958	31.2978	31.3947	31.1795	32.2106	31.4317	30.8766	31.5204	30.4923	30.9975	32.0267
Q99LB2;Q9D2U3;A0A2I3BRG8	Dhrs4	alcohol metabolic process;cellular aldehyde metabolic process;cellular component assembly;cellular component organization;cellular ketone metabolic process;cellular lipid metabolic process;cellular metabolic process;cellular process;lipid metabolic process;macromolecular complex assembly;metabolic process;primary metabolic process;protein complex assembly;small molecule metabolic process;vitamin …	Acetylation;Completeproteome;NADP;Oxidoreductase;Peroxisome;Referenceproteome	Dehydrogenase/reductase SDR family member 4	Verified mitochondrial;Verified mitochondrial;Verified mitochondrial	Matrix	Mitochondrial	7	1	6	6	6	6	6	6	6	29.6144	29.8666	30.4551	29.8928	30.0664	29.6522	31.262	31.4853	31.6689	31.5213	31.6041	31.3901	31.9421	32.3115	32.4057	32.5106	32.0632	32.18	33.2947	32.7204	33.1101	33.507	32.6838	33.0118	33.1305	32.8854	33.7685	33.3888	32.5541	33.0379	29.6701	30.0974	31.4914
Q99J47;Z4YKT6;Q99J47-2	Dhrs7b		Alternativesplicing;Completeproteome;Endoplasmicreticulum;Membrane;NAD;NADP;Oxidoreductase;Proteomicsidentification;Referenceproteome;Signal-anchor;Transmembrane;Transmembranehelix	Dehydrogenase/reductase SDR family member 7B	Unclassified;Unclassified;NA	Membrane	Mitochondrial	7	1	6	6	6	6	6	5	6	27.9372	28.4094	28.3753	28.4156	28.4385	27.6125	29.3575	28.7354	28.7163	28.9834	29.1268	29.0409	24.9712	24.8332	25.6559	24.4154	25.4322	24.6984	27.9806	28.1062	28.4155	28.8387	28.1061	28.2438	29.0182	28.7545	29.2608	29.656	28.6586	29.2062	25.9055	26.5965	28.4469
A2ATU0	Dhtkd1	alcohol metabolic process;carbohydrate metabolic process;catabolic process;cell differentiation;cellular metabolic process;cellular process;cofactor metabolic process;developmental process;generation of precursor metabolites and energy;metabolic process;primary metabolic process;small molecule metabolic process	Completeproteome;Glycolysis;Mitochondrion;Oxidoreductase;Referenceproteome;Thiaminepyrophosphate;Transitpeptide	Probable 2-oxoglutarate dehydrogenase E1 component DHKTD1, mitochondrial	Verified mitochondrial	Matrix	Mitochondrial	5	1	5	6	0	6	6	3	0	24.0337	23.3965	24.0759	25.4464		24.0056	26.7234	27.4141	27.4626	26.2174	25.5662	26.9268							32.1911	32.0254	32.2733	33.3567	32.2992	32.3474	32.67	31.8647	32.7252	33.0829	31.8451	32.4155	21.9631	22.0056	25.129
Q99PU8-2;A0A0G2JGL8;Q99PU8;Q99PU8-3	Dhx30	cellular metabolic process;cellular nitrogen compound metabolic process;cellular process;macromolecule metabolic process;metabolic process;nitrogen compound metabolic process;nucleobase-containing compound metabolic process;primary metabolic process;RNA metabolic process;RNA processing	Alternativesplicing;ATP-binding;Completeproteome;Cytoplasm;Helicase;Hydrolase;Mitochondrion;Mitochondrionnucleoid;Nucleotide-binding;Phosphoprotein;Referenceproteome;RNA-binding	Putative ATP-dependent RNA helicase DHX30	NA;Verified mitochondrial;Verified mitochondrial;NA	Matrix	Mitochondrial	7	1	6	6	4	6	6	6	6	24.4521	26.1079	26.9572	27.0007	25.8869	26.2623	26.7524	25.077	25.5735	26.0781	25.6764	25.6202		23.2842	25.7069	24.9781		24.2356	27.379	27.0932	27.3007	27.2862	26.7332	26.3652	26.1856	25.7328	24.9653	25.5734	26.468	24.8819	26.6027	27.0118	28.6175
Q9JIQ3	Diablo	biological regulation;cell death;cellular process;death	Apoptosis;Completeproteome;Mitochondrion;Referenceproteome;Transitpeptide;Ublconjugation	Diablo homolog, mitochondrial	Verified mitochondrial	IMS	Mitochondrial	7	1	6	6	6	6	6	6	6	26.6705	27.4237	27.6984	27.8027	27.3628	27.2417	25.1164	25.6808	25.9196	26.4348	24.9806	25.2558	28.0557	28.1965	28.5614	27.8067	27.9777	27.4935	29.388	29.2044	29.3631	29.3302	29.2558	29.0051	27.6727	27.2433	27.7189	27.1226	26.6922	27.3363	30.3135	30.8525	32.4707
Q8BMF4	Dlat	alcohol metabolic process;biosynthetic process;carbohydrate metabolic process;catabolic process;cellular ketone metabolic process;cellular metabolic process;cellular process;cofactor metabolic process;metabolic process;organic acid metabolic process;primary metabolic process;small molecule metabolic process	Acetylation;Acyltransferase;Carbohydratemetabolism;Completeproteome;Directproteinsequencing;Glucosemetabolism;Lipoyl;Mitochondrion;Referenceproteome;Repeat;Transferase;Transitpeptide;Tricarboxylicacidcycle	Dihydrolipoyllysine-residue acetyltransferase component of pyruvate dehydrogenase complex, mitochondrial	Verified mitochondrial	Matrix	Mitochondrial	7	1	6	6	6	6	6	6	6	35.1879	35.5244	35.979	35.8752	35.5889	35.34	36.7166	36.4905	36.5868	36.6015	36.2745	36.6174	35.9997	35.9904	36.1553	36.1001	35.8595	35.8335	35.3368	35.0303	35.2962	35.1884	35.0375	34.8646	33.4273	33.5011	33.9308	33.4253	32.9566	32.8056	31.6586	32.555	33.5854
O08749	Dld	anatomical structure morphogenesis;biological regulation;cell maturation;cellular homeostasis;cellular ion homeostasis;cellular metabolic process;cellular process;developmental maturation;developmental process;generation of precursor metabolites and energy;homeostatic process;macromolecule metabolic process;metabolic process;primary metabolic process;protein metabolic process;proteolysis	Acetylation;Completeproteome;Directproteinsequencing;Disulfidebond;FAD;Flavoprotein;Mitochondrion;NAD;Oxidoreductase;Phosphoprotein;Redox-activecenter;Referenceproteome;Transitpeptide	Dihydrolipoyl dehydrogenase, mitochondrial	Verified mitochondrial	Matrix	Mitochondrial	7	1	6	6	6	6	6	6	6	35.5167	35.6844	36.2294	36.0886	35.9342	35.722	36.976	37.0919	37.0156	36.9302	36.8372	36.9334	36.0313	36.0494	36.2871	36.1893	36.057	35.796	36.3507	36.2481	36.4964	36.5827	36.4377	36.2917	35.1186	34.9403	35.342	35.1981	34.5268	34.8782	33.3061	33.738	35.2142
Q9D2G2;Q9D2G2-2	Dlst	amine metabolic process;catabolic process;cellular amino acid metabolic process;cellular ketone metabolic process;cellular metabolic process;cellular nitrogen compound metabolic process;cellular process;cofactor metabolic process;metabolic process;nitrogen compound metabolic process;organic acid metabolic process;primary metabolic process;small molecule metabolic process	Acetylation;Acyltransferase;Alternativesplicing;Completeproteome;Directproteinsequencing;Lipoyl;Mitochondrion;Referenceproteome;Transferase;Transitpeptide;Tricarboxylicacidcycle	Dihydrolipoyllysine-residue succinyltransferase component of 2-oxoglutarate dehydrogenase complex, mitochondrial	Verified mitochondrial;NA	Matrix	Mitochondrial	7	1	6	6	6	6	6	6	6	34.3877	34.785	35.064	34.8977	34.7026	34.5354	36.4697	36.3483	36.3225	36.3682	36.3622	36.234	35.8158	35.3077	35.5703	35.4633	35.587	35.1614	35.6853	35.4982	35.7569	35.7205	35.636	35.344	34.6859	34.379	34.6115	34.5849	33.7633	34.2878	33.19	33.3118	34.8777
Q9DBT9	Dmgdh	amine metabolic process;catabolic process;cellular amino acid metabolic process;cellular ketone metabolic process;cellular metabolic process;cellular nitrogen compound metabolic process;cellular process;metabolic process;nitrogen compound metabolic process;organic acid metabolic process;primary metabolic process;small molecule metabolic process	Acetylation;Completeproteome;FAD;Flavoprotein;Mitochondrion;Oxidoreductase;Referenceproteome;Transitpeptide	Dimethylglycine dehydrogenase, mitochondrial	Verified mitochondrial	Matrix	Mitochondrial	5	1	0	2	5	6	6	2	0							24.7892		26.3796					23.0684	23.9061	24.6288	21.81	23.3104	33.717	33.7469	33.9727	34.0704	34.015	33.3743	36.7282	36.39	36.618	36.6769	36.0666	36.1779			24.0095
Q99M87;Q99M87-3	Dnaja3	aging;biological regulation;biosynthetic process;cell activation;cell death;cell differentiation;cellular component organization;cellular localization;cellular membrane organization;cellular metabolic process;cellular nitrogen compound metabolic process;cellular process;death;developmental process;DNA metabolic process;DNA replication;immune system process;localization;macromolecule metabolic pro…	Acetylation;Alternativesplicing;Apoptosis;Celljunction;Cellmembrane;Chaperone;Completeproteome;Cytoplasm;Membrane;Metal-binding;Methylation;Mitochondrion;Phosphoprotein;Postsynapticcellmembrane;Referenceproteome;Repeat;Synapse;Transitpeptide;Zinc;Zinc-finger	DnaJ homolog subfamily A member 3, mitochondrial	Verified mitochondrial;NA	Matrix	Mitochondrial	7	1	6	6	6	6	6	5	6	26.9183	27.4029	27.0873	27.279	27.0866	26.9837	27.2955	27.7636	27.7506	27.6227	27.3565	27.6199	26.9502	26.6374	27.5997	27.3588	27.1939	27.0356	27.5837	27.4692	27.7993	27.7735	27.1954	27.4165	27.3559	27.0429	26.9887	27.068	25.649	26.5764	24.6125	26.2427	28.0923
Q5U458;E9Q8B3	Dnajc11		Acetylation;Chaperone;Coiledcoil;Completeproteome;Proteomicsidentification;Referenceproteome	DnaJ homolog subfamily C member 11	Verified mitochondrial;Verified mitochondrial	MOM	Mitochondrial	7	1	6	6	6	6	6	6	6	31.4377	31.6577	32.2212	32.2586	32.0902	31.8247	30.7207	30.652	30.8818	30.9109	30.8162	30.9809	30.5524	30.2488	30.6814	30.2426	30.2173	29.8783	31.3225	31.1791	31.6659	31.3498	31.8476	31.0206	31.5183	31.3635	31.7283	31.3477	30.7582	31.2571	29.4303	29.316	31.0204
Q78YY6	Dnajc15	biological regulation;cell communication;cellular process;establishment of localization;protein transport;response to external stimulus;response to extracellular stimulus;response to starvation;response to stimulus;response to stress;transport	Chaperone;Completeproteome;Membrane;Mitochondrion;Mitochondrioninnermembrane;Phosphoprotein;Proteintransport;Referenceproteome;Translocation;Transmembrane;Transmembranehelix;Transport	DnaJ homolog subfamily C member 15	Verified mitochondrial	MIM	Mitochondrial	6	1	5	6	6	5	2	0	5	24.3097	24.5126	24.8057	24.6178	24.2439		28.3268	28.5219	28.4038	28.3719	28.6737	28.3377	23.7732	24.1035	24.3668	23.9507	24.3811	22.7367	23.6333	24.806	26.0679	24.1192	24.2199			23.0665				22.6347
Q9CQV7;D3Z5K6;G3X8S1;Q9CQV7-3;Q9CQV7-2	Dnajc19	anatomical structure development;developmental process;establishment of localization;multicellular organismal process;neurological system process;protein transport;transport	Acetylation;Alternativesplicing;Chaperone;Completeproteome;Membrane;Mitochondrion;Mitochondrioninnermembrane;Phosphoprotein;Proteintransport;Proteomicsidentification;Referenceproteome;Translocation;Transmembrane;Transmembranehelix;Transport	Mitochondrial import inner membrane translocase subunit TIM14	Verified mitochondrial;Verified mitochondrial;Verified mitochondrial;NA;NA	MIM	Mitochondrial	7	1	6	6	6	6	6	5	6	27.9494	28.2251	28.4672	28.1613	28.7155	27.2069	27.8468	27.7178	26.1655	27.0958	27.0827	25.884	27.4626	28.3541	28.7797	28.4867	27.9753	27.998	29.2799	28.1899	28.5911	29.0964	27.884	27.9138	29.1319	28.4807	28.9116	29.0285	27.4741	27.4225	27.5447	27.7921	29.2983
E9Q1L7;Q8VCE1	Dnajc28		Chaperone;Coiledcoil;Completeproteome;Proteomicsidentification;Referenceproteome	DnaJ homolog subfamily C member 28	Verified mitochondrial;Verified mitochondrial	unknown	Mitochondrial	6	1	6	6	6	6	6	0	6	26.1724	26.3842	26.8572	26.5842	25.8997	25.3716	27.7182	27.9505	27.7737	27.5554	27.3756	27.421	28.7638	28.7824	28.7317	28.2953	27.9124	27.7561	27.2388	27.0443	27.0671	27.6174	28.3053	25.1485	24.7318	24.7088	24.8856	24.4217	24.1939	24.721
P59041	Dnajc30		Chaperone;Completeproteome;Referenceproteome	DnaJ homolog subfamily C member 30	Verified mitochondrial	MIM	Mitochondrial	6	1	5	4	5	6	0	3	6	24.1563	24.2298	25.051	24.5962		24.5199		23.9203		24.7287	24.8968	25.1943	24.5866	24.6258		25.8159	25.3481	24.9509	24.0544	23.5909	25.6349	25.5094	25.2367	25.257							23.7336	24.0488	26.1529
K3W4M1;Q9D844	Dnajc4		Chaperone;Completeproteome;Membrane;Referenceproteome;Transmembrane;Transmembranehelix	DnaJ homolog subfamily C member 4	Unclassified;Unclassified	Membrane	Mitochondrial	3	1	0	6	6	0	0	0	6							27.0744	26.7535	26.9739	26.9273	26.8909	25.7568	25.5142	25.2769	26.1491	25.8323	25.779	24.9857
Q9D113	Dnlz	biological regulation;cellular metabolic process;cellular process;establishment of localization;macromolecule metabolic process;metabolic process;primary metabolic process;protein folding;protein metabolic process;protein targeting;protein transport;regulation of protein stability;transmembrane transport;transport	Chaperone;Completeproteome;Metal-binding;Mitochondrion;Referenceproteome;Transitpeptide;Zinc;Zinc-finger	DNL-type zinc finger protein	Verified mitochondrial	Matrix	Mitochondrial	7	1	6	6	6	6	6	1	4	25.306	26.3177	26.4094	25.6835	26.1826	25.6761	23.4846	25.9989	25.4795	26.0366	25.5674	25.3865	24.4037	26.2758	26.5472	25.7706	26.3749	26.0807	23.3543	24.0278	26.449	25.9537	25.9609	25.4746	23.3939	25.386	23.8642	23.9782	23.252	24.3326			22.7938
E9PUD2;Q8K1M6-3	Dnm1l	anatomical structure morphogenesis;biological regulation;cell death;cellular component assembly;cellular component morphogenesis;cellular component organization;cellular localization;cellular macromolecular complex assembly;cellular membrane organization;cellular process;circulatory system process;death;developmental process;endocytosis;establishment of localization;localization;macromolecular co…	Acetylation;Alternativesplicing;Celljunction;Coatedpit;Completeproteome;Cytoplasm;Cytoplasmicvesicle;Directproteinsequencing;Endocytosis;Glycoprotein;Golgiapparatus;GTP-binding;Hydrolase;Isopeptidebond;Lipid-binding;Membrane;Mitochondrion;Mitochondrionoutermembrane;Necrosis;Nucleotide-binding;Peroxisome;Phosphoprotein;Proteomicsidentification;Referenceproteome;S-nitrosylation;Synapse;Ublconjugati…	Dynamin-1-like protein	Verified mitochondrial;NA	MOM	Mitochondrial	1	1	6	0	0	0	0	0	0	28.0379	28.0704	27.3711	26.7881	27.51	27.4084
Q8K1M6;Q8K1M6-2;Q8K1M6-4;A0A2U3TZ67	Dnm1l	anatomical structure morphogenesis;biological regulation;cell death;cellular component assembly;cellular component morphogenesis;cellular component organization;cellular localization;cellular macromolecular complex assembly;cellular membrane organization;cellular process;circulatory system process;death;developmental process;endocytosis;establishment of localization;localization;macromolecular co…	Acetylation;Alternativesplicing;Celljunction;Coatedpit;Completeproteome;Cytoplasm;Cytoplasmicvesicle;Directproteinsequencing;Endocytosis;Glycoprotein;Golgiapparatus;GTP-binding;Hydrolase;Isopeptidebond;Lipid-binding;Membrane;Mitochondrion;Mitochondrionoutermembrane;Necrosis;Nucleotide-binding;Peroxisome;Phosphoprotein;Referenceproteome;S-nitrosylation;Synapse;Ublconjugation	Dynamin-1-like protein	Verified mitochondrial;NA;NA;Verified mitochondrial	MOM	Mitochondrial	4	1	6	0	6	5	0	6	0	32.8561	32.8144	32.4707	32.3004	32.4435	32.4414							25.2795	24.4624	24.5249	24.0915	24.1503	24.896	24.5902	24.5023		22.1173	24.2016	24.2545							30.0073	29.2916	29.1268
Q3TMU8;A0A0R4J1N0;O35098;O35098-2	Dpysl4	cell death;cellular process;death	Alternativesplicing;Completeproteome;Cytoplasm;Directproteinsequencing;Proteomicsidentification;Referenceproteome	Dihydropyrimidinase-related protein 4	Verified mitochondrial;Verified mitochondrial;NA;NA		Mitochondrial	1	1	6	0	0	0	0	0	0	31.7118	31.6589	30.9076	31.0199	31.4403	31.0802
P97930	Dtymk	biosynthetic process;cell differentiation;cellular metabolic process;cellular nitrogen compound metabolic process;cellular process;developmental process;heterocycle metabolic process;metabolic process;nitrogen compound metabolic process;nucleobase-containing compound metabolic process;nucleobase-containing small molecule metabolic process;nucleotide metabolic process;phosphorus metabolic process;…	Acetylation;Alternativesplicing;ATP-binding;Completeproteome;Kinase;Nucleotide-binding;Nucleotidebiosynthesis;Referenceproteome;Transferase	Thymidylate kinase	Verified mitochondrial		Mitochondrial	7	1	6	6	6	6	6	6	5	29.3416	29.681	30.0519	29.9086	29.4952	29.4695	26.827	26.7308	26.294	27.7888	26.1511	26.5698	27.5478	27.3035	27.929	27.8627	27.3456	27.7052	29.0673	29.532	29.6947	29.3523	29.1301	28.5295	27.7629	27.6177	27.9593	27.416	25.691	27.1551	28.8125	29.0142	30.5203
Q8VCG1;Q9CQ43	Dut	biosynthetic process;catabolic process;cellular metabolic process;cellular nitrogen compound metabolic process;cellular process;heterocycle metabolic process;metabolic process;nitrogen compound metabolic process;nucleobase-containing compound catabolic process;nucleobase-containing compound metabolic process;nucleobase-containing small molecule metabolic process;nucleotide metabolic process;prima…	Completeproteome;Proteomicsidentification;Referenceproteome		Verified mitochondrial;Verified mitochondrial	Matrix	Mitochondrial	7	1	6	6	6	6	6	6	6	25.9297	27.0476	27.2866	27.4838	27.0204	26.4093	27.2665	27.6322	27.1256	27.2755	27.2824	26.5943	29.6551	29.7154	29.9401	29.767	29.8743	29.5584	29.0187	28.4084	29.0641	29.046	28.7676	28.6104	27.4756	27.2139	27.4369	28.0127	26.9281	27.1116	28.6357	28.0718	30.0166
P63168;Q80ZS7	Dynll1;BC048507	anatomical structure development;anatomical structure morphogenesis;biological regulation;biosynthetic process;cell death;cellular component morphogenesis;cellular component movement;cellular component organization;cellular metabolic process;cellular nitrogen compound metabolic process;cellular process;cytoskeleton-dependent intracellular transport;death;developmental process;establishment of loc…	Acetylation;Activator;Apoptosis;Completeproteome;Cytoplasm;Cytoskeleton;Dynein;Microtubule;Mitochondrion;Motorprotein;Nucleus;Phosphoprotein;Referenceproteome;Transcription;Transcriptionregulation;Transport	Dynein light chain 1, cytoplasmic	Verified mitochondrial;NA		Mitochondrial	2	1	6	0	0	0	0	6	0	29.8513	30.0235	29.1897	28.7394	29.3024	29.3772																									29.0846	28.6754	27.4865
Q9CXJ1	Ears2	amine metabolic process;cellular amino acid metabolic process;cellular ketone metabolic process;cellular metabolic process;cellular nitrogen compound metabolic process;cellular process;macromolecule metabolic process;metabolic process;nitrogen compound metabolic process;nucleobase-containing compound metabolic process;organic acid metabolic process;primary metabolic process;RNA metabolic process;…	Acetylation;Aminoacyl-tRNAsynthetase;ATP-binding;Completeproteome;Ligase;Mitochondrion;Nucleotide-binding;Proteinbiosynthesis;Referenceproteome;RNA-binding;Transitpeptide	Probable glutamate--tRNA ligase, mitochondrial	Verified mitochondrial	Matrix	Mitochondrial	7	1	6	6	6	6	6	6	6	27.4866	27.6628	28.2904	27.632	27.9442	27.2593	27.7091	27.985	27.7586	27.7974	27.6444	27.1302	28.732	28.5747	28.987	28.587	28.3591	27.9437	29.2318	29.2078	29.3895	29.4051	29.2788	28.4442	28.6746	28.0966	28.813	28.5676	27.8368	28.3537	26.9522	28.0568	29.5361
O35459;F7B227	Ech1	catabolic process;cellular ketone metabolic process;cellular lipid metabolic process;cellular metabolic process;cellular process;lipid metabolic process;metabolic process;organic acid metabolic process;primary metabolic process;small molecule metabolic process	Acetylation;Completeproteome;Fattyacidmetabolism;Isomerase;Lipidmetabolism;Mitochondrion;Peroxisome;Phosphoprotein;Proteomicsidentification;Referenceproteome;Transitpeptide	Delta(3,5)-Delta(2,4)-dienoyl-CoA isomerase, mitochondrial	Verified mitochondrial;Verified mitochondrial	Matrix	Mitochondrial	7	1	6	6	6	6	6	6	6	31.4852	30.8454	31.1155	31.1474	31.1939	30.8243	35.1027	35.3946	35.2178	35.5619	35.2131	35.055	35.2638	35.5886	35.7658	35.5206	35.46	35.2873	34.0947	33.7428	34.0924	34.4661	34.1735	33.5928	32.9675	33.8395	34.379	34.0708	33.6951	33.8407	30.9311	31.3567	32.79
Q9D9V3;Q9D9V3-2;E0CXS3	Echdc1	metabolic process	Acetylation;Alternativesplicing;Completeproteome;Cytoplasm;Lyase;Proteomicsidentification;Referenceproteome	Ethylmalonyl-CoA decarboxylase	Ancillary;NA;Ancillary	unknown	Mitochondrial	7	1	6	6	6	6	6	6	6	25.7513	27.5985	28.1904	26.874	27.6374	27.1669	32.7382	32.3905	32.1371	32.5266	32.0545	32.3589	27.1739	27.0903	27.5514	27.2967	26.6122	25.7909	28.8185	28.9795	29.1904	28.9412	29.0598	28.498	29.2997	29.0967	29.2762	29.2223	29.1422	28.1171	26.3865	26.1829	27.4618
Q3TLP5;Q3TLP5-2;F6YTG0;Q3TLP5-3	Echdc2	cellular ketone metabolic process;cellular lipid metabolic process;cellular metabolic process;cellular process;lipid metabolic process;metabolic process;organic acid metabolic process;primary metabolic process;small molecule metabolic process	Acetylation;Alternativesplicing;Completeproteome;Fattyacidmetabolism;Lipidmetabolism;Lyase;Mitochondrion;Proteomicsidentification;Referenceproteome;Transitpeptide	Enoyl-CoA hydratase domain-containing protein 2, mitochondrial	Verified mitochondrial;NA;Verified mitochondrial;NA	Matrix	Mitochondrial	7	1	6	6	6	6	6	2	6	25.6218	26.346	27.1843	26.9146	26.0449	25.1101	30.8341	30.707	30.4948	30.5251	28.7842	30.0451	29.8177	29.8022	29.807	30.2459	29.841	29.7134	33.7079	33.4144	32.986	33.9632	33.0366	33.1523	33.3073	32.4303	32.1781	32.8062	31.4507	32.3393			27.9682
Q9D7J9	Echdc3		Completeproteome;Mitochondrion;Referenceproteome;Transitpeptide	Enoyl-CoA hydratase domain-containing protein 3, mitochondrial	Unclassified	Matrix	Mitochondrial	7	1	6	6	6	6	6	5	6	25.088	25.4522	26.4545	26.4793	24.7154	25.0833	32.2455	32.4576	32.3454	32.601	32.8128	32.3365	30.8798	30.9604	31.3408	30.9466	31.0612	30.8455	32.2093	31.7444	32.5838	32.4875	32.6194	32.2352	32.5833	32.9941	33.4078	32.9192	32.9356	32.3244	25.4244	26.4998	28.874
Q8BH95	Echs1	catabolic process;cellular ketone metabolic process;cellular lipid metabolic process;cellular metabolic process;cellular process;lipid metabolic process;metabolic process;organic acid metabolic process;primary metabolic process;small molecule metabolic process	Acetylation;Completeproteome;Directproteinsequencing;Fattyacidmetabolism;Lipidmetabolism;Lyase;Mitochondrion;Phosphoprotein;Referenceproteome;Transitpeptide	Enoyl-CoA hydratase, mitochondrial	Verified mitochondrial	Matrix	Mitochondrial	7	1	6	6	6	6	6	6	6	33.3538	33.5868	34.2658	34.2881	34.2363	33.7796	36.5261	36.6733	36.6683	36.4164	36.7001	36.4189	35.6075	35.7321	36.2274	35.9857	35.9548	35.3483	35.7422	35.899	36.0778	35.8699	35.9459	35.3022	35.8997	35.4941	36.0628	35.5134	35.1616	35.4905	32.4237	32.9988	34.3116
P42125;A0A3Q4EC00;A0A452J8A5	Eci1	catabolic process;cellular ketone metabolic process;cellular lipid metabolic process;cellular metabolic process;cellular process;lipid metabolic process;metabolic process;organic acid metabolic process;primary metabolic process;small molecule metabolic process	Acetylation;Completeproteome;Fattyacidmetabolism;Isomerase;Lipidmetabolism;Mitochondrion;Referenceproteome;Transitpeptide	Enoyl-CoA delta isomerase 1, mitochondrial	Verified mitochondrial;Verified mitochondrial;Verified mitochondrial	Matrix	Mitochondrial	7	1	6	6	6	6	6	6	6	31.3361	31.8011	32.2089	31.9737	32.0718	31.6391	36.3041	36.3491	36.3494	36.3166	36.125	36.2251	35.3259	35.3422	35.6477	35.4617	35.6516	35.482	33.5613	33.7624	34.0387	33.8177	34.071	33.4912	34.3391	34.4839	34.8531	34.6763	34.3387	34.1638	31.4024	32.1197	33.2837
Q9WUR2-2;Q3TCD4;Q9WUR2;E9PYC6;E9Q858;E9PUY9;E9PYA9;E9PVM6;E9Q7A8	Eci2	catabolic process;cellular ketone metabolic process;cellular lipid metabolic process;cellular metabolic process;cellular process;lipid metabolic process;metabolic process;organic acid metabolic process;primary metabolic process;small molecule metabolic process	Acetylation;Alternativesplicing;Completeproteome;Isomerase;Mitochondrion;Peroxisome;Phosphoprotein;Proteomicsidentification;Referenceproteome;Transitpeptide	Enoyl-CoA delta isomerase 2, mitochondrial	NA;Verified mitochondrial;Verified mitochondrial;Verified mitochondrial;Verified mitochondrial;Verified mitochondrial;Verified mitochondrial;Verified mitochondrial;Verified mitochondrial	Matrix	Mitochondrial	7	1	6	6	6	6	6	6	6	29.3562	29.7112	29.9776	29.9001	29.6422	29.477	31.7726	31.9218	31.8418	31.658	31.7561	31.3364	32.016	31.9872	31.9686	31.9341	31.7405	31.63	32.333	31.5072	31.5903	31.8521	31.581	31.734	32.2205	32.4953	33.08	32.9515	31.8213	32.0098	28.6357	28.7178	29.9921
A0A0R4J174;Q9QZH6;J3KMM6	Ecsit	anatomical structure formation involved in morphogenesis;biological regulation;cellular process;developmental process;immune system process;metabolic process;response to stimulus;response to stress;signal transduction	Completeproteome;Cytoplasm;Immunity;Innateimmunity;Mitochondrion;Nucleus;Proteomicsidentification;Referenceproteome;Transitpeptide	Evolutionarily conserved signaling intermediate in Toll pathway, mitochondrial	Verified mitochondrial;NA;Verified mitochondrial	MIM	Mitochondrial	7	1	6	6	6	6	6	5	6	28.8706	29.2909	30.1426	29.6787	29.6449	29.0428	31.1637	30.9006	30.9819	31.014	30.7066	30.683	30.1402	29.9933	30.098	29.463	29.5857	29.3402	31.0444	30.8624	31.2422	31.1135	30.8846	30.7987	29.6288	29.1081	29.659	29.5423	28.6883	29.5432	28.2185	28.8294	29.9342
Q9DBM2	Ehhadh	catabolic process;cellular ketone metabolic process;cellular lipid metabolic process;cellular metabolic process;cellular process;cofactor metabolic process;lipid metabolic process;macromolecule metabolic process;macromolecule modification;metabolic process;organic acid metabolic process;primary metabolic process;protein acylation;protein metabolic process;protein modification process;small molecu…	Acetylation;Completeproteome;Fattyacidmetabolism;Isomerase;Lipidmetabolism;Lyase;Multifunctionalenzyme;NAD;Oxidoreductase;Peroxisome;Phosphoprotein;Referenceproteome	3-hydroxyacyl-CoA dehydrogenase;Enoyl-CoA hydratase/3,2-trans-enoyl-CoA isomerase;Peroxisomal bifunctional enzyme	Probable contaminant	unknown	Mitochondrial	6	1	0	6	3	6	6	6	4							27.8392	26.887	27.1077	27.9373	26.8042	27.2807		23.9214		24.7403	22.4555		35.9209	35.5474	35.7988	34.8785	35.8394	35.2767	34.1816	35.3702	36.3328	35.7144	35.3759	35.0444	25.276	23.7195	27.2984
P63242;A0A0A0MQM0;J3QPS8	Eif5a	aging;biological regulation;cell death;cellular process;death;developmental process;establishment of localization;nuclear transport;nucleobase-containing compound transport;nucleocytoplasmic transport;protein targeting;protein transport;regulation of translation;transport	Acetylation;Completeproteome;Cytoplasm;Directproteinsequencing;Elongationfactor;Endoplasmicreticulum;Hypusine;Membrane;mRNAtransport;Nuclearporecomplex;Nucleus;Proteinbiosynthesis;Proteintransport;Proteomicsidentification;Referenceproteome;RNA-binding;Translocation;Transport	Eukaryotic translation initiation factor 5A;Eukaryotic translation initiation factor 5A-1	Verified mitochondrial;Verified mitochondrial;Verified mitochondrial		Mitochondrial	7	1	6	6	4	6	6	6	3	31.1279	31.2075	30.7895	28.439	30.7184	31.0495	25.6319	25.167	25.3015	22.5491	22.4841	22.931	26.691	25.7307		24.0644		25.0953	24.4683	24.126	25.4159	24.9203	25.0834	25.4467	23.3232	23.4777	25.4501	24.9371	22.5308	24.6598	31.7732	31.7778	31.3677
Q80Y81-2;Q80Y81;B1ATP7	Elac2	cellular component organization;cellular metabolic process;cellular nitrogen compound metabolic process;cellular process;macromolecule metabolic process;metabolic process;mitochondrion organization;nitrogen compound metabolic process;nucleobase-containing compound metabolic process;organelle organization;primary metabolic process;RNA metabolic process;RNA processing;tRNA metabolic process;tRNA pr…	Alternativesplicing;Completeproteome;Endonuclease;Hydrolase;Metal-binding;Mitochondrion;Nuclease;Nucleus;Phosphoprotein;Proteomicsidentification;Referenceproteome;Transitpeptide;tRNAprocessing;Zinc	Zinc phosphodiesterase ELAC protein 2	NA;Verified mitochondrial;Verified mitochondrial	Matrix	Mitochondrial	7	1	4	6	6	6	6	5	6			24.5063	24.4975	23.8938	24.2721	26.6871	27.0949	26.9317	26.2879	26.7539	25.6018	23.4809	23.3088	24.2554	24.4414	24.4633	24.3133	27.5427	27.2601	27.6728	27.184	26.8811	27.1741	27.2966	26.8046	27.3015	26.8847	25.0346	25.5475	25.7724	26.95	28.7967
O70378;M0QWY0;M0QWP2	Emc8		Completeproteome;Cytoplasm;Proteomicsidentification;Referenceproteome	ER membrane protein complex subunit 8	Verified mitochondrial;Verified mitochondrial;Verified mitochondrial		Mitochondrial	5	1	6	4	0	5	6	6	0	27.4013	27.6658	27.7192	26.6682	27.4412	26.8258	22.7417	24.1165	22.8554	22.71									25.5453	26.313	24.8903		24.7252	24.9956	28.0645	28.339	28.9172	28.6175	27.2253	27.8187	26.8469	26.9834	27.8804
O08600	Endog	biological regulation;catabolic process;cellular metabolic process;cellular nitrogen compound metabolic process;cellular process;developmental process;DNA metabolic process;embryo development;macromolecule metabolic process;metabolic process;nitrogen compound metabolic process;nucleobase-containing compound metabolic process;primary metabolic process;response to chemical stimulus;response to stim…	Completeproteome;Endonuclease;Hydrolase;Magnesium;Manganese;Metal-binding;Mitochondrion;Nuclease;Referenceproteome;Transitpeptide	Endonuclease G, mitochondrial	Verified mitochondrial	IMS	Mitochondrial	7	1	6	6	6	6	6	6	6	27.8013	28.3488	28.284	28.4086	28.0709	27.9099	28.3701	28.6611	28.8087	28.1023	28.0859	28.4862	29.6543	29.1012	29.6608	29.1327	28.1875	27.9467	29.6242	29.1971	29.3148	29.5912	28.9138	29.4093	30.8115	31.1498	31.5808	30.551	30.5603	30.6182	28.2044	28.9721	30.4532
P34914;A8JYK8;P34914-2	Ephx2	biological regulation;catabolic process;cellular aromatic compound metabolic process;cellular ketone metabolic process;cellular lipid metabolic process;cellular metabolic process;cellular process;homeostatic process;lipid metabolic process;metabolic process;organic acid metabolic process;phosphorus metabolic process;primary metabolic process;response to chemical stimulus;response to stimulus;seco…	3D-structure;Acetylation;Alternativesplicing;Aromatichydrocarbonscatabolism;Completeproteome;Cytoplasm;Detoxification;Directproteinsequencing;Hydrolase;Lipidmetabolism;Lipoprotein;Magnesium;Metal-binding;Multifunctionalenzyme;Peroxisome;Phosphoprotein;Referenceproteome	Bifunctional epoxide hydrolase 2;Cytosolic epoxide hydrolase 2;Lipid-phosphate phosphatase	Unclassified;Unclassified;NA	unknown	Mitochondrial	7	1	6	6	6	6	6	5	6	26.8933	27.2712	26.9074	26.2191	26.1337	24.793	31.8615	31.6658	31.698	31.7492	31.2858	31.531	29.7615	29.5363	29.7759	30.125	28.5076	29.1767	33.0989	30.9065	31.2142	33.1604	30.7249	32.8561	34.1473	33.8914	34.8354	34.836	33.695	34.5902	23.2998	23.213	25.3422
Q9CZU4	Eral1	cellular component assembly;cellular component organization;cellular macromolecular complex assembly;cellular process;macromolecular complex assembly;ribonucleoprotein complex assembly	Completeproteome;GTP-binding;Membrane;Mitochondrion;Mitochondrioninnermembrane;Nucleotide-binding;Phosphoprotein;Referenceproteome;Ribosomebiogenesis;RNA-binding;rRNA-binding;Transitpeptide	GTPase Era, mitochondrial	Verified mitochondrial	Matrix	Mitochondrial	6	1	0	6	3	6	6	5	5							26.5651	26.3621	26.7794	26.5082	26.1558	26.1645	22.9757	22.4027			23.8535		26.5884	25.4168	26.1242	26.8526	26.3486	25.7841	24.9473	22.5182	25.0672	24.5412	24.1345	24.222	24.7217	24.1752	28.0416
Q8C460-2;Q8C460;A0A0R4J1R9;Q8C460-3	Eri3	catabolic process;cellular metabolic process;cellular nitrogen compound metabolic process;cellular process;DNA metabolic process;macromolecule metabolic process;metabolic process;nitrogen compound metabolic process;nucleobase-containing compound metabolic process;primary metabolic process;RNA metabolic process;RNA processing;rRNA processing	Alternativesplicing;Completeproteome;Exonuclease;Hydrolase;Magnesium;Metal-binding;Nuclease;Referenceproteome	ERI1 exoribonuclease 3	NA;Unclassified;Unclassified;NA	Matrix	Mitochondrial	4	1	6	0	1	0	0	3	6	27.4158	27.6321	27.9337	27.425	25.9933	26.8688							23.5917																		23.4591
Q99LC5	Etfa		Acetylation;Completeproteome;Directproteinsequencing;Electrontransport;FAD;Flavoprotein;Mitochondrion;Phosphoprotein;Referenceproteome;Transitpeptide;Transport	Electron transfer flavoprotein subunit alpha, mitochondrial	Verified mitochondrial	Matrix	Mitochondrial	7	1	6	6	6	6	6	6	6	33.6582	34.2959	34.499	34.4324	34.3498	34.0378	37.7821	37.915	37.7097	37.92	37.6247	37.3855	37.301	37.4235	37.5929	37.283	37.2441	37.2594	36.9562	36.9017	37.2241	37.2864	36.9261	36.6732	36.812	36.9688	37.247	36.7756	36.7443	36.2871	33.9558	34.4043	35.9473
Q9DCW4;A0A0U1RNP5;A0A0N4SVE0;A0A0U1RNR3	Etfb	metabolic process	Acetylation;Completeproteome;Directproteinsequencing;Electrontransport;FAD;Flavoprotein;Methylation;Mitochondrion;Phosphoprotein;Referenceproteome;Transport	Electron transfer flavoprotein subunit beta	Verified mitochondrial;Verified mitochondrial;NA;Verified mitochondrial	Matrix	Mitochondrial	7	1	6	6	6	6	6	6	6	33.0876	33.3127	33.8626	33.5544	33.4748	33.1628	36.9553	36.7584	36.6534	36.7016	36.7446	36.6363	36.6951	36.5792	36.7025	36.5586	36.1926	36.3259	36.2292	36.0458	36.2439	36.2574	36.1719	35.9801	36.3249	36.2369	36.3611	35.7762	35.549	35.5157	32.4761	33.1206	34.6376
Q921G7;Q6PF96	Etfdh	catabolic process;cellular ketone metabolic process;cellular lipid metabolic process;cellular metabolic process;cellular process;generation of precursor metabolites and energy;lipid metabolic process;metabolic process;organic acid metabolic process;primary metabolic process;response to chemical stimulus;response to oxidative stress;response to stimulus;response to stress;small molecule metabolic …	4Fe-4S;Acetylation;Completeproteome;Directproteinsequencing;Electrontransport;FAD;Flavoprotein;Iron;Iron-sulfur;Membrane;Metal-binding;Mitochondrion;Mitochondrioninnermembrane;Oxidoreductase;Phosphoprotein;Proteomicsidentification;Referenceproteome;Transitpeptide;Transport;Ubiquinone	Electron transfer flavoprotein-ubiquinone oxidoreductase, mitochondrial	Verified mitochondrial;Verified mitochondrial	MIM	Mitochondrial	7	1	6	6	6	6	6	6	6	32.4802	32.7399	33.2278	32.9792	32.9329	32.6567	35.911	35.9653	36.112	36.0513	36.2262	35.9935	36.2577	36.2163	36.3452	36.3425	36.2264	36.1	35.2696	34.9439	35.3022	35.371	34.9712	34.9564	35.4433	35.0444	35.5044	35.5031	34.9187	34.9563	31.6224	32.1115	33.4031
Q9DCM0	Ethe1	amine metabolic process;cellular amino acid metabolic process;cellular ketone metabolic process;cellular metabolic process;cellular nitrogen compound metabolic process;cellular process;metabolic process;nitrogen compound metabolic process;organic acid metabolic process;peptide metabolic process;primary metabolic process;small molecule metabolic process;sulfur compound metabolic process	Acetylation;Completeproteome;Cytoplasm;Dioxygenase;Metal-binding;Mitochondrion;Nucleus;Oxidoreductase;Phosphoprotein;Referenceproteome;Transitpeptide	Persulfide dioxygenase ETHE1, mitochondrial	Verified mitochondrial	Matrix	Mitochondrial	7	1	6	6	6	6	6	6	6	31.1804	31.6511	31.6313	31.55	31.688	31.4471	29.6876	29.9811	29.7061	29.918	29.8147	29.7428	31.222	31.1561	31.1319	31.2136	30.941	30.6988	34.1272	33.3806	33.8897	34.7403	33.7182	33.9182	33.0002	32.8592	33.2724	33.1145	32.8894	32.6719	31.9855	32.1493	33.8961
Q8VEG4;Q8VEG4-2	Exd2	cellular metabolic process;cellular nitrogen compound metabolic process;cellular process;metabolic process;nitrogen compound metabolic process;nucleobase-containing compound metabolic process;primary metabolic process	Completeproteome;Exonuclease;Hydrolase;Nuclease;Referenceproteome	Exonuclease 3'-5' domain-containing protein 2	Verified mitochondrial;NA	Matrix	Mitochondrial	2	1	6	0	0	0	0	1	0	25.1657	26.7219	27.5325	27.0988	27.0294	27.024																											25.1821
Q8C163	Exog	catabolic process;cellular metabolic process;cellular nitrogen compound metabolic process;cellular process;DNA metabolic process;macromolecule metabolic process;metabolic process;nitrogen compound metabolic process;nucleobase-containing compound metabolic process;primary metabolic process	Completeproteome;Endonuclease;Hydrolase;Membrane;Metal-binding;Mitochondrion;Mitochondrioninnermembrane;Nuclease;Referenceproteome;Transitpeptide	Nuclease EXOG, mitochondrial	Verified mitochondrial	MIM	Mitochondrial	7	1	6	6	6	6	6	6	6	31.3168	31.3693	31.979	31.8989	31.4452	31.5084	24.1663	24.9653	23.8884	24.9714	22.4352	22.9583	25.0117	24.4224	25.1986	23.3407	24.5736	22.1669	25.9996	26.0128	26.5406	26.1007	25.8199	25.3074	25.2594	24.4159	25.925	25.5684	23.8203	23.9353	29.1002	29.0033	31.1322
P12710	Fabp1	biological regulation;cellular process;multicellular organismal process;response to chemical stimulus;response to oxidative stress;response to stimulus;response to stress	Acetylation;Completeproteome;Cytoplasm;Directproteinsequencing;Lipid-binding;Phosphoprotein;Referenceproteome;Selenium;Transport	Fatty acid-binding protein, liver	Ancillary	unknown	Mitochondrial	1	1	0	0	0	0	6	0	0																									31.1866	31.5137	32.3131	32.5996	31.3279	31.3306
Q920L1;A0A494BBC6;A0A494BAD7	Fads1	aging;biosynthetic process;cell communication;cellular ketone metabolic process;cellular lipid metabolic process;cellular metabolic process;cellular process;developmental process;lipid metabolic process;metabolic process;organic acid metabolic process;primary metabolic process;response to chemical stimulus;response to endogenous stimulus;response to external stimulus;response to extracellular sti…	Acetylation;Completeproteome;Electrontransport;Endoplasmicreticulum;Fattyacidbiosynthesis;Fattyacidmetabolism;Lipidbiosynthesis;Lipidmetabolism;Membrane;Mitochondrion;Oxidoreductase;Referenceproteome;Transmembrane;Transmembranehelix;Transport	Fatty acid desaturase 1	Verified mitochondrial;Verified mitochondrial;Verified mitochondrial		Mitochondrial	2	1	2	0	0	0	6	0	0		24.6953	24.4963																						27.6077	28.538	29.1532	28.07	27.4142	27.4045
Q8R0F8	Fahd1		Acetylation;Calcium;Completeproteome;Cytoplasm;Hydrolase;Lyase;Magnesium;Metal-binding;Mitochondrion;Referenceproteome;Transitpeptide	Acylpyruvase FAHD1, mitochondrial	Verified mitochondrial	Matrix	Mitochondrial	7	1	6	6	6	6	6	6	6	30.031	31.0113	31.6004	31.7128	31.5915	31.1954	31.3243	30.7567	30.8353	30.9704	30.8272	31.0107	31.036	30.9376	31.3376	30.5909	31.076	30.7274	33.2481	33.3066	33.5518	33.9539	33.8286	33.4421	32.0344	32.0745	31.9008	31.8803	31.6224	31.5399	27.2128	27.1796	29.48
A0A0R4J094;Q3TC72	Fahd2		Acetylation;Calcium;Completeproteome;Directproteinsequencing;Hydrolase;Magnesium;Metal-binding;Referenceproteome	Fumarylacetoacetate hydrolase domain-containing protein 2A	Verified mitochondrial;NA	Matrix	Mitochondrial	7	1	6	6	6	6	6	6	6	31.1605	31.3966	31.7494	31.5591	31.7791	31.7981	32.6402	32.2493	31.996	32.6619	31.9595	32.1137	31.6908	31.7334	31.5898	31.7057	31.1905	31.5604	33.7287	33.3153	33.4229	33.846	33.4294	33.6394	31.1492	31.3416	31.3115	31.2058	30.7738	30.9614	28.7516	29.1394	30.7723
Q9CR98;A0A0N4SWI4	Fam136a		Acetylation;Completeproteome;Mitochondrion;Phosphoprotein;Referenceproteome	Protein FAM136A	Verified mitochondrial;Verified mitochondrial	IMS	Mitochondrial	7	1	6	6	6	6	6	6	6	30.7279	31.0586	31.2503	31.3906	31.2144	31.1777	28.6416	28.7893	29.1858	29.4476	29.0126	28.8918	28.9654	28.8475	29.2801	29.054	28.6579	28.3386	29.9658	29.7652	30.1685	30.2377	30.047	29.8036	31.5401	31.7566	32.1245	31.6319	31.1677	31.214	29.0485	29.7634	31.4801
Q9D6U8	Fam162a	biological regulation;cell death;cellular process;death;regulation of organelle organization;response to chemical stimulus;response to stimulus;response to stress	Apoptosis;Completeproteome;Membrane;Mitochondrion;Referenceproteome;Transmembrane;Transmembranehelix	Protein FAM162A	Verified mitochondrial	MIM	Mitochondrial	7	1	6	6	6	6	6	6	6	31.8358	32.0651	32.441	32.1645	32.2678	31.8498	32.4193	32.3709	32.3301	31.5871	32.0464	31.9129	32.5164	32.3513	32.8506	32.6038	32.1966	32.1586	31.9668	32.0658	32.1258	31.8284	31.9904	31.4484	31.2766	31.1594	31.3598	31.0948	30.4215	30.3695	30.5198	30.7091	32.0768
Q501J2;A0A494BBG1;Q91VW0	Fam173a		Completeproteome;Glycoprotein;Membrane;Referenceproteome;Transmembrane;Transmembranehelix	Protein FAM173A	Verified mitochondrial;Verified mitochondrial;Verified mitochondrial	MIM	Mitochondrial	6	1	6	6	4	6	0	4	6	23.6622	23.938	24.3224	24.0805	24.792	24.6745	23.6022	23.8255	23.2089	24.0023	23.8419	23.6022	24.1427	25.3499	23.957	24.2925			27.3642	26.3503	26.4782	26.7735	26.8264	26.9775							23.7506	24.3813	26.1519
Q9D1Z3;E0CXY7	Fam173b		Acetylation;Completeproteome;Membrane;Referenceproteome;Transmembrane;Transmembranehelix	Protein FAM173B	Verified mitochondrial;Verified mitochondrial	MIM	Mitochondrial	4	1	0	6	6	6	0	1	0							23.3192	23.2938	24.3466	25.1093	24.9446	24.5434	24.2207	24.4235	25.0664	24.3446	24.399	24.6963	26.6509	26.0625	26.481	27.2761	26.4413	27.1592									23.0778
Q7TPD2;Q7TPD2-2	Fam185a		Alternativesplicing;Completeproteome;Referenceproteome	Protein FAM185A	Verified mitochondrial;NA	Matrix	Mitochondrial	4	1	6	0	6	5	0	0	3	26.5808	27.3161	27.8192	27.7464	27.1666	27.4067							24.9691	24.7887	25.8372	24.9019	24.0736	23.5471	23.6075	23.4202	24.9384	25.6613	24.7993
Q8BGY7	Fam210a		Coiledcoil;Completeproteome;Membrane;Mitochondrion;Referenceproteome;Transmembrane;Transmembranehelix	Protein FAM210A	Verified mitochondrial	MIM	Mitochondrial	7	1	6	6	6	6	6	6	6	28.6388	29.0124	29.3534	28.9751	27.363	28.7854	30.281	30.1765	30.4084	30.1878	30.5707	30.3691	30.1962	30.2051	30.535	29.8118	29.8056	30.1947	30.1816	29.4805	29.9144	30.2908	29.687	29.5466	29.5767	28.9944	29.3574	29.3805	28.5039	29.3519	28.0889	28.1091	28.8271
Q9D8B6	Fam210b		Completeproteome;Membrane;Referenceproteome;Transmembrane;Transmembranehelix	Protein FAM210B	Verified mitochondrial	MIM	Mitochondrial	5	1	6	6	0	6	6	5	0	26.2399	26.389	26.6822	26.7991	26.4338	26.0285	24.7032	24.7466	24.9061	24.2554	23.8509	25.0206							26.3043	26.4328	26.9669	26.4006	26.4971	26.1067	29.0923	28.4971	29.1681	28.8121	28.44	28.5316	25.5974	24.7873	26.7225
Q3U125;Q9CYH2;D3Z252;D3YYG8;D3Z398	Fam213a	biological regulation;metabolic process	Antioxidant;Completeproteome;Cytoplasm;Directproteinsequencing;Proteomicsidentification;Redox-activecenter;Referenceproteome	Redox-regulatory protein FAM213A	Unclassified;Unclassified;Unclassified;Unclassified;Unclassified	Membrane	Mitochondrial	7	1	6	6	6	6	6	6	6	30.9409	30.881	31.1551	31.0174	30.9033	30.7482	30.2595	30.1794	30.0406	30.4438	30.3878	30.1959	25.9793	26.2168	26.7255	26.1757	26.5555	26.3051	29.6513	29.6303	30.0602	29.9951	29.729	29.2028	28.5262	28.547	29.0556	29.035	28.4213	28.5969	25.8248	25.8751	27.3534
Q921M7;A0A2I3BRN5	Fam49b		Completeproteome;Referenceproteome	Protein FAM49B	Verified mitochondrial;Verified mitochondrial		Mitochondrial	2	1	6	0	0	0	0	6	0	31.2864	31.3542	31.1939	30.8748	31.112	30.9028																									30.72	31.3498	30.4783
Q4QQM5-2;Q4QQM5-3;Q4QQM5	Fam73a		Alternativesplicing;Completeproteome;Membrane;Referenceproteome;Transmembrane;Transmembranehelix	Protein FAM73A	NA;NA;Verified mitochondrial	MOM	Mitochondrial	2	1	6	0	0	4	0	0	0	25.5568	26.9494	26.9974	26.8846	25.8048	25.2198													22.7526	22.4492	22.8031	22.4689
Q8BK03;Q8BK03-2	Fam73b	anatomical structure development;developmental process	Alternativesplicing;Completeproteome;Membrane;Phosphoprotein;Referenceproteome;Transmembrane;Transmembranehelix	Protein FAM73B	Verified mitochondrial;NA	MOM	Mitochondrial	4	1	6	6	0	5	6	0	0	27.2019	27.3891	27.5887	27.2745	27.5516	26.2168	27.7882	27.5879	27.3049	27.7646	27.4176	27.2794							23.4524		24.8905	23.9754	24.5104	23.864	25.5682	24.7127	26.6501	27.2622	25.1582	25.9182
A0A286YCZ5;Q99M01	Fars2	amine metabolic process;cellular amino acid metabolic process;cellular ketone metabolic process;cellular metabolic process;cellular nitrogen compound metabolic process;cellular process;macromolecule metabolic process;metabolic process;nitrogen compound metabolic process;nucleobase-containing compound metabolic process;organic acid metabolic process;primary metabolic process;RNA metabolic process;…	Acetylation;Aminoacyl-tRNAsynthetase;ATP-binding;Completeproteome;Ligase;Mitochondrion;Nucleotide-binding;Proteinbiosynthesis;Referenceproteome;Transitpeptide	Phenylalanine--tRNA ligase, mitochondrial	Verified mitochondrial;Verified mitochondrial	Matrix	Mitochondrial	7	1	6	6	6	6	6	6	6	25.3499	25.4737	25.6412	25.6819	25.6615	25.2029	29.2083	29.4255	29.3578	29.2829	29.2744	29.1054	28.6424	28.4011	28.9905	28.4041	28.3318	28.4425	28.9173	29.051	29.0645	29.2749	29.2978	28.7706	28.6053	28.4638	28.859	28.3637	27.8242	27.9357	25.9087	26.7841	28.266
P19096;A0A0U1RNJ1	Fasn	anatomical structure development;biosynthetic process;cell differentiation;cellular ketone metabolic process;cellular lipid metabolic process;cellular metabolic process;cellular process;cofactor metabolic process;developmental process;lipid metabolic process;metabolic process;organic acid metabolic process;primary metabolic process;response to chemical stimulus;response to stimulus;small molecule…	Acetylation;Completeproteome;Cytoplasm;Directproteinsequencing;Fattyacidbiosynthesis;Fattyacidmetabolism;Hydrolase;Lipidbiosynthesis;Lipidmetabolism;Lyase;Multifunctionalenzyme;NAD;NADP;Oxidoreductase;Phosphopantetheine;Phosphoprotein;Pyridoxalphosphate;Referenceproteome;Transferase	[Acyl-carrier-protein] S-acetyltransferase;[Acyl-carrier-protein] S-malonyltransferase;3-hydroxyacyl-[acyl-carrier-protein] dehydratase;3-oxoacyl-[acyl-carrier-protein] reductase;3-oxoacyl-[acyl-carrier-protein] synthase;Enoyl-[acyl-carrier-protein] reductase;Fatty acid synthase;Oleoyl-[acyl-carrier-protein] hydrolase	Ancillary;Ancillary	IMS	Mitochondrial	6	1	6	6	0	5	6	6	4	32.1358	32.527	31.8344	31.4684	31.7793	32.0182	33.4415	31.7047	32.3339	32.4199	32.2889	32.3388							24.1454	22.6212	22.8944		22.6978	21.1332	26.4816	29.0629	29.6833	29.5923	28.722	25.697	29.6405	29.0759	28.7283
E9QA06;D3Z4M5;Q8C725;Q9JIX9	Fastk	biological regulation;cell death;cellular metabolic process;cellular process;death;macromolecule metabolic process;macromolecule modification;metabolic process;phosphorus metabolic process;primary metabolic process;protein metabolic process;protein modification process;protein phosphorylation	Apoptosis;ATP-binding;Completeproteome;Kinase;Nucleotide-binding;Phosphoprotein;Referenceproteome;Serine/threonine-proteinkinase;Transferase	Fas-activated serine/threonine kinase	Verified mitochondrial;Verified mitochondrial;Verified mitochondrial;NA	MIM	Mitochondrial	1	0.666667	0	4	0	0	0	0	0							23.3336		23.4535	23.1012	23.1856
Q922E6	Fastkd2	cellular metabolic process;cellular process;cellular respiration;generation of precursor metabolites and energy;metabolic process	Completeproteome;Referenceproteome	FAST kinase domain-containing protein 2	Verified mitochondrial	Matrix	Mitochondrial	7	1	6	6	6	6	6	5	6	26.1951	25.9823	27.1006	26.6096	25.7313	27.2725	26.209	26.0311	26.4881	26.8868	26.7988	26.7925	26.5665	26.6737	27.2326	27.1152	26.8764	26.9769	27.8791	28.2629	28.6374	28.6657	28.434	27.9352	26.9829	26.861	27.1647	27.0268	26.3204	26.0174	25.5757	26.4229	28.1137
Q7TMV3;A0A0R4J291;F2Z402	Fastkd5;Ubox5	cellular metabolic process;cellular process;cellular respiration;generation of precursor metabolites and energy;macromolecule metabolic process;macromolecule modification;metabolic process;primary metabolic process;protein metabolic process;protein modification by small protein conjugation or removal;protein modification process	Acetylation;Completeproteome;Phosphoprotein;Referenceproteome	FAST kinase domain-containing protein 5	Verified mitochondrial;Verified mitochondrial;Unclassified	Matrix	Mitochondrial	3	0.833333	0	0	0	5	5	4	0																			25.0143	24.1149	24.906	25.6648		24.1338	25.9968	25.5467	26.3584	25.7657		24.7413	24.3549	23.4064	25.9089
Q920E5	Fdps	alcohol metabolic process;biosynthetic process;cellular lipid metabolic process;cellular metabolic process;cellular process;lipid metabolic process;metabolic process;primary metabolic process;small molecule metabolic process	Acetylation;Cholesterolbiosynthesis;Cholesterolmetabolism;Completeproteome;Cytoplasm;Isoprenebiosynthesis;Lipidbiosynthesis;Lipidmetabolism;Magnesium;Metal-binding;Referenceproteome;Steroidbiosynthesis;Steroidmetabolism;Sterolbiosynthesis;Sterolmetabolism;Transferase	Farnesyl pyrophosphate synthase	Unclassified	MIM	Mitochondrial	4	1	6	6	0	0	6	6	0	29.365	29.5553	29.1175	28.5366	29.1425	29.0161	26.1853	25.0041	25.2883	26.1093	22.8739	25.6468													30.142	30.2556	30.7515	30.1354	29.7426	29.8241	28.4697	27.9143	27.6197
P46656	Fdx1	alcohol metabolic process;biological regulation;biosynthetic process;hormone metabolic process;lipid metabolic process;metabolic process;primary metabolic process;small molecule metabolic process	2Fe-2S;Acetylation;Cholesterolmetabolism;Completeproteome;Electrontransport;Iron;Iron-sulfur;Lipidmetabolism;Metal-binding;Mitochondrion;Referenceproteome;Steroidmetabolism;Steroidogenesis;Sterolmetabolism;Transitpeptide;Transport	Adrenodoxin, mitochondrial	Verified mitochondrial	Matrix	Mitochondrial	7	1	6	6	6	6	6	5	6	27.7713	28.0975	27.9091	27.4135	28.0063	27.7048	30.7208	30.5081	30.2685	30.3712	29.9837	29.737	30.0963	29.859	29.8898	29.8873	29.8987	29.3878	31.6274	31.1283	30.9507	31.3937	30.9686	31.0532	33.2994	32.9571	33.2174	33.4667	32.0857	33.5144	27.8872	28.5111	30.1059
Q9CPW2	Fdx1l	metabolic process	2Fe-2S;Alternativesplicing;Completeproteome;Electrontransport;Iron;Iron-sulfur;Metal-binding;Mitochondrion;Referenceproteome;Transitpeptide;Transport	Adrenodoxin-like protein, mitochondrial	Verified mitochondrial	Matrix	Mitochondrial	7	1	6	6	6	6	6	6	6	27.7362	28.0717	28.2468	28.0762	27.213	26.8564	25.5407	25.136	25.2805	25.5531	25.052	24.5659	26.3864	26.358	26.6909	25.9775	25.6433	25.6905	27.634	27.515	27.7199	27.7065	27.3974	27.3148	27.4421	27.2996	27.6785	27.0848	26.6589	26.4948	27.6991	27.8195	29.4284
Q61578	Fdxr	alcohol metabolic process;biosynthetic process;cellular ketone metabolic process;cellular metabolic process;cellular nitrogen compound metabolic process;cellular process;cofactor metabolic process;heterocycle metabolic process;lipid metabolic process;metabolic process;nitrogen compound metabolic process;nucleobase-containing compound metabolic process;nucleobase-containing small molecule metaboli…	Cholesterolmetabolism;Completeproteome;Electrontransport;FAD;Flavoprotein;Lipidmetabolism;Mitochondrion;NADP;Oxidoreductase;Referenceproteome;Steroidmetabolism;Sterolmetabolism;Transitpeptide;Transport	NADPH:adrenodoxin oxidoreductase, mitochondrial	Verified mitochondrial	Matrix	Mitochondrial	7	1	6	6	6	6	6	6	6	29.4082	29.4058	30.1802	30.1037	29.433	29.4842	31.1231	30.8237	30.7443	31.1971	30.7691	30.8917	29.4043	29.3475	29.4218	29.0588	29.3072	28.9974	30.567	30.6789	30.9061	30.8163	30.7367	30.3576	31.429	31.251	31.7122	31.3972	31.1426	31.0762	30.6599	31.4704	32.9884
A0A494BAI5;Q544X6;P22315;Q91W09;F6T2S0;A0A494B9Y8	Fech	alcohol metabolic process;biological regulation;biosynthetic process;cell differentiation;cellular aromatic compound metabolic process;cellular component assembly;cellular component organization;cellular metabolic process;cellular nitrogen compound metabolic process;cellular process;cofactor metabolic process;detection of stimulus;developmental process;heterocycle metabolic process;homeostatic pr…	2Fe-2S;Acetylation;Completeproteome;Directproteinsequencing;Diseasemutation;Hemebiosynthesis;Iron;Iron-sulfur;Lyase;Membrane;Metal-binding;Mitochondrion;Mitochondrioninnermembrane;Porphyrinbiosynthesis;Proteomicsidentification;Referenceproteome;Transitpeptide	Ferrochelatase;Ferrochelatase, mitochondrial	Verified mitochondrial;Verified mitochondrial;Verified mitochondrial;Verified mitochondrial;Verified mitochondrial;Verified mitochondrial	MIM	Mitochondrial	7	1	6	6	6	6	6	6	6	31.5805	32.0697	32.3116	32.3615	31.9414	31.566	30.8438	30.9234	30.6729	30.7572	30.6184	30.7781	31.0152	31.2679	31.5255	31.3013	31.5444	31.0284	32.6872	32.2648	32.4346	32.8462	32.323	32.1569	33.1148	32.3747	32.9822	32.8226	32.1011	32.5368	32.1668	31.2479	33.1079
Q91Z50;P39749	Fen1	behavior;biosynthetic process;catabolic process;cellular metabolic process;cellular nitrogen compound metabolic process;cellular process;DNA metabolic process;DNA repair;DNA replication;macromolecule metabolic process;metabolic process;multicellular organismal process;neurological system process;nitrogen compound metabolic process;nucleobase-containing compound metabolic process;primary metabolic…	Acetylation;Completeproteome;Directproteinsequencing;DNAdamage;DNArepair;DNAreplication;Endonuclease;Exonuclease;Hydrolase;Magnesium;Metal-binding;Methylation;Mitochondrion;Nuclease;Nucleus;Phosphoprotein;Proteomicsidentification;Referenceproteome	Flap endonuclease 1	Verified mitochondrial;NA		Mitochondrial	1	1	0	0	0	0	0	6	0																															27.1735	25.9928	26.355
P97807-2;P97807	Fh	biological regulation;catabolic process;cellular ketone metabolic process;cellular metabolic process;cellular process;cofactor metabolic process;homeostatic process;metabolic process;organic acid metabolic process;small molecule metabolic process	Acetylation;Alternativeinitiation;Completeproteome;Cytoplasm;Directproteinsequencing;Lyase;Mitochondrion;Phosphoprotein;Referenceproteome;Transitpeptide;Tricarboxylicacidcycle	Fumarate hydratase, mitochondrial	NA;Verified mitochondrial	Matrix	Mitochondrial	7	1	6	6	6	6	6	6	6	35.3211	35.6913	35.8255	35.8796	35.6262	35.3569	37.2978	37.1474	37.1855	37.2191	37.0813	37.1018	36.8698	36.8872	36.9926	36.8229	36.8305	36.7381	36.5148	36.2502	36.2829	36.441	36.411	36.1538	35.0592	34.7497	35.0387	34.8971	34.401	34.7045	33.3653	33.586	35.0884
E9PZ91;O89106;E9PVU9;F6SV10	Fhit	biological regulation;biosynthetic process;cellular metabolic process;cellular nitrogen compound metabolic process;cellular process;DNA metabolic process;DNA replication;heterocycle metabolic process;macromolecule metabolic process;metabolic process;nitrogen compound metabolic process;nucleobase-containing compound metabolic process;nucleobase-containing small molecule metabolic process;nucleotid…	Apoptosis;Completeproteome;Cytoplasm;Hydrolase;Magnesium;Manganese;Nucleotide-binding;Phosphoprotein;Proteomicsidentification;Referenceproteome;Transcription;Transcriptionregulation	Bis(5'-adenosyl)-triphosphatase	Verified mitochondrial;Verified mitochondrial;Verified mitochondrial;Verified mitochondrial	Matrix	Mitochondrial	7	1	6	6	6	6	6	6	4	28.3283	28.143	28.7776	28.6819	28.2356	28.439	26.9496	26.9577	26.8976	27.8217	27.3116	26.9212	26.413	25.8321	25.2899	25.6302	25.9005	25.839	30.233	30.5176	30.6703	30.6839	30.5605	30.24	28.9566	28.7209	28.7513	28.8506	28.359	28.3921	27.026	27.7765	28.8204
A2AEX8;A2AEX6;P97447;A2AEY1	Fhl1	biological regulation;cell differentiation;cellular process;developmental process;multicellular organismal development;multicellular organismal process;regulation of cell cycle;regulation of mitotic cell cycle;regulation of transport	3D-structure;Acetylation;Alternativesplicing;Completeproteome;Cytoplasm;Developmentalprotein;Differentiation;LIMdomain;Metal-binding;Nucleus;Proteomicsidentification;Referenceproteome;Repeat;Zinc;Zinc-finger	Four and a half LIM domains protein 1	Verified mitochondrial;Verified mitochondrial;Verified mitochondrial;Verified mitochondrial		Mitochondrial	6	1	6	1	3	6	0	6	6	28.1422	28.3744	27.7227	26.3045	27.6429	27.5051					23.1784		22.9321	21.8378		22.4243			25.2036	23.417	23.1555	23.3063	23.2115	25.5633							30.9316	30.5469	29.323
A2AEY2	Fhl1	biological regulation;regulation of cell cycle;regulation of mitotic cell cycle;regulation of transport	Completeproteome;LIMdomain;Metal-binding;Proteomicsidentification;Referenceproteome;Zinc		Verified mitochondrial		Mitochondrial	1	0.833333	0	0	0	0	0	5	0																															25.4007	25.0847
Q9R059;F2Z455;D6RJ68	Fhl3	cellular component organization;cellular process;cytoskeleton organization;organelle organization	Acetylation;Completeproteome;LIMdomain;Metal-binding;Proteomicsidentification;Referenceproteome;Repeat;Zinc;Zinc-finger	Four and a half LIM domains protein 3	Verified mitochondrial;Verified mitochondrial;Verified mitochondrial		Mitochondrial	2	1	0	0	0	0	0	6	3																															27.6894	26.7317	25.6294
Q9CQ92;G3X9U9	Fis1	anatomical structure morphogenesis;autophagy;biological regulation;catabolic process;cellular component assembly;cellular component morphogenesis;cellular component organization;cellular homeostasis;cellular ion homeostasis;cellular membrane organization;cellular metabolic process;cellular process;developmental process;establishment of localization;homeostatic process;macromolecular complex assem…	3D-structure;Acetylation;Apoptosis;Completeproteome;Directproteinsequencing;Membrane;Mitochondrion;Mitochondrionoutermembrane;Peroxisome;Phosphoprotein;Proteomicsidentification;Referenceproteome;TPRrepeat;Transmembrane;Transmembranehelix;Ublconjugation	Mitochondrial fission 1 protein	Verified mitochondrial;Verified mitochondrial	MOM	Mitochondrial	7	1	6	6	6	6	6	6	6	29.3414	29.6484	30.1071	29.94	29.9359	29.5821	25.7704	26.137	26.014	26.1473	25.7654	25.6611	27.8013	28.1954	28.7715	28.6504	28.4472	28.345	28.8429	29.0073	29.6978	29.618	29.4239	29.2513	28.7411	29.0109	29.516	29.5481	28.7176	29.1121	29.8291	29.9242	30.9604
O35465-2;O35465	Fkbp8	anatomical structure development;biological regulation;cell death;cellular metabolic process;cellular process;death;developmental process;growth;macromolecule metabolic process;macromolecule modification;metabolic process;multicellular organismal process;peptidyl-amino acid modification;primary metabolic process;protein folding;protein metabolic process;protein modification process;response to st…	Alternativesplicing;Apoptosis;Calcium;Completeproteome;Isomerase;Isopeptidebond;Membrane;Mitochondrion;Referenceproteome;Repeat;Rotamase;TPRrepeat;Transmembrane;Transmembranehelix;Ublconjugation	Peptidyl-prolyl cis-trans isomerase FKBP8	NA;Verified mitochondrial	MOM	Mitochondrial	6	1	6	6	6	6	6	6	0	29.9687	30.319	30.6248	30.4476	30.6315	30.4575	27.586	28.0877	27.5999	28.0602	28.3256	27.7957	27.2921	27.3949	27.5792	27.5288	27.5916	27.3175	29.1366	29.0361	29.4047	29.3432	29.1685	28.7357	29.7127	28.9743	29.7988	30.0229	29.3183	29.3143	28.2296	28.7489	30.4632
Q8R123;Q8R123-2	Flad1	biosynthetic process;cellular metabolic process;cellular nitrogen compound metabolic process;cellular process;cofactor metabolic process;heterocycle metabolic process;metabolic process;nitrogen compound metabolic process;nucleobase-containing compound metabolic process;nucleobase-containing small molecule metabolic process;nucleotide metabolic process;primary metabolic process;small molecule meta…	Acetylation;Alternativesplicing;ATP-binding;Completeproteome;Cytoplasm;Directproteinsequencing;FAD;Flavoprotein;FMN;Nucleotide-binding;Nucleotidyltransferase;Phosphoprotein;Referenceproteome;Transferase	FAD synthase;FAD synthase region;Molybdenum cofactor biosynthesis protein-like region	Verified mitochondrial;NA	Matrix	Mitochondrial	7	1	6	6	6	6	6	6	6	28.499	28.7605	29.2005	28.8662	28.8733	28.1283	28.789	28.4247	28.2189	28.431	28.2182	28.1397	28.3954	27.6139	27.8676	27.6767	27.3247	27.715	28.9422	28.6883	28.6081	28.5287	28.7467	28.0333	29.5442	28.7453	29.144	29.0356	27.9512	28.7261	27.2046	27.3551	29.1029
Q3TQB2;Q3TQB2-2	Foxred1	cellular component assembly;cellular component organization;cellular macromolecular complex assembly;cellular process;macromolecular complex assembly;protein complex assembly;protein complex biogenesis	Alternativesplicing;Completeproteome;Electrontransport;FAD;Flavoprotein;Membrane;Mitochondrion;Mitochondrioninnermembrane;Oxidoreductase;Referenceproteome;Respiratorychain;Transmembrane;Transmembranehelix;Transport	FAD-dependent oxidoreductase domain-containing protein 1	Verified mitochondrial;NA	MIM	Mitochondrial	7	1	6	6	6	6	6	6	6	26.902	27.2458	27.9843	27.353	27.012	26.8421	27.2167	27.7854	27.9123	27.1416	27.253	27.3173	26.2603	26.1059	26.8413	26.7487	26.2155	26.2363	28.3299	28.881	28.9645	28.6169	27.8245	27.9217	27.6365	26.8305	27.3747	27.2545	27.0844	26.8968	27.5824	27.9496	29.6842
A0A0A6YX96;A2AK70;P48760-2;P48760-5;P48760-4;P48760;P48760-3	Fpgs	anatomical structure development;anatomical structure morphogenesis;cellular metabolic process;cellular process;developmental process;metabolic process;one-carbon metabolic process;small molecule metabolic process	Acetylation;Alternativeinitiation;Alternativepromoterusage;Alternativesplicing;ATP-binding;Completeproteome;Cytoplasm;Ligase;Membrane;Mitochondrion;Mitochondrioninnermembrane;Nucleotide-binding;One-carbonmetabolism;Proteomicsidentification;Referenceproteome;Transitpeptide	Folylpolyglutamate synthase, mitochondrial	Verified mitochondrial;Verified mitochondrial;NA;NA;NA;Verified mitochondrial;NA	Matrix	Mitochondrial	4	0.666667	4	0	0	3	4	1	0	24.8967	24.4988	22.8856			23.3178														22.3782			23.3628	22.8046	22.8151	22.8894	22.4531	22.4796					23.802
P09528;A0A494BA92	Fth1	biological regulation;cellular process;establishment of localization;immune system process;ion transport;response to stimulus;transport	3D-structure;Acetylation;Completeproteome;Directproteinsequencing;Iron;Ironstorage;Metal-binding;Oxidoreductase;Referenceproteome	Ferritin heavy chain;Ferritin heavy chain, N-terminally processed	Ancillary;Ancillary	unknown	Mitochondrial	6	1	6	6	0	6	6	6	3	31.6002	31.7298	31.1695	31.2312	31.3349	31.2756	26.2876	25.5425	26.1498	25.6414	24.9766	24.1911							27.0848	27.6457	27.6481	27.4396	27.5761	26.8628	27.9392	29.8327	29.0887	29.343	28.6629	28.333	34.5586	34.8759	34.2089
Q9CPY0	Ftsj2	cellular metabolic process;cellular nitrogen compound metabolic process;cellular process;macromolecule metabolic process;macromolecule modification;metabolic process;nitrogen compound metabolic process;nucleobase-containing compound metabolic process;one-carbon metabolic process;primary metabolic process;RNA metabolic process;RNA modification;RNA processing;rRNA processing;small molecule metaboli…	Completeproteome;Methyltransferase;Mitochondrion;Referenceproteome;rRNAprocessing;S-adenosyl-L-methionine;Transferase;Transitpeptide	rRNA methyltransferase 2, mitochondrial	Verified mitochondrial	Matrix	Mitochondrial	6	1	0	6	6	6	6	2	6							26.7975	26.7394	26.6599	26.4538	26.9325	25.8517	24.3896	24.6647	25.1631	25.3798	24.6625	24.4981	25.8051	25.5917	25.9132	26.1533	25.796	25.836	25.8867	26.4729	26.6706	26.1802	26.0707	26.1093		22.4811	25.9674
Q9DB70;H3BJZ1	Fundc1	autophagy;catabolic process;cellular metabolic process;cellular process;metabolic process;response to chemical stimulus;response to stimulus;response to stress	Autophagy;Completeproteome;Membrane;Mitochondrion;Mitochondrionoutermembrane;Phosphoprotein;Proteomicsidentification;Referenceproteome;Transmembrane;Transmembranehelix	FUN14 domain-containing protein 1	Verified mitochondrial;Verified mitochondrial	MOM	Mitochondrial	7	1	6	5	5	6	4	5	5	26.9616	26.827	27.4478	28.3906	27.5249	28.0397		23.8796	24.3587	23.8652	24.3097	24.7498		22.9066	23.7295	23.6716	23.5375	23.2482	24.7289	27.0276	27.0122	26.123	27.4988	26.338	24.7707	24.5259		24.8502	24.1195		24.0585	24.8061	26.1352
Q9D6K8	Fundc2	autophagy;catabolic process;cellular metabolic process;cellular process;metabolic process	Completeproteome;Referenceproteome	FUN14 domain-containing protein 2	Verified mitochondrial	MOM	Mitochondrial	7	1	6	6	6	6	6	6	6	27.0146	26.1232	27.953	27.9817	27.2221	25.9558	26.8008	26.7189	25.7932	25.246	25.092	23.4416	27.921	27.5694	28.2374	27.6494	27.106	27.1977	27.9689	27.5807	28.2292	28.9564	27.3714	28.0216	25.2394	23.628	24.8789	24.8426	23.2928	24.1634	26.5999	26.2199	26.3581
O35943	Fxn	behavior;biological regulation;biosynthetic process;cellular component organization;cellular homeostasis;cellular ion homeostasis;cellular metabolic process;cellular nitrogen compound metabolic process;cellular process;cellular respiration;cofactor metabolic process;developmental process;embryo development;establishment of localization;generation of precursor metabolites and energy;heterocycle me…	Completeproteome;Cytoplasm;Hemebiosynthesis;Iontransport;Iron;Ironstorage;Irontransport;Metal-binding;Mitochondrion;Oxidoreductase;Referenceproteome;Transitpeptide;Transport	Frataxin intermediate form;Frataxin mature form;Frataxin, mitochondrial	Verified mitochondrial	Matrix	Mitochondrial	7	1	6	6	6	6	6	6	6	28.4561	28.7818	28.5928	28.5932	28.7963	27.7754	29.3887	29.1851	29.0311	29.2829	28.7755	29.1127	29.4775	29.8583	30.2355	29.941	29.6964	29.6945	30.3866	30.1042	30.4566	30.3338	30.017	29.7552	29.8364	29.8872	30.1187	29.9523	29.1966	29.6783	28.9223	28.4999	30.4063
P39688;D3YZ57	Fyn	anatomical structure development;anatomical structure morphogenesis;biological regulation;cell activation;cell motility;cell proliferation;cellular component morphogenesis;cellular component movement;cellular component organization;cellular metabolic process;cellular process;detection of stimulus;developmental process;immune system process;locomotion;macromolecule metabolic process;macromolecule …	3D-structure;Adaptiveimmunity;Alternativesplicing;ATP-binding;Cellmembrane;Completeproteome;Cytoplasm;Developmentalprotein;Immunity;Kinase;Lipoprotein;Manganese;Membrane;Metal-binding;Myristate;Nucleotide-binding;Nucleus;Palmitate;Phosphoprotein;Proteomicsidentification;Proto-oncogene;Referenceproteome;SH2domain;SH3domain;Transferase;Tyrosine-proteinkinase	Non-specific protein-tyrosine kinase;Tyrosine-protein kinase Fyn	Verified mitochondrial;Verified mitochondrial		Mitochondrial	1	1	6	0	0	0	0	0	0	23.9608	23.9108	24.5022	25.5231	25.7833	25.4929
Q9CR59	Gadd45gip1	biological regulation;cellular process;regulation of cell cycle	Cellcycle;Coiledcoil;Completeproteome;Mitochondrion;Nucleus;Referenceproteome	Growth arrest and DNA damage-inducible proteins-interacting protein 1	Verified mitochondrial	Matrix	Mitochondrial	7	1	6	6	6	6	6	6	6	28.2251	29.0857	28.6809	28.4707	28.7261	28.997	29.7717	29.9835	29.5403	29.246	29.7294	29.5206	28.9846	28.8922	29.1466	28.9632	29.1156	29.0977	30.2114	29.5657	29.4534	30.1086	29.6149	28.9276	29.4301	28.6214	29.1939	29.1615	28.6796	29.0606	27.2263	28.0246	29.6591
P16858;A0A0A0MQF6;A0A1D5RLD8;S4R257	Gapdh	alcohol metabolic process;biological regulation;carbohydrate metabolic process;catabolic process;cell death;cellular component organization;cellular metabolic process;cellular process;cytoskeleton organization;death;generation of precursor metabolites and energy;macromolecule metabolic process;macromolecule modification;metabolic process;organelle organization;peptidyl-amino acid modification;pri…	Acetylation;ADP-ribosylation;Apoptosis;Completeproteome;Cytoplasm;Cytoskeleton;Directproteinsequencing;Glycolysis;Methylation;NAD;Nucleus;Oxidoreductase;Phosphoprotein;Proteomicsidentification;Referenceproteome;S-nitrosylation;Transferase;Translationregulation;Ublconjugation	Glyceraldehyde-3-phosphate dehydrogenase	Verified mitochondrial;Verified mitochondrial;NA;Verified mitochondrial		Mitochondrial	7	1	6	6	6	6	6	6	6	36.8301	36.8609	36.4719	36.1373	36.306	35.9803	30.6053	29.7397	30.2246	29.968	29.9839	29.4296	31.1744	30.608	29.575	28.9368	28.6294	29.449	31.2059	31.7658	31.5925	31.1524	31.4053	31.2958	30.0792	29.4084	30.1926	29.8009	29.107	28.2062	35.0964	34.7236	34.0029
Q9CZD3	Gars	amine metabolic process;biosynthetic process;cellular amino acid metabolic process;cellular ketone metabolic process;cellular metabolic process;cellular nitrogen compound metabolic process;cellular process;heterocycle metabolic process;macromolecule metabolic process;metabolic process;nitrogen compound metabolic process;nucleobase-containing compound metabolic process;nucleobase-containing small …	Acetylation;Aminoacyl-tRNAsynthetase;ATP-binding;Cellprojection;Completeproteome;Cytoplasm;Directproteinsequencing;Ligase;Mitochondrion;Nucleotide-binding;Phosphoprotein;Proteinbiosynthesis;Referenceproteome	Glycine--tRNA ligase	Verified mitochondrial	Matrix	Mitochondrial	7	1	6	6	6	6	6	6	6	29.4638	29.767	29.8913	29.5158	29.2051	29.4218	28.8308	28.5066	28.0035	28.2415	28.1405	27.6296	27.1688	26.8218	27.0012	26.8374	26.1047	26.2003	27.5466	27.7382	27.828	27.8477	26.9598	27.2429	27.6435	26.9448	27.273	26.7936	26.169	25.9387	30.7435	30.2517	30.7647
Q99JT1;Q8BW84;Q3TLZ6	Gatb	amine metabolic process;biosynthetic process;cellular amino acid metabolic process;cellular component organization;cellular ketone metabolic process;cellular metabolic process;cellular nitrogen compound metabolic process;cellular process;macromolecule metabolic process;metabolic process;mitochondrial translation;mitochondrion organization;nitrogen compound metabolic process;nucleobase-containing …	ATP-binding;Completeproteome;Ligase;Mitochondrion;Nucleotide-binding;Proteinbiosynthesis;Proteomicsidentification;Referenceproteome;Transitpeptide	Glutamyl-tRNA(Gln) amidotransferase subunit B, mitochondrial	Verified mitochondrial;Verified mitochondrial;Verified mitochondrial	Matrix	Mitochondrial	7	1	6	6	6	6	6	5	6	27.8104	28.1714	29.0368	28.7587	28.5282	28.6158	27.9444	28.0367	27.9573	28.1776	27.9248	28.0662	28.6033	28.6577	28.8599	28.5468	28.9801	28.5305	29.0632	29.1243	29.2352	29.1735	29.1118	28.794	28.1448	27.2685	28.1068	27.6956	26.641	27.1794	25.2189	27.0025	28.7035
Q8CBY0	Gatc	amine metabolic process;biological regulation;biosynthetic process;cellular amino acid metabolic process;cellular component organization;cellular ketone metabolic process;cellular metabolic process;cellular nitrogen compound metabolic process;cellular process;macromolecule metabolic process;metabolic process;mitochondrial translation;mitochondrion organization;nitrogen compound metabolic process;…	ATP-binding;Completeproteome;Ligase;Mitochondrion;Nucleotide-binding;Proteinbiosynthesis;Referenceproteome;Transitpeptide	Glutamyl-tRNA(Gln) amidotransferase subunit C, mitochondrial	Verified mitochondrial	Matrix	Mitochondrial	7	1	6	6	6	6	6	6	6	25.9439	26.7114	27.1308	26.6185	26.8346	26.1646	28.0172	27.5446	26.1083	27.388	28.193	28.0929	25.6649	25.961	26.4985	26.2164	25.6202	24.9932	26.8437	27.0821	27.2728	27.2757	27.0649	25.4503	25.5015	24.3111	24.3768	24.5655	23.8365	23.9067	25.2942	25.6071	26.9289
Q9D964	Gatm	amine metabolic process;anatomical structure development;anatomical structure morphogenesis;biosynthetic process;cellular amino acid metabolic process;cellular ketone metabolic process;cellular metabolic process;cellular nitrogen compound metabolic process;cellular process;developmental process;growth;metabolic process;nitrogen compound metabolic process;organic acid metabolic process;primary met…	Acetylation;Completeproteome;Membrane;Mitochondrion;Mitochondrioninnermembrane;Phosphoprotein;Referenceproteome;Transferase;Transitpeptide	Glycine amidinotransferase, mitochondrial	Verified mitochondrial	Matrix	Mitochondrial	4	1	6	0	0	6	5	6	0	28.6436	28.9663	29.647	28.8491	28.6255	28.2454													35.0479	35.9674	36.1789	35.5073	36.1427	35.1185	26.1787	26.2075	25.9634	25.945	24.605		30.9714	30.73	32.4954
Q7TMG8;O55126	Gbas	biological regulation;biosynthetic process;cellular metabolic process;cellular nitrogen compound metabolic process;cellular process;generation of precursor metabolites and energy;heterocycle metabolic process;metabolic process;nitrogen compound metabolic process;nucleobase-containing compound metabolic process;nucleobase-containing small molecule metabolic process;nucleotide metabolic process;oxi…	Completeproteome;Proteomicsidentification;Referenceproteome	Protein NipSnap homolog 2	Verified mitochondrial;NA	Matrix	Mitochondrial	7	1	6	6	6	6	6	6	6	33.3542	33.5909	33.9354	33.5324	33.4744	33.4283	32.617	32.3857	32.4932	32.4272	32.6389	32.4099	35.7982	35.6467	35.8768	35.7792	35.6161	35.4578	32.8888	32.7982	33.3311	32.7634	33.1597	32.6523	28.9893	28.4361	28.8808	28.9379	28.1193	28.4927	30.9933	31.5657	32.7692
O88986;E9PWY6	Gcat	amine metabolic process;biosynthetic process;catabolic process;cellular amino acid metabolic process;cellular ketone metabolic process;cellular metabolic process;cellular nitrogen compound metabolic process;cellular process;metabolic process;nitrogen compound metabolic process;organic acid metabolic process;primary metabolic process;small molecule metabolic process	Acetylation;Acyltransferase;Completeproteome;Mitochondrion;Nucleus;Proteomicsidentification;Pyridoxalphosphate;Referenceproteome;Transferase;Transitpeptide	2-amino-3-ketobutyrate coenzyme A ligase, mitochondrial	Verified mitochondrial;NA	unknown	Mitochondrial	7	1	6	6	6	6	6	6	6	29.4187	29.8021	30.3204	30.3797	29.8008	29.4481	27.9189	28.1983	28.5335	28.4968	28.5196	28.2662	28.2196	28.8492	29.2004	28.861	28.9762	28.559	31.5891	32.5874	32.9307	32.6701	32.8664	32.0271	33.672	33.4918	34.0843	33.332	33.2884	33.4087	26.02	26.9397	30.5481
Q60759;A0A0A0MQ68	Gcdh	amine metabolic process;cellular amino acid metabolic process;cellular aromatic compound metabolic process;cellular ketone metabolic process;cellular metabolic process;cellular nitrogen compound metabolic process;cellular process;heterocycle metabolic process;metabolic process;nitrogen compound metabolic process;organic acid metabolic process;primary metabolic process;small molecule metabolic pro…	Acetylation;Completeproteome;FAD;Flavoprotein;Mitochondrion;Oxidoreductase;Proteomicsidentification;Referenceproteome;Transitpeptide	Glutaryl-CoA dehydrogenase, mitochondrial	Verified mitochondrial;Verified mitochondrial	Matrix	Mitochondrial	7	1	6	6	6	6	6	6	6	30.0696	30.5391	30.9399	30.996	30.6124	30.4219	31.8049	31.8908	32.168	31.6486	31.5452	31.5179	31.6268	31.5951	31.8338	31.5235	31.4865	31.2844	34.3992	34.2341	34.5505	34.6837	34.3642	33.96	34.9688	34.9066	35.301	34.9516	34.2889	34.5157	29.6665	30.0675	31.556
Q91WK5	Gcsh	amine metabolic process;catabolic process;cellular amino acid metabolic process;cellular ketone metabolic process;cellular metabolic process;cellular nitrogen compound metabolic process;cellular process;metabolic process;nitrogen compound metabolic process;organic acid metabolic process;primary metabolic process;small molecule metabolic process	3D-structure;Completeproteome;Lipoyl;Mitochondrion;Referenceproteome;Transitpeptide	Glycine cleavage system H protein, mitochondrial	Verified mitochondrial	Matrix	Mitochondrial	7	1	6	6	6	6	6	5	6	30.0229	30.1239	30.0696	29.9417	30.0664	29.7689	28.9192	30.2031	29.6533	29.8937	29.8097	29.2812	27.8554	28.4205	28.304	27.4197	26.8508	26.8225	30.7322	31.2691	31.5194	30.4893	30.9801	30.4948	30.5077	30.329	31.3026	30.3236	30.4407	30.2942	24.4885	25.0933	27.2678
O88741	Gdap1	cellular component organization;cellular membrane organization;cellular process;establishment of localization;membrane fusion;membrane organization;mitochondrion organization;organelle fission;organelle fusion;organelle organization;protein targeting;protein transport;response to chemical stimulus;response to external stimulus;response to extracellular stimulus;response to stimulus;transport	Acetylation;Alternativesplicing;Coiledcoil;Completeproteome;Cytoplasm;Directproteinsequencing;Isopeptidebond;Membrane;Mitochondrion;Mitochondrionoutermembrane;Referenceproteome;Transmembrane;Transmembranehelix;Ublconjugation	Ganglioside-induced differentiation-associated protein 1	Verified mitochondrial	MOM	Mitochondrial	2	1	6	0	0	3	0	0	0	32.5433	32.9124	33.0967	32.7751	32.6051	32.5478																23.096	19.7362	22.3723
Q8VE33;Q3USC7;A2A5H8	Gdap1l1		Coiledcoil;Completeproteome;Proteomicsidentification;Referenceproteome	Ganglioside-induced differentiation-associated protein 1-like 1	Verified mitochondrial;Verified mitochondrial;Verified mitochondrial		Mitochondrial	1	1	6	0	0	0	0	0	0	31.0452	30.6822	30.8084	30.6278	30.9743	30.6456
P56213;A0A3Q4EGL6;A0A3Q4EII8	Gfer		Completeproteome;Cytoplasm;Disulfidebond;FAD;Flavoprotein;Growthfactor;Mitochondrion;Oxidoreductase;Referenceproteome	FAD-linked sulfhydryl oxidase ALR	Verified mitochondrial;Verified mitochondrial;Verified mitochondrial	IMS	Mitochondrial	7	1	6	6	6	6	6	6	6	29.7926	30.2565	30.4662	29.4882	30.0418	29.1862	28.147	28.326	26.5869	26.8313	28.0855	27.0422	28.162	27.9581	27.1266	26.5246	27.3156	26.1474	31.4978	30.8337	30.9086	30.624	29.8221	29.8737	30.9923	30.8406	31.1775	30.9686	30.0797	30.0962	29.0932	29.5817	30.9749
Q8K0D5	Gfm1	biosynthetic process;cellular metabolic process;cellular process;macromolecule metabolic process;metabolic process;translational elongation	Acetylation;Completeproteome;Elongationfactor;GTP-binding;Mitochondrion;Nucleotide-binding;Phosphoprotein;Proteinbiosynthesis;Referenceproteome;Transitpeptide	Elongation factor G, mitochondrial	Verified mitochondrial	Matrix	Mitochondrial	7	1	6	6	6	6	6	6	6	30.1548	30.598	31.0302	30.9293	30.8716	30.5318	31.9935	31.9033	31.8815	31.8065	31.6601	31.7548	31.9775	31.7669	32.1103	31.7452	31.5922	31.5028	32.4397	32.1423	32.5356	32.4709	32.1785	32.1993	31.7303	31.3233	31.7569	31.4408	30.5826	31.1169	29.9256	30.2098	31.8003
Q8R2Q4-2;Q8R2Q4;E9Q7N5;Q8R2Q4-3;Q8C1C2	Gfm2	biosynthetic process;cellular component disassembly;cellular component organization;cellular metabolic process;cellular process;macromolecule metabolic process;metabolic process;mitochondrial translation;mitochondrion organization;organelle organization;primary metabolic process;protein metabolic process;translation	Alternativesplicing;Completeproteome;GTP-binding;Mitochondrion;Nucleotide-binding;Proteinbiosynthesis;Proteomicsidentification;Referenceproteome;Transitpeptide	Ribosome-releasing factor 2, mitochondrial	NA;Verified mitochondrial;Verified mitochondrial;NA;Verified mitochondrial	Matrix	Mitochondrial	7	1	6	6	6	6	6	6	6	26.8125	27.9807	28.2933	28.6873	27.8523	28.0646	30.7749	30.8842	30.6611	30.9491	30.6649	30.7289	29.8069	29.8625	29.5756	29.7981	29.8978	29.7136	31.4379	31.0933	31.3898	31.5021	31.1424	31.3263	30.2736	30.0253	30.3439	30.2278	29.484	29.9795	27.9503	29.0643	31.0202
Q91VC9	Ghitm	cell death;cellular process;death	Apoptosis;Completeproteome;Membrane;Mitochondrion;Mitochondrioninnermembrane;Referenceproteome;Transitpeptide;Transmembrane;Transmembranehelix	Growth hormone-inducible transmembrane protein	Verified mitochondrial	MIM	Mitochondrial	7	1	6	6	6	6	6	6	6	28.3884	29.2947	29.584	29.5779	29.2602	28.7535	29.1198	29.4661	29.4131	28.9934	29.7341	29.2544	28.7464	28.7786	29.2542	28.7867	28.8438	28.9249	30.0817	29.3113	29.9147	30.5878	29.9106	29.7733	29.111	28.7136	29.2857	28.9897	28.6488	28.7196	27.9448	27.7933	29.3282
Q75N62;A0A0R3P9C7	Gimap8	biological regulation	Coiledcoil;Completeproteome;Cytoplasm;Endoplasmicreticulum;Golgiapparatus;GTP-binding;Mitochondrion;Nucleotide-binding;Referenceproteome;Repeat	GTPase IMAP family member 8	Verified mitochondrial;Verified mitochondrial		Mitochondrial	1	1	0	0	0	0	0	6	0																															26.1199	26.933	27.1295
P23242	Gja1	anatomical structure development;anatomical structure morphogenesis;biological regulation;cell communication;cell death;cell differentiation;cell junction organization;cell maturation;cell morphogenesis;cell motility;cell-cell signaling;cellular component assembly;cellular component morphogenesis;cellular component movement;cellular component organization;cellular homeostasis;cellular ion homeost…	Celljunction;Cellmembrane;Completeproteome;Disulfidebond;Gapjunction;Isopeptidebond;Membrane;Phosphoprotein;Referenceproteome;S-nitrosylation;Transmembrane;Transmembranehelix;Ublconjugation	Gap junction alpha-1 protein	Verified mitochondrial		Mitochondrial	3	1	6	4	6	0	0	0	0	30.8498	30.7541	30.7849	30.1676	30.3848	30.5449		26.4148	25.019		24.7298	23.8618	29.1324	29.4929	29.5035	28.3366	29.2818	29.3474
Q91W43	Gldc	amine metabolic process;catabolic process;cellular amino acid metabolic process;cellular ketone metabolic process;cellular metabolic process;cellular nitrogen compound metabolic process;cellular process;metabolic process;nitrogen compound metabolic process;organic acid metabolic process;primary metabolic process;small molecule metabolic process	Acetylation;Completeproteome;Directproteinsequencing;Mitochondrion;Oxidoreductase;Pyridoxalphosphate;Referenceproteome;Transitpeptide	Glycine dehydrogenase (decarboxylating), mitochondrial	Verified mitochondrial	Matrix	Mitochondrial	3	1	6	0	0	6	6	0	0	28.4975	29.3027	29.9176	30.2073	29.8169	29.9024													31.8572	33.3969	33.6007	31.5277	33.2752	31.64	33.5574	32.9406	33.0793	33.0473	32.1473	32.9188
Q9CPV4;E9Q197;Q9CPV4-3;Q9CPV4-2;F6ZTG3	Glod4		Alternativesplicing;Completeproteome;Mitochondrion;Proteomicsidentification;Referenceproteome	Glyoxalase domain-containing protein 4	Verified mitochondrial;Verified mitochondrial;NA;NA;Verified mitochondrial	Matrix	Mitochondrial	7	1	6	6	6	6	6	6	6	31.5712	31.9248	32.0649	31.5023	31.6279	31.433	30.8948	30.8318	30.6822	30.7779	30.4688	30.4675	30.8777	30.844	30.9966	30.8186	30.6548	30.5687	32.0484	32.0798	32.5129	32.0394	32.0798	31.6636	31.2646	31.0728	31.6561	31.1639	30.4475	30.5428	30.8746	31.2173	32.2859
Q923X4;Q923X4-2;B7ZC40	Glrx2	biological regulation;cellular homeostasis;cellular process;homeostatic process;metabolic process;response to chemical stimulus;response to oxidative stress;response to stimulus;response to stress	2Fe-2S;Alternativesplicing;Completeproteome;Disulfidebond;Electrontransport;Glutathionylation;Iron;Iron-sulfur;Metal-binding;Mitochondrion;Nucleus;Proteomicsidentification;Redox-activecenter;Referenceproteome;Transferase;Transitpeptide;Transport	Glutaredoxin-2, mitochondrial	Verified mitochondrial;NA;Verified mitochondrial	Matrix	Mitochondrial	7	1	6	6	6	6	6	4	6	27.6335	27.3244	27.8042	27.8727	28.7203	27.1519	28.1346	28.1878	28.4675	28.0592	28.6011	28.538	26.903	27.6197	27.7549	27.5788	27.4572	27.3313	28.1127	27.9147	28.484	28.3385	28.2625	27.959	26.5109	26.1997	26.6574	26.262	25.791	25.8665	24.8614	25.8552	27.8591
Q80Y14;A0A1Y7VN70	Glrx5	anatomical structure development;biological regulation;cellular homeostasis;cellular process;developmental process;homeostatic process	2Fe-2S;Completeproteome;Iron;Iron-sulfur;Metal-binding;Mitochondrion;Redox-activecenter;Referenceproteome;Transitpeptide	Glutaredoxin-related protein 5, mitochondrial	Verified mitochondrial;Verified mitochondrial	Matrix	Mitochondrial	7	1	6	6	6	6	6	6	6	29.5286	30.0926	30.1416	30.1453	29.9919	29.6829	29.8199	30.0688	29.5275	29.9262	28.1063	29.4087	29.6763	29.6183	29.9671	29.7305	29.7116	29.6056	31.043	30.7944	31.1044	31.0016	30.725	30.4126	30.658	30.2564	30.5888	30.872	29.918	30.2235	29.8511	29.4427	31.0558
D3Z7P3;D3Z7P4	Gls	amine metabolic process;behavior;behavioral interaction between organisms;biological regulation;biosynthetic process;catabolic process;cell communication;cell-cell signaling;cellular amino acid metabolic process;cellular component assembly;cellular component organization;cellular ketone metabolic process;cellular metabolic process;cellular nitrogen compound metabolic process;cellular process;macr…	3D-structure;Acetylation;Alternativesplicing;ANKrepeat;Completeproteome;Cytoplasm;Hydrolase;Mitochondrion;Proteomicsidentification;Referenceproteome;Repeat;Transitpeptide	Glutaminase kidney isoform, mitochondrial	Verified mitochondrial;Verified mitochondrial	MIM	Mitochondrial	7	1	6	5	6	6	6	6	6	34.4132	34.8703	35.094	35.0439	34.9393	34.6024	24.0352	23.4881	24.1846	23.8955	23.4418		28.7891	28.3738	29.19	28.8428	28.913	28.8656	32.5084	33.038	33.4914	32.6834	33.198	32.3748	26.6333	25.6792	27.8019	27.2312	27.8576	27.9365	31.7408	32.3254	33.8517
F6U529	Gls	amine metabolic process;behavior;behavioral interaction between organisms;biological regulation;biosynthetic process;catabolic process;cell communication;cell-cell signaling;cellular amino acid metabolic process;cellular component assembly;cellular component organization;cellular ketone metabolic process;cellular metabolic process;cellular nitrogen compound metabolic process;cellular process;macr…	Completeproteome;Proteomicsidentification;Referenceproteome		Verified mitochondrial		Mitochondrial	3	1	0	0	0	6	0	6	1																			24.5777	24.9904	25.5094	24.5043	25.0243	24.4678							25.8214	26.4039	28.1165
Q571F8	Gls2	amine metabolic process;biological regulation;cellular amino acid metabolic process;cellular ketone metabolic process;cellular metabolic process;cellular nitrogen compound metabolic process;cellular process;metabolic process;nitrogen compound metabolic process;organic acid metabolic process;primary metabolic process;small molecule metabolic process	Acetylation;ANKrepeat;Completeproteome;Hydrolase;Mitochondrion;Referenceproteome;Repeat;Transitpeptide	Glutaminase liver isoform, mitochondrial	Verified mitochondrial	Matrix	Mitochondrial	2	1	6	0	0	0	6	0	0	25.4867	26.4076	27.091	26.7283	26.7244	26.041																			34.066	34.0977	34.2869	33.8179	33.577	33.7166
P26443	Glud1	amine metabolic process;behavior;biological regulation;biosynthetic process;catabolic process;cellular amino acid metabolic process;cellular ketone metabolic process;cellular metabolic process;cellular nitrogen compound metabolic process;cellular process;metabolic process;multicellular organismal process;neurological system process;nitrogen compound metabolic process;organic acid metabolic proces…	Acetylation;ADP-ribosylation;ATP-binding;Completeproteome;Directproteinsequencing;GTP-binding;Mitochondrion;NADP;Nucleotide-binding;Oxidoreductase;Phosphoprotein;Referenceproteome;Transitpeptide	Glutamate dehydrogenase 1, mitochondrial	Verified mitochondrial	Matrix	Mitochondrial	7	1	6	6	6	6	6	6	6	35.8869	36.1512	36.5576	36.39	36.305	35.9357	34.0482	34.3929	34.462	33.7635	33.5517	33.5886	32.3516	32.6016	32.6494	32.6076	32.4542	32.4067	35.9268	36.231	36.4439	36.03	36.3315	35.3307	37.4037	37.3093	37.4214	37.2259	36.9571	37.0388	34.2632	34.7108	36.2059
Q91XE0	Glyat	amine metabolic process;cellular amino acid metabolic process;cellular ketone metabolic process;cellular metabolic process;cellular nitrogen compound metabolic process;cellular process;metabolic process;nitrogen compound metabolic process;organic acid metabolic process;primary metabolic process;response to chemical stimulus;response to stimulus;small molecule metabolic process	Acetylation;Acyltransferase;Alternativesplicing;Completeproteome;Detoxification;Mitochondrion;Referenceproteome;Transferase	Glycine N-acyltransferase	Verified mitochondrial	Matrix	Mitochondrial	4	1	0	2	0	6	6	4	0							23.7079		25.3421										35.7862	35.1234	35.2391	36.3266	35.0403	35.5702	35.291	34.794	35.1846	35.2244	34.2531	34.9715	22.4977		29.8942
A0A0R4J1H2;Q8QZY2;Q8QZY2-2	Glyctk	cellular metabolic process;cellular process;macromolecule metabolic process;macromolecule modification;metabolic process;phosphorus metabolic process;primary metabolic process;protein metabolic process;protein modification process;protein phosphorylation	Acetylation;Alternativesplicing;ATP-binding;Completeproteome;Cytoplasm;Kinase;Nucleotide-binding;Phosphoprotein;Referenceproteome;Transferase	Glycerate kinase	Verified mitochondrial;NA;NA	Matrix	Mitochondrial	5	1	3	5	0	6	6	6	0		24.6786	24.2561	23.9829			24.1335	23.3511	23.4018	23.5518	22.8492								32.04	31.911	32.0399	32.2857	31.8571	31.8945	31.8938	31.6483	31.9558	31.6043	31.0866	31.2358	24.7948	25.5901	27.303
E9PVN6;Q9D6K5-2	Gm20498;Synj2bp	biological regulation;cellular component organization;cellular localization;cellular membrane organization;cellular process;endocytosis;establishment of localization;localization;membrane invagination;membrane organization;mitochondrion organization;organelle localization;organelle organization;regulation of transport;transport;vesicle-mediated transport	Alternativesplicing;Completeproteome;Cytoplasm;Endocytosis;Membrane;Mitochondrion;Mitochondrionoutermembrane;Proteomicsidentification;Referenceproteome;Signal-anchor;Transmembrane;Transmembranehelix	Synaptojanin-2-binding protein	Verified mitochondrial;NA		Mitochondrial	7	1	6	6	6	6	6	6	6	30.3138	30.6958	30.1516	30.6075	29.9859	30.6119	29.1393	30.1283	29.0095	29.1434	28.6652	29.1165	28.9131	28.9426	29.2639	28.8656	28.9519	28.5683	30.0153	29.6151	29.844	29.6827	29.9417	29.153	30.5841	30.9984	30.4759	30.622	30.2445	30.5284	28.8728	29.8071	31.5526
F6TVX7;Q8BSF4;E9PX91;F7C386	Gm20671;Pisd	alcohol metabolic process;amine metabolic process;biosynthetic process;cellular lipid metabolic process;cellular metabolic process;cellular nitrogen compound metabolic process;cellular process;lipid metabolic process;metabolic process;nitrogen compound metabolic process;primary metabolic process;small molecule metabolic process	Completeproteome;Decarboxylase;Lipidbiosynthesis;Lipidmetabolism;Lyase;Mitochondrion;Phospholipidbiosynthesis;Phospholipidmetabolism;Pyruvate;Referenceproteome;Zymogen	Phosphatidylserine decarboxylase alpha chain;Phosphatidylserine decarboxylase beta chain;Phosphatidylserine decarboxylase proenzyme	NA;Verified mitochondrial;Verified mitochondrial;Verified mitochondrial	MIM	Mitochondrial	7	1	6	6	6	6	6	3	5	27.884	28.3488	28.5892	28.277	28.2101	27.8778	28.7693	29.021	28.8645	28.7712	29.1059	28.8891	26.8044	26.8614	27.168	26.5851	26.7656	26.6316	29.0157	28.7533	28.8427	28.6846	28.3384	28.567	27.9906	27.8101	27.8909	27.7997	27.4963	27.432	25.3116	25.8226	27.0877
Q5FW57;M0QWP3	Gm4952		Acetylation;Acyltransferase;Completeproteome;Mitochondrion;Proteomicsidentification;Referenceproteome;Transferase	Glycine N-acyltransferase-like protein	NA;NA	unknown	Mitochondrial	3	1	0	2	0	6	6	0	0									24.3244	21.3923									28.6968	27.7171	28.0709	28.807	26.6992	28.0676	32.8445	34.0143	34.3976	34.2167	33.504	33.2626
Q3V460	Gm561		Completeproteome;Proteomicsidentification;Referenceproteome		Dubious gene	Membrane	Mitochondrial	7	1	6	6	6	6	6	2	5	26.5305	26.9622	27.2308	27.1339	26.8634	26.4002	27.6926	27.9255	27.6448	27.9348	27.6762	27.8937	27.154	27.2977	27.4354	26.8417	27.0696	26.4311	27.7029	27.247	27.7709	27.6283	27.5851	27.2757	26.4843	26.431	26.5217	25.9648	25.889	26.1023		25.2991	26.4949
Q9CRA5;Q05BZ0;Q9CRA5-2	Golph3	biological adhesion;biological regulation;biosynthetic process;cell adhesion;cell motility;cell proliferation;cellular component assembly;cellular component movement;cellular component organization;cellular membrane organization;cellular metabolic process;cellular process;establishment of localization;Golgi organization;Golgi vesicle transport;locomotion;macromolecule metabolic process;membrane o…	Alternativesplicing;Cellmembrane;Completeproteome;Disulfidebond;Endosome;Golgiapparatus;Lipid-binding;Membrane;Mitochondrion;Phosphoprotein;Proteintransport;Referenceproteome;Transport	Golgi phosphoprotein 3	Verified mitochondrial;Verified mitochondrial;NA	IMS	Mitochondrial	1	1	0	0	0	0	0	6	0																															27.7636	27.6682	29.1727
P05202	Got2	amine metabolic process;biosynthetic process;catabolic process;cellular amino acid metabolic process;cellular ketone metabolic process;cellular metabolic process;cellular nitrogen compound metabolic process;cellular process;establishment of localization;lipid transport;metabolic process;nitrogen compound metabolic process;organic acid metabolic process;organic acid transport;primary metabolic pro…	3D-structure;Acetylation;Aminotransferase;Cellmembrane;Completeproteome;Directproteinsequencing;Lipidtransport;Membrane;Mitochondrion;Nitration;Phosphoprotein;Pyridoxalphosphate;Referenceproteome;Transferase;Transitpeptide;Transport	Aspartate aminotransferase, mitochondrial	Verified mitochondrial	MIM	Mitochondrial	7	1	6	6	6	6	6	6	6	36.2777	36.5939	36.924	36.7309	36.6998	36.4063	31.4306	30.7661	31.4095	31.3407	30.1757	30.7164	36.772	36.7225	36.8862	36.6494	36.7387	36.4375	35.8147	35.8813	36.2087	36.118	35.8476	35.4738	36.8406	36.3097	36.7766	36.5444	36.0671	36.3263	33.821	34.2481	35.6265
Q61586;A0A494BA32	Gpam	biological regulation;biosynthetic process;cellular ketone metabolic process;cellular lipid metabolic process;cellular metabolic process;cellular process;cofactor metabolic process;establishment of localization;glycerol ether metabolic process;homeostatic process;immune system process;lipid metabolic process;metabolic process;multi-organism process;organic acid metabolic process;primary metabolic…	Acetylation;Acyltransferase;Completeproteome;Lipidbiosynthesis;Lipidmetabolism;Membrane;Mitochondrion;Mitochondrionoutermembrane;Phospholipidbiosynthesis;Phospholipidmetabolism;Phosphoprotein;Referenceproteome;Transferase;Transitpeptide;Transmembrane;Transmembranehelix	Glycerol-3-phosphate acyltransferase 1, mitochondrial	Verified mitochondrial;Verified mitochondrial	Membrane	Mitochondrial	5	1	0	6	6	6	6	0	6							28.1566	28.7683	28.7712	28.3977	28.4943	28.3857	25.7274	25.4958	25.3593	25.1497	25.5639	24.4915	28.1587	27.631	28.0823	28.6257	27.9897	27.7621	30.9069	30.6798	31.193	31.3627	30.5386	30.6775
P13707;E0CXN5	Gpd1	alcohol metabolic process;biological regulation;biosynthetic process;carbohydrate metabolic process;catabolic process;cellular lipid metabolic process;cellular metabolic process;cellular nitrogen compound metabolic process;cellular process;cofactor metabolic process;establishment of localization;heterocycle metabolic process;lipid metabolic process;metabolic process;nitrogen compound metabolic pr…	Completeproteome;Cytoplasm;Directproteinsequencing;NAD;Oxidoreductase;Phosphoprotein;Proteomicsidentification;Referenceproteome	Glycerol-3-phosphate dehydrogenase [NAD(+)];Glycerol-3-phosphate dehydrogenase [NAD(+)], cytoplasmic	Verified mitochondrial;Verified mitochondrial		Mitochondrial	7	1	6	6	6	6	6	6	6	31.5407	31.6467	30.9283	30.8274	31.3589	31.2687	31.0058	29.8466	30.3448	30.5725	30.4431	30.2472	25.9654	25.8834	26.033	25.8682	25.6727	25.3324	30.6788	29.7923	29.7523	29.9287	30.1193	30.2642	31.5389	31.4891	32.6332	32.6982	31.2273	32.0701	29.3124	29.3554	29.2285
Q64521;A2AQR0	Gpd2	alcohol metabolic process;anatomical structure development;biosynthetic process;carbohydrate metabolic process;catabolic process;cellular metabolic process;cellular process;developmental process;growth;metabolic process;multicellular organismal process;phosphorus metabolic process;primary metabolic process;small molecule metabolic process	Calcium;Completeproteome;Directproteinsequencing;FAD;Flavoprotein;Membrane;Metal-binding;Mitochondrion;Mitochondrioninnermembrane;Oxidoreductase;Phosphoprotein;Proteomicsidentification;Referenceproteome;Repeat;Transitpeptide	Glycerol-3-phosphate dehydrogenase;Glycerol-3-phosphate dehydrogenase, mitochondrial	Verified mitochondrial;Verified mitochondrial	MIM	Mitochondrial	7	1	6	6	6	6	6	6	6	34.6451	35.036	35.3965	35.3812	35.0837	34.8405	37.7229	37.455	37.2941	37.6799	37.4317	37.4422	29.6787	30.1557	30.1164	30.0509	30.0225	29.7016	34.217	33.4905	33.7743	33.9255	34.0624	34.0081	32.8376	32.5036	33.2527	32.9287	31.9756	32.4035	33.0556	33.4944	34.7274
Q8BGT5	Gpt2	amine metabolic process;biosynthetic process;catabolic process;cellular amino acid metabolic process;cellular ketone metabolic process;cellular metabolic process;cellular nitrogen compound metabolic process;cellular process;metabolic process;nitrogen compound metabolic process;organic acid metabolic process;primary metabolic process;small molecule metabolic process	Acetylation;Aminotransferase;Completeproteome;Pyridoxalphosphate;Referenceproteome;Transferase	Alanine aminotransferase 2	Verified mitochondrial	Matrix	Mitochondrial	6	1	6	2	6	6	6	0	6	28.7582	29.4082	29.5501	29.6225	29.0973	29.0018		22.5412	25.165				26.5187	26.8702	27.111	25.9924	26.429	25.6465	28.4068	29.2377	29.6641	28.6893	29.3233	28.4201	33.3956	32.7851	33.4901	33.4425	32.7145	32.9913
P11352;A0A0A6YVV2;A0A0A6YY34	Gpx1	aging;amine metabolic process;anatomical structure development;anatomical structure formation involved in morphogenesis;anatomical structure morphogenesis;biological regulation;catabolic process;cell death;cell development;cell differentiation;cell motility;cell proliferation;cellular amino acid metabolic process;cellular component movement;cellular homeostasis;cellular ketone metabolic process;c…	Acetylation;Completeproteome;Cytoplasm;Oxidoreductase;Peroxidase;Phosphoprotein;Proteomicsidentification;Referenceproteome;Selenocysteine	Glutathione peroxidase;Glutathione peroxidase 1	Verified mitochondrial;Verified mitochondrial;Verified mitochondrial	Matrix	Mitochondrial	7	1	6	6	6	6	6	6	6	27.9786	28.4015	28.5905	27.8993	28.6073	28.1432	28.7047	28.0712	28.762	29.2108	29.0446	29.0896	25.318	25.7464	26.3547	25.3163	25.5761	25.5188	32.677	33.2604	33.722	32.5099	33.5918	32.5537	32.9791	32.8711	33.2004	32.5475	32.5677	32.4891	30.4934	30.8021	31.5364
O70325-2;O70325;O70325-3;S4R1E5	Gpx4	cellular component organization;cellular process;chromatin organization;chromosome organization;developmental process;multicellular organismal development;multicellular organismal process;organelle organization;response to chemical stimulus;response to oxidative stress;response to stimulus;response to stress	Alternativeinitiation;Alternativesplicing;Completeproteome;Cytoplasm;Developmentalprotein;Mitochondrion;Oxidoreductase;Peroxidase;Proteomicsidentification;Referenceproteome;Selenocysteine;Transitpeptide	Glutathione peroxidase;Phospholipid hydroperoxide glutathione peroxidase, mitochondrial	NA;Verified mitochondrial;NA;Verified mitochondrial	MIM	Mitochondrial	7	1	6	6	6	6	6	6	6	30.5267	30.8721	31.2758	30.786	31.0245	30.6878	31.658	31.425	31.8103	31.8193	31.4886	30.8291	29.9034	29.8231	30.1841	29.939	30.0714	28.9859	30.9951	30.5295	31.429	30.8766	31.2161	30.797	29.2812	28.7998	29.6812	28.7913	28.3074	28.863	31.6959	31.5825	31.5891
Q91Z53;D6REG4	Grhpr	cellular component assembly;cellular component organization;cellular ketone metabolic process;cellular metabolic process;cellular process;establishment of localization;excretion;macromolecular complex assembly;metabolic process;multicellular organismal process;organic acid metabolic process;protein complex assembly;secretion;small molecule metabolic process;transport	Completeproteome;Directproteinsequencing;NADP;Oxidoreductase;Phosphoprotein;Proteomicsidentification;Referenceproteome	Glyoxylate reductase/hydroxypyruvate reductase	Associated;Associated	Matrix	Mitochondrial	7	1	6	6	6	6	6	6	6	29.5993	29.7968	29.5918	29.1858	29.5773	29.6077	29.0929	29.4033	29.2907	29.6413	28.8972	29.182	29.0754	28.611	29.0219	29.3664	28.9097	28.9039	32.2984	31.8184	32.1406	32.5532	31.7827	32.1309	30.5317	29.7867	30.4004	30.3555	29.5705	29.8104	28.0953	28.3899	29.4186
Q99LP6	Grpel1	cellular metabolic process;cellular process;macromolecule metabolic process;metabolic process;primary metabolic process;protein folding;protein metabolic process	Acetylation;Chaperone;Completeproteome;Mitochondrion;Referenceproteome;Transitpeptide	GrpE protein homolog 1, mitochondrial	Verified mitochondrial	Matrix	Mitochondrial	7	1	6	6	6	6	6	6	6	31.2699	31.6518	32.0825	31.8428	31.7543	31.4548	33.419	33.5023	33.4137	33.5764	33.1266	33.2583	32.3588	31.8931	32.5985	32.2483	32.2511	31.7029	32.7121	32.7913	33.088	32.7546	32.7286	32.4488	32.7928	32.3368	32.8293	32.5821	32.1576	32.5468	31.6969	31.9262	33.2194
O88396;A0A494BB40	Grpel2	cellular metabolic process;cellular process;macromolecule metabolic process;metabolic process;primary metabolic process;protein folding;protein metabolic process	Acetylation;Chaperone;Completeproteome;Mitochondrion;Referenceproteome;Transitpeptide	GrpE protein homolog 2, mitochondrial	Verified mitochondrial;Verified mitochondrial	Matrix	Mitochondrial	3	1	0	0	0	6	0	2	2																			24.2808	24.149	23.0317	25.1282	24.2467	23.3802									24.2193
E9Q179;Q8C5Q4	Grsf1	anatomical structure morphogenesis;cellular metabolic process;cellular nitrogen compound metabolic process;cellular process;developmental process;macromolecule metabolic process;metabolic process;mRNA metabolic process;mRNA processing;nitrogen compound metabolic process;nucleobase-containing compound metabolic process;primary metabolic process;RNA metabolic process;RNA processing;tRNA metabolic p…	Completeproteome;Cytoplasm;Mitochondrion;Mitochondrionnucleoid;mRNAprocessing;Phosphoprotein;Proteomicsidentification;Referenceproteome;Repeat;RNA-binding;Transitpeptide;tRNAprocessing	G-rich sequence factor 1	Verified mitochondrial;Verified mitochondrial	Matrix	Mitochondrial	7	1	6	6	6	6	6	6	6	27.0681	27.1114	27.8555	27.6362	27.6802	27.181	28.8586	29.204	29.2893	28.7923	28.978	29.2754	28.3579	28.2639	28.7644	28.5269	28.3255	28.4444	29.722	29.392	29.8526	29.8344	29.8147	29.5676	28.6432	28.2096	28.1327	28.6892	27.2828	28.7226	27.5115	27.6141	29.4404
P47791-2;P47791	Gsr	amine metabolic process;biological regulation;cellular amino acid metabolic process;cellular homeostasis;cellular ketone metabolic process;cellular metabolic process;cellular nitrogen compound metabolic process;cellular process;homeostatic process;metabolic process;nitrogen compound metabolic process;organic acid metabolic process;peptide metabolic process;primary metabolic process;small molecule…	Acetylation;Alternativeinitiation;Completeproteome;Cytoplasm;Disulfidebond;FAD;Flavoprotein;Mitochondrion;NADP;Oxidoreductase;Redox-activecenter;Referenceproteome;Transitpeptide	Glutathione reductase, mitochondrial	NA;Verified mitochondrial	Matrix	Mitochondrial	7	1	6	6	6	6	6	6	6	29.5847	29.9238	29.7918	29.4322	29.424	29.5806	28.1388	27.6596	27.6203	28.0471	27.2301	27.6227	27.3963	27.4223	27.421	26.914	26.9419	27.2483	32.177	31.9921	32.2863	32.2679	32.237	31.7746	30.6444	29.9293	30.3809	30.3732	29.2977	29.8949	31.4548	30.9671	31.6375
P24472	Gsta4	amine metabolic process;cellular amino acid metabolic process;cellular ketone metabolic process;cellular metabolic process;cellular nitrogen compound metabolic process;cellular process;metabolic process;nitrogen compound metabolic process;organic acid metabolic process;peptide metabolic process;primary metabolic process;small molecule metabolic process;sulfur compound metabolic process;xenobiotic…	3D-structure;Acetylation;Completeproteome;Cytoplasm;Directproteinsequencing;Polymorphism;Referenceproteome;Transferase	Glutathione S-transferase A4	Verified mitochondrial		Mitochondrial	3	1	6	0	0	4	0	6	0	29.6302	29.2377	29.4096	29.2267	29.423	29.1489														25.7836	24.6968	22.6198	25.6894								26.4847	24.6159	25.7429
Q9DCM2;A0A0N4SVE5	Gstk1	amine metabolic process;cell differentiation;cellular amino acid metabolic process;cellular ketone metabolic process;cellular metabolic process;cellular nitrogen compound metabolic process;cellular process;developmental process;metabolic process;nitrogen compound metabolic process;organic acid metabolic process;peptide metabolic process;primary metabolic process;small molecule metabolic process;s…	Acetylation;Completeproteome;Directproteinsequencing;Mitochondrion;Referenceproteome;Transferase	Glutathione S-transferase kappa 1	Verified mitochondrial;Verified mitochondrial	Matrix	Mitochondrial	7	1	6	6	6	6	6	6	6	30.0616	30.1616	30.8325	30.4664	30.3954	30.0837	32.4811	32.371	32.6295	31.7899	31.841	31.4972	33.4387	33.5219	33.6594	33.1566	33.2891	32.9735	33.245	33.2753	33.6314	33.0558	33.1972	32.6879	33.7615	34.221	34.7334	34.1224	33.7688	33.7533	28.7966	29.6545	31.2299
A0A1Y7VJZ2;Q9WVL0;A0A1Y7VNC1	Gstz1	amine metabolic process;catabolic process;cellular amino acid metabolic process;cellular aromatic compound metabolic process;cellular ketone metabolic process;cellular metabolic process;cellular nitrogen compound metabolic process;cellular process;metabolic process;nitrogen compound metabolic process;organic acid metabolic process;peptide metabolic process;primary metabolic process;small molecule…	3D-structure;Acetylation;Completeproteome;Cytoplasm;Isomerase;Multifunctionalenzyme;Phenylalaninecatabolism;Phosphoprotein;Referenceproteome;Transferase;Tyrosinecatabolism	Maleylacetoacetate isomerase	Verified mitochondrial;Verified mitochondrial;Verified mitochondrial	Matrix	Mitochondrial	7	1	6	6	6	6	6	6	6	30.422	30.6073	30.8102	30.785	30.4957	30.2348	30.2942	30.3282	30.4622	30.1918	30.4937	30.324	30.7821	30.7701	31.0209	30.9205	30.8044	30.7878	32.1754	32.2243	32.3397	32.5858	32.251	32.0474	31.6594	31.7727	31.8968	32.0284	31.5461	31.566	27.8126	28.0437	29.4566
Q8K013;F8WHJ2;D3Z4U2	Gtpbp10	cellular process;ribosome biogenesis	Completeproteome;GTP-binding;Nucleotide-binding;Nucleus;Proteomicsidentification;Referenceproteome;Ribosomebiogenesis	GTP-binding protein 10	Verified mitochondrial;Verified mitochondrial;Verified mitochondrial	Matrix	Mitochondrial	6	1	0	6	2	6	5	5	6							24.6884	24.1357	24.117	24.001	25.0553	24.5709					23.8766	23.4551	25.8305	26.5315	27.1208	26.3678	26.5337	25.8881	23.4362		23.1558	22.8683	23.3049	23.944	23.8781	24.2919	26.939
E9PWV7;Q923K4;D6RDC6;Q923K4-2	Gtpbp3	cellular metabolic process;cellular nitrogen compound metabolic process;cellular process;macromolecule metabolic process;macromolecule modification;metabolic process;nitrogen compound metabolic process;nucleobase-containing compound metabolic process;primary metabolic process;RNA metabolic process;RNA modification;RNA processing;tRNA metabolic process;tRNA processing	Alternativesplicing;Completeproteome;GTP-binding;Mitochondrion;Nucleotide-binding;Proteomicsidentification;Referenceproteome;Transitpeptide;tRNAprocessing	tRNA modification GTPase GTPBP3, mitochondrial	Verified mitochondrial;Verified mitochondrial;Verified mitochondrial;NA	Matrix	Mitochondrial	7	1	6	5	4	6	2	6	4	24.6389	25.3796	25.4877	25.3217	24.672	24.696	23.7935		23.86	23.5811	23.2121	24.2994	23.0376	22.2681	22.9849	22.3826			26.8585	26.9009	27.1644	26.4256	26.314	26.4363	23.1518	24.1377					26.3941	27.2741	28.7763
Q3U6U5;A0A0R4J0Z0;D3YW02	Gtpbp6		Completeproteome;GTP-binding;Magnesium;Metal-binding;Nucleotide-binding;Proteomicsidentification;Referenceproteome	Putative GTP-binding protein 6	NA;Verified mitochondrial;Verified mitochondrial	Matrix	Mitochondrial	3	0.833333	0	4	0	5	2	0	0							23.4194		26.9535	22.982		25.8335							24.0741	23.3003	23.5617		23.5759	25.3464				22.821		23.5739
Q8C3X4;G3UWY0;Q8C3X4-2	Guf1	biological regulation;biosynthetic process;cellular metabolic process;cellular process;macromolecule metabolic process;metabolic process;primary metabolic process;protein metabolic process;regulation of translation;translation	Alternativesplicing;Completeproteome;GTP-binding;Hydrolase;Isopeptidebond;Membrane;Mitochondrion;Mitochondrioninnermembrane;Nucleotide-binding;Proteinbiosynthesis;Proteomicsidentification;Referenceproteome;Transitpeptide;Ublconjugation	Translation factor Guf1, mitochondrial	Verified mitochondrial;Verified mitochondrial;NA	Matrix	Mitochondrial	7	1	6	6	6	6	6	5	6	26.5546	27.0588	27.861	27.2752	26.6915	26.1081	28.62	28.5281	28.5147	28.84	28.1055	28.6887	28.123	27.8669	28.2463	27.9846	27.3828	27.7024	29.0285	29.0288	29.3135	28.9228	28.5908	27.875	27.5927	26.961	27.2096	27.6129	26.9839	27.6304	26.5242	26.3689	28.4801
E9Q7K1;Q64520;Q64520-2	Guk1	alcohol metabolic process;biosynthetic process;carbohydrate metabolic process;cellular metabolic process;cellular nitrogen compound metabolic process;cellular process;establishment of localization;heterocycle metabolic process;metabolic process;nitrogen compound metabolic process;nucleobase-containing compound metabolic process;nucleobase-containing small molecule metabolic process;nucleotide met…	3D-structure;ATP-binding;Completeproteome;Kinase;Nucleotide-binding;Proteomicsidentification;Referenceproteome;Transferase	Guanylate kinase	Verified mitochondrial;Verified mitochondrial;NA	Matrix	Mitochondrial	7	1	6	6	6	6	6	6	3	28.3846	29.0674	29.0593	28.98	29.0043	28.3819	24.6337	24.3323	24.3444	26.674	24.5978	26.2715	24.9954	24.1582	23.4666	25.8565	25.8418	25.7137	26.7137	27.26	26.1649	27.5464	27.4308	26.5275	24.1083	23.8069	24.0827	23.7533	23.0921	23.4316	27.0499	26.2863	28.2469
Q78JT3	Haao	amine metabolic process;biological regulation;biosynthetic process;catabolic process;cellular amino acid metabolic process;cellular aromatic compound metabolic process;cellular homeostasis;cellular ketone metabolic process;cellular metabolic process;cellular nitrogen compound metabolic process;cellular process;cofactor metabolic process;heterocycle metabolic process;homeostatic process;metabolic …	Completeproteome;Cytoplasm;Dioxygenase;Iron;Metal-binding;Oxidoreductase;Pyridinenucleotidebiosynthesis;Referenceproteome	3-hydroxyanthranilate 3,4-dioxygenase	Verified mitochondrial		Mitochondrial	3	1	0	0	0	6	6	6	0																			26.5604	26.6803	23.8453	25.0716	25.3656	25.3266	26.7411	28.1023	28.7005	28.5947	27.5046	27.4615	25.6212	26.6439	25.1608
Q61425	Hadh	biological regulation;catabolic process;cellular ketone metabolic process;cellular lipid metabolic process;cellular metabolic process;cellular process;lipid metabolic process;metabolic process;organic acid metabolic process;primary metabolic process;regulation of transport;response to chemical stimulus;response to drug;response to endogenous stimulus;response to stimulus;small molecule metabolic …	Acetylation;Completeproteome;Fattyacidmetabolism;Lipidmetabolism;Mitochondrion;NAD;Oxidoreductase;Referenceproteome;Transitpeptide	Hydroxyacyl-coenzyme A dehydrogenase, mitochondrial	Verified mitochondrial	Matrix	Mitochondrial	7	1	6	6	6	6	6	6	6	32.1039	32.4296	32.9253	32.524	32.378	32.5135	37.0625	37.0677	36.8596	37.2663	36.9924	36.9414	36.2224	36.2763	36.3874	36.2987	36.3222	36.0509	36.8698	36.1133	36.4618	36.8827	36.32	36.4053	35.8031	36.0997	36.3314	36.0038	35.8034	35.426	32.3243	32.4621	33.7059
Q8BMS1	Hadha	catabolic process;cellular ketone metabolic process;cellular lipid metabolic process;cellular metabolic process;cellular process;lipid metabolic process;metabolic process;organic acid metabolic process;primary metabolic process;response to chemical stimulus;response to drug;response to endogenous stimulus;response to stimulus;small molecule metabolic process	Acetylation;Completeproteome;Fattyacidmetabolism;Lipidmetabolism;Lyase;Mitochondrion;Multifunctionalenzyme;NAD;Oxidoreductase;Phosphoprotein;Referenceproteome;Transitpeptide	Long chain 3-hydroxyacyl-CoA dehydrogenase;Long-chain enoyl-CoA hydratase;Trifunctional enzyme subunit alpha, mitochondrial	Verified mitochondrial	MIM	Mitochondrial	7	1	6	6	6	6	6	6	6	34.0289	34.5159	34.8832	34.7402	34.5596	34.2423	38.4287	38.3567	38.1952	38.5039	38.3202	38.2118	37.7688	38.0141	38.0568	37.9545	37.9792	37.7332	35.7605	36.197	36.3181	35.8333	36.2916	35.5095	36.6486	36.761	37.0261	36.5879	36.0654	36.5047	34.0164	34.56	36.0295
Q99JY0	Hadhb	catabolic process;cellular ketone metabolic process;cellular lipid metabolic process;cellular metabolic process;cellular process;lipid metabolic process;metabolic process;organic acid metabolic process;primary metabolic process;small molecule metabolic process	Acetylation;Acyltransferase;Completeproteome;Endoplasmicreticulum;Fattyacidmetabolism;Lipidmetabolism;Membrane;Mitochondrion;Mitochondrioninnermembrane;Mitochondrionoutermembrane;Referenceproteome;Transferase;Transitpeptide	3-ketoacyl-CoA thiolase;Trifunctional enzyme subunit beta, mitochondrial	Verified mitochondrial	MIM	Mitochondrial	7	1	6	6	6	6	6	6	6	33.0593	33.2127	33.9634	33.8161	33.6919	33.3937	37.9715	37.7445	37.8989	38.0523	37.9849	37.9613	37.0766	37.3126	37.4352	37.4031	37.3733	37.2079	34.7643	35.224	35.446	34.9528	35.5947	34.8544	35.4819	35.3853	35.9376	35.8464	35.106	35.4558	33.5874	33.9967	35.4537
G5E8T9;Q99KB8;A0A0R4J052;Q99KB8-2;E9PYA3;E9Q2H8	Hagh	amine metabolic process;biosynthetic process;cellular amino acid metabolic process;cellular ketone metabolic process;cellular metabolic process;cellular nitrogen compound metabolic process;cellular process;metabolic process;nitrogen compound metabolic process;organic acid metabolic process;peptide metabolic process;primary metabolic process;small molecule metabolic process;sulfur compound metabol…	Acetylation;Alternativeinitiation;Alternativesplicing;Completeproteome;Cytoplasm;Hydrolase;Metal-binding;Mitochondrion;Proteomicsidentification;Referenceproteome;Transitpeptide;Zinc	Hydroxyacylglutathione hydrolase, mitochondrial	Verified mitochondrial;NA;Verified mitochondrial;NA;Verified mitochondrial;Verified mitochondrial	Matrix	Mitochondrial	7	1	6	6	6	6	6	6	6	30.8722	31.5413	31.5409	31.2813	31.4264	30.864	29.6876	29.8571	30.1899	29.5798	29.0074	29.6358	28.164	28.0332	28.3493	28.5431	28.167	27.7117	32.5902	32.2467	32.5875	32.9112	32.2932	32.3785	32.5023	32.1545	32.5887	32.2073	31.8324	32.1952	29.0908	28.6303	29.8452
Q9NYQ2	Hao2	cellular aromatic compound metabolic process;cellular component assembly;cellular component organization;cellular ketone metabolic process;cellular lipid metabolic process;cellular metabolic process;cellular process;lipid metabolic process;macromolecular complex assembly;metabolic process;organic acid metabolic process;primary metabolic process;protein complex assembly;small molecule metabolic pr…	Completeproteome;Flavoprotein;FMN;Oxidoreductase;Peroxisome;Referenceproteome	Hydroxyacid oxidase 2	Ancillary	unknown	Mitochondrial	2	1	0	0	0	6	3	0	0																			29.8265	32.8119	32.8474	30.2425	32.8954	29.8307		24.6866	26.212		26.4372
O35668-2;O35668;G3UYE4	Hap1	anatomical structure development;autophagy;biological regulation;catabolic process;cell differentiation;cellular component movement;cellular component organization;cellular localization;cellular metabolic process;cellular process;cytoskeleton-dependent intracellular transport;developmental process;establishment of localization;exocytosis;localization;metabolic process;organelle localization;prote…	Alternativesplicing;Autophagy;Celljunction;Cellprojection;Ciliumbiogenesis/degradation;Coiledcoil;Completeproteome;Cytoplasm;Cytoplasmicvesicle;Cytoskeleton;Endoplasmicreticulum;Exocytosis;Lysosome;Mitochondrion;Nucleus;Phosphoprotein;Proteintransport;Proteomicsidentification;Referenceproteome;Synapse;Transport	Huntingtin-associated protein 1	NA;Verified mitochondrial;Verified mitochondrial		Mitochondrial	1	1	6	0	0	0	0	0	0	26.8999	26.7808	26.6193	26.804	26.7397	26.3482
Q99KK9;G5E823	Hars2	amine metabolic process;cellular amino acid metabolic process;cellular ketone metabolic process;cellular metabolic process;cellular nitrogen compound metabolic process;cellular process;macromolecule metabolic process;metabolic process;nitrogen compound metabolic process;nucleobase-containing compound metabolic process;organic acid metabolic process;primary metabolic process;RNA metabolic process;…	Acetylation;Aminoacyl-tRNAsynthetase;ATP-binding;Completeproteome;Ligase;Mitochondrion;Nucleotide-binding;Phosphoprotein;Proteinbiosynthesis;Proteomicsidentification;Referenceproteome;Transitpeptide	Probable histidine--tRNA ligase, mitochondrial	Verified mitochondrial;Verified mitochondrial	Matrix	Mitochondrial	7	1	6	6	6	6	6	6	6	28.911	29.1867	29.5998	29.4444	29.3095	29.1195	29.8096	29.8456	29.7048	29.9459	29.7582	30.083	28.1155	28.1442	28.2734	28.2809	28.5755	28.1972	29.5724	29.6712	29.8765	29.8766	29.6171	29.3725	27.9878	28.0331	28.5446	28.2918	27.5826	27.6512	29.3821	29.6334	31.1363
A0A0G2JDP0;O35387;A0A0G2JFF9;A0A0G2JEE6;A0A0G2JE46	Hax1	biological regulation;cellular component organization;cellular process;regulation of organelle organization;regulation of protein modification process;response to chemical stimulus;response to stimulus;signal transduction	Acetylation;Completeproteome;Cytoplasmicvesicle;Endoplasmicreticulum;Membrane;Mitochondrion;Nucleus;Referenceproteome;Sarcoplasmicreticulum	HCLS1-associated protein X-1	Verified mitochondrial;Verified mitochondrial;Verified mitochondrial;Verified mitochondrial;Verified mitochondrial		Mitochondrial	7	1	6	6	6	6	6	5	6	28.7643	29.0251	29.4026	29.0911	29.2954	28.4746	27.043	27.0678	27.936	27.4827	26.1804	27.2997	27.447	27.0509	26.0008	25.6512	25.4367	26.6713	29.1103	28.8467	29.1526	29.6609	29.2803	29.3642	28.9205	29.4102	29.3771	29.2325	28.1727	28.8313	25.3674	27.4249	29.4488
P53702	Hccs		Completeproteome;Heme;Iron;Lyase;Membrane;Metal-binding;Mitochondrion;Mitochondrioninnermembrane;Referenceproteome;Repeat	Cytochrome c-type heme lyase	Verified mitochondrial	IMS	Mitochondrial	7	1	6	6	6	6	6	6	6	30.1763	30.9106	31.1804	30.9503	29.1169	30.0898	30.8362	30.6744	30.6674	30.4486	29.1258	30.3702	31.4969	31.5875	31.7521	30.693	30.1908	30.4764	29.243	28.8887	29.9632	28.7918	29.7495	29.2244	28.4683	27.9614	28.3529	27.7297	27.7509	28.2723	28.247	29.9283	30.028
Q9CYW4	Hdhd3		Acetylation;Completeproteome;Referenceproteome	Haloacid dehalogenase-like hydrolase domain-containing protein 3	Verified mitochondrial	Matrix	Mitochondrial	7	1	6	6	6	6	6	5	5	27.8577	28.5791	29.1937	29.1106	29.1091	28.8941	28.7485	28.7579	28.744	28.777	28.4183	28.4492	26.0645	25.4237	26.4581	26.4457	25.9575	26.1661	28.958	29.3307	29.8062	30.2958	29.5155	29.8242	31.6367	31.0373	31.6465	31.17	30.9344	31.1258	24.5077	25.0371	26.8746
A0A140T8J4;Q9R257	Hebp1	cellular metabolic process;cellular process;cofactor metabolic process;heterocycle metabolic process;metabolic process;nitrogen compound metabolic process;pigment metabolic process	3D-structure;Completeproteome;Cytoplasm;Referenceproteome	Heme-binding protein 1	Verified mitochondrial;NA	IMS	Mitochondrial	7	1	6	6	6	6	6	6	5	30.7171	30.889	30.8154	30.3636	30.5147	30.8972	26.8192	27.666	27.6814	28.2117	27.3571	28.0742	25.6989	25.5358	26.2866	26.4718	25.1064	24.9162	31.1077	31.0057	30.8489	31.0206	31.1002	30.776	31.0894	31.31	31.7744	31.1905	30.718	30.9706	31.5524	31.1506	31.4584
Q921L7	Hemk1		Completeproteome;Methyltransferase;Mitochondrion;Referenceproteome;S-adenosyl-L-methionine;Transferase	HemK methyltransferase family member 1	Verified mitochondrial	Matrix	Mitochondrial	3	0.833333	0	4	0	5	0	1	0									24.0294	23.5385	23.27	24.3683							23.9052		24.9396	25.2371	23.6824	23.87									24.5974
Q99L13	Hibadh	alcohol metabolic process;amine metabolic process;carbohydrate metabolic process;catabolic process;cellular amino acid metabolic process;cellular ketone metabolic process;cellular metabolic process;cellular nitrogen compound metabolic process;cellular process;cofactor metabolic process;heterocycle metabolic process;metabolic process;nitrogen compound metabolic process;nucleobase-containing compou…	Acetylation;Branched-chainaminoacidcatabolism;Completeproteome;Mitochondrion;NAD;Oxidoreductase;Referenceproteome;Transitpeptide	3-hydroxyisobutyrate dehydrogenase, mitochondrial	Verified mitochondrial	Matrix	Mitochondrial	7	1	6	6	6	6	6	6	6	32.0223	32.3004	32.6061	32.3655	32.239	31.8906	33.8819	34.2376	34.2953	34.1045	34.0417	33.972	31.8096	31.553	32.1327	32.2437	31.763	31.8554	35.0634	34.4573	34.7064	34.9262	34.4346	34.4207	33.3886	33.9059	34.1821	33.7355	33.2402	33.1234	29.8663	30.059	31.8929
Q8QZS1;E0CX19	Hibch	amine metabolic process;catabolic process;cellular amino acid metabolic process;cellular ketone metabolic process;cellular metabolic process;cellular nitrogen compound metabolic process;cellular process;metabolic process;nitrogen compound metabolic process;organic acid metabolic process;primary metabolic process;small molecule metabolic process	Acetylation;Branched-chainaminoacidcatabolism;Completeproteome;Directproteinsequencing;Hydrolase;Mitochondrion;Proteomicsidentification;Referenceproteome;Transitpeptide	3-hydroxyisobutyryl-CoA hydrolase, mitochondrial	Verified mitochondrial;Verified mitochondrial	Matrix	Mitochondrial	7	1	6	6	6	6	6	6	6	31.9899	32.3968	33.0365	32.7575	32.4619	31.922	35.0018	34.908	34.8511	34.9421	34.5692	34.731	33.9417	33.9767	34.104	33.9779	33.79	33.6848	33.8308	33.475	33.6451	33.9921	33.6059	33.6183	34.0021	33.6459	34.1329	33.8244	33.1408	33.3947	31.0266	31.6928	33.2217
Q9JLR9;A0A1L1ST61;A0A1L1SV00;Q8R472;A0A1L1SR69	Higd1a	biological regulation;cell communication;cellular process;metabolic process;regulation of organelle organization;response to chemical stimulus;response to external stimulus;response to extracellular stimulus;response to starvation;response to stimulus;response to stress	Acetylation;Completeproteome;Electrontransport;Membrane;Mitochondrion;Mitochondrioninnermembrane;Referenceproteome;Respiratorychain;Stressresponse;Transmembrane;Transmembranehelix;Transport	HIG1 domain family member 1A, mitochondrial	Verified mitochondrial;Verified mitochondrial;Verified mitochondrial;Verified mitochondrial;Verified mitochondrial	MIM	Mitochondrial	5	1	0	4	5	5	6	0	2							24.7413	24.5364		24.5989		27.182	25.5163		27.9995	26.9346	26.2462	26.5699	24.7945	25.5044		25.9245	26.1678	23.6613	28.0713	27.4037	27.4607	27.9531	26.7104	27.6677
Q9CQJ1	Higd2a	biological regulation;metabolic process	Completeproteome;Electrontransport;Membrane;Mitochondrion;Mitochondrioninnermembrane;Referenceproteome;Transmembrane;Transmembranehelix;Transport	HIG1 domain family member 2A	Verified mitochondrial	MIM	Mitochondrial	7	1	6	6	6	6	5	5	6	22.2974	23.0075	23.8099	24.9267	23.3811	24.1502	25.2735	25.554	28.0972	25.6707	28.6073	27.2385	24.1447	24.6003	25.3554	22.5626	21.9574	25.0737	29.0406	28.8232	28.7788	28.658	28.5653	28.997	23.5989	22.9643	23.8762	24.0042		23.7325	23.3438	23.5369	25.0787
P70349	Hint1	biological regulation;biosynthetic process;catabolic process;cellular metabolic process;cellular nitrogen compound metabolic process;cellular process;heterocycle metabolic process;macromolecule metabolic process;metabolic process;nitrogen compound metabolic process;nucleobase-containing compound catabolic process;nucleobase-containing compound metabolic process;nucleobase-containing small molecul…	Acetylation;Apoptosis;Completeproteome;Cytoplasm;Directproteinsequencing;Hydrolase;Nucleotide-binding;Nucleus;Referenceproteome;Transcription;Transcriptionregulation	Histidine triad nucleotide-binding protein 1	Unclassified	unknown	Mitochondrial	7	1	6	4	6	6	4	6	4	32.0477	32.2089	31.5005	30.8885	31.704	31.5827	24.4631		24.1828	23.594	23.449		23.7679	23.9844	23.837	23.1249	23.3217	23.4242	27.7751	27.2197	26.74	27.0694	26.9983	27.1862		24.585	26.3147	26.4978	24.927		30.0092	30.3879	30.0831
Q9D0S9	Hint2	biosynthetic process;cell death;cellular process;death;lipid metabolic process;metabolic process;primary metabolic process	Acetylation;Apoptosis;Completeproteome;Hydrolase;Lipidbiosynthesis;Lipidmetabolism;Mitochondrion;Nucleotide-binding;Referenceproteome;Steroidbiosynthesis;Transitpeptide	Histidine triad nucleotide-binding protein 2, mitochondrial	Verified mitochondrial	Matrix	Mitochondrial	7	1	6	6	6	6	6	6	6	30.2907	31.0977	31.113	31.5949	31.3012	31.2927	32.0595	32.255	31.5419	32.4252	32.1751	32.0504	32.519	32.3357	32.5876	32.3944	32.0306	31.9928	34.2136	34.0716	34.3223	34.2605	34.0653	33.8877	33.3141	32.4901	33.3046	33.0823	33.0579	33.0659	29.61	30.1223	31.5152
Q9CPS6;F8WH96;E9Q7F8	Hint3		Acetylation;Completeproteome;Cytoplasm;Hydrolase;Nucleotide-binding;Nucleus;Proteomicsidentification;Referenceproteome	Histidine triad nucleotide-binding protein 3	Unclassified;Unclassified;Unclassified	unknown	Mitochondrial	6	1	6	6	6	6	0	5	6	29.3582	29.4948	29.156	28.6871	29.2991	29.2295	26.9498	26.236	27.4184	27.2819	25.2284	26.5121	27.2918	27.4003	26.9351	27.0875	27.4904	26.7814	25.4464	25.5242	25.6035	23.7382	25.3639	25.2655							25.2356	24.8209
P17710-3;G3UVV4;P17710-4;P17710;P17710-2	Hk1	alcohol metabolic process;biological regulation;carbohydrate metabolic process;catabolic process;cellular homeostasis;cellular metabolic process;cellular process;generation of precursor metabolites and energy;homeostatic process;metabolic process;phosphorus metabolic process;primary metabolic process;small molecule metabolic process	Allostericenzyme;Alternativeinitiation;Alternativesplicing;ATP-binding;Completeproteome;Directproteinsequencing;Glycolysis;Kinase;Membrane;Mitochondrion;Mitochondrionoutermembrane;Nucleotide-binding;Phosphoprotein;Proteomicsidentification;Referenceproteome;Repeat;Transferase	Hexokinase;Hexokinase-1	NA;Verified mitochondrial;NA;Verified mitochondrial;NA		Mitochondrial	7	1	6	6	6	6	5	6	6	36.3016	36.4716	36.6596	36.4667	36.4464	36.2891	31.3765	30.843	30.9572	31.4308	31.2531	30.982	31.8952	31.7744	32.3406	31.648	31.8053	31.7681	33.1238	33.3759	33.8295	33.419	33.5023	32.9741	23.6341	23.5372	24.0418		23.0548	22.978	31.8329	31.8504	32.8649
E9Q5B5	Hk2	alcohol metabolic process;biological regulation;carbohydrate metabolic process;catabolic process;cellular component organization;cellular homeostasis;cellular metabolic process;cellular process;establishment of localization;generation of precursor metabolites and energy;homeostatic process;metabolic process;mitochondrion organization;multicellular organismal process;organelle organization;phospho…	ATP-binding;Completeproteome;Glycolysis;Kinase;Nucleotide-binding;Proteomicsidentification;Referenceproteome;Transferase	Hexokinase	Verified mitochondrial		Mitochondrial	1	1	0	6	0	0	0	0	0							24.9876	23.4677	24.4544	24.5924	23.4074	24.1466
O08528	Hk2	alcohol metabolic process;biological regulation;carbohydrate metabolic process;catabolic process;cellular component organization;cellular homeostasis;cellular membrane organization;cellular metabolic process;cellular process;establishment of localization;generation of precursor metabolites and energy;homeostatic process;membrane organization;metabolic process;mitochondrion organization;multicellu…	Allostericenzyme;ATP-binding;Completeproteome;Glycolysis;Kinase;Nucleotide-binding;Referenceproteome;Repeat;Transferase	Hexokinase-2	Verified mitochondrial		Mitochondrial	6	1	6	6	6	6	0	6	6	23.8796	24.4222	25.7445	26.2651	25.218	24.9324	34.5634	33.6094	34.0694	34.1929	34.119	34.2055	32.3353	31.3961	32.3538	32.1132	32.2432	31.2644	25.1469	23.8546	24.6433	24.2405	27.253	25.7872							28.6496	28.8714	30.3813
Q91W97	Hkdc1	alcohol metabolic process;biological regulation;carbohydrate metabolic process;catabolic process;cellular homeostasis;cellular metabolic process;cellular process;generation of precursor metabolites and energy;homeostatic process;metabolic process;phosphorus metabolic process;primary metabolic process;small molecule metabolic process	ATP-binding;Completeproteome;Glycolysis;Kinase;Nucleotide-binding;Referenceproteome;Repeat;Transferase	Putative hexokinase HKDC1	Verified mitochondrial		Mitochondrial	1	1	0	0	0	6	0	0	0																			27.4007	26.8985	27.6952	26.7828	27.8501	26.354
P38060	Hmgcl	anatomical structure development;biosynthetic process;cellular component assembly;cellular component organization;cellular ketone body metabolic process;cellular metabolic process;cellular process;cofactor metabolic process;developmental process;macromolecular complex assembly;metabolic process;mitochondrion organization;organelle organization;protein complex assembly;response to chemical stimulu…	Acetylation;Completeproteome;Disulfidebond;Lyase;Metal-binding;Mitochondrion;Peroxisome;Referenceproteome;Transitpeptide	Hydroxymethylglutaryl-CoA lyase, mitochondrial	Verified mitochondrial	Matrix	Mitochondrial	7	1	6	6	6	6	6	6	6	30.6879	31.2426	31.5923	31.541	31.1943	31.0192	31.0598	31.3261	31.2792	30.9646	31.0503	30.99	31.3473	31.3885	31.299	31.3854	31.2625	31.112	34.3709	34.0536	34.2553	34.4472	33.9326	34.2937	34.1939	34.2706	34.6818	34.4883	33.6915	34.0549	30.7422	31.326	32.661
P54869	Hmgcs2	alcohol metabolic process;biosynthetic process;cellular lipid metabolic process;cellular metabolic process;cellular process;lipid metabolic process;metabolic process;primary metabolic process;small molecule metabolic process	Acetylation;Cholesterolbiosynthesis;Cholesterolmetabolism;Completeproteome;Lipidbiosynthesis;Lipidmetabolism;Mitochondrion;Phosphoprotein;Referenceproteome;Steroidbiosynthesis;Steroidmetabolism;Sterolbiosynthesis;Sterolmetabolism;Transferase;Transitpeptide	Hydroxymethylglutaryl-CoA synthase, mitochondrial	Verified mitochondrial	Matrix	Mitochondrial	6	1	6	4	6	6	6	6	0	27.0371	27.1709	27.3324	27.8392	25.9662	26.6858	27.2869	25.15	29.0222	26.3112			22.8969	26.5354	27.1155	27.3535	25.3456	25.462	22.7342	26.1742	25.9499	26.68	28.1924	22.8358	36.5219	36.9828	37.1287	37.462	36.7661	36.4776	29.4698	30.7958	31.6854
P61979-2;P61979;P61979-3;B2M1R6;H3BLL4;H3BKD0;H3BK96;A0A286YDM3;A0A286YCM2	Hnrnpk	biological regulation;cellular metabolic process;cellular nitrogen compound metabolic process;cellular process;macromolecule metabolic process;metabolic process;mRNA metabolic process;mRNA processing;nitrogen compound metabolic process;nucleobase-containing compound metabolic process;primary metabolic process;regulation of transport;RNA metabolic process;RNA processing;RNA splicing	Acetylation;Activator;Alternativesplicing;Celljunction;Cellprojection;Completeproteome;Cytoplasm;Directproteinsequencing;DNA-binding;Glycoprotein;Isopeptidebond;Methylation;mRNAprocessing;mRNAsplicing;Nucleus;Phosphoprotein;Proteomicsidentification;Referenceproteome;Repeat;Repressor;Ribonucleoprotein;RNA-binding;Spliceosome;Transcription;Transcriptionregulation;Ublconjugation;Viralnucleoprotein;V…	Heterogeneous nuclear ribonucleoprotein K	NA;Verified mitochondrial;NA;Verified mitochondrial;Verified mitochondrial;Verified mitochondrial;Verified mitochondrial;Verified mitochondrial;Verified mitochondrial		Mitochondrial	7	1	6	3	5	6	6	6	1	28.1747	28.0418	27.6784	27.7973	28.0253	27.7469	23.3625	23.699	24.7103				23.2571	23.2055		23.3336	23.9085	24.1077	26.3274	26.7839	25.4456	24.2045	25.6618	26.5015	22.2857	25.8522	25.4132	24.1112	23.4216	24.1513	31.2764	30.6112	30.1005
Q9DCU9;E9Q1R2	Hoga1	amine metabolic process;biosynthetic process;catabolic process;cellular aldehyde metabolic process;cellular amino acid metabolic process;cellular ketone metabolic process;cellular metabolic process;cellular nitrogen compound metabolic process;cellular process;heterocycle metabolic process;metabolic process;nitrogen compound metabolic process;organic acid metabolic process;primary metabolic proces…	Completeproteome;Lyase;Mitochondrion;Proteomicsidentification;Referenceproteome;Schiffbase;Transitpeptide	4-hydroxy-2-oxoglutarate aldolase, mitochondrial	Verified mitochondrial;Verified mitochondrial	Matrix	Mitochondrial	5	1	0	2	0	6	6	2	1							23.7627		24.8246										34.0365	33.4865	33.7998	34.378	33.3086	34.0637	34.1031	33.5283	33.8154	33.5024	33.0517	33.8119			27.0295
Q8K248	Hpdl	amine metabolic process;cellular amino acid metabolic process;cellular aromatic compound metabolic process;cellular ketone metabolic process;cellular metabolic process;cellular nitrogen compound metabolic process;cellular process;metabolic process;nitrogen compound metabolic process;organic acid metabolic process;primary metabolic process;small molecule metabolic process	Completeproteome;Dioxygenase;Iron;Metal-binding;Oxidoreductase;Referenceproteome	4-hydroxyphenylpyruvate dioxygenase-like protein	Verified mitochondrial	unknown	Mitochondrial	2	1	0	6	0	0	0	0	2							25.032	24.2438	24.486	24.553	25.2379	24.8018
P52760	Hrsp12		Acetylation;Completeproteome;Endonuclease;Hydrolase;Nuclease;Phosphoprotein;Referenceproteome	Ribonuclease UK114	Associated	Matrix	Mitochondrial	6	1	6	6	0	6	6	6	6	30.9936	31.2959	30.6829	30.4387	30.9786	30.7018	28.4693	27.9828	28.1091	28.9035	28.1163	28.2988							34.1662	34.1788	34.2705	34.0291	34.1749	33.648	31.6788	32.5175	32.9305	32.0045	32.3255	31.74	31.2572	30.5541	29.9915
Q3TC93;A0A1W2P6R8	Hs1bp3	biological regulation;cell activation;cell differentiation;cellular process;developmental process;immune system process;response to stimulus;signal transduction	Acetylation;Completeproteome;Phosphoprotein;Referenceproteome	HCLS1-binding protein 3	Verified mitochondrial;Verified mitochondrial		Mitochondrial	1	1	0	0	0	0	0	6	0																															27.4802	26.8824	27.4286
A0A0R4J0T0;Q8K3A0	Hscb	biosynthetic process;cellular component assembly;cellular component organization;cellular metabolic process;cellular process;cofactor metabolic process;macromolecular complex assembly;macromolecule metabolic process;metabolic process;primary metabolic process;protein complex assembly;protein folding;protein metabolic process	Chaperone;Completeproteome;Cytoplasm;Metal-binding;Mitochondrion;Referenceproteome;Transitpeptide	Iron-sulfur cluster co-chaperone protein HscB, mitochondrial	Verified mitochondrial;NA	Matrix	Mitochondrial	7	1	6	6	6	6	6	6	6	28.7543	29.1357	29.329	29.1418	29.0502	28.7724	28.4453	28.281	28.0648	28.6817	28.1964	27.7585	29.5101	29.2979	29.3616	28.9243	28.6292	28.825	30.5756	30.4554	30.5395	30.4186	30.0407	29.7296	25.6937	25.5585	26.2549	25.7075	25.1522	24.9259	28.5399	28.986	30.9587
Q99N15;A2AFQ2;O08756	Hsd17b10	cellular metabolic process;cellular nitrogen compound metabolic process;cellular process;macromolecule metabolic process;metabolic process;nitrogen compound metabolic process;nucleobase-containing compound metabolic process;primary metabolic process;RNA metabolic process;RNA processing;tRNA metabolic process;tRNA processing	Acetylation;Completeproteome;Directproteinsequencing;Mitochondrion;NAD;Oxidoreductase;Proteomicsidentification;Referenceproteome;tRNAprocessing	3-hydroxyacyl-CoA dehydrogenase type-2	Verified mitochondrial;Verified mitochondrial;NA	Matrix	Mitochondrial	7	1	6	6	6	6	6	6	6	32.3551	32.4941	33.0282	32.9714	32.7324	32.5955	33.4623	33.3497	33.4185	32.9774	32.9984	33.1988	33.0871	33.2459	33.5634	33.3739	33.1289	33.2429	34.1407	34.3068	34.5903	34.5541	34.2832	33.9002	35.1067	34.5092	34.7981	35.5299	34.037	34.777	31.4231	31.7941	33.4086
P51660	Hsd17b4	anatomical structure development;biological regulation;catabolic process;cell development;cell differentiation;cellular ketone metabolic process;cellular lipid metabolic process;cellular metabolic process;cellular process;developmental process;hormone metabolic process;lipid metabolic process;metabolic process;organic acid metabolic process;primary metabolic process;small molecule metabolic proce…	Acetylation;Completeproteome;Fattyacidmetabolism;Isomerase;Lipidmetabolism;Lyase;NAD;Oxidoreductase;Peroxisome;Phosphoprotein;Referenceproteome	(3R)-hydroxyacyl-CoA dehydrogenase;Enoyl-CoA hydratase 2;Peroxisomal multifunctional enzyme type 2	Ancillary	unknown	Mitochondrial	7	1	6	6	6	6	6	6	6	29.9691	29.9824	30.007	29.4424	29.8284	29.6536	27.7772	28.0284	27.291	27.8633	25.7042	27.373	25.613	26.0911	25.2655	25.2306	23.1999	24.8666	32.5466	31.8702	32.1917	32.2823	31.9977	32.0693	34.7642	34.4856	35.8094	35.6969	34.4955	35.2336	30.1438	30.1328	30.6619
P50171;P50171-2;G3UX44;A0A494BAF4;A0A494BA51	Hsd17b8;H2-Ke6	biological regulation;biosynthetic process;cellular ketone metabolic process;cellular lipid metabolic process;cellular metabolic process;cellular process;hormone metabolic process;lipid metabolic process;metabolic process;organic acid metabolic process;primary metabolic process;small molecule metabolic process	Acetylation;Alternativesplicing;Completeproteome;Fattyacidbiosynthesis;Fattyacidmetabolism;Lipidbiosynthesis;Lipidmetabolism;Mitochondrion;NAD;Oxidoreductase;Proteomicsidentification;Referenceproteome;Steroidbiosynthesis	Estradiol 17-beta-dehydrogenase 8	Verified mitochondrial;NA;Verified mitochondrial;Verified mitochondrial;Verified mitochondrial	Matrix	Mitochondrial	7	1	6	6	6	6	6	6	6	29.014	29.4109	29.8778	29.7547	29.3988	29.5391	32.0221	32.0148	32.025	32.039	31.6234	31.9865	30.752	30.7299	31.0804	31.2026	30.9082	30.7207	31.8499	31.3926	31.5971	32.0244	31.2602	31.5526	31.632	31.3676	31.809	31.8413	31.1076	31.3767	29.2905	29.7072	31.2297
Q8BTX9;A0A1D5RLG0;A0A1D5RM62	Hsdl1		Acetylation;Completeproteome;Mitochondrion;NADP;Referenceproteome	Inactive hydroxysteroid dehydrogenase-like protein 1	Verified mitochondrial;Verified mitochondrial;Verified mitochondrial	unknown	Mitochondrial	7	1	6	6	6	6	6	6	6	28.5851	29.7024	30.705	30.6079	30.1982	29.8153	25.5139	24.4266	25.0455	24.9229	24.3345	25.1783	25.7852	26.1614	26.1832	26.1046	25.5121	24.2147	26.8636	27.8294	28.2622	28.316	28.0997	27.3662	26.3077	25.6694	26.8956	26.3371	25.7455	25.443	28.866	29.5616	31.4237
Q2TPA8;B1AX78	Hsdl2		Acetylation;Completeproteome;NADP;Oxidoreductase;Peroxisome;Proteomicsidentification;Referenceproteome	Hydroxysteroid dehydrogenase-like protein 2	Verified mitochondrial;Verified mitochondrial	Matrix	Mitochondrial	7	1	6	6	6	6	6	6	6	30.0299	30.3883	30.8444	30.2981	30.3987	30.212	33.7448	33.8197	33.8467	33.9752	33.8508	33.7614	33.4307	33.4174	33.3172	33.5257	33.3548	33.2473	32.6744	32.6324	32.9598	32.4707	32.7256	32.2685	32.4647	32.8208	33.1057	32.6454	32.2205	31.9531	30.2675	30.8327	32.3808
P20029	Hspa5	anatomical structure development;biological regulation;cell communication;cellular process;developmental process;macromolecule metabolic process;metabolic process;primary metabolic process;protein metabolic process;proteolysis;proteolysis involved in cellular protein catabolic process;regulation of protein modification process;response to biotic stimulus;response to chemical stimulus;response to …	Acetylation;ATP-binding;Completeproteome;Cytoplasm;Directproteinsequencing;Endoplasmicreticulum;Methylation;Nitration;Nucleotide-binding;Phosphoprotein;Referenceproteome;Signal	78 kDa glucose-regulated protein	Verified mitochondrial		Mitochondrial	7	1	6	6	6	6	6	6	6	34.0497	34.216	34.2263	33.696	33.9789	33.7482	29.8555	30.1784	29.8211	29.6469	29.323	29.6235	29.0588	28.7052	28.7872	27.9319	28.842	29.4233	32.3755	32.966	32.5384	32.1344	32.4428	32.2004	34.8653	34.726	35.2126	35.019	33.7694	34.9444	35.2254	34.9885	35.3139
P38647	Hspa9	cellular metabolic process;cellular process;establishment of localization;macromolecule metabolic process;metabolic process;nuclear transport;nucleocytoplasmic transport;primary metabolic process;protein folding;protein metabolic process;protein targeting;protein transport;transport	Acetylation;ATP-binding;Chaperone;Completeproteome;Directproteinsequencing;Mitochondrion;Nucleotide-binding;Nucleus;Referenceproteome;Transitpeptide	Stress-70 protein, mitochondrial	Verified mitochondrial	Matrix	Mitochondrial	7	1	6	6	6	6	6	6	6	35.9058	36.27	36.5036	36.2874	36.2229	35.9072	37.3362	37.2025	37.1199	37.2801	37.0102	36.9998	36.493	36.5654	36.8035	36.4921	36.4214	36.2636	37.4946	37.1345	37.4196	37.4901	37.1218	37.1458	36.9209	36.822	37.2108	36.8026	36.197	36.6253	34.9812	35.1257	36.8222
P63038	Hspd1	biological regulation;cell activation;cell proliferation;cellular metabolic process;cellular nitrogen compound metabolic process;cellular process;cytokine production;DNA metabolic process;DNA recombination;immune system process;macromolecule metabolic process;metabolic process;multicellular organismal process;nitrogen compound metabolic process;nucleobase-containing compound metabolic process;pri…	Acetylation;Alternativesplicing;ATP-binding;Chaperone;Completeproteome;Directproteinsequencing;Mitochondrion;Nucleotide-binding;Phosphoprotein;Referenceproteome;Transitpeptide	60 kDa heat shock protein, mitochondrial	Verified mitochondrial	Matrix	Mitochondrial	7	1	6	6	6	6	6	6	6	36.7988	37.1036	37.2777	37.2345	37.0079	36.8822	37.39	37.2425	37.1621	37.3234	37.1791	37.1177	36.8401	36.904	37.0667	36.7497	36.6616	36.6176	38.1672	37.586	38.0227	38.1572	37.7369	37.8186	37.6394	37.4806	37.9092	37.6516	37.2	37.4677	36.12	36.3008	37.6868
Q64433;Q9JI95	Hspe1;Cpn10-rs1	cell differentiation;cellular metabolic process;cellular process;developmental process;macromolecule metabolic process;metabolic process;primary metabolic process;protein folding;protein metabolic process	Acetylation;Chaperone;Completeproteome;Directproteinsequencing;Mitochondrion;Phosphoprotein;Referenceproteome;Stressresponse	10 kDa heat shock protein, mitochondrial	Verified mitochondrial;NA	Matrix	Mitochondrial	7	1	6	6	6	6	6	6	6	35.0266	35.4184	35.5825	35.2927	35.4428	35.1714	35.619	35.5521	35.4957	35.3049	35.1976	35.3337	34.8685	34.7563	35.0887	34.0379	34.5728	34.2311	36.2687	35.863	35.9871	36.1285	35.6136	35.8829	35.9603	35.8782	36.194	35.5119	35.3136	35.6669	34.2381	34.7385	36.1618
Q3U816;Q9Z2G9	Htatip2	anatomical structure formation involved in morphogenesis;biological regulation;cell death;cell differentiation;cellular metabolic process;cellular process;death;developmental process;establishment of localization;macromolecule metabolic process;macromolecule modification;metabolic process;nuclear transport;nucleocytoplasmic transport;phosphorus metabolic process;primary metabolic process;protein …	3D-structure;Acetylation;Alternativesplicing;Angiogenesis;Apoptosis;Completeproteome;Cytoplasm;Developmentalprotein;Differentiation;NADP;Nucleus;Oxidoreductase;Referenceproteome;Tumorsuppressor	Oxidoreductase HTATIP2	Unclassified;Unclassified	Membrane	Mitochondrial	7	1	5	6	6	6	6	6	5	24.1528	23.8147	25.679	25.1979	24.2185		28.2891	27.6527	27.3544	28.1449	27.1353	27.5046	27.403	27.3206	27.5285	27.3486	26.5892	26.7987	29.0389	28.3777	28.2538	28.5708	28.2221	28.2273	28.8605	29.8134	30.7299	29.3697	29.4561	28.8797	28.5178	28.245	28.7139
Q9JIY5;D3YX27;D3YX28;F6TCV0	Htra2	anatomical structure development;behavior;biological regulation;catabolic process;cell communication;cell development;cellular component organization;cellular lipid metabolic process;cellular metabolic process;cellular process;developmental process;lipid metabolic process;macromolecule metabolic process;metabolic process;mitochondrion organization;multicellular organismal process;organelle organi…	Apoptosis;Completeproteome;Hydrolase;Membrane;Mitochondrion;Protease;Proteomicsidentification;Referenceproteome;Serineprotease;Transitpeptide;Transmembrane;Transmembranehelix;Zymogen	Serine protease HTRA2, mitochondrial	Verified mitochondrial;Verified mitochondrial;Verified mitochondrial;Verified mitochondrial	MIM	Mitochondrial	7	1	6	6	6	6	6	6	6	28.8675	29.6777	29.9568	30.0706	29.9133	28.8345	28.2271	27.427	27.4543	29.2989	28.3284	28.1266	28.2958	28.2877	28.7601	28.5189	27.9319	27.9245	29.3044	29.6708	29.4353	29.8634	29.5535	29.4566	28.9334	28.9205	29.0799	28.9001	28.391	28.5005	30.2422	30.2273	31.6304
Q8BIJ6;E9PWN2	Iars2	amine metabolic process;biosynthetic process;cellular amino acid metabolic process;cellular component organization;cellular ketone metabolic process;cellular metabolic process;cellular nitrogen compound metabolic process;cellular process;macromolecule metabolic process;metabolic process;mitochondrial translation;mitochondrion organization;nitrogen compound metabolic process;nucleobase-containing …	Acetylation;Aminoacyl-tRNAsynthetase;ATP-binding;Completeproteome;Ligase;Mitochondrion;Nucleotide-binding;Proteinbiosynthesis;Proteomicsidentification;Referenceproteome;Transitpeptide	Isoleucine--tRNA ligase, mitochondrial	Verified mitochondrial;Verified mitochondrial	Matrix	Mitochondrial	7	1	6	6	6	6	6	6	6	32.223	32.7555	33.1499	32.8908	32.8439	32.5659	32.9614	33.0567	33.0059	33.1325	32.9635	33.0251	32.5312	32.6155	32.8759	32.7917	32.6458	32.5924	33.4105	33.3797	33.6921	33.7452	33.4302	33.1987	32.2391	31.9463	32.4228	32.3885	31.7237	31.8734	31.0456	31.6101	33.2418
Q8CAK1	Iba57	biosynthetic process;cellular metabolic process;cellular nitrogen compound metabolic process;cellular process;cofactor metabolic process;heterocycle metabolic process;metabolic process;nitrogen compound metabolic process;pigment metabolic process	Acetylation;Completeproteome;Hemebiosynthesis;Mitochondrion;Referenceproteome;Transferase;Transitpeptide	Putative transferase CAF17 homolog, mitochondrial	Verified mitochondrial	Matrix	Mitochondrial	7	1	6	6	6	6	6	6	6	29.1014	28.7415	29.8316	29.7666	29.4301	29.0676	29.0818	29.17	29.5142	29.351	29.1655	29.558	30.0728	30.0814	29.947	30.1115	29.3167	29.7594	30.2584	30.3484	30.3365	30.1509	30.2101	29.7912	29.4371	29.1373	29.6184	29.4129	28.2297	28.5708	28.8641	29.1336	30.737
Q8R035;Q8R035-2;A2A6T4	Ict1	cellular component disassembly;cellular component organization;cellular process	3D-structure;Alternativesplicing;Completeproteome;Hydrolase;Mitochondrion;Proteinbiosynthesis;Proteomicsidentification;Referenceproteome;Transitpeptide	Peptidyl-tRNA hydrolase ICT1, mitochondrial	Verified mitochondrial;NA;Verified mitochondrial	Matrix	Mitochondrial	7	1	6	6	6	6	6	6	6	27.7499	28.0285	28.5689	28.4235	27.9034	27.5936	29.3886	29.3853	29.2093	29.0119	28.8672	28.6726	28.5124	28.0192	29.0097	28.8387	26.6258	26.8377	29.9977	29.591	29.7646	29.9321	28.973	28.7286	29.2253	28.8143	28.9058	28.7619	27.9631	28.6841	27.7313	27.9404	29.4882
F6RPJ9;Q9JHR7	Ide	biological regulation;catabolic process;cellular component assembly;cellular component organization;cellular homeostasis;cellular metabolic process;cellular process;homeostatic process;macromolecular complex assembly;macromolecule metabolic process;metabolic process;multicellular organismal process;peptide metabolic process;primary metabolic process;protein complex assembly;protein metabolic proc…	Allostericenzyme;ATP-binding;Cellmembrane;Completeproteome;Cytoplasm;Hydrolase;Membrane;Metal-binding;Metalloprotease;Nucleotide-binding;Protease;Proteomicsidentification;Referenceproteome;Secreted;Zinc	Insulin-degrading enzyme	Verified mitochondrial;NA	Matrix	Mitochondrial	7	1	6	6	4	6	6	6	5	27.5961	28.1403	27.7331	27.7459	27.8303	27.6774	28.4645	27.8397	27.7889	28.5863	28.044	28.2961	22.8574	22.9097	23.1017	23.8203			29.4796	28.7687	29.0327	29.4771	28.8261	29.0103	29.4466	29.3282	29.9188	29.585	28.8955	29.364	29.2867	29.2061	29.9574
P54071	Idh2	carbohydrate metabolic process;catabolic process;cellular aldehyde metabolic process;cellular ketone metabolic process;cellular metabolic process;cellular process;cofactor metabolic process;metabolic process;organic acid metabolic process;primary metabolic process;small molecule metabolic process	Acetylation;Completeproteome;Directproteinsequencing;Glyoxylatebypass;Magnesium;Manganese;Metal-binding;Mitochondrion;NADP;Oxidoreductase;Referenceproteome;Stressresponse;Transitpeptide;Tricarboxylicacidcycle	Isocitrate dehydrogenase [NADP], mitochondrial	Verified mitochondrial	Matrix	Mitochondrial	7	1	6	6	6	6	6	6	6	33.1144	33.4156	33.7397	33.6117	33.4457	33.1516	35.0239	34.9795	34.9009	35.0678	34.6192	34.4936	37.7413	37.8375	37.9237	37.9347	37.7841	37.6182	36.6383	36.5071	36.648	36.9196	36.5344	36.4592	34.0942	34.5373	34.7822	34.0191	34.4492	33.7893	33.0676	33.6139	34.9965
A0A1L1STE6;Q9D6R2;Q9D6R2-2	Idh3a	catabolic process;cellular metabolic process;cellular process;cofactor metabolic process;metabolic process	Acetylation;Alternativesplicing;Completeproteome;Directproteinsequencing;Magnesium;Manganese;Metal-binding;Mitochondrion;NAD;Oxidoreductase;Referenceproteome;Transitpeptide;Tricarboxylicacidcycle	Isocitrate dehydrogenase [NAD] subunit alpha, mitochondrial	Verified mitochondrial;Verified mitochondrial;NA	Matrix	Mitochondrial	7	1	6	6	6	6	6	6	6	36.5291	36.8131	36.7369	36.8015	36.6415	36.3573	37.5219	37.4849	37.4749	37.5478	37.3332	37.3808	36.3151	36.6914	36.7643	36.5355	36.6694	36.2854	36.0143	35.7349	35.9623	35.7052	35.8247	35.4536	33.8458	33.4119	33.8376	32.9464	32.7043	32.6032	33.2829	33.517	35.1095
Q91VA7	Idh3b	catabolic process;cellular ketone metabolic process;cellular metabolic process;cellular nitrogen compound metabolic process;cellular process;cofactor metabolic process;heterocycle metabolic process;metabolic process;nitrogen compound metabolic process;nucleobase-containing compound metabolic process;nucleobase-containing small molecule metabolic process;nucleotide metabolic process;organic acid m…	Completeproteome;Magnesium;Manganese;Metal-binding;Mitochondrion;NAD;Oxidoreductase;Proteomicsidentification;Referenceproteome;Transitpeptide;Tricarboxylicacidcycle	Isocitrate dehydrogenase [NAD] subunit, mitochondrial	Verified mitochondrial	Matrix	Mitochondrial	7	1	6	6	6	6	6	6	6	35.4829	35.8412	36.1539	35.8548	35.778	35.4712	36.841	36.654	36.7046	36.7893	36.5986	36.5191	35.3304	35.467	35.6619	35.3096	35.4211	35.0721	34.5929	34.7707	35.0211	34.8464	34.9209	34.3599	33.0079	32.5808	32.9846	32.0466	31.697	32.0157	32.6769	33.0456	34.5678
P70404	Idh3g	catabolic process;cellular ketone metabolic process;cellular metabolic process;cellular process;cofactor metabolic process;metabolic process;organic acid metabolic process;small molecule metabolic process	Acetylation;ATP-binding;Completeproteome;Directproteinsequencing;Magnesium;Manganese;Metal-binding;Mitochondrion;NAD;Nucleotide-binding;Oxidoreductase;Referenceproteome;Transitpeptide;Tricarboxylicacidcycle	Isocitrate dehydrogenase [NAD] subunit gamma 1, mitochondrial	Verified mitochondrial	Matrix	Mitochondrial	7	1	6	6	6	6	6	6	6	33.4204	33.8087	34.3314	34.001	33.5776	33.3403	35.2779	35.478	35.4075	35.1741	35.0966	35.12	34.2452	34.2732	34.1948	33.8676	33.9591	33.6762	33.1011	33.0199	33.4612	33.3231	33.2302	32.3905	31.2831	30.529	30.7984	30.606	29.8378	30.2012	30.3409	30.86	32.5774
G3XA48	Idi1	biosynthetic process;cellular lipid metabolic process;cellular metabolic process;cellular process;lipid metabolic process;metabolic process;primary metabolic process	Completeproteome;Isomerase;Proteomicsidentification;Referenceproteome		Unclassified	Matrix	Mitochondrial	7	1	6	6	5	6	6	6	5	27.9636	28.1551	28.1371	28.0352	28.076	27.8244	27.6374	27.5778	27.9063	27.6052	27.9102	27.7519	23.4947	23.4207	23.8036	23.075	22.6912		29.79	28.385	28.8831	30.0751	28.1657	29.2695	28.8176	28.1186	27.7244	27.0387	27.6596	26.1025	27.9825	27.8099	28.6681
Q8VC49	Ifi27l2b		Completeproteome;Membrane;Referenceproteome;Signal;Transmembrane;Transmembranehelix	Interferon alpha-inducible protein 27-like protein 2B	Verified mitochondrial		Mitochondrial	1	0.5	0	0	0	0	3	0	0																									24.721	24.1487			24.718
Q9CQU8	Immp1l	cellular metabolic process;cellular process;macromolecule metabolic process;metabolic process;primary metabolic process;protein maturation;protein metabolic process	Completeproteome;Hydrolase;Membrane;Mitochondrion;Mitochondrioninnermembrane;Protease;Referenceproteome	Mitochondrial inner membrane protease subunit 1	Verified mitochondrial	MIM	Mitochondrial	5	1	0	6	2	4	5	0	5							26.4524	26.4665	26.0556	26.6943	22.9343	24.8201	23.2039	23.7218					21.5787	20.8237	21.8238	21.7592			25.8442	25.5788	23.5414	25.7612	23.6922
Q8BPT6	Immp2l	anatomical structure development;blood circulation;cellular component assembly;cellular component organization;cellular macromolecular complex assembly;cellular metabolic process;cellular process;circulatory system process;developmental process;generation of precursor metabolites and energy;localization;macromolecular complex assembly;macromolecule metabolic process;metabolic process;multicellula…	Completeproteome;Hydrolase;Membrane;Mitochondrion;Mitochondrioninnermembrane;Protease;Referenceproteome;Transmembrane;Transmembranehelix	Mitochondrial inner membrane protease subunit 2	Verified mitochondrial	MIM	Mitochondrial	6	1	2	6	6	6	6	0	6			23.2221	23.5989			26.5383	26.2193	25.8114	26.5142	26.2608	25.5297	22.7098	25.448	23.1	24.1707	24.1795	26.434	23.0392	24.1462	24.2232	24.9272	24.2528	24.3696	26.4494	23.5636	25.1962	25.7201	25.679	25.1641
Q8CAQ8;Q8CAQ8-5	Immt	biological regulation;cellular homeostasis;cellular ion homeostasis;cellular process;homeostatic process;response to abiotic stimulus;response to stimulus;response to stress	Acetylation;Alternativesplicing;Coiledcoil;Completeproteome;Directproteinsequencing;Membrane;Mitochondrion;Mitochondrioninnermembrane;Phosphoprotein;Referenceproteome;Transitpeptide;Transmembrane;Transmembranehelix	MICOS complex subunit Mic60	Verified mitochondrial;NA	MIM	Mitochondrial	7	1	6	6	5	6	6	6	3	28.5623	27.8847	28.0434	28.5877	29.3657	29.7698	28.4507	28.332	27.846	29.0041	30.1995	30.1001	23.5234	23.2628	23.8264	23.9892		25.3113	28.7242	28.6995	29.0319	29.3313	30.6562	30.4367	26.8662	27.0939	27.7412	27.5901	28.0092	28.2943	26.889	26.6755	28.0525
E9Q800;E9QAY6	Immt	biological regulation;cellular homeostasis;cellular ion homeostasis;cellular process;homeostatic process	Completeproteome;Membrane;Mitochondrion;Mitochondrioninnermembrane;Proteomicsidentification;Referenceproteome;Transmembrane;Transmembranehelix		Verified mitochondrial;Verified mitochondrial	MIM	Mitochondrial	7	1	6	6	6	5	4	4	6	27.6928	27.8919	27.9444	27.8662	27.3639	27.7712	28.5045	28.0061	28.3678	29.0422	28.745	28.2532	31.4334	31.1814	31.5496	31.3465	31.6608	31.3866		23.941	23.8964	24.3779	24.5432	24.0981		23.0119	23.5104	23.7781		22.7374	24.6611	24.8515	26.9187
E9PVS5	Immt	biological regulation;cellular homeostasis;cellular ion homeostasis;cellular process;homeostatic process	Completeproteome;Membrane;Mitochondrion;Mitochondrioninnermembrane;Proteomicsidentification;Referenceproteome;Transmembrane;Transmembranehelix		Verified mitochondrial		Mitochondrial	5	1	6	6	0	6	6	4	0	27.2468	27.784	27.4895	27.9728	27.3911	27.5663	28.0047	28.3841	28.1877	28.1093	28.1246	27.598							28.7951	28.6018	28.9334	28.5833	28.1471	28.2894	27.3766	26.8255	27.5065	27.2992	26.4836	26.9395	26.2335	26.633	27.6555
Q60766-2;Q60766	Irgm1	autophagy;catabolic process;cellular metabolic process;cellular process;immune system process;metabolic process;response to stimulus;response to stress	Alternativesplicing;Autophagy;Cellmembrane;Cellprojection;Completeproteome;Cytoplasmicvesicle;Endosome;Golgiapparatus;GTP-binding;Hydrolase;Immunity;Innateimmunity;Lysosome;Membrane;Nucleotide-binding;Phosphoprotein;Referenceproteome	Immunity-related GTPase family M protein 1	NA;Verified mitochondrial		Mitochondrial	7	1	6	6	6	6	6	6	6	26.9206	27.0863	27.126	26.7964	26.8338	26.7964	25.3425	24.97	25.8356	26.4162	24.2238	25.0132	26.221	26.0492	26.8395	26.2236	26.2517	26.1373	29.536	29.5865	29.9366	29.8211	29.7816	29.4325	30.2722	30.0632	30.9287	30.0329	29.8989	29.9662	28.7374	29.3829	31.0705
Q9D924;I3ITR1	Isca1;AK157302	biosynthetic process;cellular metabolic process;cellular process;cofactor metabolic process;metabolic process	Completeproteome;Iron;Iron-sulfur;Metal-binding;Mitochondrion;Referenceproteome;Transitpeptide	Iron-sulfur cluster assembly 1 homolog, mitochondrial	Verified mitochondrial;NA	Matrix	Mitochondrial	7	1	6	6	6	6	6	6	6	29.5803	29.9473	30.4586	30.4189	30.16	30.0016	29.3287	29.5299	29.4246	29.4907	29.3849	28.9435	29.0416	29.2282	29.5632	28.9918	28.9708	28.9743	28.7263	28.6336	28.3266	28.1232	28.603	28.3982	25.7848	25.4218	26.6436	26.2397	25.3939	26.0039	27.5424	27.1471	29.4415
A0A1Y7VK19;Q9DCB8	Isca2	biosynthetic process;cellular metabolic process;cellular process;cofactor metabolic process;metabolic process	Completeproteome;Iron;Iron-sulfur;Metal-binding;Mitochondrion;Referenceproteome;Transitpeptide	Iron-sulfur cluster assembly 2 homolog, mitochondrial	Verified mitochondrial;Verified mitochondrial	Matrix	Mitochondrial	7	1	6	6	6	6	6	6	6	29.994	30.5696	30.5686	30.6735	30.0633	29.8615	29.8419	30.1799	29.6012	29.6678	29.5836	29.5628	30.1381	30.3984	30.2646	30.5671	30.2963	29.9769	29.7883	30.0213	30.1893	29.6462	30.0285	29.35	28.8664	28.4176	29.3025	28.1409	28.0239	28.6209	28.6715	29.1773	30.8823
Q9D7P6;D3Z7W0	Iscu	biological regulation;cellular homeostasis;cellular ion homeostasis;cellular process;homeostatic process	3D-structure;Completeproteome;Iron;Metal-binding;Mitochondrion;Proteomicsidentification;Referenceproteome;Transitpeptide	Iron-sulfur cluster assembly enzyme ISCU, mitochondrial	Verified mitochondrial;Verified mitochondrial	Matrix	Mitochondrial	7	1	6	6	6	6	6	6	6	30.2878	30.6513	30.8642	30.6783	30.1761	30.0918	29.809	30.0267	29.7096	29.7142	30.1253	29.0283	29.5747	29.4194	29.6107	29.3831	29.1204	28.7346	31.5992	31.1663	31.6259	31.7415	31.2251	31.1869	30.7097	30.0938	30.6673	30.5049	29.641	29.9378	29.0651	29.1773	30.917
P85094	Isoc2a	biological regulation;regulation of protein stability	Acetylation;Completeproteome;Cytoplasm;Mitochondrion;Nucleus;Referenceproteome;Transitpeptide	Isochorismatase domain-containing protein 2A, mitochondrial		Matrix	Mitochondrial	7	1	6	6	6	6	6	6	6	31.6518	32.0261	32.336	32.5919	32.1239	31.7449	33.2245	33.6749	33.8777	33.024	33.0785	32.909	31.9667	32.223	31.9597	31.5779	31.7736	31.2519	34.1996	34.3831	34.6621	34.8982	34.4634	34.2642	33.8165	33.6061	33.6993	34.007	33.6328	33.9028	31.3979	32.0576	33.5823
Q9JHI5	Ivd	amine metabolic process;catabolic process;cellular amino acid metabolic process;cellular ketone metabolic process;cellular metabolic process;cellular nitrogen compound metabolic process;cellular process;metabolic process;nitrogen compound metabolic process;organic acid metabolic process;primary metabolic process;small molecule metabolic process	Acetylation;Completeproteome;Directproteinsequencing;FAD;Flavoprotein;Mitochondrion;Oxidoreductase;Referenceproteome;Transitpeptide	Isovaleryl-CoA dehydrogenase, mitochondrial	Verified mitochondrial	Matrix	Mitochondrial	7	1	6	6	6	6	6	6	6	32.2553	32.7383	33.2459	33.0406	32.7345	32.525	34.171	34.7384	34.6653	34.1545	34.2281	34.068	34.9244	34.9762	35.1524	34.9044	35.0371	34.6877	36.0748	35.783	36.0833	36.4866	35.8902	35.8462	34.9064	34.9189	35.2783	35.0228	34.3715	34.71	32.4759	33.1115	34.6251
Q99MN1	Kars	amine metabolic process;cellular amino acid metabolic process;cellular ketone metabolic process;cellular metabolic process;cellular nitrogen compound metabolic process;cellular process;macromolecule metabolic process;metabolic process;nitrogen compound metabolic process;nucleobase-containing compound metabolic process;organic acid metabolic process;primary metabolic process;RNA metabolic process;…	Acetylation;Aminoacyl-tRNAsynthetase;ATP-binding;Completeproteome;Cytoplasm;Ligase;Metal-binding;Nucleotide-binding;Proteinbiosynthesis;Referenceproteome	Lysine--tRNA ligase	Verified mitochondrial	Matrix	Mitochondrial	7	1	6	6	6	6	6	6	6	28.4544	28.3413	29.1406	28.5539	28.7213	28.4528	27.8656	28.3239	28.4642	28.3646	28.2579	27.4554	28.5565	27.6782	28.0225	27.4149	27.418	26.9574	27.4643	28.0632	27.9591	27.4386	28.0123	27.3307	26.5153	26.3622	27.0645	26.8071	26.0885	25.8909	31.0559	30.6634	30.9914
D3Z0U5;D6RGM7;D3Z4J2;A0A0G2JFY0;A0A0A0MQ80;Q9D3R6-3;Q9D3R6;Q3UMC0	Katnal2;Spata5	cell differentiation;cellular component organization;cellular process;cytoskeleton organization;developmental process;metabolic process;multicellular organismal development;multicellular organismal process;organelle organization	Alternativesplicing;ATP-binding;Completeproteome;Cytoplasm;Cytoskeleton;Developmentalprotein;Differentiation;Hydrolase;Microtubule;Mitochondrion;Nucleotide-binding;Phosphoprotein;Proteomicsidentification;Referenceproteome;Repeat;Spermatogenesis	Katanin p60 ATPase-containing subunit A-like 2;Spermatogenesis-associated protein 5	Unclassified;Unclassified;Unclassified;Verified mitochondrial;Verified mitochondrial;NA;Unclassified;Verified mitochondrial		Mitochondrial	6	1	6	0	6	6	6	6	1	27.673	27.9397	28.0092	27.8699	28.197	27.9359							22.9595	23.5221	25.1261	23.9421	26.5502	23.9767	24.722	25.1433	24.6911	24.1395	25.1495	24.6385	24.8168	24.4946	25.0481	24.9903	24.1285	24.7692	29.124	28.862	28.3446
Q08460-5;Q08460;J3QN27;A0A286YD35;E3VRY9;Q08460-3;E3VRY6;E9Q9P4;A0A087WQ41;E3VRZ4;A0A286YCW3;A0A286YE30;J3QMT8;A0A286YCP1;A0A286YCZ9;A0A286YDC1;A0A286YD59;A0A087WRS4;A0A286YDR7;A0A087WQN5;Q08460-4;F6XW53;A0A286YCQ2;Q08460-2;F6WSZ3;A0A286YCI9;F6ZSN2;A0A286YDM6;A0A286YCF5;F6V0P5;J3QP84;F7BHL0;A0A286YDU9	Kcnma1	behavior;biological regulation;cell communication;cell differentiation;cell maturation;cell-cell signaling;cellular component assembly;cellular component organization;cellular homeostasis;cellular ion homeostasis;cellular process;circulatory system process;developmental maturation;developmental process;establishment of localization;excretion;homeostatic process;ion transport;macromolecular comple…	Alternativesplicing;Calcium;Cellmembrane;Completeproteome;Ionchannel;Iontransport;Lipoprotein;Magnesium;Membrane;Metal-binding;Palmitate;Phosphoprotein;Potassium;Potassiumchannel;Potassiumtransport;Proteomicsidentification;Referenceproteome;Transmembrane;Transmembranehelix;Transport;Voltage-gatedchannel	Calcium-activated potassium channel subunit alpha-1	NA;NA;Verified mitochondrial;Verified mitochondrial;Verified mitochondrial;NA;Verified mitochondrial;Verified mitochondrial;Verified mitochondrial;Verified mitochondrial;Verified mitochondrial;Verified mitochondrial;Verified mitochondrial;Verified mitochondrial;Verified mitochondrial;Verified mitochondrial;Verified mitochondrial;Verified mitochondrial;Verified mitochondrial;Verified mitochondrial…		Mitochondrial	2	1	6	0	0	0	0	5	0	27.7945	27.5805	26.9007	26.5828	27.0728	26.432																										24.4664	23.663
Q8JZY4;V9GXP4;V9GXF2	Kiaa0391;1110008L16Rik	cellular metabolic process;cellular nitrogen compound metabolic process;cellular process;macromolecule metabolic process;metabolic process;nitrogen compound metabolic process;nucleobase-containing compound metabolic process;primary metabolic process;RNA metabolic process;RNA processing;tRNA metabolic process;tRNA processing	Completeproteome;Mitochondrion;Proteomicsidentification;Referenceproteome;Transitpeptide;tRNAprocessing	Mitochondrial ribonuclease P protein 3	Verified mitochondrial;Verified mitochondrial;Verified mitochondrial	Matrix	Mitochondrial	7	1	3	6	3	6	6	5	6	23.9433		23.4491	23.3736			24.5821	25.8121	25.4267	25.2757	24.8934	24.7887	22.7783	22.7214	23.6065				28.0385	27.9924	28.3215	28.0987	27.7415	26.876	27.0029	27.1621	27.9633	26.969	25.7318	26.2132	24.5914	25.9593	27.8788
A0A5F8MPF0;Q60575-2;Q60575;A2AH75;Q60575-3	Kif1b	cell communication;cell-cell signaling;cellular component movement;cellular process;cytoskeleton-dependent intracellular transport;developmental process;embryo development;establishment of localization;metabolic process;signaling;transport;vesicle-mediated transport	Acetylation;Alternativesplicing;ATP-binding;Coiledcoil;Completeproteome;Cytoplasm;Cytoplasmicvesicle;Cytoskeleton;Microtubule;Mitochondrion;Motorprotein;Nucleotide-binding;Phosphoprotein;Proteomicsidentification;Referenceproteome	Kinesin-like protein;Kinesin-like protein KIF1B	Verified mitochondrial;NA;Verified mitochondrial;Verified mitochondrial;NA		Mitochondrial	2	0.666667	0	0	0	3	4	0	0																			26.0348	25.5162	26.0051					24.1841	25.6808	26.0583	25.0419
Q91WN4;Q91WN4-2	Kmo	amine metabolic process;biosynthetic process;catabolic process;cellular amino acid metabolic process;cellular aromatic compound metabolic process;cellular ketone metabolic process;cellular metabolic process;cellular nitrogen compound metabolic process;cellular process;cofactor metabolic process;heterocycle metabolic process;metabolic process;nitrogen compound metabolic process;nucleobase-containi…	Alternativesplicing;Completeproteome;FAD;Flavoprotein;Membrane;Mitochondrion;Mitochondrionoutermembrane;Monooxygenase;NADP;Oxidoreductase;Pyridinenucleotidebiosynthesis;Referenceproteome;Transmembrane;Transmembranehelix	Kynurenine 3-monooxygenase	Verified mitochondrial;NA	MOM	Mitochondrial	3	1	0	0	0	6	6	5	0																			32.1333	32.0405	32.1883	32.6582	32.1961	31.7552	34.0371	33.3832	33.5798	33.5396	32.7554	33.3086	27.0974	28.3032	29.6911
Q91YP0	L2hgdh	cellular metabolic process;cellular process;macromolecule metabolic process;metabolic process;primary metabolic process;protein metabolic process	Acetylation;Completeproteome;FAD;Flavoprotein;Mitochondrion;Oxidoreductase;Referenceproteome;Transitpeptide	L-2-hydroxyglutarate dehydrogenase, mitochondrial	Verified mitochondrial	MIM	Mitochondrial	7	1	6	6	6	6	6	5	6	30.0235	30.124	30.939	31.0014	30.5455	30.0724	29.4721	29.3885	29.4082	29.298	29.0836	29.0819	30.0615	30.4753	30.7825	30.479	30.2915	30.1157	31.9489	31.7928	32.0132	32.2357	31.9111	31.5545	31.3456	30.9962	31.3708	31.2981	30.6533	30.8052	26.1199	26.8157	28.9316
Q3V384;F6VT60;E9Q4K2	Lace1		ATP-binding;Completeproteome;Nucleotide-binding;Proteomicsidentification;Referenceproteome	Lactation elevated protein 1	Verified mitochondrial;Verified mitochondrial;Verified mitochondrial	MIM	Mitochondrial	7	1	6	6	6	6	6	6	6	28.5738	28.8812	29.5107	29.5268	29.0778	28.9852	31.9721	32.4045	32.407	32.1633	32.0761	31.9548	31.2474	31.3473	31.4998	31.218	31.3673	30.6495	30.4431	30.2965	31.0092	31.0846	30.7884	30.1213	28.8729	28.1703	28.7564	28.3499	26.7029	28.1294	27.3194	27.7765	29.3582
Q9EP89;A0A1L1SVF9	Lactb		Acetylation;Completeproteome;Hydrolase;Mitochondrion;Referenceproteome;Transitpeptide	Serine beta-lactamase-like protein LACTB, mitochondrial	Verified mitochondrial;Verified mitochondrial	IMS	Mitochondrial	7	1	6	6	6	6	6	6	6	30.242	30.9675	31.4245	31.6321	31.0628	30.6879	28.236	28.2107	28.038	28.4465	27.734	29.5671	28.2611	28.2206	28.9423	28.8517	28.1726	28.3603	32.646	32.6728	32.8502	33.2504	32.7169	32.4459	32.5386	32.0685	32.2475	32.7378	31.6339	32.3879	30.7812	31.1699	32.6859
Q99KR3	Lactb2		Acetylation;Completeproteome;Hydrolase;Metal-binding;Referenceproteome;Zinc	Beta-lactamase-like protein 2	Verified mitochondrial	Matrix	Mitochondrial	6	1	4	6	0	6	6	6	6	25.3097		24.8464		25.2502	24.5972	28.7944	28.4334	29.2565	29.0099	29.336	29.0915							34.3835	33.9597	34.3509	34.753	34.1677	34.4875	31.4755	31.465	32.5085	32.0238	31.1868	31.798	26.4129	26.4134	28.2233
Q9CPY7	Lap3		Acetylation;Alternativeinitiation;Aminopeptidase;Completeproteome;Cytoplasm;Directproteinsequencing;Hydrolase;Magnesium;Manganese;Metal-binding;Phosphoprotein;Protease;Referenceproteome;Zinc	Cytosol aminopeptidase	Associated	Matrix	Mitochondrial	7	1	6	6	6	6	6	6	6	31.8633	32.6736	32.7645	32.4864	32.6001	32.5437	32.606	32.7996	32.6832	32.4914	32.5732	32.5152	31.3799	31.5097	31.7321	31.6566	31.4128	31.3874	34.0793	33.5889	33.8015	34.1792	33.7984	34.0512	33.3772	33.2152	33.545	33.2998	32.9694	33.3074	32.6417	32.8173	33.4789
Q8VDC0	Lars2	amine metabolic process;cellular amino acid metabolic process;cellular ketone metabolic process;cellular metabolic process;cellular nitrogen compound metabolic process;cellular process;macromolecule metabolic process;metabolic process;nitrogen compound metabolic process;nucleobase-containing compound metabolic process;organic acid metabolic process;primary metabolic process;RNA metabolic process;…	Acetylation;Aminoacyl-tRNAsynthetase;ATP-binding;Completeproteome;Ligase;Mitochondrion;Nucleotide-binding;Proteinbiosynthesis;Referenceproteome;Transitpeptide	Probable leucine--tRNA ligase, mitochondrial	Verified mitochondrial	Matrix	Mitochondrial	7	1	6	6	6	6	6	6	6	29.1674	29.8653	30.2681	29.9477	29.6088	29.6795	30.2388	30.2981	30.2174	30.3186	29.9178	30.0077	29.9983	30.0598	30.3884	30.1146	29.9535	29.7256	31.5902	31.326	31.5705	31.7095	31.2573	31.297	29.2319	29.1238	29.2079	28.9662	28.4939	28.76	28.0604	28.6377	30.4777
A0A6I8MX27;P16125;D3Z7F0	Ldhb	biosynthetic process;carbohydrate metabolic process;cellular ketone metabolic process;cellular metabolic process;cellular nitrogen compound metabolic process;cellular process;cofactor metabolic process;heterocycle metabolic process;metabolic process;nitrogen compound metabolic process;nucleobase-containing compound metabolic process;nucleobase-containing small molecule metabolic process;nucleotid…	Acetylation;Completeproteome;Cytoplasm;Directproteinsequencing;NAD;Oxidoreductase;Phosphoprotein;Proteomicsidentification;Referenceproteome	L-lactate dehydrogenase;L-lactate dehydrogenase B chain	Probable contaminant;Probable contaminant;Probable contaminant	unknown	Mitochondrial	4	1	6	6	6	6	0	0	0	33.9799	34.1876	33.9543	33.5576	33.8373	34.0009	26.1307	25.64	26.3217	25.4062	25.975	24.918	25.6587	25.0079	24.8313	24.2931	25.4089	25.1687	30.2706	30.6964	30.8312	30.2157	30.4938	30.1986
Q7TNG8	Ldhd	biosynthetic process;cellular metabolic process;cellular nitrogen compound metabolic process;cellular process;heterocycle metabolic process;metabolic process;nitrogen compound metabolic process;nucleobase-containing compound metabolic process;nucleobase-containing small molecule metabolic process;nucleotide metabolic process;primary metabolic process;small molecule metabolic process	Acetylation;Completeproteome;FAD;Flavoprotein;Mitochondrion;Oxidoreductase;Referenceproteome;Transitpeptide	Probable D-lactate dehydrogenase, mitochondrial	Verified mitochondrial	MIM	Mitochondrial	7	1	6	6	6	6	6	6	6	25.2329	23.5511	25.6812	25.1423	26.0062	25.0014	30.5983	31.0228	30.8917	30.9846	30.3078	30.7746	28.0193	27.8851	27.8862	27.2113	27.6075	27.0465	37.0072	35.2801	35.7011	36.951	35.3187	36.8741	33.4542	31.961	32.6786	32.9722	31.9641	32.8125	29.3572	27.4812	30.369
Q9Z2I0	Letm1	cellular component organization;cellular membrane organization;cellular process;membrane organization;mitochondrion organization;organelle organization	Acetylation;Calcium;Coiledcoil;Completeproteome;Membrane;Metal-binding;Mitochondrion;Mitochondrioninnermembrane;Referenceproteome;Transitpeptide;Transmembrane;Transmembranehelix	LETM1 and EF-hand domain-containing protein 1, mitochondrial	Verified mitochondrial	MIM	Mitochondrial	7	1	6	6	6	6	6	6	6	33.8467	34.1883	34.5243	34.5902	34.2364	33.994	35.0154	34.8346	34.6207	34.7803	34.7061	34.7658	33.5266	33.4068	33.5826	33.1652	33.2398	33.1652	34.5772	34.0165	34.411	34.5226	34.1695	34.2656	33.5526	33.1338	33.4064	33.2875	32.5172	33.0049	31.3718	31.8492	33.9712
Q924L1;Q924L1-2;Q924L1-3	Letmd1		Alternativesplicing;Completeproteome;Membrane;Mitochondrion;Mitochondrionoutermembrane;Proto-oncogene;Referenceproteome;Transmembrane;Transmembranehelix	LETM1 domain-containing protein 1	Verified mitochondrial;NA;NA	Membrane	Mitochondrial	7	1	6	6	6	6	6	6	6	28.943	29.3122	29.8295	29.882	29.3568	29.3167	33.9238	33.839	33.9649	34.2183	34.1659	33.9968	23.9875	24.0127	25.2961	25.3127	24.116	22.9105	29.7063	29.3772	29.5012	29.9299	29.894	29.2006	29.6506	28.8397	29.3805	29.4904	28.5326	29.1469	27.658	28.4151	29.9746
Q99M04;A0A0M3HEP3	Lias	anatomical structure formation involved in morphogenesis;biosynthetic process;cellular ketone metabolic process;cellular lipid metabolic process;cellular metabolic process;cellular process;cofactor metabolic process;developmental process;heterocycle metabolic process;lipid metabolic process;macromolecule metabolic process;macromolecule modification;metabolic process;organic acid metabolic process…	4Fe-4S;Completeproteome;Iron;Iron-sulfur;Metal-binding;Mitochondrion;Referenceproteome;S-adenosyl-L-methionine;Transferase;Transitpeptide	Lipoyl synthase, mitochondrial	Verified mitochondrial;Verified mitochondrial	Matrix	Mitochondrial	7	1	6	6	6	6	6	5	6	27.219	27.6005	28.3292	28.4527	28.3847	27.8829	29.1875	29.1376	29.0868	29.0866	29.0439	28.6609	28.4289	28.36	28.7283	28.3499	28.0773	27.9343	29.4497	28.6398	28.9827	28.8872	28.5412	28.7161	28.4788	27.7527	28.2329	27.8184	27.6929	27.7446	26.4319	26.5729	28.4773
Q8VCM4;D3Z093	Lipt1	cellular metabolic process;cellular process;macromolecule metabolic process;macromolecule modification;metabolic process;primary metabolic process;protein metabolic process;protein modification process	Acyltransferase;Completeproteome;Mitochondrion;Proteomicsidentification;Referenceproteome;Transferase;Transitpeptide	Lipoyltransferase 1, mitochondrial	Verified mitochondrial;Verified mitochondrial	Matrix	Mitochondrial	6	1	0	6	6	6	6	5	6							29.4548	29.929	29.6067	29.9239	29.9939	30.041	26.8959	26.8761	27.0871	26.9346	26.6564	26.543	26.0069	26.4917	26.48	26.5267	26.6316	25.7364	26.4913	27.8594	27.2148	27.3622	26.5565	26.8044	24.0098	25.1263	27.2921
Q9D009;A0A140LJ31	Lipt2	biosynthetic process;cellular ketone metabolic process;cellular lipid metabolic process;cellular metabolic process;cellular process;cofactor metabolic process;heterocycle metabolic process;lipid metabolic process;macromolecule metabolic process;macromolecule modification;metabolic process;organic acid metabolic process;primary metabolic process;protein metabolic process;protein modification proce…	Acyltransferase;Completeproteome;Ligase;Mitochondrion;Referenceproteome;Transferase;Transitpeptide	Putative lipoyltransferase 2, mitochondrial	Verified mitochondrial;Verified mitochondrial	Matrix	Mitochondrial	6	1	6	4	3	3	3	0	6	22.9081	23.9145	24.211	25.2674	23.683	23.2123	25.7429			25.8651	25.8009	25.6149	21.7265	21.9607	22.1035				22.5947	22.2893	22.9305						23.2394		22.4118	23.2356
[truncated: 692 more rows]
[truncated: 23 more columns]
