# Supplementary material for: Mitochondrial phosphoproteomes are functionally specialized across tissues
Source: Life Sci Alliance. 2023 Nov 20;7(2):e202302147. doi: 10.26508/lsa.202302147 (PMC10662294; doi:10.26508/lsa.202302147)
Supplement: Supplementary file 8 [file LSA-2023-02147_SdataFS3.xlsx]

## Sheet: Legend
Figure S3
	Related to	Description
Table 1	Figure S3	-Input table for Gene Ontology biological process (GOBP) term enrichment. For GOBP enrichment in individual tissues only protein groups, that were identified at least once in the respective tissue were considered.
Table 2	Figure S3	-A Fisher exact test was used for GOBP term enrichment of mitochondrial and non-mitochondrial protein groups. Groups were searched against the complete group of identified protein groups for the respective tissue. A FDR control of 5% was applied and results were required to have an intersection size >10.

## Sheet: Table_1
									Identifications
Protein IDs	Gene names	GOBP slim name	Keywords	Protein name	IMPI	SubMitoLocalization (MitoCarta 3.0)	Mitochondrial annotation	GeneOntology biological process term	B	BAT	H	K	L	S	SKM
F8WH46;A2CF80;A2CF83;D3Z687;Q9DCT6-4;Q9DCT6-3;Q9DCT6-2;Q9DCT6	0610010K14Rik;Bap18	cellular component organization;cellular process;chromatin modification;chromatin organization;chromosome organization;organelle organization	Alternativesplicing;Chromatinregulator;Completeproteome;DNA-binding;Nucleus;Phosphoprotein;Proteomicsidentification;Referenceproteome	Chromatin complexes subunit BAP18	Dubious gene;Dubious gene;Dubious gene;Dubious gene;NA;NA;NA;Dubious gene		Not Mitochondrial	chromatin organization [GO:0006325]	0	0	0	0	0	0.666667	0
Q9DCS2;G5E8X1;E9Q5B2	0610011F06Rik		Acetylation;Completeproteome;Proteomicsidentification;Referenceproteome	UPF0585 protein C16orf13 homolog	Unclassified;Unclassified;Unclassified		Not Mitochondrial		1	0	0	1	1	0.666667	0
A2A8E2;Q8BHG2;Q8BHG2-3;B7ZC72;B7ZC71;Q8BHG2-2	0610037L13Rik		Alternativesplicing;Completeproteome;Proteomicsidentification;Referenceproteome	UPF0587 protein C1orf123 homolog	Unclassified;Unclassified;NA;Unclassified;Unclassified;NA		Not Mitochondrial		1	0	0	0	0.833333	1	0
E9PZY8;A2AIV2	1110037F02Rik;Kiaa1429	cellular metabolic process;cellular nitrogen compound metabolic process;cellular process;macromolecule metabolic process;macromolecule modification;metabolic process;mRNA metabolic process;mRNA processing;nitrogen compound metabolic process;nucleobase-containing compound metabolic process;one-carbon metabolic process;primary metabolic process;RNA metabolic process;RNA modification;RNA processing;…	Acetylation;Alternativesplicing;Completeproteome;mRNAprocessing;mRNAsplicing;Nucleus;Phosphoprotein;Proteomicsidentification;Referenceproteome	Protein virilizer homolog	Unclassified;Unclassified		Not Mitochondrial	mRNA alternative polyadenylation [GO:0110104]; multicellular organism development [GO:0007275]; RNA splicing [GO:0008380]; mRNA processing [GO:0006397]; mRNA methylation [GO:0080009]	0	0	0	0	0	0	0
A2AII6;Q8BHR8	1110051M20Rik		Alternativesplicing;Completeproteome;Phosphoprotein;Proteomicsidentification;Referenceproteome	UPF0705 protein C11orf49 homolog	Unclassified;Unclassified		Not Mitochondrial		0	0	0	0	0	0	0
Q8WUR0;J3QPY0;A0A0U1RNT4	1600014C10Rik		Completeproteome;Endoplasmicreticulum;Membrane;Mitochondrion;Proteomicsidentification;Referenceproteome;Transmembrane;Transmembranehelix	Protein C19orf12 homolog	Verified mitochondrial;Verified mitochondrial;Verified mitochondrial		Mitochondrial	apoptotic process [GO:0006915]; autophagy [GO:0006914]; mitochondrial calcium ion homeostasis [GO:0051560]; response to oxidative stress [GO:0006979]	0	0	0	0	0.666667	0.833333	0
Q3TTN6;A0A3B2W887;Q7TPG0	1700010I14Rik		Completeproteome;Referenceproteome		Unclassified;Unclassified;Unclassified		Not Mitochondrial		0	1	1	1	1	0.166667	1
D3Z7B1;Q80U62-4;Q80U62-3;Q80U62-2;Q80U62	1700021K19Rik;Kiaa0226	autophagy;biological regulation;catabolic process;cellular component organization;cellular membrane organization;cellular metabolic process;cellular process;endocytosis;establishment of localization;membrane invagination;membrane organization;metabolic process;regulation of transport;transport;vesicle-mediated transport	Alternativesplicing;Autophagy;Completeproteome;Endocytosis;Endosome;Lysosome;Phosphoprotein;Proteomicsidentification;Referenceproteome	Run domain Beclin-1 interacting and cysteine-rich containing protein	Unclassified;NA;NA;NA;Unclassified		Not Mitochondrial	negative regulation of phosphatidylinositol 3-kinase activity [GO:0043553];autophagy [GO:0006914]; negative regulation of endocytosis [GO:0045806]; negative regulation of autophagosome maturation [GO:1901097]; negative regulation of autophagy [GO:0010507]; endocytosis [GO:0006897]; immune system process [GO:0002376]	0	0	0	0	0	0	0
Q8K207;A0A0A0MQF7	1700025G04Rik		Completeproteome;Phosphoprotein;Proteomicsidentification;Referenceproteome	Uncharacterized protein C1orf21 homolog	Unclassified;Unclassified		Not Mitochondrial		1	0	0	0	0	0	0
F8WIU1;Q9D1K7;H7BXB9	1700037H04Rik		Acetylation;Completeproteome;Proteomicsidentification;Referenceproteome	UPF0687 protein C20orf27 homolog	Unclassified;Unclassified;Unclassified		Not Mitochondrial		1	0	0	0	0	1	0
A0A087WQY7;A2AMZ4	1810043H04Rik		Completeproteome;Proteomicsidentification;Referenceproteome	Uncharacterized protein C17orf89 homolog	Verified mitochondrial;Verified mitochondrial	IMS	Mitochondrial	mitochondrial respiratory chain complex I assembly [GO:0032981]	0	0	0	0	0	0	0.333333
D3Z7G3;D3YYX8;D3Z2E9;Q9D882	2010107G23Rik		Completeproteome;Membrane;Phosphoprotein;Proteomicsidentification;Referenceproteome;Transmembrane;Transmembranehelix	Uncharacterized protein C10orf35 homolog	Unclassified;Unclassified;Unclassified;Unclassified		Not Mitochondrial		1	0	0	0	0	0	0
E9Q3M9	2010300C02Rik		Completeproteome;Proteomicsidentification;Referenceproteome		Unclassified		Not Mitochondrial		1	0	0	0	0	0	0
F7B0R9	2010300C02Rik		Completeproteome;Proteomicsidentification;Referenceproteome		Unclassified		Not Mitochondrial		1	0	0	0	0	0	0
Q9CPN9	2210010C04Rik	macromolecule metabolic process;metabolic process;primary metabolic process;protein metabolic process;proteolysis	Completeproteome;Disulfidebond;Hydrolase;Protease;Proteomicsidentification;Referenceproteome;Serineprotease				Not Mitochondrial	proteolysis [GO:0006508]	0	0	1	0.833333	0.5	1	0
G3X8U3	2210016F16Rik		Completeproteome;Proteomicsidentification;Referenceproteome		Unclassified		Not Mitochondrial	tRNA-guanine transglycosylation [GO:0101030]; tRNA modification [GO:0006400]	0.666667	0.166667	0	0.5	0	1	0
D3Z1T2;A0A0A6YWI4	2310009B15Rik		Completeproteome;Referenceproteome		Unclassified;Unclassified		Not Mitochondrial		0.833333	1	1	0.833333	1	0.666667	0.833333
E9QM90;Q148V7;G3X9J4;Q148V7-3	2310035C23Rik;Kiaa1468		Acetylation;Alternativesplicing;Coiledcoil;Completeproteome;Phosphoprotein;Proteomicsidentification;Referenceproteome;Repeat	LisH domain and HEAT repeat-containing protein KIAA1468	Unclassified;NA;Unclassified;NA		Not Mitochondrial	intracellular cholesterol transport [GO:0032367]	1	0	0	0	0	0.833333	0
A0A087WSS1;Q148V7-2	2310035C23Rik;Kiaa1468		Acetylation;Alternativesplicing;Coiledcoil;Completeproteome;Phosphoprotein;Proteomicsidentification;Referenceproteome;Repeat	LisH domain and HEAT repeat-containing protein KIAA1468	Unclassified;NA		Not Mitochondrial	intracellular cholesterol transport [GO:0032367]	0.833333	0	0	0	0	0	0
B8JJ69;B8JJ66;F6X1P1	2310061I04Rik		Completeproteome;Proteomicsidentification;Referenceproteome		Unclassified;Unclassified;Unclassified	Matrix	Mitochondrial		1	1	0.833333	1	0.5	0	1
E9Q0Q3;G3UY09	2610021A01Rik;Zfp141	biological regulation	Completeproteome;Metal-binding;Referenceproteome;Repeat;Zinc;Zinc-finger		Unclassified;NA		Not Mitochondrial	regulation of transcription by RNA polymerase II [GO:0006357]	0	1	0.833333	0	0	0	0.666667
B1AV75;Q3UJP5	2610301B20Rik		Completeproteome;Cytoplasm;Proteomicsidentification;Referenceproteome	Protein C8orf37 homolog	Unclassified;Unclassified		Not Mitochondrial	photoreceptor cell morphogenesis [GO:0008594]	1	0	0	0	0	0.833333	0
E9Q3K4;A0A087WPM1;A0A087WNQ7	2700089E24Rik		Completeproteome;Proteomicsidentification;Referenceproteome		Unclassified;Unclassified;Unclassified		Not Mitochondrial		0	1	0	0	0	0	0
A0A087WNU1;A0A087WPM0;Q3UQA7	2700094K13Rik;Selh	biological regulation;cellular homeostasis;cellular process;homeostatic process	Acetylation;Completeproteome;Proteomicsidentification;Redox-activecenter;Referenceproteome;Selenocysteine	Selenoprotein H	Unclassified;Unclassified;Unclassified		Not Mitochondrial		0	0	0	0	0	0.5	0
Q8BGL3;B1PQU4;E9QAK1;Q3UEP5;D3Z6M7;L7N245;K7N6K9;P52843;P50236	2810007J24Rik;Sult2a2;Sult2a4;Sult2a5;Sult2a1	lipid metabolic process;metabolic process;primary metabolic process	Completeproteome;Cytoplasm;Lipidmetabolism;Proteomicsidentification;Referenceproteome;Steroidmetabolism;Transferase	Bile salt sulfotransferase 1;Bile salt sulfotransferase 2;Sulfotransferase	NA;NA;NA;NA;NA;NA;NA;Unclassified;NA		Not Mitochondrial	steroid metabolic process [GO:0008202]; sulfation [GO:0051923];cholesterol metabolic process [GO:0008203]; steroid metabolic process [GO:0008202]	0	0	0	0	0.833333	0	0
F6QJK4;D3YUR1	4930444P10Rik		Completeproteome;Referenceproteome		Unclassified;Unclassified		Not Mitochondrial		0	0	0	0	0	0	0
A0A0U1RPA2;A0A0U1RNZ3;Q8C5X1	4931406P16Rik		Completeproteome;Proteomicsidentification;Referenceproteome		Unclassified;Unclassified;Unclassified		Not Mitochondrial	Rac protein signal transduction [GO:0016601]	0	0	0	0	0	0	0
F8WGX2;Q3TD16	5031414D18Rik;Kiaa0226l		Completeproteome;Referenceproteome	Uncharacterized protein KIAA0226-like	Unclassified;NA		Not Mitochondrial	autophagosome-endosome fusion [GO:0061910]; regulation of glycogen metabolic process [GO:0070873]; regulation of lipid metabolic process [GO:0019216]; lipid metabolic process [GO:0006629]; autophagosome maturation [GO:0097352]; autophagosome-lysosome fusion [GO:0061909]	0	0	0	0	0	0	0
B1APX2;Q3UE31	5031439G07Rik		Completeproteome;Phosphoprotein;Proteomicsidentification;Referenceproteome	Uncharacterized protein KIAA0930 homolog	Unclassified;Unclassified		Not Mitochondrial		1	0	0	0	0	0	0
J3KMQ6;Q9CYI0	5730455P16Rik		Completeproteome;Phosphoprotein;Proteomicsidentification;Referenceproteome	Protein Njmu-R1	Unclassified;Unclassified		Not Mitochondrial	intracellular protein transport [GO:0006886]; vesicle tethering to Golgi [GO:0099041]	0	0.166667	0	0	0	0	0
A0A1B0GS08;J3QP43;Q0VBF8	6330403A02Rik		Completeproteome;Membrane;Proteomicsidentification;Referenceproteome;Transmembrane;Transmembranehelix	Protein stum homolog	Unclassified;Unclassified;Unclassified		Not Mitochondrial		1	0	0	0	0	0	0
Q0VAW6;Q8BH50-2;Q8BH50	8030462N17Rik		Alternativesplicing;Coiledcoil;Completeproteome;Phosphoprotein;Proteomicsidentification;Referenceproteome	Uncharacterized protein C18orf25 homolog	Unclassified;NA;NA		Not Mitochondrial	ubiquitin-dependent protein catabolic process [GO:0006511]	0	0	0	0	0	0	0
E9QMK9;Q8BH86;Q8BH86-2	9030617O03Rik		Acetylation;Alternativesplicing;Completeproteome;Mitochondrion;Proteomicsidentification;Referenceproteome;Transitpeptide	UPF0317 protein C14orf159 homolog, mitochondrial	Verified mitochondrial;Verified mitochondrial;NA	Matrix	Mitochondrial	glutamate metabolic process [GO:0006536]	1	1	1	1	1	1	1
D3YW20;D3YW19;I1E4X5;Q8BWQ6;H3BJE8;Q8BWQ6-2	9030624J02Rik	cellular process;establishment of localization;Golgi vesicle transport;protein transport;transport;vesicle-mediated transport	Alternativesplicing;Completeproteome;Endosome;Membrane;Proteintransport;Proteomicsidentification;Referenceproteome;Transmembrane;Transmembranehelix;Transport	UPF0505 protein C16orf62 homolog	Unclassified;Unclassified;Unclassified;Unclassified;Unclassified;NA		Not Mitochondrial	protein transport [GO:0015031]; retrograde transport, endosome to plasma membrane [GO:1990126]; Golgi to plasma membrane transport [GO:0006893];protein transport [GO:0015031];endocytic recycling [GO:0032456]	1	0	0	0	0	0.5	0
E9PVG8	9530053A07Rik		Completeproteome;Proteomicsidentification;Referenceproteome				Not Mitochondrial		1	1	1	1	1	1	1
Q5SVP2;Q5SVP0;Q5NCB3;A6PWD6;Q5NCB2	9930111J21Rik2;9930111J21Rik1;Gm5431;Gm12185		Completeproteome;Proteomicsidentification;Referenceproteome		NA;NA;NA;NA;NA		Not Mitochondrial	cellular response to interferon-beta [GO:0035458]; defense response [GO:0006952]	0	0.833333	1	0	1	1	0
Q19LI2	A1bg		Completeproteome;Disulfidebond;Glycoprotein;Immunoglobulindomain;Referenceproteome;Repeat;Secreted;Signal	Alpha-1B-glycoprotein	Unclassified		Not Mitochondrial		0	0	0	0	0.5	0.5	0
G3UW55	A230065H16Rik		Completeproteome;Referenceproteome				Not Mitochondrial		0.5	0	0	0	0	0	0
Q61838	A2m	biological regulation	Baitregion;Completeproteome;Directproteinsequencing;Disulfidebond;Glycoprotein;Proteaseinhibitor;Referenceproteome;Secreted;Serineproteaseinhibitor;Signal;Thioesterbond	Alpha-2-macroglobulin;Alpha-2-macroglobulin 165 kDa subunit;Alpha-2-macroglobulin 35 kDa subunit			Not Mitochondrial	embryo implantation [GO:0007566]	0	0	0	0	1	1	0
Z4YNA9;A0A0B4J1G2;Q75VT8-2;Q75VT8	AB124611;Hide1		Alternativesplicing;Completeproteome;Glycoprotein;Membrane;Proteomicsidentification;Referenceproteome;Signal;Transmembrane;Transmembranehelix	Protein HIDE1	Unclassified;Unclassified;NA;Unclassified		Not Mitochondrial		0	0	0	0	0	1	0
Q99PG0	Aadac	biological regulation	Completeproteome;Disulfidebond;Endoplasmicreticulum;Glycoprotein;Hydrolase;Membrane;Microsome;Referenceproteome;Signal-anchor;Transmembrane;Transmembranehelix	Arylacetamide deacetylase	Unclassified		Not Mitochondrial	positive regulation of triglyceride catabolic process [GO:0010898]	0	0	0	1	1	0	0
Q9WVM8;Q3UNS8	Aadat	amine metabolic process;biosynthetic process;catabolic process;cellular amino acid metabolic process;cellular aromatic compound metabolic process;cellular ketone metabolic process;cellular metabolic process;cellular nitrogen compound metabolic process;cellular process;cofactor metabolic process;heterocycle metabolic process;metabolic process;nitrogen compound metabolic process;organic acid metabo…	Acetylation;Aminotransferase;Completeproteome;Mitochondrion;Pyridoxalphosphate;Referenceproteome;Transferase;Transitpeptide	Kynurenine/alpha-aminoadipate aminotransferase, mitochondrial	Verified mitochondrial;Verified mitochondrial	Matrix	Mitochondrial	biosynthetic process [GO:0009058]; glutamate metabolic process [GO:0006536];2-oxoglutarate metabolic process [GO:0006103]; L-lysine catabolic process to acetyl-CoA via saccharopine [GO:0033512]; biosynthetic process [GO:0009058]; kynurenine metabolic process [GO:0070189]; alpha-amino acid metabolic process [GO:1901605]	0	0.666667	0.333333	1	1	0.5	0.333333
Q8R2R3	Aagab	establishment of localization;protein transport;transport	Completeproteome;Cytoplasm;Phosphoprotein;Proteintransport;Referenceproteome;Transport	Alpha- and gamma-adaptin-binding protein p34	Not reported mitochondrial		Not Mitochondrial	protein transport [GO:0015031]	0	0	0	0	0	0.666667	0
Q3UHJ0;Q3UHJ0-2	Aak1	biological regulation;cellular component organization;cellular membrane organization;cellular metabolic process;cellular process;endocytosis;establishment of localization;macromolecule metabolic process;macromolecule modification;membrane invagination;membrane organization;metabolic process;phosphorus metabolic process;primary metabolic process;protein metabolic process;protein modification proce…	Acetylation;Alternativesplicing;ATP-binding;Cellmembrane;Coatedpit;Completeproteome;Endocytosis;Kinase;Membrane;Nucleotide-binding;Phosphoprotein;Referenceproteome;Serine/threonine-proteinkinase;Transferase	AP2-associated protein kinase 1	Unclassified;NA		Not Mitochondrial	positive regulation of Notch signaling pathway [GO:0045747]; protein autophosphorylation [GO:0046777]; protein phosphorylation [GO:0006468]; protein stabilization [GO:0050821];endocytosis [GO:0006897]; regulation of clathrin-dependent endocytosis [GO:2000369]; regulation of protein localization [GO:0032880]	1	0	0	0	0	1	0
D3Z442;D3YZD8;Q8R0P4;D3YWY5	Aamdc	biological regulation	Alternativesplicing;Completeproteome;Cytoplasm;Proteomicsidentification;Referenceproteome	Mth938 domain-containing protein	Unclassified;Unclassified;Unclassified;Unclassified		Not Mitochondrial	negative regulation of apoptotic process [GO:0043066]; positive regulation of transcription by RNA polymerase II [GO:0045944]; positive regulation of fat cell differentiation [GO:0045600]	1	0	0.833333	0.833333	0	0.833333	0.833333
Q8BGQ7	Aars	amine metabolic process;anatomical structure development;biological regulation;cellular amino acid metabolic process;cellular ketone metabolic process;cellular metabolic process;cellular nitrogen compound metabolic process;cellular process;developmental process;macromolecule metabolic process;macromolecule modification;metabolic process;molting cycle;multicellular organismal process;neurological …	Acetylation;Aminoacyl-tRNAsynthetase;ATP-binding;Completeproteome;Cytoplasm;Ligase;Metal-binding;Nucleotide-binding;Phosphoprotein;Proteinbiosynthesis;Referenceproteome;RNA-binding;tRNA-binding;Ublconjugation;Zinc	Alanine--tRNA ligase, cytoplasmic	Not reported mitochondrial		Not Mitochondrial	neuromuscular process [GO:0050905]; negative regulation of neuron apoptotic process [GO:0043524];alanyl-tRNA aminoacylation [GO:0006419]; neuromuscular process controlling balance [GO:0050885]; cerebellar Purkinje cell layer development [GO:0021680]; regulation of cytoplasmic translational fidelity [GO:0140018]; tRNA modification [GO:0006400]	1	0	0	0	0	1	0
Q14CH7	Aars2	amine metabolic process;cellular amino acid metabolic process;cellular component assembly;cellular component organization;cellular ketone metabolic process;cellular macromolecular complex assembly;cellular metabolic process;cellular nitrogen compound metabolic process;cellular process;macromolecular complex assembly;macromolecule metabolic process;metabolic process;nitrogen compound metabolic pro…	Aminoacyl-tRNAsynthetase;ATP-binding;Completeproteome;Ligase;Metal-binding;Mitochondrion;Nucleotide-binding;Proteinbiosynthesis;Referenceproteome;RNA-binding;Transitpeptide;tRNA-binding;Zinc	Alanine--tRNA ligase, mitochondrial	Verified mitochondrial	Matrix	Mitochondrial	tRNA modification [GO:0006400];alanyl-tRNA aminoacylation [GO:0006419]; mitochondrial alanyl-tRNA aminoacylation [GO:0070143]	1	1	1	1	1	1	1
Q3THG9;A2A4P4;A2A4P3	Aarsd1;Gm27029	amine metabolic process;biological regulation;cellular amino acid metabolic process;cellular ketone metabolic process;cellular metabolic process;cellular nitrogen compound metabolic process;cellular process;macromolecule metabolic process;metabolic process;nitrogen compound metabolic process;nucleobase-containing compound metabolic process;organic acid metabolic process;primary metabolic process;…	Completeproteome;Cytoplasm;Metal-binding;Proteinbiosynthesis;Referenceproteome;Zinc	Alanyl-tRNA editing protein Aarsd1	Unclassified;NA;NA		Not Mitochondrial	alanyl-tRNA aminoacylation [GO:0006419]; regulation of translational fidelity [GO:0006450]	1	0	0	0	0	1	0
Q9CQF6-2;Q9CQF6	Aasdhppt	metabolic process	Alternativesplicing;Completeproteome;Cytoplasm;Magnesium;Metal-binding;Referenceproteome;Transferase	L-aminoadipate-semialdehyde dehydrogenase-phosphopantetheinyl transferase	NA;Unclassified		Not Mitochondrial	lysine biosynthetic process via aminoadipic acid [GO:0019878]	0	0.666667	0.666667	0.166667	0.333333	0	0
Q99K67	Aass	amine metabolic process;catabolic process;cellular amino acid metabolic process;cellular ketone metabolic process;cellular metabolic process;cellular nitrogen compound metabolic process;cellular process;cofactor metabolic process;generation of precursor metabolites and energy;metabolic process;nitrogen compound metabolic process;organic acid metabolic process;primary metabolic process;small molec…	Acetylation;Completeproteome;Mitochondrion;Multifunctionalenzyme;NAD;NADP;Oxidoreductase;Referenceproteome;Transitpeptide	Alpha-aminoadipic semialdehyde synthase, mitochondrial;Lysine ketoglutarate reductase;Saccharopine dehydrogenase	Verified mitochondrial	Matrix	Mitochondrial	generation of precursor metabolites and energy [GO:0006091]; L-lysine catabolic process [GO:0019477]; L-lysine catabolic process to acetyl-CoA via saccharopine [GO:0033512]; lysine biosynthetic process via aminoadipic acid [GO:0019878]	1	0.333333	0	1	1	0.666667	0
B1AZF9;B1AZF3;Q80YE4-4;Q80YE4-2;Q80YE4;Q80YE4-3	Aatk	anatomical structure development;biological regulation;cell death;cellular metabolic process;cellular process;death;developmental process;macromolecule metabolic process;macromolecule modification;metabolic process;phosphorus metabolic process;primary metabolic process;protein metabolic process;protein modification process;protein phosphorylation;response to stimulus;signal transduction	Alternativesplicing;ATP-binding;Cellprojection;Completeproteome;Cytoplasm;Kinase;Membrane;Nucleotide-binding;Phosphoprotein;Proteomicsidentification;Referenceproteome;Serine/threonine-proteinkinase;Transferase;Transmembrane;Transmembranehelix;Tyrosine-proteinkinase	Serine/threonine-protein kinase LMTK1	Unclassified;Unclassified;NA;NA;NA;NA		Not Mitochondrial	apoptotic process [GO:0006915]; protein phosphorylation [GO:0006468]; protein autophosphorylation [GO:0046777]; peptidyl-tyrosine autophosphorylation [GO:0038083]; Rab protein signal transduction [GO:0032482]; negative regulation of axon extension [GO:0030517]; brain development [GO:0007420]; neuron apoptotic process [GO:0051402]	0	0	0	0	0	0	0
P61922;P61922-2	Abat	amine metabolic process;behavior;biological regulation;catabolic process;cellular amino acid metabolic process;cellular ketone metabolic process;cellular metabolic process;cellular nitrogen compound metabolic process;cellular process;metabolic process;multicellular organismal process;multi-organism process;neurotransmitter metabolic process;nitrogen compound metabolic process;organic acid metabol…	Acetylation;Alternativesplicing;Aminotransferase;Completeproteome;Directproteinsequencing;Disulfidebond;Iron;Iron-sulfur;Metal-binding;Mitochondrion;Neurotransmitterdegradation;Pyridoxalphosphate;Referenceproteome;Transferase;Transitpeptide	4-aminobutyrate aminotransferase, mitochondrial	Verified mitochondrial;NA	Matrix	Mitochondrial	positive regulation of aspartate secretion [GO:1904450]; positive regulation of prolactin secretion [GO:1902722]; response to iron ion [GO:0010039]; positive regulation of insulin secretion [GO:0032024]; negative regulation of gamma-aminobutyric acid secretion [GO:0014053]; neurotransmitter catabolic process [GO:0042135]; positive regulation of heat generation [GO:0031652]; behavioral response to…	1	0.5	1	1	1	1	0.5
Q5SSE9;Q5SSE9-2	Abca13	cellular process;establishment of localization;lipid transport;transmembrane transport;transport	Alternativesplicing;ATP-binding;Completeproteome;Membrane;Nucleotide-binding;Referenceproteome;Repeat;Transmembrane;Transmembranehelix;Transport	ATP-binding cassette sub-family A member 13	Unclassified;NA		Not Mitochondrial	lipid transport [GO:0006869]	0.666667	0	0	0	0	0	0
A2AJ26;P41234	Abca2	biological regulation;cellular process;establishment of localization;homeostatic process;lipid transport;metabolic process;regulation of transport;response to chemical stimulus;response to endogenous stimulus;response to stimulus;transmembrane transport;transport	ATP-binding;Completeproteome;Endosome;Glycoprotein;Lysosome;Membrane;Nucleotide-binding;Phosphoprotein;Proteomicsidentification;Referenceproteome;Repeat;Transmembrane;Transmembranehelix;Transport	ATP-binding cassette sub-family A member 2	Unclassified;NA		Not Mitochondrial	positive regulation of amyloid precursor protein catabolic process [GO:1902993]; negative regulation of low-density lipoprotein receptor activity [GO:1905598]; cholesterol homeostasis [GO:0042632]; lipid transport [GO:0006869]; regulation of protein localization to cell surface [GO:2000008]; negative regulation of phospholipid biosynthetic process [GO:0071072]; regulation of protein localization …	0.166667	0	0.5	0	0	0	0.833333
Q8R420;Q6AXE3	Abca3	cellular process;establishment of localization;lipid transport;transmembrane transport;transport	ATP-binding;Completeproteome;Membrane;Nucleotide-binding;Proteomicsidentification;Referenceproteome;Repeat;Transmembrane;Transmembranehelix;Transport	ATP-binding cassette sub-family A member 3	Not reported mitochondrial;Not reported mitochondrial		Not Mitochondrial	response to glucocorticoid [GO:0051384];lipid transport [GO:0006869]	0	0	0	1	0.333333	0	0
E9Q6G4;Q91V24	Abca7	behavior;biological regulation;cellular component assembly;cellular component organization;cellular localization;cellular membrane organization;cellular metabolic process;cellular process;endocytosis;establishment of localization;lipid transport;localization;macromolecular complex assembly;macromolecule metabolic process;macromolecule modification;membrane invagination;membrane organization;metab…	ATP-binding;Cellmembrane;Completeproteome;Disulfidebond;Endosome;Glycoprotein;Golgiapparatus;Membrane;Nucleotide-binding;Phagocytosis;Proteomicsidentification;Referenceproteome;Repeat;Transmembrane;Transmembranehelix;Transport	ATP-binding cassette sub-family A member 7	Unclassified;Unclassified		Not Mitochondrial	negative regulation of amyloid-beta formation [GO:1902430]; phospholipid translocation [GO:0045332]; negative regulation of MAPK cascade [GO:0043409]; lipid transport [GO:0006869]; regulation of lipid metabolic process [GO:0019216]; positive regulation of amyloid-beta clearance [GO:1900223]; phospholipid efflux [GO:0033700]; positive regulation of phospholipid efflux [GO:1902995]; high-density li…	0	0	0	0	0	0	0
Q9JI39	Abcb10	cellular process;establishment of localization;transmembrane transport;transport	Acetylation;ATP-binding;Completeproteome;Membrane;Mitochondrion;Mitochondrioninnermembrane;Nucleotide-binding;Referenceproteome;Transitpeptide;Transmembrane;Transmembranehelix;Transport	ATP-binding cassette sub-family B member 10, mitochondrial	Verified mitochondrial	MIM	Mitochondrial		1	1	1	1	1	1	1
P21447;P06795	Abcb1a;Abcb1b	anatomical structure development;biological regulation;cell development;cell proliferation;cellular process;developmental process;drug transport;establishment of localization;hormone transport;metabolic process;multicellular organismal process;regulation of body fluid levels;response to abiotic stimulus;response to chemical stimulus;response to endogenous stimulus;response to external stimulus;re…	3D-structure;ATP-binding;Cellmembrane;Completeproteome;Directproteinsequencing;Glycoprotein;Hydrolase;Membrane;Nucleotide-binding;Phosphoprotein;Referenceproteome;Repeat;Transmembrane;Transmembranehelix;Transport	Multidrug resistance protein 1A;Multidrug resistance protein 1B	NA;Unclassified		Not Mitochondrial	regulation of response to osmotic stress [GO:0047484]; phospholipid translocation [GO:0045332]; hormone transport [GO:0009914]; xenobiotic transport across blood-brain barrier [GO:1990962]; ceramide translocation [GO:0099040]; transepithelial transport [GO:0070633]; Sertoli cell barrier remodeling [GO:0061843]; stem cell proliferation [GO:0072089]; xenobiotic detoxification by transmembrane expor…	0	0	0	0	0	1	0
Q9DC29	Abcb6	anatomical structure development;biosynthetic process;cellular metabolic process;cellular nitrogen compound metabolic process;cellular process;cofactor metabolic process;cofactor transport;developmental process;establishment of localization;heterocycle metabolic process;metabolic process;nitrogen compound metabolic process;transmembrane transport;transport	ATP-binding;Cellmembrane;Completeproteome;Directproteinsequencing;Endoplasmicreticulum;Endosome;Golgiapparatus;Membrane;Mitochondrion;Mitochondrionoutermembrane;Nucleotide-binding;Referenceproteome;Transmembrane;Transmembranehelix;Transport	ATP-binding cassette sub-family B member 6, mitochondrial	Verified mitochondrial	MOM	Mitochondrial	brain development [GO:0007420]; porphyrin-containing compound biosynthetic process [GO:0006779]; heme transport [GO:0015886]; transmembrane transport [GO:0055085]; skin development [GO:0043588]	0.333333	0.666667	0	1	1	0.833333	0.333333
Q61102	Abcb7	biological regulation;cellular homeostasis;cellular ion homeostasis;cellular process;establishment of localization;homeostatic process;transmembrane transport;transport	Acetylation;ATP-binding;Completeproteome;Membrane;Mitochondrion;Mitochondrioninnermembrane;Nucleotide-binding;Phosphoprotein;Referenceproteome;Transmembrane;Transmembranehelix;Transport	ATP-binding cassette sub-family B member 7, mitochondrial	Verified mitochondrial	MIM	Mitochondrial	cellular iron ion homeostasis [GO:0006879]; transmembrane transport [GO:0055085]	1	1	1	1	1	1	1
Q9CXJ4	Abcb8	cellular process;establishment of localization;transmembrane transport;transport	ATP-binding;Completeproteome;Membrane;Mitochondrion;Mitochondrioninnermembrane;Nucleotide-binding;Referenceproteome;Transitpeptide;Transmembrane;Transmembranehelix;Transport	ATP-binding cassette sub-family B member 8, mitochondrial	Verified mitochondrial	MIM	Mitochondrial	potassium ion transmembrane transport [GO:0071805]; transmembrane transport [GO:0055085]	1	1	1	1	1	1	1
E9Q1I5;O35379	Abcc1	metabolic process	ATP-binding;Cellmembrane;Completeproteome;Glycoprotein;Hydrolase;Membrane;Nucleotide-binding;Phosphoprotein;Proteomicsidentification;Referenceproteome;Repeat;Transmembrane;Transmembranehelix;Transport	Multidrug resistance-associated protein 1	NA;NA		Not Mitochondrial	phospholipid translocation [GO:0045332];cell chemotaxis [GO:0060326]; leukotriene transport [GO:0071716]; phospholipid efflux [GO:0033700]; response to oxidative stress [GO:0006979]; long-chain fatty acid import across plasma membrane [GO:0015911]; positive regulation of inflammatory response [GO:0050729]; transepithelial transport [GO:0070633]; xenobiotic detoxification by transmembrane export a…	0	0	0	0	0	0	0.833333
Q8VI47	Abcc2	amine transport;amino acid transport;biological regulation;cellular homeostasis;cellular ion homeostasis;cellular process;drug transport;establishment of localization;homeostatic process;hormone transport;lipid transport;organic acid transport;response to abiotic stimulus;response to chemical stimulus;response to endogenous stimulus;response to heat;response to oxidative stress;response to stimul…	ATP-binding;Cellmembrane;Completeproteome;Glycoprotein;Membrane;Nucleotide-binding;Phosphoprotein;Referenceproteome;Repeat;Transmembrane;Transmembranehelix;Transport	Canalicular multispecific organic anion transporter 1	Not reported mitochondrial		Not Mitochondrial	bile acid and bile salt transport [GO:0015721]; response to estrogen [GO:0043627]; response to heat [GO:0009408]; cellular response to interleukin-1 [GO:0071347]; cellular response to interleukin-6 [GO:0071354]; leukotriene transport [GO:0071716]; xenobiotic transport across blood-brain barrier [GO:1990962]; cellular response to dexamethasone stimulus [GO:0071549]; mercury ion transport [GO:00156…	0	0	0	0	0.666667	0	0
A0A0R4J015;J3QML2;B2RX12-3;B2RX12-2;B2RX12	Abcc3	establishment of localization;organic acid transport;transport	Alternativesplicing;ATP-binding;Completeproteome;Glycoprotein;Membrane;Nucleotide-binding;Phosphoprotein;Proteomicsidentification;Referenceproteome;Repeat;Transmembrane;Transmembranehelix;Transport	Canalicular multispecific organic anion transporter 2	Unclassified;Unclassified;NA;NA;Unclassified		Not Mitochondrial	drug transmembrane transport [GO:0006855]; xenobiotic transport [GO:0042908]; canalicular bile acid transport [GO:0015722];anion transmembrane transport [GO:0098656]; transmembrane transport [GO:0055085];drug transmembrane transport [GO:0006855]	0	0	0	0.333333	0.333333	1	0
A0A1B0GT25;B2RUS7	Abcc8	establishment of localization;ion transport;transport	ATP-binding;Completeproteome;Nucleotide-binding;Referenceproteome;Repeat		Not reported mitochondrial;Not reported mitochondrial		Not Mitochondrial	negative regulation of low-density lipoprotein particle clearance [GO:0010989]; positive regulation of tight junction disassembly [GO:1905075]; response to zinc ion [GO:0010043]; negative regulation of insulin secretion [GO:0046676]; negative regulation of neuroblast migration [GO:0061855]; negative regulation of neurogenesis [GO:0050768]; response to insulin [GO:0032868]; memory [GO:0007613]; po…	0	0	0	0	0	0	0
E9PUE8;P70170-3;P70170-2;P70170	Abcc9	cellular process;establishment of localization;immune system process;ion transport;multi-organism process;response to biotic stimulus;response to stimulus;response to stress;transmembrane transport;transport	Alternativesplicing;ATP-binding;Completeproteome;Directproteinsequencing;Glycoprotein;Membrane;Nucleotide-binding;Receptor;Referenceproteome;Repeat;Transmembrane;Transmembranehelix;Transport	ATP-binding cassette sub-family C member 9	Unclassified;NA;NA;Unclassified		Not Mitochondrial	potassium ion transmembrane transport [GO:0071805]; cation transmembrane transport [GO:0098655];potassium ion transport [GO:0006813]; inorganic cation transmembrane transport [GO:0098662];cardiac conduction [GO:0061337]; transmembrane transport [GO:0055085]; defense response to virus [GO:0051607]; potassium ion transport [GO:0006813]; response to ATP [GO:0033198]; potassium ion import across plas…	0	0	0	0	0	0	0.5
P48410;A2ALN0	Abcd1	catabolic process;cellular component organization;cellular ketone metabolic process;cellular lipid metabolic process;cellular metabolic process;cellular process;establishment of localization;lipid metabolic process;lipid transport;metabolic process;organelle organization;organic acid metabolic process;organic acid transport;peroxisome organization;primary metabolic process;small molecule metaboli…	ATP-binding;Completeproteome;Glycoprotein;Membrane;Nucleotide-binding;Peroxisome;Proteomicsidentification;Referenceproteome;Transmembrane;Transmembranehelix;Transport	ATP-binding cassette sub-family D member 1	Ancillary;Ancillary	Membrane	Mitochondrial	negative regulation of reactive oxygen species biosynthetic process [GO:1903427]; positive regulation of unsaturated fatty acid biosynthetic process [GO:2001280]; sterol homeostasis [GO:0055092]; negative regulation of cytokine production involved in inflammatory response [GO:1900016]; fatty acid homeostasis [GO:0055089];fatty acid beta-oxidation [GO:0006635]; long-chain fatty acid catabolic proc…	0	0	0	0.5	1	1	0
A0A0R4J0U5;Q61285	Abcd2	biological regulation;catabolic process;cellular ketone metabolic process;cellular lipid metabolic process;cellular metabolic process;cellular process;lipid metabolic process;metabolic process;organic acid metabolic process;primary metabolic process;small molecule metabolic process	ATP-binding;Completeproteome;Glycoprotein;Membrane;Nucleotide-binding;Peroxisome;Referenceproteome;Transmembrane;Transmembranehelix;Transport	ATP-binding cassette sub-family D member 2	Ancillary;Ancillary	Membrane	Mitochondrial	negative regulation of reactive oxygen species biosynthetic process [GO:1903427]; positive regulation of unsaturated fatty acid biosynthetic process [GO:2001280]; negative regulation of cytokine production involved in inflammatory response [GO:1900016]; myelin maintenance [GO:0043217]; peroxisome organization [GO:0007031]; response to bacterium [GO:0009617];fatty acid beta-oxidation [GO:0006635];…	0.5	0	0	0	0.833333	0	0.666667
P55096;A0A0G2JDI9	Abcd3	catabolic process;cellular component organization;cellular ketone metabolic process;cellular lipid metabolic process;cellular metabolic process;cellular process;lipid metabolic process;metabolic process;organelle organization;organic acid metabolic process;peroxisome organization;primary metabolic process;small molecule metabolic process	Acetylation;ATP-binding;Completeproteome;Glycoprotein;Membrane;Nucleotide-binding;Peroxisome;Phosphoprotein;Referenceproteome;Transmembrane;Transmembranehelix;Transport	ATP-binding cassette sub-family D member 3	Ancillary;Ancillary	Membrane	Mitochondrial	fatty acid biosynthetic process [GO:0006633]; peroxisome organization [GO:0007031];fatty acid beta-oxidation [GO:0006635]; long-chain fatty acid import into peroxisome [GO:0015910]; very long-chain fatty acid catabolic process [GO:0042760]; response to organic cyclic compound [GO:0014070]; response to drug [GO:0042493]	1	0.5	0	1	1	0.833333	0.666667
A0A1Y7VMF7;O89016	Abcd4	cellular metabolic process;cellular process;cofactor metabolic process;heterocycle metabolic process;metabolic process;nitrogen compound metabolic process;small molecule metabolic process;vitamin metabolic process	ATP-binding;Completeproteome;Membrane;Nucleotide-binding;Peroxisome;Referenceproteome;Transmembrane;Transmembranehelix;Transport	ATP-binding cassette sub-family D member 4	Not reported mitochondrial;Not reported mitochondrial		Not Mitochondrial	cobalamin metabolic process [GO:0009235]; fatty acid beta-oxidation [GO:0006635];cellular response to leukemia inhibitory factor [GO:1990830]; peroxisome organization [GO:0007031]; long-chain fatty acid import into peroxisome [GO:0015910]; very long-chain fatty acid catabolic process [GO:0042760]	0	0	0	0	0	0.333333	0
P61222	Abce1		ATP-binding;Chaperone;Completeproteome;Cytoplasm;Mitochondrion;Nucleotide-binding;Referenceproteome;Repeat	ATP-binding cassette sub-family E member 1	Verified mitochondrial		Mitochondrial	negative regulation of endoribonuclease activity [GO:0060702]; translational initiation [GO:0006413]; ribosomal subunit export from nucleus [GO:0000054]; translational termination [GO:0006415]	1	0	0	0	1	1	0
Q6P542	Abcf1	biological regulation;cellular process;regulation of translation;translational initiation	Activator;ATP-binding;Completeproteome;Cytoplasm;Isopeptidebond;Nucleotide-binding;Nucleus;Phosphoprotein;Referenceproteome;Repeat;Ublconjugation	ATP-binding cassette sub-family F member 1			Not Mitochondrial	translational initiation [GO:0006413];positive regulation of translation [GO:0045727]	0	0	0	0	0	1	0
Q99LE6	Abcf2		Acetylation;ATP-binding;Completeproteome;Nucleotide-binding;Referenceproteome;Repeat	ATP-binding cassette sub-family F member 2	Verified mitochondrial		Mitochondrial		0	0	0	0	0	0.833333	0
Q8K268	Abcf3	immune system process;multi-organism process;response to biotic stimulus;response to stimulus;response to stress	Acetylation;Antiviraldefense;ATP-binding;Completeproteome;Nucleotide-binding;Phosphoprotein;Referenceproteome;Repeat	ATP-binding cassette sub-family F member 3	Unclassified		Not Mitochondrial	defense response to virus [GO:0051607]	0	0	0	0	0	0.833333	0
A0A494BA50;Q64343	Abcg1	alcohol metabolic process;biological regulation;catabolic process;cellular component organization;cellular metabolic process;cellular process;establishment of localization;homeostatic process;lipid metabolic process;lipid transport;macromolecule metabolic process;metabolic process;multicellular organismal process;primary metabolic process;protein transport;regulation of transport;response to chem…	ATP-binding;Completeproteome;Lipidtransport;Lipoprotein;Membrane;Nucleotide-binding;Palmitate;Referenceproteome;Transmembrane;Transmembranehelix;Transport	ATP-binding cassette sub-family G member 1	Ancillary;Ancillary		Associated	cholesterol homeostasis [GO:0042632]; response to lipid [GO:0033993]; phospholipid efflux [GO:0033700]; glycoprotein transport [GO:0034436];intracellular cholesterol transport [GO:0032367]; cellular response to high density lipoprotein particle stimulus [GO:0071403];amyloid precursor protein catabolic process [GO:0042987]; negative regulation of macrophage derived foam cell differentiation [GO:00…	0	0	0	0	0	0	0
S4R2E1;A0A0R4J0B6;Q7TMS5;D3Z150;A0A0N4SWA2	Abcg2	cellular metabolic process;cellular nitrogen compound metabolic process;cellular process;drug transport;establishment of localization;heterocycle metabolic process;metabolic process;multicellular organismal process;nitrogen compound metabolic process;organic acid metabolic process;response to chemical stimulus;response to endogenous stimulus;response to external stimulus;response to extracellular…	ATP-binding;Cellmembrane;Completeproteome;Disulfidebond;Glycoprotein;Membrane;Mitochondrion;Nucleotide-binding;Proteomicsidentification;Referenceproteome;Transmembrane;Transmembranehelix;Transport	ATP-binding cassette sub-family G member 2	Verified mitochondrial;Verified mitochondrial;NA;Verified mitochondrial;Verified mitochondrial		Mitochondrial	response to iron ion [GO:0010039]; urate metabolic process [GO:0046415]; xenobiotic transport across blood-brain barrier [GO:1990962]; cellular response to dexamethasone stimulus [GO:0071549]; embryonic process involved in female pregnancy [GO:0060136]; protein-containing complex assembly [GO:0065003]; response to 2,3,7,8-tetrachlorodibenzodioxine [GO:1904612]; response to morphine [GO:0043278]; …	1	0	0	1	0	0.5	0
D3Z0Z4;Q99P81	Abcg3	establishment of localization;transport	Completeproteome;Membrane;Referenceproteome;Transmembrane;Transmembranehelix;Transport	ATP-binding cassette sub-family G member 3	NA;NA		Not Mitochondrial		0	0	0	0	0	1	0
Q99PE8	Abcg5	biological regulation;establishment of localization;excretion;homeostatic process;lipid transport;metabolic process;multicellular organismal process;regulation of transport;response to abiotic stimulus;response to chemical stimulus;response to drug;response to external stimulus;response to extracellular stimulus;response to stimulus;secretion;transport	ATP-binding;Completeproteome;Glycoprotein;Membrane;Nucleotide-binding;Referenceproteome;Transmembrane;Transmembranehelix;Transport	ATP-binding cassette sub-family G member 5	Unclassified		Not Mitochondrial	cholesterol efflux [GO:0033344]; excretion [GO:0007588]; cholesterol homeostasis [GO:0042632]; response to nutrient [GO:0007584]; intestinal cholesterol absorption [GO:0030299]; response to muscle activity [GO:0014850]; negative regulation of intestinal phytosterol absorption [GO:0010949]; response to ionizing radiation [GO:0010212];bile acid signaling pathway [GO:0038183]; triglyceride homeostas…	0	0	0	0	0	0	0
Q6PE15;Q6PE15-2	Abhd10	carbohydrate metabolic process;catabolic process;cellular metabolic process;cellular process;metabolic process;primary metabolic process	Alternativesplicing;Completeproteome;Hydrolase;Mitochondrion;Referenceproteome;Transitpeptide	Mycophenolic acid acyl-glucuronide esterase, mitochondrial	Verified mitochondrial;NA	Matrix	Mitochondrial	protein depalmitoylation [GO:0002084];glucuronoside catabolic process [GO:0019391]	1	1	1	1	0.833333	1	0.833333
Q8K4F5;D3YYK0	Abhd11		Completeproteome;Hydrolase;Proteomicsidentification;Referenceproteome	Alpha/beta hydrolase domain-containing protein 11	Verified mitochondrial;Verified mitochondrial	Matrix	Mitochondrial		1	1	1	1	1	1	1
Q99LR1;D6RFU2	Abhd12	behavior;catabolic process;cellular lipid metabolic process;cellular metabolic process;cellular process;glycerol ether metabolic process;lipid metabolic process;metabolic process;multicellular organismal process;primary metabolic process;response to abiotic stimulus;response to external stimulus;response to stimulus;small molecule metabolic process	Alternativesplicing;Completeproteome;Glycoprotein;Hydrolase;Membrane;Mitochondrion;Proteomicsidentification;Referenceproteome;Transmembrane;Transmembranehelix	Monoacylglycerol lipase ABHD12	Unclassified;Unclassified		Not Mitochondrial	protein depalmitoylation [GO:0002084]; glycerophospholipid catabolic process [GO:0046475]; phospholipid catabolic process [GO:0009395];acylglycerol catabolic process [GO:0046464]; regulation of inflammatory response [GO:0050727]; phosphatidylserine catabolic process [GO:0006660]; adult walking behavior [GO:0007628]; monoacylglycerol catabolic process [GO:0052651]; response to auditory stimulus [G…	1	0	0	0	1	1	0
E9QN99;A0A087WPF8;A0A087WSR2;Q8VCR7;A0A087WRJ2;A0A087WP24	Abhd14b	biological regulation;metabolic process	Completeproteome;Cytoplasm;Hydrolase;Nucleus;Phosphoprotein;Proteomicsidentification;Referenceproteome	Alpha/beta hydrolase domain-containing protein 14B	Unclassified;Unclassified;Unclassified;NA;Unclassified;Unclassified		Not Mitochondrial	positive regulation of transcription by RNA polymerase II [GO:0045944]	1	0.833333	0	1	1	1	0
Q9Z1Q2	Abhd16a		Completeproteome;Directproteinsequencing;Hydrolase;Membrane;Referenceproteome;Transmembrane;Transmembranehelix	Abhydrolase domain-containing protein 16A	Unclassified		Not Mitochondrial	monoacylglycerol catabolic process [GO:0052651]; phosphatidylserine catabolic process [GO:0006660]; prostaglandin catabolic process [GO:1905344]	1	1	1	1	1	1	1
Q7M759;A0A494BBA3	Abhd17b		Completeproteome;Hydrolase;Referenceproteome;Secreted;Signal	Alpha/beta hydrolase domain-containing protein 17B	Unclassified;Unclassified		Not Mitochondrial	regulation of protein localization to synapse [GO:1902473]; positive regulation of protein localization to endosome [GO:1905668]; regulation of dendritic spine maintenance [GO:1902950]; protein depalmitoylation [GO:0002084]; regulation of postsynapse organization [GO:0099175];negative regulation of protein localization to microtubule [GO:1902817]	0.5	0	0	0	0	1	0
Q91ZH7-2;Q91ZH7;A0A452J888;F6RSE8	Abhd3	alcohol metabolic process;amine metabolic process;cellular lipid metabolic process;cellular metabolic process;cellular nitrogen compound metabolic process;cellular process;lipid metabolic process;metabolic process;nitrogen compound metabolic process;primary metabolic process;small molecule metabolic process	Alternativesplicing;Completeproteome;Hydrolase;Lipidmetabolism;Membrane;Phospholipidmetabolism;Proteomicsidentification;Referenceproteome;Serineesterase;Signal-anchor;Transmembrane;Transmembranehelix	Phospholipase ABHD3	NA;Unclassified;Unclassified;Unclassified		Not Mitochondrial	medium-chain fatty acid biosynthetic process [GO:0051792]; medium-chain fatty acid catabolic process [GO:0051793];cellular lipid metabolic process [GO:0044255]; phosphatidylcholine metabolic process [GO:0046470]	1	0	0	1	1	0	0
Q8R2Y0-2;Q8R2Y0	Abhd6	biological regulation;catabolic process;cellular lipid metabolic process;cellular metabolic process;cellular process;glycerol ether metabolic process;lipid metabolic process;metabolic process;primary metabolic process;small molecule metabolic process	Alternativesplicing;Completeproteome;Hydrolase;Membrane;Mitochondrion;Referenceproteome;Signal-anchor;Transmembrane;Transmembranehelix	Monoacylglycerol lipase ABHD6	NA;Unclassified		Not Mitochondrial	negative regulation of cell migration [GO:0030336]; negative regulation of cold-induced thermogenesis [GO:0120163]; positive regulation of lipid biosynthetic process [GO:0046889]; regulation of retrograde trans-synaptic signaling by endocanabinoid [GO:0099178]; long-term synaptic depression [GO:0060292]; lysobisphosphatidic acid metabolic process [GO:2001311]; regulation of endocannabinoid signal…	1	1	0	0.666667	1	0	0
B7ZCU2;B7ZCU5;B7ZCU4;B7ZCU3;B7ZCU0;J3QNK8;Q8CBW3-5;Q8CBW3-2;Q8CBW3-4;Q8CBW3-3;Q8CBW3	Abi1	anatomical structure development;anatomical structure formation involved in morphogenesis;anatomical structure morphogenesis;biological regulation;cell development;cellular component morphogenesis;cellular component organization;cellular metabolic process;cellular process;developmental process;macromolecule metabolic process;macromolecule modification;metabolic process;peptidyl-amino acid modific…	Acetylation;Alternativesplicing;Celljunction;Cellmembrane;Cellprojection;Coiledcoil;Completeproteome;Cytoplasm;Cytoskeleton;Membrane;Nucleus;Phosphoprotein;Postsynapticcellmembrane;Proteomicsidentification;Referenceproteome;SH3domain;Synapse	Abl interactor 1	Unclassified;Unclassified;Unclassified;Unclassified;Unclassified;Unclassified;NA;NA;NA;NA;Unclassified		Not Mitochondrial	somitogenesis [GO:0001756]; megakaryocyte development [GO:0035855]; peptidyl-tyrosine phosphorylation [GO:0018108]; lamellipodium morphogenesis [GO:0072673];actin polymerization or depolymerization [GO:0008154]; postsynapse to nucleus signaling pathway [GO:0099527]; dendrite morphogenesis [GO:0048813]	1	0	0	0	0	1	0
A0A087WPP8;Q6AXH6;Q6AXD2;P62484;A0A087WRS3;A0A087WNT3	Abi2	anatomical structure development;behavior;biological regulation;cell motility;cellular component movement;cellular component organization;cellular metabolic process;cellular process;cytoskeleton organization;developmental process;locomotion;macromolecule metabolic process;macromolecule modification;metabolic process;multicellular organismal process;neurological system process;organelle organizati…	Cellprojection;Coiledcoil;Completeproteome;Cytoplasm;Cytoskeleton;Phosphoprotein;Proteomicsidentification;Referenceproteome;SH3domain	Abl interactor 2	Unclassified;Unclassified;Unclassified;Unclassified;Unclassified;Unclassified		Not Mitochondrial	learning or memory [GO:0007611]; camera-type eye development [GO:0043010]; peptidyl-tyrosine phosphorylation [GO:0018108]; lens fiber cell morphogenesis [GO:0070309]; zonula adherens assembly [GO:0045186];actin polymerization or depolymerization [GO:0008154]; dendrite development [GO:0016358]; positive regulation of Arp2/3 complex-mediated actin nucleation [GO:2000601]; Rac protein signal transdu…	1	0	0	0	0	0.833333	0
Q8BYZ1;Q8BYZ1-2;F6RXN4	Abi3	biological regulation	Alternativesplicing;Coiledcoil;Completeproteome;Cytoplasm;Phosphoprotein;Proteomicsidentification;Referenceproteome;SH3domain	ABI gene family member 3	Unclassified;NA;Unclassified		Not Mitochondrial	regulation of cell migration [GO:0030334]	0	0	0	0	0	1	0
P00520-2;P00520-3;P00520;P00520-4	Abl1	anatomical structure development;anatomical structure morphogenesis;autophagy;biological adhesion;biological regulation;catabolic process;cell activation;cell adhesion;cell death;cell differentiation;cell growth;cell morphogenesis;cell motility;cell proliferation;cellular component assembly;cellular component morphogenesis;cellular component movement;cellular component organization;cellular homeo…	3D-structure;Acetylation;Alternativesplicing;Apoptosis;ATP-binding;Autophagy;Celladhesion;Chromosomalrearrangement;Completeproteome;Cytoplasm;Cytoskeleton;DNA-binding;DNAdamage;DNArepair;Endocytosis;Kinase;Lipoprotein;Magnesium;Manganese;Metal-binding;Mitochondrion;Myristate;Nucleotide-binding;Nucleus;Phosphoprotein;Proto-oncogene;Referenceproteome;SH2domain;SH3domain;Transferase;Tyrosine-protein…	Tyrosine-protein kinase ABL1	NA;NA;Ancillary;NA		Associated	regulation of axon extension [GO:0030516]; positive regulation of peptidyl-tyrosine phosphorylation [GO:0050731]; neuron differentiation [GO:0030182]; signal transduction in response to DNA damage [GO:0042770]; thymus development [GO:0048538]; response to oxidative stress [GO:0006979]; positive regulation of actin filament binding [GO:1904531]; protein phosphorylation [GO:0006468]; neuroepithelia…	0	0	0	0	0.833333	0	0
F8VQH0;Q4JIM5;B2RQ57	Abl2	anatomical structure morphogenesis;behavior;biological regulation;cell activation;cell communication;cell differentiation;cell maturation;cell motility;cellular component assembly;cellular component morphogenesis;cellular component movement;cellular component organization;cellular homeostasis;cellular ion homeostasis;cellular localization;cellular membrane organization;cellular metabolic process;…	3D-structure;Acetylation;ATP-binding;Celladhesion;Completeproteome;Cytoplasm;Cytoskeleton;Kinase;Lipoprotein;Magnesium;Manganese;Metal-binding;Myristate;Nucleotide-binding;Phosphoprotein;Proteomicsidentification;Referenceproteome;SH2domain;SH3domain;Transferase;Tyrosine-proteinkinase;Ublconjugation	Abelson tyrosine-protein kinase 2;Non-specific protein-tyrosine kinase	Unclassified;NA;Unclassified		Not Mitochondrial	positive regulation of neuron projection development [GO:0010976]; epidermal growth factor receptor signaling pathway [GO:0007173]; platelet-derived growth factor receptor signaling pathway [GO:0048008]; circulatory system development [GO:0072359]; neuron differentiation [GO:0030182]; alpha-beta T cell differentiation [GO:0046632]; post-embryonic development [GO:0009791]; negative regulation of e…	1	0	0	0	0	0	0
E9Q9C0;E9Q9C1;Q8K4G5-2;E9Q9C7;E9Q9C4;E9Q9C2;E9QK41;Q8K4G5-4;Q8K4G5;E9Q030;Q8K4G5-3;E9Q9Q7;E9Q9D1;E9Q9D2	Ablim1	anatomical structure formation involved in morphogenesis;biological regulation;cellular component assembly;cellular component organization;cellular process;cytoskeleton organization;developmental process;locomotion;organelle organization;response to chemical stimulus;response to external stimulus;response to stimulus	Actin-binding;Alternativesplicing;Coiledcoil;Completeproteome;Cytoplasm;Cytoskeleton;LIMdomain;Metal-binding;Phosphoprotein;Proteomicsidentification;Referenceproteome;Repeat;Zinc	Actin-binding LIM protein 1	Unclassified;Unclassified;NA;Unclassified;Unclassified;Unclassified;Unclassified;NA;Unclassified;Unclassified;NA;Unclassified;Unclassified;Unclassified		Not Mitochondrial	cytoskeleton organization [GO:0007010];axon guidance [GO:0007411]; cilium assembly [GO:0060271]; lamellipodium assembly [GO:0030032]; positive regulation of transcription by RNA polymerase II [GO:0045944]; cytoskeleton organization [GO:0007010]	1	0	0	0	0	1	0
Q8BL65-3;Q8BL65-4;E9Q0W6;E9Q4K0;Q8BL65-5	Ablim2	biological regulation;biosynthetic process;cellular component organization;cellular metabolic process;cellular nitrogen compound metabolic process;cellular process;cytoskeleton organization;macromolecule metabolic process;metabolic process;nitrogen compound metabolic process;nucleobase-containing compound metabolic process;organelle organization;primary metabolic process;RNA metabolic process	Alternativesplicing;Completeproteome;Cytoplasm;LIMdomain;Metal-binding;Proteomicsidentification;Referenceproteome;Repeat;Zinc	Actin-binding LIM protein 2	NA;NA;Unclassified;Unclassified;NA		Not Mitochondrial	transcription, DNA-templated [GO:0006351];actin cytoskeleton organization [GO:0030036]	0.5	0	0	0	0	0	0
Q8BL65-2;Q8BL65;F6VVW4;D3Z0Y4	Ablim2	biological regulation;biosynthetic process;cellular component organization;cellular metabolic process;cellular nitrogen compound metabolic process;cellular process;cytoskeleton organization;macromolecule metabolic process;metabolic process;nitrogen compound metabolic process;nucleobase-containing compound metabolic process;organelle organization;primary metabolic process;RNA metabolic process	Alternativesplicing;Completeproteome;Cytoplasm;LIMdomain;Metal-binding;Proteomicsidentification;Referenceproteome;Repeat;Zinc	Actin-binding LIM protein 2	NA;Unclassified;Unclassified;Unclassified		Not Mitochondrial	positive regulation of transcription by RNA polymerase II [GO:0045944]; transcription, DNA-templated [GO:0006351]; lamellipodium assembly [GO:0030032];actin cytoskeleton organization [GO:0030036]	1	0	0	0	0	0	0
Q69ZX8	Ablim3	anatomical structure formation involved in morphogenesis;biological regulation;biosynthetic process;cellular component assembly;cellular component organization;cellular metabolic process;cellular nitrogen compound metabolic process;cellular process;cytoskeleton organization;developmental process;macromolecule metabolic process;metabolic process;nitrogen compound metabolic process;nucleobase-conta…	Acetylation;Completeproteome;Cytoplasm;LIMdomain;Metal-binding;Phosphoprotein;Referenceproteome;Repeat;Zinc	Actin-binding LIM protein 3	Unclassified		Not Mitochondrial	cilium assembly [GO:0060271]; lamellipodium assembly [GO:0030032];actin cytoskeleton organization [GO:0030036]; positive regulation of transcription by RNA polymerase II [GO:0045944]; transcription, DNA-templated [GO:0006351]	1	0	0	0	0	0	0
A0A571BG95;Q5SSL4-2;E9PUE7;Q5SSL4-4	Abr	anatomical structure development;anatomical structure morphogenesis;biological regulation;cellular component organization;cellular process;circulatory system process;cytoskeleton organization;developmental process;multicellular organismal process;neurological system process;organelle organization;regulation of transport;response to biotic stimulus;response to chemical stimulus;response to stimulu…	Alternativesplicing;Completeproteome;GTPaseactivation;Guanine-nucleotidereleasingfactor;Proteomicsidentification;Referenceproteome	Active breakpoint cluster region-related protein	Unclassified;NA;Unclassified;NA		Not Mitochondrial	intracellular signal transduction [GO:0035556]	1	0	0	0	0	1	0
Q5SSL4	Abr	anatomical structure development;anatomical structure morphogenesis;biological regulation;cellular component organization;cellular process;circulatory system process;cytoskeleton organization;developmental process;multicellular organismal process;neurological system process;organelle organization;regulation of transport;response to biotic stimulus;response to chemical stimulus;response to stimulu…	Alternativesplicing;Completeproteome;GTPaseactivation;Guanine-nucleotidereleasingfactor;Referenceproteome	Active breakpoint cluster region-related protein	Unclassified		Not Mitochondrial	negative regulation of cellular extravasation [GO:0002692]; brain development [GO:0007420]; negative regulation of cell migration [GO:0030336]; positive regulation of phagocytosis [GO:0050766]; intracellular signal transduction [GO:0035556]; negative regulation of inflammatory response [GO:0050728]; negative regulation of neutrophil degranulation [GO:0043314]; regulation of vascular permeability …	0.5	0	0	0	0	0	0
Q4KML4;E9QMV2;A0A1W2P7X0	Abracl		Acetylation;Completeproteome;Proteomicsidentification;Referenceproteome	Costars family protein ABRACL	NA;Unclassified;Unclassified		Not Mitochondrial	regulation of actin filament-based process [GO:0032970]	0.833333	0	0.666667	0	0	1	0
Q921H8;H3BKL5;H3BJZ9	Acaa1a	catabolic process;cellular ketone metabolic process;cellular lipid metabolic process;cellular metabolic process;cellular process;lipid metabolic process;metabolic process;organic acid metabolic process;primary metabolic process;small molecule metabolic process	Acetylation;Acyltransferase;Completeproteome;Fattyacidmetabolism;Lipidmetabolism;Peroxisome;Proteomicsidentification;Referenceproteome;Transferase;Transitpeptide	3-ketoacyl-CoA thiolase A, peroxisomal	Unclassified;Unclassified;Unclassified	Matrix	Mitochondrial	fatty acid beta-oxidation [GO:0006635]; phenylacetate catabolic process [GO:0010124]; fatty acid metabolic process [GO:0006631]; very long-chain fatty acid metabolic process [GO:0000038];bile acid metabolic process [GO:0008206]	1	1	1	1	1	1	1
Q8VCH0	Acaa1b	cellular ketone metabolic process;cellular lipid metabolic process;cellular metabolic process;cellular process;lipid metabolic process;metabolic process;organic acid metabolic process;primary metabolic process;small molecule metabolic process	Acetylation;Acyltransferase;Completeproteome;Fattyacidmetabolism;Lipidmetabolism;Peroxisome;Referenceproteome;Transferase;Transitpeptide	3-ketoacyl-CoA thiolase B, peroxisomal		unknown	Mitochondrial	phenylacetate catabolic process [GO:0010124];fatty acid beta-oxidation [GO:0006635]	1	1	1	1	1	1	0.833333
Q8BWT1	Acaa2	cellular ketone metabolic process;cellular lipid metabolic process;cellular metabolic process;cellular process;lipid metabolic process;metabolic process;organic acid metabolic process;primary metabolic process;response to chemical stimulus;response to stimulus;response to stress;small molecule metabolic process	Acetylation;Acyltransferase;Completeproteome;Fattyacidmetabolism;Lipidmetabolism;Mitochondrion;Phosphoprotein;Referenceproteome;Transferase;Transitpeptide	3-ketoacyl-CoA thiolase, mitochondrial	Verified mitochondrial	Matrix	Mitochondrial	fatty acid beta-oxidation [GO:0006635]; negative regulation of mitochondrial membrane permeability involved in apoptotic process [GO:1902109]; negative regulation of mitochondrial outer membrane permeabilization involved in apoptotic signaling pathway [GO:1901029];acetyl-CoA metabolic process [GO:0006084]; cellular response to hypoxia [GO:0071456]	1	1	1	1	1	1	1
Q5SWU9;Q5SWU9-2	Acaca	biological regulation;biosynthetic process;cellular component assembly;cellular component organization;cellular ketone metabolic process;cellular lipid metabolic process;cellular metabolic process;cellular process;cofactor metabolic process;homeostatic process;lipid metabolic process;macromolecular complex assembly;macromolecule metabolic process;metabolic process;multicellular organismal process…	Acetylation;Allostericenzyme;Alternativepromoterusage;ATP-binding;Biotin;Completeproteome;Cytoplasm;Directproteinsequencing;Fattyacidbiosynthesis;Fattyacidmetabolism;Ligase;Lipidbiosynthesis;Lipidmetabolism;Manganese;Metal-binding;Multifunctionalenzyme;Nucleotide-binding;Phosphoprotein;Referenceproteome	Acetyl-CoA carboxylase 1;Biotin carboxylase	NA;NA	Matrix	Mitochondrial	fatty acid biosynthetic process [GO:0006633]; protein homotetramerization [GO:0051289]; lipid metabolic process [GO:0006629]; tissue homeostasis [GO:0001894]; cellular response to prostaglandin E stimulus [GO:0071380];acetyl-CoA metabolic process [GO:0006084]; lipid homeostasis [GO:0055088]; protein metabolic process [GO:0019538]; malonyl-CoA biosynthetic process [GO:2001295]; response to organic…	1	1	0	0	0.666667	1	0.666667
E9Q4Z2	Acacb	biological regulation;biosynthetic process;cellular component assembly;cellular component organization;cellular ketone metabolic process;cellular lipid metabolic process;cellular metabolic process;cellular process;cofactor metabolic process;lipid metabolic process;macromolecular complex assembly;metabolic process;organic acid metabolic process;primary metabolic process;protein complex assembly;re…	Allostericenzyme;ATP-binding;Biotin;Completeproteome;Fattyacidbiosynthesis;Fattyacidmetabolism;Ligase;Lipidbiosynthesis;Lipidmetabolism;Manganese;Membrane;Metal-binding;Mitochondrion;Multifunctionalenzyme;Nucleotide-binding;Nucleus;Phosphoprotein;Referenceproteome;Transitpeptide	Acetyl-CoA carboxylase 2;Biotin carboxylase	Verified mitochondrial	MOM	Mitochondrial	fatty acid biosynthetic process [GO:0006633]; regulation of glucose metabolic process [GO:0010906]; response to nutrient levels [GO:0031667]; positive regulation of lipid storage [GO:0010884]; protein homotetramerization [GO:0051289]; energy homeostasis [GO:0097009]; negative regulation of catalytic activity [GO:0043086];acetyl-CoA metabolic process [GO:0006084]; negative regulation of gene expre…	0	1	0	0	1	0	0
Q8K370	Acad10		Acetylation;Completeproteome;FAD;Flavoprotein;Oxidoreductase;Referenceproteome	Acyl-CoA dehydrogenase family member 10	Verified mitochondrial	Matrix	Mitochondrial		1	1	1	1	1	1	1
A0A0R4J0I6;Q80XL6;D3YTQ5;A0A087WSI8	Acad11	catabolic process;cellular ketone metabolic process;cellular lipid metabolic process;cellular metabolic process;cellular process;lipid metabolic process;metabolic process;organic acid metabolic process;primary metabolic process;small molecule metabolic process	Acetylation;Completeproteome;FAD;Flavoprotein;Mitochondrion;Oxidoreductase;Peroxisome;Phosphoprotein;Proteomicsidentification;Referenceproteome	Acyl-CoA dehydrogenase family member 11	Verified mitochondrial;NA;Verified mitochondrial;Verified mitochondrial	MIM	Mitochondrial	fatty acid beta-oxidation using acyl-CoA dehydrogenase [GO:0033539]	0	1	0.166667	1	1	0	0.666667
D3Z7X0;D3Z2B3	Acad12		Completeproteome;FAD;Flavoprotein;Oxidoreductase;Proteomicsidentification;Referenceproteome		NA;NA	Matrix	Mitochondrial		1	1	1	1	1	1	1
A0A0R4J0P1;Q9D7B6;D3YTT4	Acad8	amine metabolic process;catabolic process;cellular amino acid metabolic process;cellular ketone metabolic process;cellular metabolic process;cellular nitrogen compound metabolic process;cellular process;metabolic process;nitrogen compound metabolic process;organic acid metabolic process;primary metabolic process;small molecule metabolic process	Acetylation;Branched-chainaminoacidcatabolism;Completeproteome;FAD;Flavoprotein;Mitochondrion;Oxidoreductase;Proteomicsidentification;Referenceproteome;Transitpeptide	Isobutyryl-CoA dehydrogenase, mitochondrial	Verified mitochondrial;NA;Verified mitochondrial	Matrix	Mitochondrial	valine catabolic process [GO:0006574];lipid metabolic process [GO:0006629]	1	1	1	1	1	1	1
Q8JZN5	Acad9	cellular component assembly;cellular component organization;cellular macromolecular complex assembly;cellular process;macromolecular complex assembly;protein complex assembly;protein complex biogenesis	Acetylation;Completeproteome;FAD;Flavoprotein;Mitochondrion;Oxidoreductase;Referenceproteome;Transitpeptide	Acyl-CoA dehydrogenase family member 9, mitochondrial	Verified mitochondrial	MIM	Mitochondrial	long-chain fatty acid metabolic process [GO:0001676]; mitochondrial respiratory chain complex I assembly [GO:0032981]; medium-chain fatty acid metabolic process [GO:0051791]	1	1	1	1	1	1	1
A0A0R4J083;P51174	Acadl	amine metabolic process;biological regulation;catabolic process;cellular amino acid metabolic process;cellular component assembly;cellular component organization;cellular ketone metabolic process;cellular lipid metabolic process;cellular metabolic process;cellular nitrogen compound metabolic process;cellular process;homeostatic process;lipid metabolic process;macromolecular complex assembly;metab…	Acetylation;Completeproteome;FAD;Fattyacidmetabolism;Flavoprotein;Lipidmetabolism;Mitochondrion;Oxidoreductase;Referenceproteome;Transitpeptide	Long-chain specific acyl-CoA dehydrogenase, mitochondrial	Verified mitochondrial;NA	MIM	Mitochondrial	fatty acid catabolic process [GO:0009062]; oxidation-reduction process [GO:0055114]; response to cold [GO:0009409]; negative regulation of fatty acid biosynthetic process [GO:0045717];carnitine catabolic process [GO:0042413]; long-chain fatty acid catabolic process [GO:0042758]; regulation of cholesterol metabolic process [GO:0090181];fatty acid beta-oxidation using acyl-CoA dehydrogenase [GO:003…	1	1	1	1	1	1	1
P45952	Acadm	amine metabolic process;anatomical structure development;biological regulation;biosynthetic process;carbohydrate metabolic process;catabolic process;cell differentiation;cellular amino acid metabolic process;cellular ketone metabolic process;cellular lipid metabolic process;cellular metabolic process;cellular nitrogen compound metabolic process;cellular process;developmental process;energy reserv…	Acetylation;Completeproteome;FAD;Fattyacidmetabolism;Flavoprotein;Lipidmetabolism;Mitochondrion;Oxidoreductase;Referenceproteome;Transitpeptide	Medium-chain specific acyl-CoA dehydrogenase, mitochondrial	Verified mitochondrial	Matrix	Mitochondrial	fatty acid beta-oxidation [GO:0006635]; oxidation-reduction process [GO:0055114]; organic acid metabolic process [GO:0006082]; medium-chain fatty acid catabolic process [GO:0051793]; response to cold [GO:0009409]; response to starvation [GO:0042594]; post-embryonic development [GO:0009791]; glycogen biosynthetic process [GO:0005978]; heart development [GO:0007507]; liver development [GO:0001889];…	1	1	1	1	1	1	1
Q07417	Acads	catabolic process;cellular component assembly;cellular component organization;cellular ketone metabolic process;cellular lipid metabolic process;cellular metabolic process;cellular process;lipid metabolic process;macromolecular complex assembly;metabolic process;organic acid metabolic process;primary metabolic process;protein complex assembly;response to chemical stimulus;response to endogenous s…	Acetylation;Completeproteome;FAD;Fattyacidmetabolism;Flavoprotein;Lipidmetabolism;Mitochondrion;Oxidoreductase;Referenceproteome;Transitpeptide	Short-chain specific acyl-CoA dehydrogenase, mitochondrial	Verified mitochondrial	Matrix	Mitochondrial	butyrate catabolic process [GO:0046359]; fatty acid beta-oxidation using acyl-CoA dehydrogenase [GO:0033539]	1	1	1	1	1	1	1
Q9DBL1;E9Q5L3	Acadsb	cellular ketone metabolic process;cellular lipid metabolic process;cellular metabolic process;cellular process;cofactor metabolic process;lipid metabolic process;metabolic process;organic acid metabolic process;primary metabolic process;small molecule metabolic process	Acetylation;Completeproteome;Directproteinsequencing;FAD;Fattyacidmetabolism;Flavoprotein;Lipidmetabolism;Mitochondrion;Oxidoreductase;Phosphoprotein;Proteomicsidentification;Referenceproteome;Transitpeptide	Short/branched chain specific acyl-CoA dehydrogenase, mitochondrial	Verified mitochondrial;Verified mitochondrial	Matrix	Mitochondrial	isoleucine catabolic process [GO:0006550];acyl-CoA metabolic process [GO:0006637]; fatty acid metabolic process [GO:0006631]	1	1	1	1	1	1	1
P50544;B1AR28	Acadvl	biological regulation;catabolic process;cell differentiation;cellular ketone metabolic process;cellular lipid metabolic process;cellular metabolic process;cellular process;developmental process;homeostatic process;lipid metabolic process;metabolic process;multicellular organismal process;organic acid metabolic process;primary metabolic process;small molecule metabolic process	Acetylation;Completeproteome;FAD;Fattyacidmetabolism;Flavoprotein;Isopeptidebond;Lipidmetabolism;Membrane;Mitochondrion;Mitochondrioninnermembrane;Oxidoreductase;Proteomicsidentification;Referenceproteome;S-nitrosylation;Transitpeptide;Ublconjugation	Very long-chain specific acyl-CoA dehydrogenase, mitochondrial	Verified mitochondrial;Verified mitochondrial	MIM	Mitochondrial	fatty acid beta-oxidation [GO:0006635]; fatty acid catabolic process [GO:0009062]; response to cold [GO:0009409]; negative regulation of fatty acid biosynthetic process [GO:0045717];epithelial cell differentiation [GO:0030855]; regulation of cholesterol metabolic process [GO:0090181]; fatty acid beta-oxidation using acyl-CoA dehydrogenase [GO:0033539]; negative regulation of fatty acid oxidation …	1	1	1	1	1	1	1
Q61282	Acan	anatomical structure development;biological adhesion;biosynthetic process;cell adhesion;cell development;cellular component organization;cellular metabolic process;cellular process;developmental process;extracellular matrix organization;extracellular structure organization;macromolecule metabolic process;metabolic process	Calcium;Completeproteome;Disulfidebond;Extracellularmatrix;Glycoprotein;Immunoglobulindomain;Lectin;Metal-binding;Proteoglycan;Referenceproteome;Repeat;Secreted;Signal;Sushi	Aggrecan core protein	Unclassified		Not Mitochondrial	negative regulation of cell migration [GO:0030336]; chondrocyte development [GO:0002063]; collagen fibril organization [GO:0030199]; central nervous system development [GO:0007417]; cell adhesion [GO:0007155]; proteoglycan biosynthetic process [GO:0030166]; skeletal system development [GO:0001501];cartilage condensation [GO:0001502]; heart development [GO:0007507]	1	0	0	0	0	0	0
Q8K2H4	Acap1	catabolic process;lipid metabolic process;metabolic process;primary metabolic process	ANKrepeat;Completeproteome;Endosome;Hydrolase;Lipiddegradation;Lipidmetabolism;Membrane;Metal-binding;Nitration;Referenceproteome;Repeat;Transducer;Zinc;Zinc-finger	Arf-GAP with coiled-coil, ANK repeat and PH domain-containing protein 1	Unclassified		Not Mitochondrial	lipid catabolic process [GO:0016042]; signal transduction [GO:0007165]	0	0	0	0	0	1	0
A0A338P6P6;D4AFX6;Q6ZQK5-2;Q6ZQK5	Acap2	biological regulation;cellular process	Alternativesplicing;ANKrepeat;Coiledcoil;Completeproteome;Endosome;GTPaseactivation;Membrane;Metal-binding;Phosphoprotein;Referenceproteome;Repeat;Zinc;Zinc-finger	Arf-GAP with coiled-coil, ANK repeat and PH domain-containing protein 2	Unclassified;Unclassified;NA;Unclassified		Not Mitochondrial	actin filament-based process [GO:0030029]; endocytic recycling [GO:0032456]; cellular response to nerve growth factor stimulus [GO:1990090]	1	0	0	0	0	1	0
Q8QZT1	Acat1	anatomical structure development;cellular component assembly;cellular component organization;developmental process;macromolecular complex assembly;protein complex assembly;response to chemical stimulus;response to endogenous stimulus;response to external stimulus;response to extracellular stimulus;response to starvation;response to stimulus;response to stress	Acetylation;Acyltransferase;Completeproteome;Directproteinsequencing;Metal-binding;Mitochondrion;Potassium;Referenceproteome;Transferase;Transitpeptide	Acetyl-CoA acetyltransferase, mitochondrial	Verified mitochondrial	Matrix	Mitochondrial	fatty acid beta-oxidation [GO:0006635]; response to hormone [GO:0009725]; response to starvation [GO:0042594]; coenzyme A metabolic process [GO:0015936]; isoleucine catabolic process [GO:0006550]; propionyl-CoA biosynthetic process [GO:1902860]; acetyl-CoA catabolic process [GO:0046356]; liver development [GO:0001889]; metanephric proximal convoluted tubule development [GO:0072229]; ketone body c…	1	1	1	1	1	1	1
Q8CAY6;A0A3B2WAL8;G3XA25	Acat2	biological regulation;regulation of transport	Acetylation;Acyltransferase;Completeproteome;Cytoplasm;Directproteinsequencing;Proteomicsidentification;Referenceproteome;Transferase	Acetyl-CoA acetyltransferase, cytosolic	Unclassified;Unclassified;Unclassified		Not Mitochondrial	positive regulation of intestinal cholesterol absorption [GO:0045797];fatty acid beta-oxidation [GO:0006635]	1	0	0	1	1	1	0
Q80X81	Acat3		Completeproteome;Proteomicsidentification;Referenceproteome;Transferase				Not Mitochondrial	fatty acid beta-oxidation [GO:0006635]	0	0	0	0	0.833333	0	0
Q5XG73-2;A0A2I3BRB9;Q5XG73;A0A2I3BQH8	Acbd5	autophagy;catabolic process;cellular component organization;cellular metabolic process;cellular process;establishment of localization;metabolic process;organelle organization;peroxisome organization;transport	Acetylation;Alternativesplicing;Autophagy;Coiledcoil;Completeproteome;Lipid-binding;Membrane;Peroxisome;Phosphoprotein;Referenceproteome;Transmembrane;Transmembranehelix;Transport	Acyl-CoA-binding domain-containing protein 5	NA;Unclassified;Unclassified;Unclassified		Not Mitochondrial	autophagy of peroxisome [GO:0030242]	0	0	0	0	0	0	0
Q5XG73-3;Z4YM84;E9QNH7;A0A2I3BQ50	Acbd5	autophagy;catabolic process;cellular component organization;cellular metabolic process;cellular process;establishment of localization;metabolic process;organelle organization;peroxisome organization;transport	Acetylation;Alternativesplicing;Autophagy;Coiledcoil;Completeproteome;Lipid-binding;Membrane;Peroxisome;Phosphoprotein;Proteomicsidentification;Referenceproteome;Transmembrane;Transmembranehelix;Transport	Acyl-CoA-binding domain-containing protein 5	NA;Unclassified;Unclassified;Unclassified		Not Mitochondrial	autophagy of peroxisome [GO:0030242]	0.833333	0	0	1	1	0	0
Q9D061	Acbd6		Alternativesplicing;ANKrepeat;Completeproteome;Cytoplasm;Lipid-binding;Phosphoprotein;Referenceproteome;Repeat	Acyl-CoA-binding domain-containing protein 6	Unclassified		Not Mitochondrial		1	0	0	0	0	0	0
P09470;F6QCP8;P09470-2	Ace	anatomical structure development;biological regulation;catabolic process;cell proliferation;cellular metabolic process;cellular process;circulatory system process;developmental process;endocrine process;establishment of localization;hormone metabolic process;immune system process;lipid transport;macromolecule metabolic process;metabolic process;multicellular organismal process;organic acid transp…	Alternativesplicing;Carboxypeptidase;Cellmembrane;Completeproteome;Cytoplasm;Directproteinsequencing;Disulfidebond;Glycoprotein;Hydrolase;Membrane;Metal-binding;Metalloprotease;Phosphoprotein;Protease;Proteomicsidentification;Referenceproteome;Repeat;Secreted;Signal;Transmembrane;Transmembranehelix;Zinc	Angiotensin-converting enzyme;Angiotensin-converting enzyme, soluble form	Ancillary;Ancillary;NA		Associated	heart contraction [GO:0060047]; positive regulation of systemic arterial blood pressure [GO:0003084]; negative regulation of glucose import [GO:0046325]; positive regulation of neurogenesis [GO:0050769]; neutrophil mediated immunity [GO:0002446]; negative regulation of renal sodium excretion [GO:0035814]; posttranscriptional regulation of gene expression [GO:0010608]; embryo development ending in…	0	0	0	0.333333	0	0	0
P21836;A0A0G2JDM6	Ache	alcohol metabolic process;amine metabolic process;anatomical structure development;biological adhesion;biological regulation;biosynthetic process;catabolic process;cell adhesion;cell development;cellular component assembly;cellular component organization;cellular membrane organization;cellular metabolic process;cellular nitrogen compound metabolic process;cellular process;developmental process;en…	3D-structure;Alternativesplicing;Celljunction;Cellmembrane;Completeproteome;Disulfidebond;Glycoprotein;GPI-anchor;Hydrolase;Lipoprotein;Membrane;Neurotransmitterdegradation;Referenceproteome;Secreted;Serineesterase;Signal;Synapse	Acetylcholinesterase	Unclassified;Unclassified		Not Mitochondrial	choline metabolic process [GO:0019695]; osteoblast development [GO:0002076]; synapse assembly [GO:0007416]; receptor internalization [GO:0031623]; acetylcholine metabolic process [GO:0008291]; neuron death [GO:0070997]; retina development in camera-type eye [GO:0060041]; cell adhesion [GO:0007155]; positive regulation of axonogenesis [GO:0050772]; positive regulation of dendrite morphogenesis [GO…	1	0	0	0	0	1	0
F6RJ39;Q9JIX8-4;Q9JIX8;B8JJ89	Acin1	biological regulation;cell death;cell differentiation;cellular component organization;cellular metabolic process;cellular nitrogen compound metabolic process;cellular process;chromosome organization;death;developmental process;DNA metabolic process;DNA packaging;macromolecule metabolic process;metabolic process;mRNA metabolic process;mRNA processing;nitrogen compound metabolic process;nucleobase-…	Acetylation;Alternativesplicing;Apoptosis;Completeproteome;Isopeptidebond;Methylation;mRNAprocessing;mRNAsplicing;Nucleus;Phosphoprotein;Proteomicsidentification;Referenceproteome;Ublconjugation	Apoptotic chromatin condensation inducer in the nucleus	Unclassified;NA;Unclassified;Unclassified		Not Mitochondrial	apoptotic chromosome condensation [GO:0030263]; negative regulation of mRNA splicing, via spliceosome [GO:0048025]; positive regulation of monocyte differentiation [GO:0045657]; positive regulation of apoptotic process [GO:0043065]; apoptotic process [GO:0006915]; erythrocyte differentiation [GO:0030218]; RNA splicing [GO:0008380]; mRNA processing [GO:0006397]	0	0	0	0	0	0	0
Q3V117;Q91V92;Q3TS02	Acly	biosynthetic process;carbohydrate metabolic process;cellular metabolic process;cellular process;cofactor metabolic process;lipid metabolic process;metabolic process;primary metabolic process	Acetylation;ATP-binding;Completeproteome;Cytoplasm;Isopeptidebond;Lipidbiosynthesis;Lipidmetabolism;Magnesium;Metal-binding;Nucleotide-binding;Phosphoprotein;Proteomicsidentification;Referenceproteome;Transferase;Ublconjugation	ATP-citrate synthase	Ancillary;Ancillary;Ancillary	Matrix	Mitochondrial	fatty acid biosynthetic process [GO:0006633]; citrate metabolic process [GO:0006101]; oxaloacetate metabolic process [GO:0006107]; acetyl-CoA metabolic process [GO:0006084]; lipid biosynthetic process [GO:0008610];acetyl-CoA biosynthetic process [GO:0006085]	1	1	1	1	1	1	1
A2AKK5;A2AKK5-2	Acnat1	cellular ketone metabolic process;cellular lipid metabolic process;cellular metabolic process;cellular process;cofactor metabolic process;lipid metabolic process;metabolic process;organic acid metabolic process;primary metabolic process;small molecule metabolic process	Acyltransferase;Alternativesplicing;Completeproteome;Fattyacidmetabolism;Lipidmetabolism;Peroxisome;Referenceproteome;Transferase	Acyl-coenzyme A amino acid N-acyltransferase 1	NA;NA		Not Mitochondrial	acyl-CoA metabolic process [GO:0006637]; fatty acid metabolic process [GO:0006631]	0	0	0	1	1	0	0
Q8BGG9;Q8BGG9-2	Acnat2	cellular ketone metabolic process;cellular lipid metabolic process;cellular metabolic process;cellular process;cofactor metabolic process;lipid metabolic process;metabolic process;organic acid metabolic process;primary metabolic process;small molecule metabolic process	Acyltransferase;Alternativesplicing;Completeproteome;Fattyacidmetabolism;Lipidmetabolism;Peroxisome;Referenceproteome;Transferase	Acyl-coenzyme A amino acid N-acyltransferase 2	NA;NA		Not Mitochondrial	acyl-CoA metabolic process [GO:0006637]; fatty acid metabolic process [GO:0006631]	0	0	0	1	0.666667	0	0
P28271	Aco1	biological regulation;catabolic process;cellular homeostasis;cellular ion homeostasis;cellular ketone metabolic process;cellular metabolic process;cellular process;cofactor metabolic process;developmental process;homeostatic process;metabolic process;multicellular organismal process;organic acid metabolic process;post-embryonic development;regulation of translation;response to chemical stimulus;r…	4Fe-4S;Completeproteome;Cytoplasm;Iron;Iron-sulfur;Lyase;Metal-binding;Referenceproteome;RNA-binding;Tricarboxylicacidcycle	Cytoplasmic aconitate hydratase	Unclassified		Not Mitochondrial	regulation of translation [GO:0006417]; intestinal absorption [GO:0050892]; citrate metabolic process [GO:0006101]; regulation of gene expression [GO:0010468];cellular iron ion homeostasis [GO:0006879]; post-embryonic development [GO:0009791]; tricarboxylic acid cycle [GO:0006099]; response to iron(II) ion [GO:0010040]	1	0	0	1	0.166667	1	0
Q99KI0	Aco2	catabolic process;cellular ketone metabolic process;cellular metabolic process;cellular process;cofactor metabolic process;metabolic process;organic acid metabolic process;small molecule metabolic process	4Fe-4S;Acetylation;Completeproteome;Directproteinsequencing;Iron;Iron-sulfur;Isopeptidebond;Lyase;Metal-binding;Mitochondrion;Phosphoprotein;Pyrrolidonecarboxylicacid;Referenceproteome;Transitpeptide;Tricarboxylicacidcycle;Ublconjugation	Aconitate hydratase, mitochondrial	Verified mitochondrial	Matrix	Mitochondrial	response to isolation stress [GO:0035900]; tricarboxylic acid cycle [GO:0006099]; liver development [GO:0001889]; isocitrate metabolic process [GO:0006102];citrate metabolic process [GO:0006101]	1	1	1	1	1	1	1
O55137	Acot1	cellular ketone metabolic process;cellular lipid metabolic process;cellular metabolic process;cellular process;cofactor metabolic process;lipid metabolic process;metabolic process;organic acid metabolic process;primary metabolic process;small molecule metabolic process	Completeproteome;Cytoplasm;Hydrolase;Referenceproteome;Serineesterase	Acyl-coenzyme A thioesterase 1	Ancillary		Associated	negative regulation of cardiac muscle cell apoptotic process [GO:0010667]; long-chain fatty acid metabolic process [GO:0001676];acyl-CoA metabolic process [GO:0006637]; fatty acid metabolic process [GO:0006631]	0.666667	0	0	1	0.5	1	0
Q8VHQ9;A2AVR6	Acot11	biological regulation;cellular ketone metabolic process;cellular lipid metabolic process;cellular metabolic process;cellular process;lipid metabolic process;metabolic process;organic acid metabolic process;primary metabolic process;response to abiotic stimulus;response to stimulus;response to stress;signal transduction;small molecule metabolic process	Completeproteome;Cytoplasm;Hydrolase;Proteomicsidentification;Referenceproteome;Repeat;Serineesterase	Acyl-coenzyme A thioesterase 11	Verified mitochondrial;Verified mitochondrial	Matrix	Mitochondrial	negative regulation of cold-induced thermogenesis [GO:0120163]; intracellular signal transduction [GO:0035556]; fatty acid metabolic process [GO:0006631]; response to cold [GO:0009409]; response to temperature stimulus [GO:0009266];acyl-CoA metabolic process [GO:0006637];fatty acid metabolic process [GO:0006631]	1	1	0	0	0	0	0
Q9DBK0	Acot12	cellular ketone metabolic process;cellular lipid metabolic process;cellular metabolic process;cellular process;cofactor metabolic process;lipid metabolic process;metabolic process;organic acid metabolic process;primary metabolic process;small molecule metabolic process	Completeproteome;Cytoplasm;Fattyacidmetabolism;Hydrolase;Lipidmetabolism;Referenceproteome;Repeat;Serineesterase	Acyl-coenzyme A thioesterase 12	Not reported mitochondrial		Not Mitochondrial	acetyl-CoA metabolic process [GO:0006084]; acyl-CoA metabolic process [GO:0006637]; fatty acid metabolic process [GO:0006631]	0	0	0	1	1	0	0
Q9CQR4	Acot13	cellular component assembly;cellular component organization;macromolecular complex assembly;metabolic process;protein complex assembly	3D-structure;Acetylation;Completeproteome;Cytoplasm;Cytoskeleton;Hydrolase;Mitochondrion;Nucleus;Referenceproteome	Acyl-coenzyme A thioesterase 13;Acyl-coenzyme A thioesterase 13, N-terminally processed	Associated	Matrix	Mitochondrial	negative regulation of cold-induced thermogenesis [GO:0120163]; protein homotetramerization [GO:0051289]	1	1	1	1	1	1	1
Q9QYR9	Acot2	cellular ketone metabolic process;cellular lipid metabolic process;cellular metabolic process;cellular process;cofactor metabolic process;lipid metabolic process;metabolic process;organic acid metabolic process;primary metabolic process;small molecule metabolic process	Acetylation;Completeproteome;Hydrolase;Mitochondrion;Referenceproteome;Serineesterase;Transitpeptide	Acyl-coenzyme A thioesterase 2, mitochondrial	Verified mitochondrial	Matrix	Mitochondrial	fatty acid metabolic process [GO:0006631]; response to hypoxia [GO:0001666]; very long-chain fatty acid metabolic process [GO:0000038];acyl-CoA metabolic process [GO:0006637]; very long-chain fatty acid catabolic process [GO:0042760]; long-chain fatty acid metabolic process [GO:0001676]	1	1	1	1	1	1	1
Q9QYR7-2;Q9QYR7;A0A1Y7VMZ4	Acot3	cellular ketone metabolic process;cellular lipid metabolic process;cellular metabolic process;cellular process;cofactor metabolic process;lipid metabolic process;metabolic process;organic acid metabolic process;primary metabolic process;small molecule metabolic process	Alternativesplicing;Completeproteome;Hydrolase;Peroxisome;Referenceproteome;Serineesterase	Acyl-coenzyme A thioesterase 3	NA;NA;NA		Not Mitochondrial	unsaturated monocarboxylic acid metabolic process [GO:0032789]; fatty acid metabolic process [GO:0006631]; very long-chain fatty acid metabolic process [GO:0000038]; saturated monocarboxylic acid metabolic process [GO:0032788];acyl-CoA metabolic process [GO:0006637]; long-chain fatty acid metabolic process [GO:0001676]	0	0	0	1	1	0	0
Q8BWN8	Acot4	catabolic process;cellular ketone metabolic process;cellular lipid metabolic process;cellular metabolic process;cellular process;cofactor metabolic process;lipid metabolic process;metabolic process;organic acid metabolic process;primary metabolic process;small molecule metabolic process	Completeproteome;Hydrolase;Peroxisome;Referenceproteome;Serineesterase	Acyl-coenzyme A thioesterase 4	Unclassified		Not Mitochondrial	fatty acid metabolic process [GO:0006631]; unsaturated monocarboxylic acid metabolic process [GO:0032789]; dicarboxylic acid metabolic process [GO:0043648]; succinyl-CoA metabolic process [GO:0006104]; very long-chain fatty acid metabolic process [GO:0000038];acyl-CoA metabolic process [GO:0006637]; saturated monocarboxylic acid metabolic process [GO:0032788]; long-chain fatty acid metabolic proc…	0	0	0	1	1	0	0
Q91V12-3	Acot7	biosynthetic process;catabolic process;cellular ketone metabolic process;cellular lipid metabolic process;cellular metabolic process;cellular nitrogen compound metabolic process;cellular process;cofactor metabolic process;heterocycle metabolic process;lipid metabolic process;metabolic process;nitrogen compound metabolic process;nucleobase-containing compound metabolic process;nucleobase-containin…	3D-structure;Acetylation;Alternativesplicing;Completeproteome;Cytoplasm;Directproteinsequencing;Hydrolase;Referenceproteome;Repeat;Serineesterase	Cytosolic acyl coenzyme A thioester hydrolase			Not Mitochondrial		1	0	1	0.833333	0	1	0
Q91V12-2;E9PYH2;Q91V12-4;Q91V12	Acot7	biosynthetic process;catabolic process;cellular ketone metabolic process;cellular lipid metabolic process;cellular metabolic process;cellular nitrogen compound metabolic process;cellular process;cofactor metabolic process;heterocycle metabolic process;lipid metabolic process;metabolic process;nitrogen compound metabolic process;nucleobase-containing compound metabolic process;nucleobase-containin…	3D-structure;Acetylation;Alternativesplicing;Completeproteome;Cytoplasm;Directproteinsequencing;Hydrolase;Proteomicsidentification;Referenceproteome;Repeat;Serineesterase	Cytosolic acyl coenzyme A thioester hydrolase	NA;Verified mitochondrial;NA;Verified mitochondrial	Matrix	Mitochondrial	long-chain fatty-acyl-CoA catabolic process [GO:0036116]; fatty acid catabolic process [GO:0009062]; medium-chain fatty-acyl-CoA catabolic process [GO:0036114]; fatty acid metabolic process [GO:0006631]; medium-chain fatty acid biosynthetic process [GO:0051792];coenzyme A biosynthetic process [GO:0015937]; palmitic acid biosynthetic process [GO:1900535];acyl-CoA metabolic process [GO:0006637]; co…	1	0	1	0	0	1	0
P58137;Q8BZR4	Acot8	catabolic process;cellular component organization;cellular ketone metabolic process;cellular metabolic process;cellular process;cofactor metabolic process;metabolic process;organelle fission;organelle organization;organic acid metabolic process;small molecule metabolic process	Completeproteome;Hydrolase;Peroxisome;Peroxisomebiogenesis;Proteomicsidentification;Referenceproteome;Serineesterase	Acyl-coenzyme A thioesterase 8	Unclassified;Unclassified		Not Mitochondrial	fatty acid catabolic process [GO:0009062]; dicarboxylic acid catabolic process [GO:0043649];acyl-CoA metabolic process [GO:0006637]; peroxisome fission [GO:0016559]; negative regulation of CD4 production [GO:0045225]	0.5	0	0	1	1	1	0
Q9R0X4	Acot9	cellular metabolic process;cellular process;cofactor metabolic process;metabolic process	Acetylation;Completeproteome;Directproteinsequencing;Hydrolase;Mitochondrion;Referenceproteome;Serineesterase;Transitpeptide	Acyl-coenzyme A thioesterase 9, mitochondrial	Verified mitochondrial	MIM	Mitochondrial	acyl-CoA metabolic process [GO:0006637]	1	1	1	1	1	1	1
Q9R0H0-2;A2A848	Acox1	biological regulation;catabolic process;cellular component organization;cellular ketone metabolic process;cellular lipid metabolic process;cellular metabolic process;cellular process;generation of precursor metabolites and energy;homeostatic process;lipid metabolic process;metabolic process;multicellular organismal process;organelle fission;organelle organization;organic acid metabolic process;pr…	Acetylation;Alternativesplicing;Completeproteome;FAD;Fattyacidmetabolism;Flavoprotein;Lipidmetabolism;Oxidoreductase;Peroxisome;Phosphoprotein;Proteomicsidentification;Referenceproteome	Peroxisomal acyl-coenzyme A oxidase 1	NA;Probable contaminant		Not Mitochondrial	fatty acid beta-oxidation [GO:0006635]	0.666667	0.5	0.5	1	1	0.166667	0.666667
Q9R0H0	Acox1	biological regulation;catabolic process;cellular component organization;cellular ketone metabolic process;cellular lipid metabolic process;cellular metabolic process;cellular process;generation of precursor metabolites and energy;homeostatic process;lipid metabolic process;metabolic process;multicellular organismal process;organelle fission;organelle organization;organic acid metabolic process;pr…	Acetylation;Alternativesplicing;Completeproteome;FAD;Fattyacidmetabolism;Flavoprotein;Lipidmetabolism;Oxidoreductase;Peroxisome;Phosphoprotein;Referenceproteome	Peroxisomal acyl-coenzyme A oxidase 1	Probable contaminant		Not Mitochondrial	generation of precursor metabolites and energy [GO:0006091]; fatty acid beta-oxidation [GO:0006635]; fatty acid catabolic process [GO:0009062]; lipid metabolic process [GO:0006629]; very long-chain fatty acid metabolic process [GO:0000038]; prostaglandin metabolic process [GO:0006693]; lipid homeostasis [GO:0055088]; spermatogenesis [GO:0007283]; fatty acid beta-oxidation using acyl-CoA oxidase […	1	1	0.666667	1	1	1	0.833333
Q9QXD1	Acox2	catabolic process;cellular ketone metabolic process;cellular lipid metabolic process;cellular metabolic process;cellular process;lipid metabolic process;metabolic process;organic acid metabolic process;primary metabolic process;small molecule metabolic process	Acetylation;Completeproteome;FAD;Fattyacidmetabolism;Flavoprotein;Lipidmetabolism;Oxidoreductase;Peroxisome;Phosphoprotein;Referenceproteome	Peroxisomal acyl-coenzyme A oxidase 2	Probable contaminant		Not Mitochondrial	positive regulation of cell death [GO:0010942];fatty acid beta-oxidation [GO:0006635]; very long-chain fatty acid metabolic process [GO:0000038]; positive regulation of response to oxidative stress [GO:1902884]; lipid homeostasis [GO:0055088]; fatty acid beta-oxidation using acyl-CoA oxidase [GO:0033540]	0	0	0	1	1	0	0
Q9EPL9;Q3TAW3;E9Q296;Q8C178	Acox3	catabolic process;cellular ketone metabolic process;cellular lipid metabolic process;cellular metabolic process;cellular process;lipid metabolic process;metabolic process;organic acid metabolic process;primary metabolic process;small molecule metabolic process	Completeproteome;FAD;Fattyacidmetabolism;Flavoprotein;Lipidmetabolism;Oxidoreductase;Peroxisome;Phosphoprotein;Proteomicsidentification;Referenceproteome	Acyl-coenzyme A oxidase;Peroxisomal acyl-coenzyme A oxidase 3	Probable contaminant;Probable contaminant;Probable contaminant;Probable contaminant		Not Mitochondrial	lipid homeostasis [GO:0055088]; fatty acid beta-oxidation using acyl-CoA oxidase [GO:0033540];fatty acid beta-oxidation [GO:0006635]	0	0	0	1	1	1	0.333333
Q9D358;A0A1W2P7X3	Acp1		3D-structure;Acetylation;Alternativesplicing;Completeproteome;Cytoplasm;Hydrolase;Phosphoprotein;Polymorphism;Proteinphosphatase;Referenceproteome	Low molecular weight phosphotyrosine protein phosphatase	Unclassified;Unclassified		Not Mitochondrial		0.5	0	0	0	0	1	0
Q561M1;Q9D358-2	Acp1		3D-structure;Acetylation;Alternativesplicing;Completeproteome;Cytoplasm;Hydrolase;Phosphoprotein;Polymorphism;Proteinphosphatase;Proteomicsidentification;Referenceproteome	Low molecular weight phosphotyrosine protein phosphatase	Unclassified;NA		Not Mitochondrial		1	0	0	0.666667	0	1	0
A0A5F8MPS7;P24638;B7ZCF5;B7ZCF4	Acp2	anatomical structure development;cellular component organization;cellular metabolic process;cellular process;developmental process;metabolic process;organelle organization;phosphorus metabolic process;vacuole organization	Completeproteome;Disulfidebond;Glycoprotein;Hydrolase;Lysosome;Membrane;Proteomicsidentification;Referenceproteome;Signal;Transmembrane;Transmembranehelix	Lysosomal acid phosphatase	Unclassified;Unclassified;Unclassified;Unclassified		Not Mitochondrial	autophagic cell death [GO:0048102]; response to organic substance [GO:0010033]; lysosome organization [GO:0007040]; skeletal system development [GO:0001501]; dephosphorylation [GO:0016311]	1	0	0	1	1	1	0.333333
Q05117	Acp5	anatomical structure morphogenesis;biological regulation;cellular metabolic process;cellular process;developmental process;homeostatic process;metabolic process;multi-organism process;phosphorus metabolic process;response to biotic stimulus;response to chemical stimulus;response to stimulus;response to stress	Completeproteome;Disulfidebond;Glycoprotein;Hydrolase;Iron;Lysosome;Metal-binding;Referenceproteome;Signal	Tartrate-resistant acid phosphatase type 5	Unclassified		Not Mitochondrial	bone resorption [GO:0045453]; ossification [GO:0001503];bone morphogenesis [GO:0060349]; negative regulation of nitric oxide biosynthetic process [GO:0045019]; defense response to Gram-positive bacterium [GO:0050830]; response to cytokine [GO:0034097]; negative regulation of superoxide anion generation [GO:0032929]; dephosphorylation [GO:0016311]; negative regulation of interleukin-1 beta product…	0	1	0	1	1	1	0.166667
Q8BP40	Acp6	cell differentiation;cellular lipid metabolic process;cellular metabolic process;cellular process;developmental process;lipid metabolic process;metabolic process;phosphorus metabolic process;primary metabolic process	Alternativesplicing;Completeproteome;Hydrolase;Lipidmetabolism;Mitochondrion;Phospholipidmetabolism;Referenceproteome;Transitpeptide	Lysophosphatidic acid phosphatase type 6	Verified mitochondrial	IMS	Mitochondrial	hematopoietic progenitor cell differentiation [GO:0002244];dephosphorylation [GO:0016311]; phospholipid metabolic process [GO:0006644]; lysobisphosphatidic acid metabolic process [GO:2001311]	1	1	1	1	1	1	1
Q99PU5	Acsbg1	cell death;cellular ketone metabolic process;cellular lipid metabolic process;cellular metabolic process;cellular process;death;lipid metabolic process;metabolic process;organic acid metabolic process;primary metabolic process;response to chemical stimulus;response to endogenous stimulus;response to stimulus;small molecule metabolic process	ATP-binding;Completeproteome;Cytoplasm;Cytoplasmicvesicle;Endoplasmicreticulum;Fattyacidmetabolism;Ligase;Lipidmetabolism;Microsome;Nucleotide-binding;Phosphoprotein;Referenceproteome	Long-chain-fatty-acid--CoA ligase ACSBG1	Unclassified		Not Mitochondrial	very long-chain fatty acid metabolic process [GO:0000038]; long-chain fatty acid metabolic process [GO:0001676]; response to glucocorticoid [GO:0051384];long-chain fatty acid biosynthetic process [GO:0042759]	1	0	0	0	0	0	0
Q8VCW8	Acsf2	cellular ketone metabolic process;cellular lipid metabolic process;cellular metabolic process;cellular process;lipid metabolic process;metabolic process;organic acid metabolic process;primary metabolic process;small molecule metabolic process	Acetylation;ATP-binding;Completeproteome;Fattyacidmetabolism;Ligase;Lipidmetabolism;Mitochondrion;Nucleotide-binding;Referenceproteome;Transitpeptide	Acyl-CoA synthetase family member 2, mitochondrial	Verified mitochondrial	Matrix	Mitochondrial	fatty acid metabolic process [GO:0006631]	1	1	1	1	1	1	0.833333
Q3URE1;A0A1D5RMC8	Acsf3	biosynthetic process;catabolic process;cellular ketone metabolic process;cellular lipid metabolic process;cellular metabolic process;cellular process;lipid metabolic process;metabolic process;organic acid metabolic process;primary metabolic process;small molecule metabolic process	Alternativesplicing;ATP-binding;Completeproteome;Fattyacidmetabolism;Ligase;Lipidmetabolism;Mitochondrion;Nucleotide-binding;Referenceproteome;Transitpeptide	Acyl-CoA synthetase family member 3, mitochondrial	Verified mitochondrial;Verified mitochondrial	Matrix	Mitochondrial	fatty acid biosynthetic process [GO:0006633]; malonate catabolic process [GO:0090410]; fatty acid metabolic process [GO:0006631]	1	1	1	1	1	1	1
P41216;D3Z041	Acsl1	biological regulation;biosynthetic process;catabolic process;cellular ketone metabolic process;cellular lipid metabolic process;cellular metabolic process;cellular process;glycerol ether metabolic process;lipid metabolic process;metabolic process;organic acid metabolic process;primary metabolic process;regulation of protein modification process;response to chemical stimulus;response to drug;respo…	Acetylation;ATP-binding;Completeproteome;Directproteinsequencing;Endoplasmicreticulum;Fattyacidmetabolism;Glycoprotein;Ligase;Lipidmetabolism;Magnesium;Membrane;Microsome;Mitochondrion;Mitochondrionoutermembrane;Nitration;Nucleotide-binding;Peroxisome;Phosphoprotein;Proteomicsidentification;Referenceproteome;Signal-anchor;Transmembrane;Transmembranehelix	Long-chain-fatty-acid--CoA ligase 1	Verified mitochondrial;Verified mitochondrial	MOM	Mitochondrial	positive regulation of long-chain fatty acid import across plasma membrane [GO:0010747]; long-chain fatty acid import into cell [GO:0044539];adiponectin-activated signaling pathway [GO:0033211]; response to organic substance [GO:0010033]; positive regulation of cold-induced thermogenesis [GO:0120162]; long-chain fatty acid metabolic process [GO:0001676]; response to organic cyclic compound [GO:00…	1	1	1	1	1	1	1
Q9CZW4;E9PUC2	Acsl3	anatomical structure development;biological regulation;biosynthetic process;cellular component assembly;cellular component organization;cellular ketone metabolic process;cellular lipid metabolic process;cellular metabolic process;cellular process;developmental process;lipid metabolic process;macromolecular complex assembly;metabolic process;multicellular organismal process;organic acid metabolic …	ATP-binding;Completeproteome;Endoplasmicreticulum;Fattyacidmetabolism;Ligase;Lipidmetabolism;Magnesium;Membrane;Microsome;Mitochondrion;Mitochondrionoutermembrane;Nucleotide-binding;Peroxisome;Phosphoprotein;Proteomicsidentification;Referenceproteome;Signal-anchor;Transmembrane;Transmembranehelix	Long-chain-fatty-acid--CoA ligase 3	Verified mitochondrial;Verified mitochondrial		Mitochondrial	fatty acid biosynthetic process [GO:0006633]; long-chain fatty-acyl-CoA metabolic process [GO:0035336];brain development [GO:0007420]; long-chain fatty acid import into cell [GO:0044539]; response to nutrient [GO:0007584]; neuron differentiation [GO:0030182]; positive regulation of Golgi to plasma membrane protein transport [GO:0042998]; very-low-density lipoprotein particle assembly [GO:0034379]…	1	0	0	0	0.333333	0	0
Q9QUJ7-2;Q9QUJ7	Acsl4	anatomical structure development;biological regulation;biosynthetic process;cell differentiation;cellular ketone metabolic process;cellular lipid metabolic process;cellular metabolic process;cellular process;developmental process;establishment of localization;glycerol ether metabolic process;lipid metabolic process;lipid transport;metabolic process;multicellular organismal process;organic acid me…	Alternativesplicing;ATP-binding;Completeproteome;Endoplasmicreticulum;Fattyacidmetabolism;Ligase;Lipidmetabolism;Magnesium;Membrane;Microsome;Mitochondrion;Mitochondrionoutermembrane;Nucleotide-binding;Peroxisome;Referenceproteome;Signal-anchor;Transmembrane;Transmembranehelix	Long-chain-fatty-acid--CoA ligase 4	NA;Verified mitochondrial		Mitochondrial	fatty acid transport [GO:0015908]; long-chain fatty-acyl-CoA metabolic process [GO:0035336]; fatty acid metabolic process [GO:0006631]; positive regulation of cell growth [GO:0030307]; lipid metabolic process [GO:0006629]; neuron differentiation [GO:0030182]; regulation of fatty acid metabolic process [GO:0019217];dendritic spine development [GO:0060996]; negative regulation of prostaglandin secr…	1	0	0	1	1	1	0
Q8JZR0	Acsl5	cellular ketone metabolic process;cellular lipid metabolic process;cellular metabolic process;cellular process;lipid metabolic process;metabolic process;organic acid metabolic process;primary metabolic process;small molecule metabolic process	Acetylation;ATP-binding;Completeproteome;Endoplasmicreticulum;Fattyacidmetabolism;Ligase;Lipidmetabolism;Magnesium;Membrane;Mitochondrion;Mitochondrionoutermembrane;Nucleotide-binding;Referenceproteome;Signal-anchor;Transmembrane;Transmembranehelix	Long-chain-fatty-acid--CoA ligase 5	Verified mitochondrial		Mitochondrial	positive regulation of fatty acid beta-oxidation [GO:0032000]; positive regulation of long-chain fatty acid import across plasma membrane [GO:0010747]; positive regulation of triglyceride biosynthetic process [GO:0010867]; regulation of extrinsic apoptotic signaling pathway [GO:2001236]; lipid biosynthetic process [GO:0008610]; phospholipid biosynthetic process [GO:0008654];fatty acid transport […	0	1	0	0.333333	1	1	0
Q5ICG5;Q8R1X1;Q5F2C5;Q8BYJ0;E9Q7Y2	Acsl6	cell proliferation;cellular ketone metabolic process;cellular lipid metabolic process;cellular metabolic process;cellular process;lipid metabolic process;metabolic process;organic acid metabolic process;primary metabolic process;small molecule metabolic process	Completeproteome;Proteomicsidentification;Referenceproteome		Ancillary;Ancillary;Ancillary;Ancillary;Ancillary	MOM	Mitochondrial		1	0	0.833333	0	0	0	0.833333
Q91WC3;Q91WC3-2	Acsl6	anatomical structure development;biological regulation;biosynthetic process;cell development;cell proliferation;cellular ketone metabolic process;cellular lipid metabolic process;cellular metabolic process;cellular process;developmental process;establishment of localization;glycerol ether metabolic process;lipid metabolic process;lipid transport;metabolic process;organic acid metabolic process;or…	Alternativesplicing;ATP-binding;Completeproteome;Endoplasmicreticulum;Fattyacidmetabolism;Ligase;Lipidmetabolism;Magnesium;Membrane;Microsome;Mitochondrion;Mitochondrionoutermembrane;Nucleotide-binding;Peroxisome;Referenceproteome;Signal-anchor;Transmembrane;Transmembranehelix	Long-chain-fatty-acid--CoA ligase 6	Ancillary;NA	MOM	Mitochondrial	phospholipid biosynthetic process [GO:0008654]; positive regulation of long-chain fatty acid import across plasma membrane [GO:0010747]; neuroblast proliferation [GO:0007405]; positive regulation of neuron projection development [GO:0010976]; triglyceride biosynthetic process [GO:0019432]; very long-chain fatty acid metabolic process [GO:0000038]; lipid biosynthetic process [GO:0008610]; long-cha…	0.5	0	0	0	0	0	0
Q91VA0;D3Z106;Q91VA0-2	Acsm1	biosynthetic process;cellular ketone metabolic process;cellular lipid metabolic process;cellular metabolic process;cellular process;lipid metabolic process;metabolic process;organic acid metabolic process;primary metabolic process;small molecule metabolic process	Acetylation;Alternativesplicing;ATP-binding;Completeproteome;Directproteinsequencing;Fattyacidmetabolism;GTP-binding;Ligase;Lipidmetabolism;Magnesium;Metal-binding;Mitochondrion;Nucleotide-binding;Proteomicsidentification;Referenceproteome;Transitpeptide	Acyl-coenzyme A synthetase ACSM1, mitochondrial	Verified mitochondrial;Verified mitochondrial;NA	Matrix	Mitochondrial	fatty acid biosynthetic process [GO:0006633];acyl-CoA metabolic process [GO:0006637]	0	0.5	0.5	1	1	0.666667	0
Q8K0L3;Q8K0L3-2;Q8K0L3-3	Acsm2	cellular ketone metabolic process;cellular lipid metabolic process;cellular metabolic process;cellular process;lipid metabolic process;metabolic process;organic acid metabolic process;primary metabolic process;small molecule metabolic process	Alternativesplicing;ATP-binding;Completeproteome;Fattyacidmetabolism;Ligase;Lipidmetabolism;Magnesium;Metal-binding;Mitochondrion;Nucleotide-binding;Referenceproteome;Transitpeptide	Acyl-coenzyme A synthetase ACSM2, mitochondrial	Ancillary;NA;NA	Matrix	Mitochondrial	fatty acid biosynthetic process [GO:0006633]; medium-chain fatty-acyl-CoA metabolic process [GO:0036112];acyl-CoA metabolic process [GO:0006637]	0	0	0.166667	1	0.166667	0.833333	0.333333
Q3UNX5;Q3UNX5-2	Acsm3	biosynthetic process;cellular ketone metabolic process;cellular lipid metabolic process;cellular metabolic process;cellular process;lipid metabolic process;metabolic process;organic acid metabolic process;primary metabolic process;small molecule metabolic process	Acetylation;Alternativesplicing;ATP-binding;Completeproteome;Fattyacidmetabolism;Ligase;Lipidmetabolism;Magnesium;Metal-binding;Mitochondrion;Nucleotide-binding;Referenceproteome;Transitpeptide	Acyl-coenzyme A synthetase ACSM3, mitochondrial	Verified mitochondrial;NA	Matrix	Mitochondrial	fatty acid biosynthetic process [GO:0006633];acyl-CoA metabolic process [GO:0006637]	0	1	0	1	1	0.333333	0
Q8BGA8;A0A140LHR8	Acsm5	cellular ketone metabolic process;cellular lipid metabolic process;cellular metabolic process;cellular process;lipid metabolic process;metabolic process;organic acid metabolic process;primary metabolic process;small molecule metabolic process	Acetylation;Alternativesplicing;ATP-binding;Completeproteome;Fattyacidmetabolism;Ligase;Lipidmetabolism;Magnesium;Metal-binding;Mitochondrion;Nucleotide-binding;Referenceproteome;Transitpeptide	Acyl-coenzyme A synthetase ACSM5, mitochondrial	Unclassified;Unclassified	Matrix	Mitochondrial	fatty acid biosynthetic process [GO:0006633];acyl-CoA metabolic process [GO:0006637]	0	1	1	1	1	0	0
Q99NB1	Acss1	biosynthetic process;cellular ketone metabolic process;cellular metabolic process;cellular process;cofactor metabolic process;metabolic process;organic acid metabolic process;small molecule metabolic process	Acetylation;ATP-binding;Completeproteome;Ligase;Mitochondrion;Nucleotide-binding;Referenceproteome;Transitpeptide	Acetyl-coenzyme A synthetase 2-like, mitochondrial	Verified mitochondrial	MIM	Mitochondrial	acetyl-CoA biosynthetic process [GO:0006085];acetate biosynthetic process [GO:0019413]; propionate biosynthetic process [GO:0019542]; acetyl-CoA biosynthetic process from acetate [GO:0019427]	1	1	1	1	0	1	1
A2AQN4;Q9QXG4;A2AQN5;F7CU63	Acss2	biosynthetic process;cellular ketone metabolic process;cellular metabolic process;cellular process;cofactor metabolic process;lipid metabolic process;metabolic process;organic acid metabolic process;primary metabolic process;small molecule metabolic process	Acetylation;ATP-binding;Completeproteome;Cytoplasm;Ligase;Nucleotide-binding;Phosphoprotein;Proteomicsidentification;Referenceproteome	Acetyl-coenzyme A synthetase, cytoplasmic	Not reported mitochondrial;Not reported mitochondrial;Not reported mitochondrial;Not reported mitochondrial		Not Mitochondrial	acetyl-CoA biosynthetic process [GO:0006085];acetate biosynthetic process [GO:0019413]; propionate biosynthetic process [GO:0019542]; lipid biosynthetic process [GO:0008610]	1	0	0	0	0.166667	0.833333	0
Q14DH7;Q14DH7-2	Acss3		Acetylation;Alternativesplicing;ATP-binding;Completeproteome;Ligase;Mitochondrion;Nucleotide-binding;Referenceproteome;Transitpeptide	Acyl-CoA synthetase short-chain family member 3, mitochondrial	Verified mitochondrial;NA	Matrix	Mitochondrial		0.5	1	0	1	1	0	1
P68134	Acta1	anatomical structure development;cell development;cell growth;cellular component organization;cellular process;cytoskeleton organization;developmental process;growth;multicellular organismal process;muscle adaptation;organelle organization;response to abiotic stimulus;response to chemical stimulus;response to endogenous stimulus;response to external stimulus;response to extracellular stimulus;res…	3D-structure;Acetylation;ATP-binding;Completeproteome;Cytoplasm;Cytoskeleton;Methylation;Muscleprotein;Nucleotide-binding;Oxidation;Referenceproteome	Actin, alpha skeletal muscle	Unclassified		Not Mitochondrial	cellular response to organonitrogen compound [GO:0071417]; response to steroid hormone [GO:0048545]; response to lithium ion [GO:0010226]; positive regulation of gene expression [GO:0010628]; skeletal muscle fiber adaptation [GO:0043503]; mesenchyme migration [GO:0090131]; skeletal muscle thin filament assembly [GO:0030240]; skeletal muscle fiber development [GO:0048741]; response to mechanical s…	0	0.166667	0	0	0	0	1
P62737;P63268;D3YZY0;A0A494B9T3	Acta2;Actg2	anatomical structure development;biological regulation;cell development;cellular process;circulatory system process;developmental process;multicellular organismal process;multi-organism process;muscle contraction;response to biotic stimulus;response to stimulus	Acetylation;ATP-binding;Completeproteome;Cytoplasm;Cytoskeleton;Directproteinsequencing;Methylation;Muscleprotein;Nucleotide-binding;Oxidation;Proteomicsidentification;Referenceproteome	Actin, aortic smooth muscle;Actin, gamma-enteric smooth muscle	Unclassified;Unclassified;Unclassified;Unclassified		Not Mitochondrial	regulation of blood pressure [GO:0008217]; positive regulation of gene expression [GO:0010628]; positive regulation of hepatic stellate cell migration [GO:0061870]; muscle contraction [GO:0006936]; mesenchyme migration [GO:0090131]; response to virus [GO:0009615]; positive regulation of ERK1 and ERK2 cascade [GO:0070374]; positive regulation of hepatic stellate cell activation [GO:2000491];glomer…	0	0	0	0.166667	0	1	0.166667
P60710;E9Q1F2;E9Q5F4;G3UZ07	Actb;Actg1	anatomical structure development;anatomical structure morphogenesis;biological adhesion;biological regulation;cell adhesion;cellular component morphogenesis;cellular component organization;cellular process;chromatin modification;chromatin organization;chromosome organization;cytoskeleton organization;developmental process;homeostatic process;organelle organization	Acetylation;ATP-binding;Completeproteome;Cytoplasm;Cytoskeleton;Directproteinsequencing;Methylation;Nucleotide-binding;Oxidation;Proteomicsidentification;Referenceproteome;Ublconjugation	Actin, cytoplasmic 1;Actin, cytoplasmic 1, N-terminally processed	Verified mitochondrial;Verified mitochondrial;Verified mitochondrial;Ancillary		Mitochondrial	protein localization to adherens junction [GO:0071896]; negative regulation of cyclin-dependent protein kinase activity [GO:1904030];adherens junction assembly [GO:0034333]; cellular response to electrical stimulus [GO:0071257]; synaptic vesicle endocytosis [GO:0048488]; morphogenesis of a polarized epithelium [GO:0001738]; axonogenesis [GO:0007409]; regulation of protein localization to plasma m…	1	0	0	0.833333	0.833333	1	0
Q8BFZ3	Actbl2		ATP-binding;Completeproteome;Cytoplasm;Cytoskeleton;Methylation;Nucleotide-binding;Oxidation;Referenceproteome	Beta-actin-like protein 2	Unclassified		Not Mitochondrial	cell motility [GO:0048870];axonogenesis [GO:0007409]	0.833333	0	0.166667	0	0	1	0.166667
P68033	Actc1	anatomical structure formation involved in morphogenesis;anatomical structure morphogenesis;biological regulation;cellular component assembly;cellular component movement;cellular component organization;cellular process;circulatory system process;cytoskeleton organization;developmental process;metabolic process;multicellular organismal process;muscle contraction;organelle organization;response to …	ATP-binding;Completeproteome;Cytoplasm;Cytoskeleton;Directproteinsequencing;Methylation;Muscleprotein;Nucleotide-binding;Oxidation;Referenceproteome	Actin, alpha cardiac muscle 1	Not reported mitochondrial		Not Mitochondrial	heart contraction [GO:0060047]; positive regulation of gene expression [GO:0010628]; cardiac muscle contraction [GO:0060048]; actin filament organization [GO:0007015]; mesenchyme migration [GO:0090131]; negative regulation of apoptotic process [GO:0043066]; cardiac muscle tissue morphogenesis [GO:0055008]; skeletal muscle thin filament assembly [GO:0030240]; actin-myosin filament sliding [GO:0033…	1	1	1	1	1	1	1
P63260	Actg1	biological adhesion;biological regulation;cell adhesion;cellular component organization;cellular process;cytoskeleton organization;homeostatic process;organelle organization	Acetylation;ATP-binding;Completeproteome;Cytoplasm;Cytoskeleton;Directproteinsequencing;Methylation;Nucleotide-binding;Oxidation;Referenceproteome	Actin, cytoplasmic 2;Actin, cytoplasmic 2, N-terminally processed	Ancillary		Associated	protein localization to bicellular tight junction [GO:1902396]; synaptic vesicle endocytosis [GO:0048488]; regulation of focal adhesion assembly [GO:0051893]; positive regulation of gene expression [GO:0010628]; morphogenesis of a polarized epithelium [GO:0001738]; regulation of transepithelial transport [GO:0150111]; tight junction assembly [GO:0120192]; positive regulation of wound healing [GO:…	1	1	1	1	1	1	1
Q9Z2N8	Actl6a	anatomical structure development;biological regulation;biosynthetic process;cellular component organization;cellular metabolic process;cellular nitrogen compound metabolic process;cellular process;chromatin modification;chromatin organization;chromosome organization;developmental process;DNA metabolic process;DNA recombination;DNA repair;histone modification;macromolecule metabolic process;macrom…	Acetylation;Activator;Chromatinregulator;Completeproteome;DNAdamage;DNArecombination;DNArepair;Growthregulation;Neurogenesis;Nucleus;Phosphoprotein;Referenceproteome;Transcription;Transcriptionregulation	Actin-like protein 6A	Unclassified		Not Mitochondrial	blastocyst formation [GO:0001825]; DNA repair [GO:0006281]; histone H2A acetylation [GO:0043968]; neural retina development [GO:0003407]; histone H4 acetylation [GO:0043967]; regulation of transcription by RNA polymerase II [GO:0006357];ATP-dependent chromatin remodeling [GO:0043044]; nervous system development [GO:0007399]; spinal cord development [GO:0021510]; DNA recombination [GO:0006310]; re…	0	0	0	0	0	1	0
Q7TPR4	Actn1	biological regulation;cell junction organization;cellular component assembly;cellular component organization;cellular process;cytoskeleton organization;organelle organization	Acetylation;Actin-binding;Calcium;Celljunction;Cellmembrane;Cellprojection;Completeproteome;Cytoplasm;Cytoskeleton;Membrane;Metal-binding;Phosphoprotein;Referenceproteome;Repeat	Alpha-actinin-1	Unclassified		Not Mitochondrial	actin filament network formation [GO:0051639]; actin filament organization [GO:0007015]; cortical cytoskeleton organization [GO:0030865]; platelet formation [GO:0030220]; negative regulation of cellular component movement [GO:0051271]; platelet morphogenesis [GO:0036344];actin filament bundle assembly [GO:0051017]; focal adhesion assembly [GO:0048041]	1	0	0.833333	1	1	1	0.833333
A1BN54	Actn1	biological regulation;cell junction organization;cellular component assembly;cellular component organization;cellular process;cytoskeleton organization;organelle organization	Actin-binding;Calcium;Completeproteome;Proteomicsidentification;Referenceproteome;Repeat		Unclassified		Not Mitochondrial		1	0	0	0	0	1	0
Q9JI91	Actn2	biological regulation;cell junction organization;cellular component assembly;cellular component organization;cellular homeostasis;cellular ion homeostasis;cellular process;homeostatic process;macromolecular complex assembly;multicellular organismal process;muscle contraction;protein complex assembly;regulation of transport	Actin-binding;Calcium;Completeproteome;Cytoplasm;Metal-binding;Referenceproteome;Repeat;Ublconjugation	Alpha-actinin-2	Not reported mitochondrial		Not Mitochondrial	positive regulation of endocytic recycling [GO:2001137]; protein localization to plasma membrane [GO:0072659]; muscle contraction [GO:0006936]; phospholipase C-activating angiotensin-activated signaling pathway [GO:0086097]; negative regulation of protein localization to cell surface [GO:2000009]; negative regulation of potassium ion transport [GO:0043267]; positive regulation of potassium ion tr…	1	0	1	0	0.333333	0	0.833333
O88990	Actn3	multicellular organismal process;muscle contraction	Acetylation;Actin-binding;Calcium;Completeproteome;Metal-binding;Referenceproteome;Repeat	Alpha-actinin-3	Unclassified		Not Mitochondrial	negative regulation of calcineurin-NFAT signaling cascade [GO:0070885]; negative regulation of cold-induced thermogenesis [GO:0120163]; positive regulation of bone mineralization involved in bone maturation [GO:1900159]; negative regulation of oxidative phosphorylation [GO:0090324];bone morphogenesis [GO:0060349]; positive regulation of glucose catabolic process to lactate via pyruvate [GO:190402…	0	0	0	0	0	0	1
E9Q2W9	Actn4	biological regulation;cell junction organization;cellular component assembly;cellular component organization;cellular process;response to stimulus;signal transduction	Actin-binding;Completeproteome;Proteomicsidentification;Referenceproteome;Repeat		Unclassified		Not Mitochondrial		1	0	0	0	0	0	0
P57780	Actn4	biological regulation;cell junction organization;cellular component assembly;cellular component organization;cellular process;cytoskeleton organization;establishment of localization;organelle organization;protein transport;regulation of transport;response to chemical stimulus;response to stimulus;response to stress;signal transduction;transport	Acetylation;Actin-binding;Calcium;Celljunction;Completeproteome;Cytoplasm;Directproteinsequencing;Metal-binding;Nucleus;Phosphoprotein;Proteintransport;Referenceproteome;Repeat;Transport	Alpha-actinin-4	Unclassified		Not Mitochondrial	protein localization to bicellular tight junction [GO:1902396]; retinoic acid receptor signaling pathway [GO:0048384]; protein transport [GO:0015031]; response to hypoxia [GO:0001666]; positive regulation of pinocytosis [GO:0048549]; peroxisome proliferator activated receptor signaling pathway [GO:0035357]; regulation of apoptotic process [GO:0042981]; positive regulation of cellular component mo…	0.333333	0	0	0.5	0.5	1	0
Q9QZB7	Actr10	cellular component movement;cellular process	Completeproteome;Cytoplasm;Cytoskeleton;Referenceproteome	Actin-related protein 10	Unclassified		Not Mitochondrial	microtubule-based movement [GO:0007018]; retrograde axonal transport of mitochondrion [GO:0098958]	1	0	0	0	0	1	0
P61164;A0A494BB86	Actr1a		Acetylation;ATP-binding;Completeproteome;Cytoplasm;Cytoskeleton;Nucleotide-binding;Referenceproteome	Alpha-centractin	Unclassified;Unclassified		Not Mitochondrial	spermatogenesis [GO:0007283]	1	0	0.333333	0.666667	0	1	0
Q8R5C5	Actr1b		Acetylation;ATP-binding;Completeproteome;Cytoplasm;Cytoskeleton;Directproteinsequencing;Nitration;Nucleotide-binding;Referenceproteome	Beta-centractin	Unclassified		Not Mitochondrial		1	0	0	0.5	0	1	0
P61161	Actr2	anatomical structure formation involved in morphogenesis;biological regulation;cell cycle;cell division;cellular component assembly;cellular component movement;cellular component organization;cellular localization;cellular process;cytokinesis;cytoskeleton organization;developmental process;establishment of localization;establishment or maintenance of cell polarity;localization;meiotic cell cycle;…	Acetylation;Actin-binding;ATP-binding;Cellprojection;Completeproteome;Cytoplasm;Cytoskeleton;Directproteinsequencing;Nucleotide-binding;Referenceproteome	Actin-related protein 2	Unclassified		Not Mitochondrial	cytosolic transport [GO:0016482]; cellular response to trichostatin A [GO:0035984];actin cytoskeleton organization [GO:0030036]; positive regulation of lamellipodium assembly [GO:0010592]; positive regulation of transcription by RNA polymerase II [GO:0045944]; meiotic cytokinesis [GO:0033206]; spindle localization [GO:0051653]; asymmetric cell division [GO:0008356]; response to ethanol [GO:004547…	1	0.333333	0	1	1	1	0
Q99JY9	Actr3	anatomical structure morphogenesis;biological regulation;cell cycle;cell division;cellular component morphogenesis;cellular component movement;cellular component organization;cellular localization;cellular process;cytokinesis;cytoskeleton organization;developmental process;establishment of localization;establishment or maintenance of cell polarity;localization;meiotic cell cycle;organelle localiz…	Acetylation;Actin-binding;ATP-binding;Cellprojection;Ciliumbiogenesis/degradation;Completeproteome;Cytoplasm;Cytoskeleton;Directproteinsequencing;Nucleotide-binding;Referenceproteome	Actin-related protein 3	Unclassified		Not Mitochondrial	positive regulation of fibroblast migration [GO:0010763]; cellular response to transforming growth factor beta stimulus [GO:0071560]; positive regulation of actin filament polymerization [GO:0030838]; positive regulation of filopodium assembly [GO:0051491]; negative regulation of axon extension [GO:0030517]; positive regulation of lamellipodium assembly [GO:0010592]; positive regulation of transc…	1	0.5	0.5	1	1	1	0
Q641P0;Q641P0-2	Actr3b	biological regulation;cellular component organization;cellular process;cytoskeleton organization;organelle organization;regulation of organelle organization	Acetylation;Actin-binding;Alternativesplicing;ATP-binding;Cellprojection;Completeproteome;Cytoplasm;Cytoskeleton;Nucleotide-binding;Referenceproteome	Actin-related protein 3B	Unclassified;NA		Not Mitochondrial		1	0	0	0	0	0	0
A0A1L1SS90;A0A0R4J050;A0A1L1SRW7;Q99JW2;A0A1L1SRC1	Acy1	amine metabolic process;cellular amino acid metabolic process;cellular ketone metabolic process;cellular metabolic process;cellular nitrogen compound metabolic process;cellular process;metabolic process;nitrogen compound metabolic process;organic acid metabolic process;primary metabolic process;small molecule metabolic process	Completeproteome;Cytoplasm;Hydrolase;Metal-binding;Referenceproteome;Zinc	Aminoacylase-1	Not reported mitochondrial;Not reported mitochondrial;Not reported mitochondrial;NA;Not reported mitochondrial		Not Mitochondrial	cellular amino acid metabolic process [GO:0006520]	1	0	0	0.333333	0	0.833333	0
Q91XE4;A0A494B9B0	Acy3		3D-structure;Cellmembrane;Completeproteome;Cytoplasm;Hydrolase;Membrane;Metal-binding;Referenceproteome;Zinc	N-acyl-aromatic-L-amino acid amidohydrolase (carboxylate-forming)	Unclassified;Unclassified		Not Mitochondrial		0	0	0	1	0	0	0
E9QJT5;P56376	Acyp1	metabolic process	Acetylation;Completeproteome;Hydrolase;Proteomicsidentification;Referenceproteome	Acylphosphatase;Acylphosphatase-1	Unclassified;Unclassified		Not Mitochondrial		1	1	0.5	1	0	1	0.666667
P56375	Acyp2	metabolic process	Completeproteome;Hydrolase;Referenceproteome	Acylphosphatase-2	Ancillary		Associated		1	1	1	1	0	1	1
P03958	Ada	aging;amine transport;anatomical structure development;behavior;biological regulation;biosynthetic process;catabolic process;cell activation;cell differentiation;cellular aromatic compound metabolic process;cellular metabolic compound salvage;cellular metabolic process;cellular nitrogen compound metabolic process;cellular process;developmental process;embryo development;establishment of localizat…	3D-structure;Acetylation;Celladhesion;Celljunction;Cellmembrane;Completeproteome;Cytoplasm;Cytoplasmicvesicle;Hydrolase;Membrane;Metal-binding;Nucleotidemetabolism;Referenceproteome;Zinc	Adenosine deaminase	Unclassified		Not Mitochondrial	adenosine metabolic process [GO:0046085]; histamine secretion [GO:0001821]; negative regulation of mucus secretion [GO:0070256]; embryonic digestive tract development [GO:0048566]; purine nucleotide salvage [GO:0032261]; placenta development [GO:0001890]; negative regulation of penile erection [GO:0060407]; positive regulation of germinal center formation [GO:0002636]; aging [GO:0007568]; positiv…	0	0	0	0	0	1	0
O35598;E9PYF2	Adam10	biological regulation;cell activation;cellular metabolic process;cellular process;developmental process;embryo development;establishment of localization;immune system process;macromolecule metabolic process;macromolecule modification;metabolic process;nuclear transport;nucleocytoplasmic transport;phosphorus metabolic process;primary metabolic process;protein metabolic process;protein modification…	Cleavageonpairofbasicresidues;Completeproteome;Disulfidebond;Glycoprotein;Hydrolase;Membrane;Metal-binding;Metalloprotease;Notchsignalingpathway;Phosphoprotein;Protease;Proteomicsidentification;Referenceproteome;Secreted;SH3-binding;Signal;Transmembrane;Transmembranehelix;Zinc;Zymogen	Disintegrin and metalloproteinase domain-containing protein 10	Not reported mitochondrial;Not reported mitochondrial		Not Mitochondrial	amyloid precursor protein catabolic process [GO:0042987]; membrane protein ectodomain proteolysis [GO:0006509]; toxin transport [GO:1901998]; Notch receptor processing [GO:0007220]; regulation of vasculature development [GO:1901342]; regulation of dendritic spine morphogenesis [GO:0061001]; constitutive protein ectodomain proteolysis [GO:0051089];membrane protein ectodomain proteolysis [GO:000650…	0.833333	0	0	0	0	1	0
Q7TQG7;Q9R1V4	Adam11	biological regulation;cellular process;response to stimulus;signal transduction	Cleavageonpairofbasicresidues;Completeproteome;Disulfidebond;EGF-likedomain;Glycoprotein;Integrin;Membrane;Proteomicsidentification;Referenceproteome;Signal;Transmembrane;Transmembranehelix	Disintegrin and metalloproteinase domain-containing protein 11	Unclassified;Unclassified		Not Mitochondrial		1	0	0	0	0	0	0
E9PXU2;Q9Z0F8;Q9Z0F8-2	Adam17	anatomical structure development;biological adhesion;biological regulation;cell activation;cell adhesion;cell differentiation;cell motility;cellular component movement;cellular metabolic process;cellular process;developmental process;immune system process;locomotion;macromolecule metabolic process;metabolic process;multicellular organismal process;multi-organism process;primary metabolic process;…	Alternativesplicing;Cellmembrane;Cleavageonpairofbasicresidues;Completeproteome;Disulfidebond;Glycoprotein;Hydrolase;Membrane;Metal-binding;Metalloprotease;Notchsignalingpathway;Phosphoprotein;Protease;Proteomicsidentification;Referenceproteome;Secreted;SH3-binding;Signal;Transmembrane;Transmembranehelix;Zinc;Zymogen	Disintegrin and metalloproteinase domain-containing protein 17	Not reported mitochondrial;Not reported mitochondrial;NA		Not Mitochondrial	cell adhesion mediated by integrin [GO:0033627]; negative regulation of transforming growth factor beta receptor signaling pathway [GO:0030512]; epidermal growth factor receptor signaling pathway [GO:0007173]; negative regulation of neuron projection development [GO:0010977]; membrane protein ectodomain proteolysis [GO:0006509]; positive regulation of neuron projection development [GO:0010976]; N…	0	0	0	0	0	0.666667	0
Q9R1V6;Q9R1V6-13;Q9R1V6-15;Q9R1V6-5;Q9R1V6-4;Q9R1V6-20;Q9R1V6-1;Q9R1V6-9	Adam22	behavior;cell differentiation;cellular process;developmental process;multicellular organismal process;response to stimulus	Alternativesplicing;Cellprojection;Cleavageonpairofbasicresidues;Completeproteome;Disulfidebond;EGF-likedomain;Glycoprotein;Membrane;Phosphoprotein;Receptor;Referenceproteome;Signal;Transmembrane;Transmembranehelix	Disintegrin and metalloproteinase domain-containing protein 22	Unclassified;NA;NA;NA;NA;NA;NA;NA		Not Mitochondrial	neurotransmitter receptor localization to postsynaptic specialization membrane [GO:0099645]; gliogenesis [GO:0042063];adult locomotory behavior [GO:0008344]; myelination in peripheral nervous system [GO:0022011]; Schwann cell differentiation [GO:0014037]	0	0	0	0	0	0	0
Q9R1V6-11;Q9R1V6-8;Q9R1V6-14;D3YUP9;Q9R1V6-6;Q9R1V6-7;Q9R1V6-12	Adam22	behavior;cell differentiation;cellular process;developmental process;multicellular organismal process;response to stimulus	Alternativesplicing;Cellprojection;Cleavageonpairofbasicresidues;Completeproteome;Disulfidebond;EGF-likedomain;Glycoprotein;Membrane;Phosphoprotein;Proteomicsidentification;Receptor;Referenceproteome;Signal;Transmembrane;Transmembranehelix	Disintegrin and metalloproteinase domain-containing protein 22	NA;NA;NA;Unclassified;NA;NA;NA		Not Mitochondrial		1	0	0	0	0	0	0
Q9R1V6-17;Q9R1V6-10;Q9R1V6-19;Q9R1V6-2;Q9R1V6-18;Q9R1V6-21;Q9R1V6-16	Adam22	behavior;cell differentiation;cellular process;developmental process;multicellular organismal process;response to stimulus	Alternativesplicing;Cellprojection;Cleavageonpairofbasicresidues;Completeproteome;Disulfidebond;EGF-likedomain;Glycoprotein;Membrane;Phosphoprotein;Receptor;Referenceproteome;Signal;Transmembrane;Transmembranehelix	Disintegrin and metalloproteinase domain-containing protein 22	NA;NA;NA;NA;NA;NA;NA		Not Mitochondrial		0	0	0	0	0	0	0
Q9R1V7-2;Q9R1V7;Q9R1V7-4;Q9R1V7-3	Adam23	biological adhesion;cell adhesion;cellular process	Alternativesplicing;Celladhesion;Cellmembrane;Cleavageonpairofbasicresidues;Completeproteome;Disulfidebond;EGF-likedomain;Glycoprotein;Membrane;Referenceproteome;Secreted;Signal;Transmembrane;Transmembranehelix	Disintegrin and metalloproteinase domain-containing protein 23	NA;Unclassified;NA;NA		Not Mitochondrial	cellular response to leukemia inhibitory factor [GO:1990830];cell adhesion [GO:0007155]	1	0	0	0	0	0.166667	0
F6S1B5;Q3TTE0-4;Q3TTE0-3;Q3TTE0;Q3TTE0-2	Adam5		Alternativesplicing;Completeproteome;Disulfidebond;EGF-likedomain;Membrane;Referenceproteome;Signal;Transmembrane;Transmembranehelix	Disintegrin and metalloproteinase domain-containing protein 5	NA;NA;NA;NA;NA		Not Mitochondrial	binding of sperm to zona pellucida [GO:0007339]; cell adhesion [GO:0007155]	0.833333	0	0	0	0.5	0	0
Q4VC17	Adamts18	anatomical structure development;biological regulation;developmental process	Completeproteome;Disulfidebond;Extracellularmatrix;Glycoprotein;Hydrolase;Metal-binding;Metalloprotease;Protease;Referenceproteome;Repeat;Secreted;Signal;Zinc;Zymogen	A disintegrin and metalloproteinase with thrombospondin motifs 18	Unclassified		Not Mitochondrial	negative regulation of platelet aggregation [GO:0090331]; eye development [GO:0001654];extracellular matrix organization [GO:0030198]	0	0	0	0	0	0	0
E9PY16	Adap1	biological regulation	Completeproteome;Metal-binding;Proteomicsidentification;Referenceproteome;Zinc		Unclassified		Not Mitochondrial	regulation of GTPase activity [GO:0043087]	1	0	0	0	0	1	0
Q9D0L4;Q9D0L4-2	Adck1		Alternativesplicing;ATP-binding;Completeproteome;Kinase;Nucleotide-binding;Referenceproteome;Secreted;Serine/threonine-proteinkinase;Signal;Transferase	Uncharacterized aarF domain-containing protein kinase 1	Ancillary;NA	unknown	Mitochondrial	mitochondrion organization [GO:0007005]; positive regulation of cristae formation [GO:1903852]; negative regulation of mitochondrial fusion [GO:0010637];lipid homeostasis [GO:0055088]	1	1	1	1	1	1	1
A0A0R4J1X6;Q6NSR3;E9QL72	Adck2		ATP-binding;Completeproteome;Kinase;Membrane;Nucleotide-binding;Proteomicsidentification;Referenceproteome;Serine/threonine-proteinkinase;Transferase;Transmembrane;Transmembranehelix	Uncharacterized aarF domain-containing protein kinase 2	Ancillary;NA;Ancillary	MIM	Mitochondrial		0	0.833333	0	1	0	0	0
Q60936;F7B1B6;Q60936-2	Adck3	biosynthetic process;cellular ketone metabolic process;cellular metabolic process;cellular process;cofactor metabolic process;metabolic process;phosphorus metabolic process;small molecule metabolic process	Alternativesplicing;ATP-binding;Completeproteome;Membrane;Mitochondrion;Nucleotide-binding;Proteomicsidentification;Referenceproteome;Transferase;Transitpeptide;Transmembrane;Transmembranehelix;Ubiquinonebiosynthesis	Atypical kinase ADCK3, mitochondrial	Verified mitochondrial;Verified mitochondrial;NA	MIM	Mitochondrial	phosphorylation [GO:0016310]; protein phosphorylation [GO:0006468]; ubiquinone biosynthetic process [GO:0006744];ubiquinone biosynthetic process [GO:0006744]	1	1	1	1	1	1	1
Q566J8;E9QLB8;A0A0R4J1X1	Adck4		Cellmembrane;Completeproteome;Cytoplasm;Kinase;Membrane;Mitochondrion;Proteomicsidentification;Referenceproteome;Serine/threonine-proteinkinase;Transferase;Transmembrane;Transmembranehelix	AarF domain-containing protein kinase 4	NA;Verified mitochondrial;Verified mitochondrial	MIM	Mitochondrial	protein phosphorylation [GO:0006468];cerebellar Purkinje cell layer morphogenesis [GO:0021692]; ubiquinone biosynthetic process [GO:0006744];ubiquinone biosynthetic process [GO:0006744]	1	1	0.666667	1	1	0.833333	0
E0CXW2;E9PUK2;Q80V03;Q80V03-2	Adck5		Alternativesplicing;Completeproteome;Kinase;Membrane;Proteomicsidentification;Referenceproteome;Serine/threonine-proteinkinase;Transferase;Transmembrane;Transmembranehelix	Uncharacterized aarF domain-containing protein kinase 5	Ancillary;Ancillary;NA;NA	unknown	Mitochondrial		1	0	0.833333	1	1	0.333333	1
O88444	Adcy1	anatomical structure morphogenesis;behavior;biological regulation;biosynthetic process;cellular component morphogenesis;cellular component organization;cellular metabolic process;cellular nitrogen compound metabolic process;cellular process;developmental process;heterocycle metabolic process;metabolic process;multicellular organismal process;neurological system process;nitrogen compound metabolic…	ATP-binding;Biologicalrhythms;Calmodulin-binding;cAMPbiosynthesis;Completeproteome;Cytoplasm;Glycoprotein;Lyase;Magnesium;Membrane;Metal-binding;Nucleotide-binding;Referenceproteome;Repeat;Transmembrane;Transmembranehelix	Adenylate cyclase type 1	Not reported mitochondrial		Not Mitochondrial	positive regulation of long-term synaptic potentiation [GO:1900273]; cAMP-mediated signaling [GO:0019933];activation of adenylate cyclase activity [GO:0007190]; long-term memory [GO:0007616]; neuroinflammatory response [GO:0150076]; regulation of circadian rhythm [GO:0042752]; response to lithium ion [GO:0010226]; cellular response to forskolin [GO:1904322]; circadian rhythm [GO:0007623]; cAMP bi…	1	0	0	0	0	0	0
Q3V1Q3;Q80TL1	Adcy2	biological regulation;biosynthetic process;cellular metabolic process;cellular nitrogen compound metabolic process;cellular process;heterocycle metabolic process;metabolic process;nitrogen compound metabolic process;nucleobase-containing compound metabolic process;nucleobase-containing small molecule metabolic process;nucleotide metabolic process;primary metabolic process;response to stimulus;sig…	ATP-binding;cAMPbiosynthesis;Completeproteome;Glycoprotein;Lyase;Magnesium;Membrane;Metal-binding;Nucleotide-binding;Phosphoprotein;Proteomicsidentification;Referenceproteome;Repeat;Transmembrane;Transmembranehelix	Adenylate cyclase type 2	Unclassified;NA		Not Mitochondrial	intracellular signal transduction [GO:0035556];activation of adenylate cyclase activity [GO:0007190]; cAMP-mediated signaling [GO:0019933];cAMP biosynthetic process [GO:0006171]; cellular response to forskolin [GO:1904322]; adenylate cyclase-modulating G protein-coupled receptor signaling pathway [GO:0007188]; cAMP biosynthetic process [GO:0006171]; adenylate cyclase-activating G protein-coupled …	1	0	0	0	0	0	0
B8JK56;Q8VHH7	Adcy3	biological regulation;biosynthetic process;cellular metabolic process;cellular nitrogen compound metabolic process;cellular process;heterocycle metabolic process;metabolic process;multicellular organismal process;neurological system process;nitrogen compound metabolic process;nucleobase-containing compound metabolic process;nucleobase-containing small molecule metabolic process;nucleotide metabol…	ATP-binding;Calmodulin-binding;cAMPbiosynthesis;Completeproteome;Glycoprotein;Lyase;Magnesium;Membrane;Metal-binding;Nucleotide-binding;Olfaction;Proteomicsidentification;Referenceproteome;Repeat;Sensorytransduction;Transmembrane;Transmembranehelix	Adenylate cyclase type 3	Unclassified;Unclassified		Not Mitochondrial	intracellular signal transduction [GO:0035556];acrosome reaction [GO:0007340]; flagellated sperm motility [GO:0030317]; single fertilization [GO:0007338];cAMP biosynthetic process [GO:0006171]; cellular response to forskolin [GO:1904322]; activation of adenylate cyclase activity [GO:0007190]; cAMP biosynthetic process [GO:0006171]; adenylate cyclase-activating G protein-coupled receptor signaling…	0.833333	0	0	0	0	0	0
P84309;P84309-2	Adcy5	behavior;biological regulation;biosynthetic process;cellular metabolic process;cellular nitrogen compound metabolic process;cellular process;heterocycle metabolic process;metabolic process;multicellular organismal process;neurological system process;nitrogen compound metabolic process;nucleobase-containing compound metabolic process;nucleobase-containing small molecule metabolic process;nucleotid…	Alternativesplicing;ATP-binding;cAMPbiosynthesis;Cellprojection;Cilium;Coiledcoil;Completeproteome;Glycoprotein;Lyase;Magnesium;Membrane;Metal-binding;Nucleotide-binding;Phosphoprotein;Referenceproteome;Repeat;Transmembrane;Transmembranehelix	Adenylate cyclase type 5	Unclassified;NA		Not Mitochondrial	cellular response to forskolin [GO:1904322];adenylate cyclase-activating dopamine receptor signaling pathway [GO:0007191]; adenylate cyclase-inhibiting G protein-coupled receptor signaling pathway [GO:0007193]; locomotory behavior [GO:0007626]; neuromuscular process controlling balance [GO:0050885]; cAMP biosynthetic process [GO:0006171]; regulation of insulin secretion involved in cellular respo…	1	0	0	0	0	0.833333	0
A0A2I3BRC5;F8VQ52;Q01341	Adcy6	biological regulation;biosynthetic process;cellular metabolic process;cellular nitrogen compound metabolic process;cellular process;heterocycle metabolic process;metabolic process;nitrogen compound metabolic process;nucleobase-containing compound metabolic process;nucleobase-containing small molecule metabolic process;nucleotide metabolic process;primary metabolic process;response to chemical sti…	ATP-binding;cAMPbiosynthesis;Cellprojection;Cilium;Completeproteome;Glycoprotein;Lyase;Magnesium;Membrane;Metal-binding;Nucleotide-binding;Phosphoprotein;Proteomicsidentification;Referenceproteome;Repeat;Transmembrane;Transmembranehelix	Adenylate cyclase type 6	Unclassified;Unclassified;NA		Not Mitochondrial	intracellular signal transduction [GO:0035556]; negative regulation of neuron projection development [GO:0010977]; negative regulation of urine volume [GO:0035811];cAMP biosynthetic process [GO:0006171]; dopamine receptor signaling pathway [GO:0007212]; cellular response to forskolin [GO:1904322]; maintenance of protein location in plasma membrane [GO:0072660]; regulation of blood vessel diameter…	0	0	0	0	0	0	0
P51830;E9Q706	Adcy9	biological regulation;biosynthetic process;cellular metabolic process;cellular nitrogen compound metabolic process;cellular process;heterocycle metabolic process;metabolic process;nitrogen compound metabolic process;nucleobase-containing compound metabolic process;nucleobase-containing small molecule metabolic process;nucleotide metabolic process;primary metabolic process;response to stimulus;sig…	ATP-binding;cAMPbiosynthesis;Completeproteome;Glycoprotein;Lyase;Magnesium;Membrane;Metal-binding;Nucleotide-binding;Phosphoprotein;Proteomicsidentification;Referenceproteome;Repeat;Transmembrane;Transmembranehelix	Adenylate cyclase type 9	Unclassified;Unclassified		Not Mitochondrial	adenylate cyclase-activating adrenergic receptor signaling pathway [GO:0071880]; intracellular signal transduction [GO:0035556]; in utero embryonic development [GO:0001701]; cAMP biosynthetic process [GO:0006171]; adenylate cyclase-activating G protein-coupled receptor signaling pathway [GO:0007189];cyclic nucleotide biosynthetic process [GO:0009190]	1	0	0	0	0	1	0
E9Q968;E9PVE8;P70205;E9Q3E8;Q6NXJ9;E9Q4B3	Adcyap1r1	biological regulation;cell differentiation;cellular process;developmental process;multicellular organismal process;regulation of transport;response to chemical stimulus;response to drug;response to endogenous stimulus;response to stimulus;response to stress;signal transduction	Cellmembrane;Completeproteome;Developmentalprotein;Differentiation;Disulfidebond;Glycoprotein;G-proteincoupledreceptor;Membrane;Receptor;Referenceproteome;Signal;Spermatogenesis;Transducer;Transmembrane;Transmembranehelix	Pituitary adenylate cyclase-activating polypeptide type I receptor	Unclassified;Unclassified;Unclassified;Unclassified;Unclassified;Unclassified		Not Mitochondrial	cell surface receptor signaling pathway [GO:0007166]; G protein-coupled receptor signaling pathway [GO:0007186]; cAMP-mediated signaling [GO:0019933]; positive regulation of small GTPase mediated signal transduction [GO:0051057]; negative regulation of cell death [GO:0060548];cell surface receptor signaling pathway [GO:0007166]; positive regulation of cAMP-mediated signaling [GO:0043950]; adenyla…	1	0	0	0	0	0	0
F8WGR0;Q9QYC0-2;F8WHZ9;E9Q1K3	Add1	anatomical structure morphogenesis;biological regulation;cell communication;cell differentiation;cell morphogenesis;cellular component assembly;cellular component morphogenesis;cellular component organization;cellular homeostasis;cellular process;cytoskeleton organization;developmental process;embryo development;growth;homeostatic process;macromolecule metabolic process;metabolic process;multicel…	Acetylation;Actin-binding;Alternativesplicing;Calmodulin-binding;Cellmembrane;Completeproteome;Cytoplasm;Cytoskeleton;Membrane;Phosphoprotein;Proteomicsidentification;Referenceproteome	Alpha-adducin	Not reported mitochondrial;NA;Not reported mitochondrial;Not reported mitochondrial		Not Mitochondrial		0.333333	0	0	0	0	0	0
Q9QYC0	Add1	anatomical structure morphogenesis;biological regulation;cell communication;cell differentiation;cell morphogenesis;cellular component assembly;cellular component morphogenesis;cellular component organization;cellular homeostasis;cellular process;cytoskeleton organization;developmental process;embryo development;growth;homeostatic process;macromolecule metabolic process;metabolic process;multicel…	Acetylation;Actin-binding;Alternativesplicing;Calmodulin-binding;Cellmembrane;Completeproteome;Cytoplasm;Cytoskeleton;Membrane;Phosphoprotein;Referenceproteome	Alpha-adducin	Not reported mitochondrial		Not Mitochondrial	hemoglobin metabolic process [GO:0020027]; positive regulation of endocytosis [GO:0045807]; positive regulation of establishment of endothelial barrier [GO:1903142]; negative regulation of actin filament polymerization [GO:0030837]; in utero embryonic development [GO:0001701]; positive regulation of adherens junction organization [GO:1903393]; positive regulation of protein binding [GO:0032092]; …	1	0	0	0	0	1	0
Q9QYB8;Q9QYB8-3	Add2	anatomical structure development;biological regulation;cellular component assembly;cellular component organization;cellular process;cytoskeleton organization;developmental process;macromolecular complex assembly;organelle organization;protein complex assembly;regulation of organelle organization	Acetylation;Actin-binding;Alternativesplicing;Calmodulin-binding;Cellmembrane;Completeproteome;Cytoplasm;Cytoskeleton;Membrane;Phosphoprotein;Referenceproteome	Beta-adducin	Unclassified;NA		Not Mitochondrial	ion transport [GO:0006811]; synapse assembly [GO:0007416]; hemopoiesis [GO:0030097]; positive regulation of protein binding [GO:0032092]; leukocyte tethering or rolling [GO:0050901]; leukocyte migration [GO:0050900];actin filament bundle assembly [GO:0051017]; barbed-end actin filament capping [GO:0051016]; protein-containing complex assembly [GO:0065003]	1	0	0	0	0	0	0
Q9QYB5-2;A0A494B9K4;Q9QYB5	Add3		Acetylation;Actin-binding;Alternativesplicing;Calmodulin-binding;Cellmembrane;Completeproteome;Cytoplasm;Cytoskeleton;Membrane;Phosphoprotein;Referenceproteome;Ublconjugation	Gamma-adducin	NA;Unclassified;Unclassified		Not Mitochondrial	positive regulation of vasoconstriction [GO:0045907];actin filament bundle assembly [GO:0051017]; barbed-end actin filament capping [GO:0051016]; response to drug [GO:0042493]	1	0	0	0.333333	0	1	0
Q8C4G9	Adgra1		Cellmembrane;Membrane;Proteomicsidentification;Receptor;Transmembrane;Transmembranehelix		Unclassified		Not Mitochondrial	cell surface receptor signaling pathway [GO:0007166]	1	0	0	0	0	0	0
B1ASC0;Q8CGM1-2;Q8CGM1-3;Q8CGM1;H7BX92;H7BX74;H7BWZ2	Adgrb2;Bai2	anatomical structure development;biological regulation;developmental process	Alternativesplicing;Cellmembrane;Completeproteome;Disulfidebond;Glycoprotein;G-proteincoupledreceptor;Membrane;Phosphoprotein;Proteomicsidentification;Receptor;Referenceproteome;Repeat;Signal;Transducer;Transmembrane;Transmembranehelix	Brain-specific angiogenesis inhibitor 2	Unclassified;NA;NA;Unclassified;Unclassified;Unclassified;Unclassified		Not Mitochondrial	cell surface receptor signaling pathway [GO:0007166]; G protein-coupled receptor signaling pathway [GO:0007186]; calcineurin-NFAT signaling cascade [GO:0033173];cell surface receptor signaling pathway [GO:0007166];adenylate cyclase-activating G protein-coupled receptor signaling pathway [GO:0007189]; positive regulation of synapse assembly [GO:0051965]; peripheral nervous system development [GO:0…	1	0	0	0	0	0	0
Q9DC42;A0A0D9SEG8;E9QMJ5;E9QJS7;Q9Z0M6-2;Q9Z0M6-3;Q9Z0M6	Adgre5;Cd97	biological adhesion;biological regulation;cell adhesion;cellular process	Alternativesplicing;Calcium;Celladhesion;Cellmembrane;Completeproteome;Disulfidebond;EGF-likedomain;Glycoprotein;G-proteincoupledreceptor;Membrane;Phosphoprotein;Proteomicsidentification;Receptor;Referenceproteome;Repeat;Signal;Transducer;Transmembrane;Transmembranehelix	CD97 antigen	Unclassified;Unclassified;Unclassified;Unclassified;NA;NA;NA		Not Mitochondrial	cell surface receptor signaling pathway [GO:0007166];cell surface receptor signaling pathway [GO:0007166]; cell adhesion [GO:0007155];adenylate cyclase-activating G protein-coupled receptor signaling pathway [GO:0007189]; positive regulation of synapse assembly [GO:0051965]	0	0	0	0	0	1	0
H7BX15;E9Q3V9;Q80TR1;E9Q9Q9;Q80TR1-2	Adgrl1;Lphn1	biological adhesion;biological regulation;cell adhesion;cellular process;response to stimulus;signal transduction	3D-structure;Alternativesplicing;Celljunction;Cellmembrane;Cellprojection;Completeproteome;Disulfidebond;Glycoprotein;G-proteincoupledreceptor;Lectin;Membrane;Proteomicsidentification;Receptor;Referenceproteome;Signal;Synapse;Synaptosome;Transducer;Transmembrane;Transmembranehelix	Latrophilin-1	Unclassified;Unclassified;Unclassified;Unclassified;NA		Not Mitochondrial	cell surface receptor signaling pathway [GO:0007166]; calcium-mediated signaling using intracellular calcium source [GO:0035584]; heterophilic cell-cell adhesion via plasma membrane cell adhesion molecules [GO:0007157];cell surface receptor signaling pathway [GO:0007166];adenylate cyclase-activating G protein-coupled receptor signaling pathway [GO:0007189]; positive regulation of synapse maturati…	1	0	0	0	0	0	0
D3Z3G4;Q80TS3-3;Q80TS3;Q80TS3-5;D3Z593;D3Z5M6;D3Z4S7;D3YVT9;D3Z634;D3YTW7;K3W4M8;Q80TS3-4;D3YWB1;D3Z6H7;D3Z3X6;D3Z4V0;D3Z6H9;D3YWR3;D3Z6J2;Q80TS3-2;D3YU23;F6WMY5	Adgrl3;Lphn3	biological regulation	3D-structure;Alternativesplicing;Cellmembrane;Completeproteome;Disulfidebond;Glycoprotein;G-proteincoupledreceptor;Lectin;Membrane;Proteomicsidentification;Receptor;Referenceproteome;Signal;Transducer;Transmembrane;Transmembranehelix	Latrophilin-3	Unclassified;NA;Unclassified;NA;Unclassified;Unclassified;Unclassified;Unclassified;Unclassified;Unclassified;Unclassified;NA;Unclassified;Unclassified;Unclassified;Unclassified;Unclassified;Unclassified;Unclassified;NA;Unclassified;Unclassified		Not Mitochondrial	cell surface receptor signaling pathway [GO:0007166]; synapse assembly [GO:0007416]; cell-cell adhesion via plasma-membrane adhesion molecules [GO:0098742];cell surface receptor signaling pathway [GO:0007166]; locomotion involved in locomotory behavior [GO:0031987];adenylate cyclase-activating G protein-coupled receptor signaling pathway [GO:0007189]; positive regulation of synapse assembly [GO:0…	1	0	0.5	0.333333	0.833333	0	0
P00329	Adh1	alcohol metabolic process;behavior;biological regulation;catabolic process;cellular ketone metabolic process;cellular lipid metabolic process;cellular metabolic process;cellular process;hormone metabolic process;lipid metabolic process;metabolic process;multicellular organismal process;organic acid metabolic process;primary metabolic process;response to chemical stimulus;response to endogenous st…	Acetylation;Completeproteome;Cytoplasm;Metal-binding;NAD;Oxidoreductase;Referenceproteome;Zinc	Alcohol dehydrogenase 1	Not reported mitochondrial		Not Mitochondrial	retinoid metabolic process [GO:0001523]; ethanol oxidation [GO:0006069];acetaldehyde biosynthetic process [GO:0046186]; response to steroid hormone [GO:0048545]; behavioral response to ethanol [GO:0048149]; ethanol catabolic process [GO:0006068]; retinoic acid metabolic process [GO:0042573]; response to retinoic acid [GO:0032526]; response to testosterone [GO:0033574]; retinol metabolic process […	0	0	1	1	1	0	0.666667
P28474	Adh5	aging;alcohol metabolic process;biological regulation;catabolic process;cellular aldehyde metabolic process;cellular lipid metabolic process;cellular metabolic process;cellular process;developmental process;lipid metabolic process;macromolecule metabolic process;macromolecule modification;metabolic process;multicellular organismal process;peptidyl-amino acid modification;primary metabolic process…	3D-structure;Acetylation;Completeproteome;Cytoplasm;Directproteinsequencing;Metal-binding;NAD;Oxidoreductase;Phosphoprotein;Referenceproteome;Zinc	Alcohol dehydrogenase class-3	Ancillary		Associated	retinoid metabolic process [GO:0001523]; ethanol oxidation [GO:0006069]; fatty acid omega-oxidation [GO:0010430]; positive regulation of blood pressure [GO:0045777]; formaldehyde catabolic process [GO:0046294]; respiratory system process [GO:0003016]; response to redox state [GO:0051775]; response to nitrosative stress [GO:0051409];ethanol catabolic process [GO:0006068]; peptidyl-cysteine S-nitro…	1	0	0	1	1	1	0
A0A087WRE7;Q8R0N6;Q8R0N6-2	Adhfe1	establishment of localization;hydrogen transport;transport	Acetylation;Alternativesplicing;Completeproteome;Mitochondrion;Oxidoreductase;Proteomicsidentification;Referenceproteome;Transitpeptide	Hydroxyacid-oxoacid transhydrogenase, mitochondrial	Verified mitochondrial;Verified mitochondrial;NA	Matrix	Mitochondrial	glutamate catabolic process via 2-oxoglutarate [GO:0006539]	1	1	1	1	1	1	1
Q99JT9	Adi1	amine metabolic process;biosynthetic process;cellular amino acid metabolic process;cellular ketone metabolic process;cellular metabolic compound salvage;cellular metabolic process;cellular nitrogen compound metabolic process;cellular process;metabolic process;nitrogen compound metabolic process;organic acid metabolic process;primary metabolic process;small molecule metabolic process;sulfur compou…	3D-structure;Amino-acidbiosynthesis;Cellmembrane;Completeproteome;Cytoplasm;Dioxygenase;Iron;Membrane;Metal-binding;Methioninebiosynthesis;Nucleus;Oxidoreductase;Referenceproteome	1,2-dihydroxy-3-keto-5-methylthiopentene dioxygenase	Unclassified		Not Mitochondrial	methionine metabolic process [GO:0006555];L-methionine salvage from methylthioadenosine [GO:0019509]	0.5	0	0	0	0	0.833333	0
P55264;A0A286YCD7;A0A286YCN3	Adk	biological regulation;biosynthetic process;cell proliferation;cellular metabolic compound salvage;cellular metabolic process;cellular nitrogen compound metabolic process;cellular process;heterocycle metabolic process;metabolic process;nitrogen compound metabolic process;nucleobase-containing compound metabolic process;nucleobase-containing small molecule metabolic process;nucleoside metabolic pro…	Alternativesplicing;ATP-binding;Completeproteome;Cytoplasm;Kinase;Magnesium;Metal-binding;Nucleotide-binding;Nucleus;Phosphoprotein;Purinesalvage;Referenceproteome;Transferase	Adenosine kinase	Not reported mitochondrial;Not reported mitochondrial;Not reported mitochondrial		Not Mitochondrial	AMP salvage [GO:0044209]; positive regulation of T cell proliferation [GO:0042102]; type B pancreatic cell proliferation [GO:0044342]; dATP biosynthetic process [GO:0006175];AMP salvage [GO:0044209]; positive regulation of cardiac muscle hypertrophy [GO:0010613];adenosine metabolic process [GO:0046085]; purine ribonucleoside salvage [GO:0006166]	0.5	0	0	0	0	0	0
P55264-2	Adk	biological regulation;biosynthetic process;cell proliferation;cellular metabolic compound salvage;cellular metabolic process;cellular nitrogen compound metabolic process;cellular process;heterocycle metabolic process;metabolic process;nitrogen compound metabolic process;nucleobase-containing compound metabolic process;nucleobase-containing small molecule metabolic process;nucleoside metabolic pro…	Alternativesplicing;ATP-binding;Completeproteome;Cytoplasm;Kinase;Magnesium;Metal-binding;Nucleotide-binding;Nucleus;Phosphoprotein;Purinesalvage;Referenceproteome;Transferase	Adenosine kinase			Not Mitochondrial		1	0	0	0	1	1	0
Q6PDY2	Ado		Completeproteome;Dioxygenase;Iron;Metal-binding;Oxidoreductase;Referenceproteome	2-aminoethanethiol dioxygenase	Verified mitochondrial		Mitochondrial		1	1	1	1	1	1	0.5
Q3UDS7;A0A1L1SSF2;Q8VDL4-3;Q8VDL4	Adpgk	alcohol metabolic process;carbohydrate metabolic process;catabolic process;cellular metabolic process;cellular process;generation of precursor metabolites and energy;metabolic process;primary metabolic process;small molecule metabolic process	Alternativesplicing;Completeproteome;Glycolysis;Kinase;Magnesium;Metal-binding;Referenceproteome;Secreted;Signal;Transferase	ADP-dependent glucokinase	Unclassified;Unclassified;NA;NA		Not Mitochondrial	glycolytic process [GO:0006096];glycolytic process [GO:0006096];glucose metabolic process [GO:0006006]	1	0	0	0.833333	1	1	0
P54923	Adprh	cellular metabolic process;cellular process;macromolecule metabolic process;macromolecule modification;metabolic process;primary metabolic process;protein metabolic process;protein modification process	Completeproteome;Hydrolase;Magnesium;Referenceproteome	[Protein ADP-ribosylarginine] hydrolase	Unclassified		Not Mitochondrial	protein de-ADP-ribosylation [GO:0051725];cellular protein modification process [GO:0006464]	1	0	0	0	0	1	0
Q8BGK2;A0A0N4SVK8	Adprhl1	cellular metabolic process;cellular process;macromolecule metabolic process;macromolecule modification;metabolic process;primary metabolic process;protein metabolic process;protein modification process	Completeproteome;Hydrolase;Referenceproteome	[Protein ADP-ribosylarginine] hydrolase-like protein 1	Unclassified;Unclassified		Not Mitochondrial	intracellular protein transport [GO:0006886];activation of GTPase activity [GO:0090630]; protein de-ADP-ribosylation [GO:0051725]	0	0	0.666667	0	0	0	0
Q8CG72;Q8CG72-2	Adprhl2	cellular process;response to chemical stimulus;response to oxidative stress;response to stimulus;response to stress	3D-structure;Alternativesplicing;Completeproteome;Cytoplasm;Hydrolase;Magnesium;Metal-binding;Mitochondrion;Nucleus;Referenceproteome;Transitpeptide	Poly(ADP-ribose) glycohydrolase ARH3	Verified mitochondrial;NA		Mitochondrial	peptidyl-serine ADP-deribosylation [GO:0140290];cellular response to superoxide [GO:0071451]; DNA repair [GO:0006281]	1	1	0	1	0	1	0
Q01338	Adra2a	biological regulation;biosynthetic process;cell activation;cellular metabolic process;cellular nitrogen compound metabolic process;cellular process;DNA metabolic process;DNA replication;homeostatic process;macromolecule metabolic process;macromolecule modification;metabolic process;multicellular organismal process;multi-organism process;neurological system process;nitrogen compound metabolic proc…	Cellmembrane;Completeproteome;Disulfidebond;Glycoprotein;G-proteincoupledreceptor;Lipoprotein;Membrane;Palmitate;Receptor;Referenceproteome;Transducer;Transmembrane;Transmembranehelix	Alpha-2A adrenergic receptor	Unclassified		Not Mitochondrial	G protein-coupled receptor signaling pathway [GO:0007186]; adenylate cyclase-activating adrenergic receptor signaling pathway [GO:0071880]; positive regulation of membrane protein ectodomain proteolysis [GO:0051044]; adenylate cyclase-inhibiting adrenergic receptor signaling pathway [GO:0071881]; phospholipase C-activating adrenergic receptor signaling pathway [GO:0071882]; glucose homeostasis [G…	0	0	0	0	0	0	0
P34971	Adrb1	aging;behavior;biological regulation;carbohydrate metabolic process;catabolic process;cell communication;cell death;cell differentiation;cell-cell signaling;cellular homeostasis;cellular ion homeostasis;cellular localization;cellular metabolic process;cellular process;circulatory system process;death;developmental process;energy reserve metabolic process;generation of precursor metabolites and en…	Cellmembrane;Completeproteome;Directproteinsequencing;Disulfidebond;Endosome;Glycoprotein;G-proteincoupledreceptor;Lipoprotein;Membrane;Palmitate;Phosphoprotein;Receptor;Referenceproteome;Transducer;Transmembrane;Transmembranehelix	Beta-1 adrenergic receptor	Unclassified		Not Mitochondrial	G protein-coupled receptor signaling pathway [GO:0007186]; positive regulation of cell growth involved in cardiac muscle cell development [GO:0061051]; protein localization to organelle [GO:0033365]; positive regulation of the force of heart contraction by norepinephrine [GO:0003061]; wound healing [GO:0042060]; norepinephrine-epinephrine-mediated vasodilation involved in regulation of systemic a…	0	0	0	0	0	0	0
P18762	Adrb2	biological regulation;cell communication;cell differentiation;cell-cell signaling;cellular component organization;cellular membrane organization;cellular process;circulatory system process;developmental process;endocytosis;establishment of localization;homeostatic process;membrane invagination;membrane organization;multicellular organismal process;regulation of protein modification process;regula…	Cellmembrane;Completeproteome;Disulfidebond;Glycoprotein;G-proteincoupledreceptor;Hydroxylation;Lipoprotein;Membrane;Palmitate;Phosphoprotein;Receptor;Referenceproteome;Transducer;Transmembrane;Transmembranehelix;Ublconjugation	Beta-2 adrenergic receptor	Unclassified		Not Mitochondrial	G protein-coupled receptor signaling pathway [GO:0007186]; positive regulation of lipophagy [GO:1904504]; negative regulation of ossification [GO:0030279]; adenylate cyclase-activating adrenergic receptor signaling pathway [GO:0071880]; synaptic transmission, glutamatergic [GO:0035249]; wound healing [GO:0042060]; norepinephrine-epinephrine-mediated vasodilation involved in regulation of systemic…	0	0	0	0	0	0	0
P25962;P25962-2	Adrb3	aging;behavior;biological regulation;cell communication;cell differentiation;cell-cell signaling;cellular process;circulatory system process;developmental process;homeostatic process;multicellular organismal process;response to abiotic stimulus;response to chemical stimulus;response to stimulus;response to stress;signal transduction;signaling	Alternativesplicing;Cellmembrane;Completeproteome;Disulfidebond;Glycoprotein;G-proteincoupledreceptor;Lipoprotein;Membrane;Palmitate;Receptor;Referenceproteome;Transducer;Transmembrane;Transmembranehelix	Beta-3 adrenergic receptor	Unclassified;NA		Not Mitochondrial	positive regulation of MAPK cascade [GO:0043410]; response to antibiotic [GO:0046677]; adenylate cyclase-activating adrenergic receptor signaling pathway [GO:0071880];activation of adenylate cyclase activity [GO:0007190]; response to cold [GO:0009409]; eating behavior [GO:0042755]; adenylate cyclase-activating G protein-coupled receptor signaling pathway [GO:0007189]; norepinephrine-epinephrine-m…	0	0	0	0	0	0	0
Q99MK8;Q7TS64	Adrbk1	anatomical structure development;biological regulation;cellular component organization;cellular membrane organization;cellular metabolic process;cellular process;developmental process;endocytosis;establishment of localization;interspecies interaction between organisms;locomotion;macromolecule metabolic process;macromolecule modification;membrane invagination;membrane organization;metabolic proces…	ATP-binding;Cellmembrane;Completeproteome;Cytoplasm;Kinase;Membrane;Nucleotide-binding;Phosphoprotein;Proteomicsidentification;Receptor;Referenceproteome;Serine/threonine-proteinkinase;Transferase	Beta-adrenergic receptor kinase 1	Unclassified;Unclassified		Not Mitochondrial	G protein-coupled receptor signaling pathway [GO:0007186]; peptidyl-serine phosphorylation [GO:0018105]; negative regulation of cellular response to insulin stimulus [GO:1900077]; negative regulation of adenylate cyclase-activating G protein-coupled receptor signaling pathway [GO:0106072]; positive regulation of muscle cell apoptotic process [GO:0010661]; negative regulation of cysteine-type endo…	1	0	0	0	0	1	0
Q9JKV1;A0A0A6YVU8;D3YUD8	Adrm1;Gm9774	anatomical structure development;biological regulation;biosynthetic process;cell development;cellular component assembly;cellular component organization;cellular macromolecular complex assembly;cellular metabolic process;cellular nitrogen compound metabolic process;cellular process;developmental process;macromolecular complex assembly;macromolecule metabolic process;metabolic process;multicellula…	3D-structure;Acetylation;Completeproteome;Cytoplasm;Isopeptidebond;Nucleus;Phosphoprotein;Proteasome;Referenceproteome;Ublconjugation	Proteasomal ubiquitin receptor ADRM1	Unclassified;NA;NA		Not Mitochondrial	follicle-stimulating hormone signaling pathway [GO:0042699]; oogenesis [GO:0048477]; ubiquitin-dependent protein catabolic process [GO:0006511]; transcription elongation from RNA polymerase II promoter [GO:0006368]; Sertoli cell development [GO:0060009];adipose tissue development [GO:0060612]; ovarian follicle development [GO:0001541]; regulation of T cell differentiation in thymus [GO:0033081]; …	0	0	0	0	0	0.833333	0
P54822;E9Q242;E9Q3T7	Adsl	biosynthetic process;cellular component assembly;cellular component organization;cellular metabolic process;cellular nitrogen compound metabolic process;cellular process;cellular respiration;generation of precursor metabolites and energy;heterocycle metabolic process;macromolecular complex assembly;metabolic process;nitrogen compound metabolic process;nucleobase-containing compound metabolic proc…	Acetylation;Completeproteome;Lyase;Proteomicsidentification;Purinebiosynthesis;Referenceproteome	Adenylosuccinate lyase	Not reported mitochondrial;Not reported mitochondrial;Not reported mitochondrial		Not Mitochondrial	AMP biosynthetic process [GO:0006167]; 'de novo' IMP biosynthetic process [GO:0006189]; aerobic respiration [GO:0009060];'de novo' AMP biosynthetic process [GO:0044208]; response to hypoxia [GO:0001666]; response to nutrient [GO:0007584]; response to starvation [GO:0042594]; response to muscle activity [GO:0014850]; ribonucleoside monophosphate biosynthetic process [GO:0009156]; purine nucleotide…	1	0	0	0	0	1	0
P46664	Adss	amine metabolic process;biosynthetic process;cellular amino acid metabolic process;cellular ketone metabolic process;cellular metabolic process;cellular nitrogen compound metabolic process;cellular process;heterocycle metabolic process;metabolic process;nitrogen compound metabolic process;nucleobase-containing compound metabolic process;nucleobase-containing small molecule metabolic process;nucle…	Completeproteome;Cytoplasm;GTP-binding;Ligase;Magnesium;Metal-binding;Nucleotide-binding;Purinebiosynthesis;Referenceproteome	Adenylosuccinate synthetase isozyme 2	Verified mitochondrial		Mitochondrial	AMP biosynthetic process [GO:0006167];'de novo' AMP biosynthetic process [GO:0044208]; response to ammonium ion [GO:0060359]; purine nucleotide biosynthetic process [GO:0006164]; IMP metabolic process [GO:0046040]; response to purine-containing compound [GO:0014074]; aspartate metabolic process [GO:0006531]; cellular response to electrical stimulus [GO:0071257]	0.833333	0	0	0.833333	0	0.833333	0
P28650;J3QN31;P28650-2	Adssl1	amine metabolic process;biosynthetic process;cellular amino acid metabolic process;cellular ketone metabolic process;cellular metabolic process;cellular nitrogen compound metabolic process;cellular process;heterocycle metabolic process;metabolic process;nitrogen compound metabolic process;nucleobase-containing compound metabolic process;nucleobase-containing small molecule metabolic process;nucle…	3D-structure;Alternativesplicing;Completeproteome;Cytoplasm;GTP-binding;Ligase;Magnesium;Membrane;Metal-binding;Nucleotide-binding;Proteomicsidentification;Purinebiosynthesis;Referenceproteome	Adenylosuccinate synthetase isozyme 1	Not reported mitochondrial;Not reported mitochondrial;NA		Not Mitochondrial	AMP biosynthetic process [GO:0006167]; response to starvation [GO:0042594];'de novo' AMP biosynthetic process [GO:0044208]; glutamine metabolic process [GO:0006541]; purine ribonucleoside monophosphate biosynthetic process [GO:0009168]; response to muscle activity [GO:0014850]; IMP metabolic process [GO:0046040]; cellular response to drug [GO:0035690]; purine nucleotide metabolic process [GO:0006…	0.5	0.333333	0.833333	0	0	1	0.166667
Q80YS6;E9Q8X9	Afap1	biological regulation;regulation of organelle organization	Acetylation;Actin-binding;Coiledcoil;Completeproteome;Cytoplasm;Cytoskeleton;Phosphoprotein;Proteomicsidentification;Referenceproteome;Repeat;SH3-binding	Actin filament-associated protein 1	Unclassified;Unclassified		Not Mitochondrial	regulation of signal transduction [GO:0009966];regulation of cytoskeleton organization [GO:0051493]	0.333333	0	0	0	0	0	0
Q920A7;Q920A7-2	Afg3l1	cellular component organization;cellular membrane organization;cellular metabolic process;cellular process;macromolecule metabolic process;membrane fusion;membrane organization;metabolic process;mitochondrion organization;organelle fusion;organelle organization;primary metabolic process;protein maturation;protein metabolic process	Alternativesplicing;ATP-binding;Completeproteome;Hydrolase;Membrane;Metal-binding;Metalloprotease;Mitochondrion;Nucleotide-binding;Protease;Referenceproteome;Transmembrane;Transmembranehelix;Zinc	AFG3-like protein 1	NA;NA	MIM	Mitochondrial	mitochondrial fusion [GO:0008053]; protein processing [GO:0016485]; mitochondrion organization [GO:0007005]; mitochondrial protein processing [GO:0034982];cristae formation [GO:0042407]; protein-containing complex assembly [GO:0065003]	1	1	1	1	1	1	1
Q8JZQ2	Afg3l2	anatomical structure development;anatomical structure morphogenesis;biological regulation;cell development;cellular component morphogenesis;cellular component organization;cellular membrane organization;cellular metabolic process;cellular process;death;developmental process;macromolecule metabolic process;membrane fusion;membrane organization;metabolic process;mitochondrion organization;organelle…	ATP-binding;Completeproteome;Directproteinsequencing;Diseasemutation;Hydrolase;Membrane;Metal-binding;Metalloprotease;Mitochondrion;Nucleotide-binding;Protease;Referenceproteome;Transmembrane;Transmembranehelix;Zinc	AFG3-like protein 2	Verified mitochondrial	MIM	Mitochondrial	mitochondrial fusion [GO:0008053]; neuromuscular junction development [GO:0007528]; protein autoprocessing [GO:0016540]; protein processing [GO:0016485]; nerve development [GO:0021675]; mitochondrion organization [GO:0007005]; membrane protein proteolysis [GO:0033619]; mitochondrial protein processing [GO:0034982]; myelination [GO:0042552]; righting reflex [GO:0060013]; muscle fiber development […	1	1	1	1	1	1	1
Q80WT5-2;Q80WT5;H3BJH7	Aftph	establishment of localization;protein transport;transport	Alternativesplicing;Completeproteome;Cytoplasm;Phosphoprotein;Proteintransport;Proteomicsidentification;Referenceproteome;Repeat;Transport	Aftiphilin	NA;Unclassified;Unclassified		Not Mitochondrial	intracellular transport [GO:0046907]; protein transport [GO:0015031]	0	0	0	0	0	1	0
Q3UPL5;A0A087WRN5;A0A087WSH6	Ag2;Gm13889		Completeproteome;Phosphoprotein;Referenceproteome	Uncharacterized protein C11orf96 homolog	NA;Unclassified;Unclassified		Not Mitochondrial		0	0	0	0	0	0	0
Q64191;B7ZNK6	Aga	cellular metabolic process;cellular process;macromolecule metabolic process;macromolecule modification;metabolic process;primary metabolic process;protein maturation;protein metabolic process;protein modification process	Autocatalyticcleavage;Completeproteome;Disulfidebond;Glycoprotein;Hydrolase;Lysosome;Protease;Referenceproteome;Signal	Glycosylasparaginase alpha chain;Glycosylasparaginase beta chain;N(4)-(beta-N-acetylglucosaminyl)-L-asparaginase	Not reported mitochondrial;Not reported mitochondrial		Not Mitochondrial	protein deglycosylation [GO:0006517]	0	0	0	1	1	1	0.166667
E9Q3K3;A0A087WRF2;Q8BXK8	Agap1	biological regulation;cellular process;establishment of localization;metabolic process;protein transport;response to stimulus;signal transduction;transport	Acetylation;ANKrepeat;Completeproteome;Cytoplasm;GTPaseactivation;GTP-binding;Metal-binding;Nucleotide-binding;Phosphoprotein;Proteintransport;Proteomicsidentification;Referenceproteome;Repeat;Transport;Zinc;Zinc-finger	Arf-GAP with GTPase, ANK repeat and PH domain-containing protein 1	Unclassified;Unclassified;Unclassified		Not Mitochondrial	protein transport [GO:0015031];signal transduction [GO:0007165]	1	0	0	0	0	0	0
Q3UHD9;Q3UHD9-2;A0A5F8MPB7	Agap2	anatomical structure development;biological regulation;cellular component organization;cellular process;cytoskeleton organization;developmental process;endosome transport;establishment of localization;metabolic process;organelle organization;regulation of protein modification process;response to stimulus;signal transduction;transport;vesicle-mediated transport	Alternativesplicing;ANKrepeat;Completeproteome;Cytoplasm;GTPaseactivation;GTP-binding;Metal-binding;Nucleotide-binding;Nucleus;Phosphoprotein;Referenceproteome;Repeat;Zinc;Zinc-finger	Arf-GAP with GTPase, ANK repeat and PH domain-containing protein 2	Unclassified;NA;Unclassified		Not Mitochondrial	positive regulation of transcription by RNA polymerase II [GO:0045944]; positive regulation of receptor signaling pathway via JAK-STAT [GO:0046427]; negative regulation of extrinsic apoptotic signaling pathway in absence of ligand [GO:2001240]; negative regulation of neuron apoptotic process [GO:0043524]; negative regulation of protein catabolic process [GO:0042177]; endosomal transport [GO:00161…	1	0	0	0	0	0	0
F8VQE9;Q8VHH5;A0A1D5RMG4;Q8VHH5-2;A0A0G2JDW1	Agap3	biological regulation;catabolic process;cellular component organization;cellular metabolic process;cellular process;establishment of localization;macromolecule metabolic process;metabolic process;nucleus organization;organelle organization;primary metabolic process;protein metabolic process;protein transport;proteolysis;proteolysis involved in cellular protein catabolic process;response to abioti…	Alternativesplicing;ANKrepeat;Completeproteome;Cytoplasm;GTPaseactivation;GTP-binding;Metal-binding;Nucleotide-binding;Phosphoprotein;Proteomicsidentification;Referenceproteome;Repeat;Zinc;Zinc-finger	Arf-GAP with GTPase, ANK repeat and PH domain-containing protein 3	Unclassified;NA;Unclassified;NA;Unclassified		Not Mitochondrial	proteasome-mediated ubiquitin-dependent protein catabolic process [GO:0043161]; protein import into nucleus [GO:0006606];signal transduction [GO:0007165]; signal transduction [GO:0007165];cellular response to reactive oxygen species [GO:0034614]	1	0	0	0	0	0	0
A0A087WNV1;A0A087WSR7;A0A087WR52;Q8K2K6-3;Q8K2K6-1;Q8K2K6;Q8K2K6-2;A0A087WRL1	Agfg1	anatomical structure formation involved in morphogenesis;cellular component assembly;cellular component organization;cellular process;cytoskeleton organization;developmental process;establishment of localization;multicellular organismal development;multicellular organismal process;nucleus organization;organelle organization;transport	Alternativesplicing;Completeproteome;Cytoplasmicvesicle;Developmentalprotein;Differentiation;DNA-binding;Glycoprotein;Metal-binding;Nucleus;Phosphoprotein;Proteomicsidentification;Referenceproteome;Repeat;Spermatogenesis;Transport;Zinc;Zinc-finger	Arf-GAP domain and FG repeat-containing protein 1	Unclassified;Unclassified;Unclassified;NA;NA;Unclassified;NA;Unclassified		Not Mitochondrial	intermediate filament organization [GO:0045109]; spermatid nucleus differentiation [GO:0007289]; multicellular organism development [GO:0007275];acrosome assembly [GO:0001675]	1	0	0	0	0	1	0
Q3TBU7;Q3U2K8;Q80WC7-2;Q80WC7	Agfg2		Acetylation;Alternativesplicing;Completeproteome;Metal-binding;Proteomicsidentification;Referenceproteome;Repeat;Zinc;Zinc-finger	Arf-GAP domain and FG repeat-containing protein 2	Unclassified;Unclassified;NA;Unclassified		Not Mitochondrial		0.833333	0	0	0	0	0.833333	0
Q9ESW4	Agk	biological regulation;biosynthetic process;cellular lipid metabolic process;cellular metabolic process;cellular process;lipid metabolic process;metabolic process;phosphorus metabolic process;primary metabolic process;regulation of protein modification process;response to stimulus;signal transduction	Alternativesplicing;ATP-binding;Completeproteome;Kinase;Membrane;Mitochondrion;Nucleotide-binding;Referenceproteome;Transferase;Transitpeptide	Acylglycerol kinase, mitochondrial	Verified mitochondrial	MIM	Mitochondrial	ceramide biosynthetic process [GO:0046513]; sphingolipid metabolic process [GO:0006665]; sphingosine biosynthetic process [GO:0046512]; protein insertion into mitochondrial inner membrane [GO:0045039]; glycerolipid metabolic process [GO:0046486]; phosphorylation [GO:0016310]; lipid phosphorylation [GO:0046834]	1	1	1	1	1	1	1
F8VPN4;A0A0G2JGI9	Agl	biosynthetic process;carbohydrate metabolic process;catabolic process;cellular metabolic process;cellular process;energy reserve metabolic process;generation of precursor metabolites and energy;macromolecule metabolic process;metabolic process;polysaccharide metabolic process;primary metabolic process;response to chemical stimulus;response to endogenous stimulus;response to external stimulus;resp…	Completeproteome;Proteomicsidentification;Referenceproteome		Unclassified;Unclassified		Not Mitochondrial	response to hormone [GO:0009725]; response to nutrient [GO:0007584]; response to glucocorticoid [GO:0051384];glycogen biosynthetic process [GO:0005978]; glycogen metabolic process [GO:0005977]; glycogen catabolic process [GO:0005980]	1	0	0	0	0.833333	1	0.333333
A2AS89	Agmat	amine metabolic process;biosynthetic process;cellular metabolic process;cellular nitrogen compound metabolic process;cellular process;metabolic process;nitrogen compound metabolic process	Acetylation;Completeproteome;Hydrolase;Manganese;Metal-binding;Mitochondrion;Putrescinebiosynthesis;Referenceproteome;Spermidinebiosynthesis;Transitpeptide	Agmatinase, mitochondrial	Verified mitochondrial	Matrix	Mitochondrial	spermidine biosynthetic process [GO:0008295];putrescine biosynthetic process from arginine, using agmatinase [GO:0033389]	0	0	0	0	1	0	0
Q8BS35-2;Q8BS35-3;Q8BS35	Agmo	biosynthetic process;cellular ketone metabolic process;cellular lipid metabolic process;cellular metabolic process;cellular process;glycerol ether metabolic process;lipid metabolic process;metabolic process;organic acid metabolic process;primary metabolic process;small molecule metabolic process	Alternativesplicing;Completeproteome;Endoplasmicreticulum;Iron;Membrane;Oxidoreductase;Referenceproteome;Transmembrane;Transmembranehelix	Alkylglycerol monooxygenase	NA;NA;Unclassified		Not Mitochondrial	lipid biosynthetic process [GO:0008610]; membrane lipid metabolic process [GO:0006643];ether lipid metabolic process [GO:0046485]	0	0	0	0	0.666667	0	0
O35083;A0A0R4J263;G3UWV6	Agpat1	biological regulation;biosynthetic process;cellular ketone metabolic process;cellular lipid metabolic process;cellular metabolic process;cellular process;glycerol ether metabolic process;lipid metabolic process;metabolic process;organic acid metabolic process;primary metabolic process;small molecule metabolic process	Acyltransferase;Completeproteome;Endoplasmicreticulum;Lipidbiosynthesis;Lipidmetabolism;Membrane;Phospholipidbiosynthesis;Phospholipidmetabolism;Proteomicsidentification;Referenceproteome;Signal;Transferase;Transmembrane;Transmembranehelix	1-acyl-sn-glycerol-3-phosphate acyltransferase;1-acyl-sn-glycerol-3-phosphate acyltransferase alpha	NA;Unclassified;Unclassified		Not Mitochondrial	phosphatidic acid biosynthetic process [GO:0006654]; positive regulation of cytokine production [GO:0001819];phospholipid biosynthetic process [GO:0008654];CDP-diacylglycerol biosynthetic process [GO:0016024]; phosphatidic acid biosynthetic process [GO:0006654]	1	0	0	0	0	0	0
Q8K3K7	Agpat2	anatomical structure development;biological regulation;biosynthetic process;cellular ketone metabolic process;cellular lipid metabolic process;cellular metabolic process;cellular process;developmental process;glycerol ether metabolic process;lipid metabolic process;metabolic process;organic acid metabolic process;primary metabolic process;small molecule metabolic process	Acyltransferase;Completeproteome;Endoplasmicreticulum;Lipidbiosynthesis;Lipidmetabolism;Membrane;Phospholipidbiosynthesis;Phospholipidmetabolism;Referenceproteome;Signal;Transferase;Transmembrane;Transmembranehelix	1-acyl-sn-glycerol-3-phosphate acyltransferase beta	Unclassified		Not Mitochondrial	positive regulation of cytokine production [GO:0001819];CDP-diacylglycerol biosynthetic process [GO:0016024]; epidermis development [GO:0008544]; phospholipid biosynthetic process [GO:0008654]; phosphatidic acid biosynthetic process [GO:0006654]; response to drug [GO:0042493]	0	1	0	0	1	0	0
Q9D517	Agpat3	biosynthetic process;cellular lipid metabolic process;cellular metabolic process;cellular process;glycerol ether metabolic process;lipid metabolic process;metabolic process;primary metabolic process;small molecule metabolic process	Acyltransferase;Completeproteome;Directproteinsequencing;Endoplasmicreticulum;Lipidbiosynthesis;Lipidmetabolism;Membrane;Nucleus;Phospholipidbiosynthesis;Phospholipidmetabolism;Referenceproteome;Transferase;Transmembrane;Transmembranehelix	1-acyl-sn-glycerol-3-phosphate acyltransferase gamma	Unclassified		Not Mitochondrial	CDP-diacylglycerol biosynthetic process [GO:0016024]	1	1	0	1	1	1	0
Q8K4X7	Agpat4	biosynthetic process;cellular lipid metabolic process;cellular metabolic process;cellular process;glycerol ether metabolic process;lipid metabolic process;metabolic process;primary metabolic process;small molecule metabolic process	Acyltransferase;Completeproteome;Lipidbiosynthesis;Lipidmetabolism;Membrane;Phospholipidbiosynthesis;Phospholipidmetabolism;Referenceproteome;Transferase;Transmembrane;Transmembranehelix	1-acyl-sn-glycerol-3-phosphate acyltransferase delta	Verified mitochondrial	MOM	Mitochondrial	phospholipid metabolic process [GO:0006644];CDP-diacylglycerol biosynthetic process [GO:0016024]	0.666667	0	1	1	0	0	0
Q9D1E8;F8WGD9	Agpat5	biosynthetic process;cell differentiation;cellular lipid metabolic process;cellular metabolic process;cellular process;developmental process;glycerol ether metabolic process;lipid metabolic process;metabolic process;primary metabolic process;small molecule metabolic process	Acyltransferase;Completeproteome;Endoplasmicreticulum;Lipidbiosynthesis;Lipidmetabolism;Membrane;Mitochondrion;Nucleus;Phospholipidbiosynthesis;Phospholipidmetabolism;Proteomicsidentification;Referenceproteome;Transferase;Transmembrane;Transmembranehelix	1-acyl-sn-glycerol-3-phosphate acyltransferase epsilon	Verified mitochondrial;Verified mitochondrial	MOM	Mitochondrial	hematopoietic progenitor cell differentiation [GO:0002244];acylglycerol metabolic process [GO:0006639]; CDP-diacylglycerol biosynthetic process [GO:0016024]	1	0.833333	0.666667	1	1	1	1
Q8C0N2	Agpat9	biological regulation;biosynthetic process;cellular lipid metabolic process;cellular metabolic process;cellular process;glycerol ether metabolic process;lipid metabolic process;metabolic process;primary metabolic process;small molecule metabolic process	Acyltransferase;Completeproteome;Endoplasmicreticulum;Lipidbiosynthesis;Lipidmetabolism;Membrane;Phospholipidbiosynthesis;Phospholipidmetabolism;Phosphoprotein;Referenceproteome;Transferase;Transmembrane;Transmembranehelix	Glycerol-3-phosphate acyltransferase 3	Unclassified		Not Mitochondrial	regulation of TOR signaling [GO:0032006]; glycerol-3-phosphate metabolic process [GO:0006072];CDP-diacylglycerol biosynthetic process [GO:0016024]; phospholipid biosynthetic process [GO:0008654]; triglyceride biosynthetic process [GO:0019432]	0	0	0	0	0	0	0
A2AL50;Q8C0I1;H3BKN2;A2AL49	Agps	biosynthetic process;cellular lipid metabolic process;cellular metabolic process;cellular process;glycerol ether metabolic process;lipid metabolic process;metabolic process;primary metabolic process;small molecule metabolic process	Acetylation;Completeproteome;FAD;Flavoprotein;Lipidbiosynthesis;Lipidmetabolism;Peroxisome;Phosphoprotein;Proteomicsidentification;Referenceproteome;Transferase;Transitpeptide	Alkyldihydroxyacetonephosphate synthase, peroxisomal	Ancillary;NA;Ancillary;Ancillary		Associated	ether lipid biosynthetic process [GO:0008611]; lipid biosynthetic process [GO:0008610]	0.666667	0	0	1	1	1	0
Q3UTR7	Agt	aging;anatomical structure development;anatomical structure morphogenesis;behavior;biological adhesion;biological regulation;cell activation;cell adhesion;cell development;cell differentiation;cell growth;cell proliferation;cellular component organization;cellular homeostasis;cellular ion homeostasis;cellular process;circulatory system process;developmental process;endocrine process;establishment…	Completeproteome;Proteomicsidentification;Referenceproteome		Unclassified		Not Mitochondrial	G protein-coupled receptor signaling pathway [GO:0007186]; cellular response to angiotensin [GO:1904385]; positive regulation of L-arginine import across plasma membrane [GO:1905589]; positive regulation of neuron projection development [GO:0010976]; positive regulation of transcription, DNA-templated [GO:0045893]; regulation of heart rate [GO:0002027]; regulation of long-term neuronal synaptic p…	1	0.5	0	1	0.666667	0	0
E9PX07;F6ZCF0;Q641K1-5;Q641K1-4;Q641K1-3;Q641K1-2;Q641K1	Agtpbp1	anatomical structure development;behavior;biological regulation;cell differentiation;cellular component organization;cellular metabolic process;cellular process;developmental process;macromolecule metabolic process;macromolecule modification;metabolic process;mitochondrion organization;multicellular organismal process;neurological system process;neurotransmitter metabolic process;organelle organi…	Alternativesplicing;Carboxypeptidase;Completeproteome;Cytoplasm;Diseasemutation;Hydrolase;Metal-binding;Metalloprotease;Mitochondrion;Neurodegeneration;Nucleus;Protease;Proteomicsidentification;Referenceproteome;Zinc	Cytosolic carboxypeptidase 1	Unclassified;Unclassified;NA;NA;NA;NA;Unclassified		Not Mitochondrial	protein side chain deglutamylation [GO:0035610]; cerebellar Purkinje cell layer development [GO:0021680]; positive regulation of ubiquitin-dependent protein catabolic process [GO:2000060]; axonal transport [GO:0098930]; eye photoreceptor cell differentiation [GO:0001754]; cerebellar Purkinje cell differentiation [GO:0021702]; cerebellum development [GO:0021549]; retina development in camera-type …	0	0	0	0	0	0	0
O35423-2;O35423	Agxt	amine metabolic process;biosynthetic process;catabolic process;cellular aldehyde metabolic process;cellular amino acid metabolic process;cellular ketone metabolic process;cellular metabolic process;cellular nitrogen compound metabolic process;cellular process;establishment of localization;ion transport;metabolic process;nitrogen compound metabolic process;organic acid metabolic process;organic ac…	3D-structure;Acetylation;Alternativeinitiation;Aminotransferase;Completeproteome;Mitochondrion;Peroxisome;Pyridoxalphosphate;Referenceproteome;Transferase;Transitpeptide	Serine--pyruvate aminotransferase, mitochondrial	NA;Unclassified	Matrix	Mitochondrial	L-alanine catabolic process [GO:0042853]; oxalic acid secretion [GO:0046724]; Notch signaling pathway [GO:0007219];glycine biosynthetic process, by transamination of glyoxylate [GO:0019265]; response to glucocorticoid [GO:0051384]; response to cAMP [GO:0051591]; L-cysteine catabolic process [GO:0019448]; glyoxylate catabolic process [GO:0009436]; pyruvate biosynthetic process [GO:0042866]; glyoxy…	0	0	0	0	1	0	0
Q3UEG6	Agxt2	amine metabolic process;biological regulation;biosynthetic process;catabolic process;cellular aldehyde metabolic process;cellular amino acid metabolic process;cellular ketone metabolic process;cellular metabolic process;cellular nitrogen compound metabolic process;cellular process;metabolic process;nitrogen compound metabolic process;organic acid metabolic process;primary metabolic process;small …	Acetylation;Aminotransferase;Completeproteome;Mitochondrion;Pyridoxalphosphate;Referenceproteome;Transferase;Transitpeptide	Alanine--glyoxylate aminotransferase 2, mitochondrial	Verified mitochondrial	Matrix	Mitochondrial	positive regulation of nitric oxide biosynthetic process [GO:0045429]; L-alanine catabolic process, by transamination [GO:0019481];glycine biosynthetic process, by transamination of glyoxylate [GO:0019265]; glyoxylate catabolic process [GO:0009436]	0	0.333333	0	1	1	0.333333	0
H7BWY3	Agxt2	amine metabolic process;biological regulation;biosynthetic process;catabolic process;cellular aldehyde metabolic process;cellular amino acid metabolic process;cellular ketone metabolic process;cellular metabolic process;cellular nitrogen compound metabolic process;cellular process;metabolic process;nitrogen compound metabolic process;organic acid metabolic process;primary metabolic process;small …	Completeproteome;Proteomicsidentification;Pyridoxalphosphate;Referenceproteome		Verified mitochondrial	Matrix	Mitochondrial	positive regulation of nitric oxide biosynthetic process [GO:0045429]; L-alanine catabolic process, by transamination [GO:0019481];glycine biosynthetic process, by transamination of glyoxylate [GO:0019265]; glyoxylate catabolic process [GO:0009436]	0.333333	0	0	0	0	0.333333	0
P50247	Ahcy	cellular metabolic process;cellular process;metabolic process;one-carbon metabolic process;small molecule metabolic process	Acetylation;Completeproteome;Cytoplasm;Hydrolase;NAD;One-carbonmetabolism;Referenceproteome	Adenosylhomocysteinase			Not Mitochondrial	response to nutrient [GO:0007584]; S-adenosylhomocysteine catabolic process [GO:0019510];chronic inflammatory response to antigenic stimulus [GO:0002439]; circadian sleep/wake cycle [GO:0042745]; one-carbon metabolic process [GO:0006730]; S-adenosylmethionine cycle [GO:0033353]	1	0	0	1	1	1	0
Q80SW1	Ahcyl1	amine metabolic process;biological regulation;cellular amino acid metabolic process;cellular ketone metabolic process;cellular metabolic process;cellular nitrogen compound metabolic process;cellular process;cofactor metabolic process;establishment of localization;heterocycle metabolic process;macromolecule metabolic process;metabolic process;mRNA metabolic process;mRNA processing;nitrogen compoun…	Acetylation;Completeproteome;Directproteinsequencing;Endoplasmicreticulum;Hydrolase;NAD;One-carbonmetabolism;Phosphoprotein;Referenceproteome	Putative adenosylhomocysteinase 2	Not reported mitochondrial	MOM	Mitochondrial	response to calcium ion [GO:0051592]; positive regulation of sodium ion transport [GO:0010765]; regulation of ion transmembrane transporter activity [GO:0032412]; epithelial fluid transport [GO:0042045];angiotensin-activated signaling pathway [GO:0038166]; regulation of mRNA 3'-end processing [GO:0031440]; apoptotic process [GO:0006915]; mRNA polyadenylation [GO:0006378]; mitochondrion-endoplasmi…	1	0.666667	0	1	0	1	0
F8WGT1;Q68FL4;F8WI65;Q68FL4-2;H3BKT5	Ahcyl2	amine metabolic process;cellular amino acid metabolic process;cellular ketone metabolic process;cellular metabolic process;cellular nitrogen compound metabolic process;cellular process;cofactor metabolic process;heterocycle metabolic process;metabolic process;nitrogen compound metabolic process;nucleobase-containing compound metabolic process;nucleobase-containing small molecule metabolic process…	Acetylation;Alternativesplicing;Completeproteome;Hydrolase;NAD;One-carbonmetabolism;Phosphoprotein;Proteomicsidentification;Referenceproteome	Adenosylhomocysteinase;Putative adenosylhomocysteinase 3	Not reported mitochondrial;Not reported mitochondrial;Not reported mitochondrial;NA;Not reported mitochondrial		Not Mitochondrial	S-adenosylmethionine cycle [GO:0033353];one-carbon metabolic process [GO:0006730]	1	0	0	0	0	1	0
E9QP54;Q8K3E5;A0A1L1SQE2;Q8K3E5-2	Ahi1	anatomical structure development;anatomical structure formation involved in morphogenesis;anatomical structure morphogenesis;biological regulation;cell development;cellular component assembly;cellular component morphogenesis;cellular component organization;cellular localization;cellular process;developmental process;establishment of localization;localization;regulation of transport;response to st…	Alternativesplicing;Celljunction;Cellprojection;Cilium;Ciliumbiogenesis/degradation;Completeproteome;Cytoplasm;Cytoskeleton;Proteomicsidentification;Referenceproteome;Repeat;SH3domain;WDrepeat	Jouberin	Not reported mitochondrial;NA;Not reported mitochondrial;NA		Not Mitochondrial	positive regulation of gene expression [GO:0010628]; positive regulation of neuron projection development [GO:0010976]; protein localization to organelle [GO:0033365]; regulation of behavior [GO:0050795]; vesicle targeting [GO:0006903]; regulation of protein secretion [GO:0050708]; non-motile cilium assembly [GO:1905515]; hindbrain development [GO:0030902]; negative regulation of glucose import […	0.833333	0	0	0.666667	0	0	0
E9Q616	Ahnak	biological regulation;cellular component assembly;cellular component organization;macromolecular complex assembly;protein complex assembly	Completeproteome;Proteomicsidentification;Referenceproteome		Unclassified		Not Mitochondrial	regulation of RNA splicing [GO:0043484]; regulation of voltage-gated calcium channel activity [GO:1901385]	0	0.833333	1	1	0	1	0.833333
E9PYB0;F7CVJ5;F7DBB3	Ahnak2		Completeproteome;Proteomicsidentification;Referenceproteome		NA;NA;NA		Not Mitochondrial	regulation of RNA splicing [GO:0043484]	0.5	0	1	0	0	1	0
Q8BK64	Ahsa1	biological regulation;cellular metabolic process;cellular process;macromolecule metabolic process;metabolic process;primary metabolic process;protein folding;protein metabolic process;response to stimulus;response to stress	Acetylation;Chaperone;Completeproteome;Cytoplasm;Endoplasmicreticulum;Phosphoprotein;Referenceproteome;Stressresponse	Activator of 90 kDa heat shock protein ATPase homolog 1	Unclassified		Not Mitochondrial	protein folding [GO:0006457];positive regulation of ATPase activity [GO:0032781]	1	0	0	0	0	1	0
P29699;A0A338P703;A0A338P7G1;A0A338P7H5	Ahsg	biological regulation;multicellular organismal process;regulation of transport;response to stimulus;response to stress	Completeproteome;Directproteinsequencing;Disulfidebond;Glycoprotein;Phosphoprotein;Referenceproteome;Repeat;Secreted;Signal	Alpha-2-HS-glycoprotein	Unclassified;Unclassified;Unclassified;Unclassified		Not Mitochondrial	positive regulation of phagocytosis [GO:0050766]; positive regulation of bone resorption [GO:0045780]; ossification [GO:0001503]; negative regulation of insulin receptor signaling pathway [GO:0046627]; negative regulation of bone mineralization [GO:0030502]; negative regulation of cell growth [GO:0030308]; male gonad development [GO:0008584]; regulation of inflammatory response [GO:0050727]; nega…	0	0	0.5	1	1	1	0.166667
Q9CY02	Ahsp	biological regulation;cell differentiation;cellular metabolic process;cellular process;developmental process;macromolecule metabolic process;metabolic process;primary metabolic process;protein folding;protein metabolic process;regulation of protein stability	Chaperone;Completeproteome;Cytoplasm;Referenceproteome	Alpha-hemoglobin-stabilizing protein			Not Mitochondrial	protein folding [GO:0006457];erythrocyte differentiation [GO:0030218]; protein stabilization [GO:0050821]	0	1	1	1	0	0.833333	0.5
Q8C4Q6	Aida	biological regulation;developmental process;regulation of protein modification process	3D-structure;Alternativesplicing;Coiledcoil;Completeproteome;Developmentalprotein;Referenceproteome	Axin interactor, dorsalization-associated protein	Unclassified		Not Mitochondrial	dorsal/ventral pattern formation [GO:0009953]; negative regulation of determination of dorsal identity [GO:2000016]; negative regulation of protein-containing complex assembly [GO:0031333]; negative regulation of JUN kinase activity [GO:0043508]; negative regulation of JNK cascade [GO:0046329]; regulation of protein-containing complex assembly [GO:0043254];determination of ventral identity [GO:00…	1	0	0	0	0	0.666667	0
O70200;G3UYJ2	Aif1	biological regulation;cell activation;cell communication;cellular component assembly;cellular component organization;cellular macromolecular complex assembly;cellular membrane organization;cellular process;cytoskeleton organization;immune system process;macromolecular complex assembly;membrane invagination;membrane organization;organelle organization;protein complex assembly;protein polymerizatio…	3D-structure;Acetylation;Actin-binding;Calcium;Cellmembrane;Cellprojection;Completeproteome;Cytoplasm;Cytoskeleton;Membrane;Metal-binding;Phosphoprotein;Proteomicsidentification;Referenceproteome;Repeat	Allograft inflammatory factor 1	NA;NA		Not Mitochondrial	parallel actin filament bundle assembly [GO:0030046]; response to electrical stimulus [GO:0051602]; negative regulation of smooth muscle cell chemotaxis [GO:0071672]; response to axon injury [GO:0048678]; phagocytosis, engulfment [GO:0006911]; actin filament bundle assembly [GO:0051017]; positive regulation of chemokine production [GO:0032722]; cellular response to extracellular stimulus [GO:0031…	1	0	0	0	0	1	0
Q9Z0X1;B1AU25	Aifm1	biological regulation;cell death;cell differentiation;cellular component assembly;cellular component organization;cellular homeostasis;cellular macromolecular complex assembly;cellular process;death;developmental process;homeostatic process;macromolecular complex assembly;mitochondrion organization;organelle organization;protein complex assembly;protein complex biogenesis;response to chemical sti…	3D-structure;Acetylation;Apoptosis;Completeproteome;Cytoplasm;Directproteinsequencing;DNA-binding;FAD;Flavoprotein;Isopeptidebond;Membrane;Mitochondrion;Mitochondrioninnermembrane;NAD;Nucleus;Oxidoreductase;Phosphoprotein;Proteomicsidentification;Referenceproteome;Transitpeptide;Ublconjugation	Apoptosis-inducing factor 1, mitochondrial	Verified mitochondrial;Verified mitochondrial	MIM	Mitochondrial	protein import into mitochondrial intermembrane space [GO:0045041]; mitochondrial respiratory chain complex I assembly [GO:0032981]; apoptotic mitochondrial changes [GO:0008637]; neuron differentiation [GO:0030182]; cellular response to hydrogen peroxide [GO:0070301]; response to toxic substance [GO:0009636]; response to L-glutamate [GO:1902065]; neuron apoptotic process [GO:0051402]; response to…	1	1	1	1	1	1	1
Q8BUE4;Q8BUE4-2	Aifm2	biological regulation;cellular component organization;cellular process;mitochondrion organization;organelle organization	Alternativesplicing;Completeproteome;Cytoplasm;DNA-binding;FAD;Flavoprotein;Lipoprotein;Membrane;Mitochondrion;Mitochondrionoutermembrane;Myristate;Oxidoreductase;Referenceproteome;Transmembrane;Transmembranehelix	Apoptosis-inducing factor 2	Verified mitochondrial;NA	Membrane	Mitochondrial	positive regulation of apoptotic process [GO:0043065]; negative regulation of ferroptosis [GO:0110076]; regulation of cellular response to oxidative stress [GO:1900407];apoptotic mitochondrial changes [GO:0008637]; ubiquinone metabolic process [GO:0006743]	0.166667	1	0	0	0.833333	0.166667	0
Q3TY86-3;Q3TY86-2;Q3TY86	Aifm3	biological regulation;cellular homeostasis;cellular process;homeostatic process	2Fe-2S;Alternativesplicing;Apoptosis;Completeproteome;Electrontransport;FAD;Flavoprotein;Iron;Iron-sulfur;Metal-binding;Mitochondrion;Oxidoreductase;Referenceproteome;Transport	Apoptosis-inducing factor 3	NA;NA;Verified mitochondrial	MIM	Mitochondrial	execution phase of apoptosis [GO:0097194]	1	0	0	0	0	0	0
P31230;Q3UZG4	Aimp1	alcohol metabolic process;anatomical structure formation involved in morphogenesis;biological adhesion;biological regulation;biosynthetic process;carbohydrate metabolic process;cell adhesion;cell communication;cell death;cell motility;cell-cell signaling;cellular component movement;cellular metabolic process;cellular process;death;developmental process;immune system process;locomotion;macromolecu…	Acetylation;Angiogenesis;Apoptosis;Carbohydratemetabolism;Celladhesion;Completeproteome;Cytokine;Cytoplasm;Cytoplasmicvesicle;Directproteinsequencing;Endoplasmicreticulum;Glucosemetabolism;Golgiapparatus;Inflammatoryresponse;Nucleus;Proteinbiosynthesis;Proteomicsidentification;Referenceproteome;RNA-binding;Secreted;tRNA-binding	Aminoacyl tRNA synthase complex-interacting multifunctional protein 1;Endothelial monocyte-activating polypeptide 2	Ancillary;Ancillary		Associated	negative regulation of endothelial cell proliferation [GO:0001937]; cell-cell signaling [GO:0007267];angiogenesis [GO:0001525]; leukocyte migration [GO:0050900]; apoptotic process [GO:0006915]; inflammatory response [GO:0006954]; translation [GO:0006412];blood vessel morphogenesis [GO:0048514]; positive regulation of glucagon secretion [GO:0070094]; defense response to virus [GO:0051607]	1	0.833333	1	1	0.5	1	1
Q8R010;Q8R3V2	Aimp2	biological regulation;biosynthetic process;cell death;cell differentiation;cellular metabolic process;cellular process;death;developmental process;macromolecule metabolic process;metabolic process;primary metabolic process;protein metabolic process;regulation of protein modification process;translation	Apoptosis;Completeproteome;Cytoplasm;Developmentalprotein;Differentiation;Nucleus;Phosphoprotein;Proteinbiosynthesis;Proteomicsidentification;Referenceproteome;Ublconjugation	Aminoacyl tRNA synthase complex-interacting multifunctional protein 2	Unclassified;Unclassified		Not Mitochondrial	apoptotic process [GO:0006915]; negative regulation of cell population proliferation [GO:0008285]; positive regulation of neuron death [GO:1901216]; translation [GO:0006412]; type II pneumocyte differentiation [GO:0060510]; positive regulation of protein ubiquitination [GO:0031398]; protein-containing complex assembly [GO:0065003]; positive regulation of aminoacyl-tRNA ligase activity [GO:1903632]	1	0	0	0	0	1	0.833333
O08915;D3YW40	Aip	biological regulation;cellular metabolic process;cellular process;establishment of localization;macromolecule metabolic process;metabolic process;primary metabolic process;protein folding;protein maturation;protein metabolic process;protein targeting;protein transport;transport;xenobiotic metabolic process	Completeproteome;Cytoplasm;Directproteinsequencing;Proteomicsidentification;Referenceproteome;Repeat;TPRrepeat	AH receptor-interacting protein	Unclassified;Unclassified		Not Mitochondrial	negative regulation of cyclic-nucleotide phosphodiesterase activity [GO:0051344]; protein maturation by protein folding [GO:0022417]; protein targeting to mitochondrion [GO:0006626]; regulation of protein kinase A signaling [GO:0010738]; xenobiotic metabolic process [GO:0006805]	1	0	0	0	0	1	0
A2ALI5	Ajap1	biological adhesion;cell adhesion;cellular process	Celladhesion;Celljunction;Cellmembrane;Completeproteome;Membrane;Referenceproteome;Transmembrane;Transmembranehelix	Adherens junction-associated protein 1	Unclassified		Not Mitochondrial	regulation of polarized epithelial cell differentiation [GO:0030860]; negative regulation of cell-matrix adhesion [GO:0001953];cell adhesion [GO:0007155]; negative regulation of wound healing [GO:0061045]	1	0	0	0	0	0	0
Q9R0Y5;Q9R0Y5-2	Ak1	biological regulation;biosynthetic process;cellular metabolic process;cellular nitrogen compound metabolic process;cellular process;heterocycle metabolic process;metabolic process;nitrogen compound metabolic process;nucleobase-containing compound metabolic process;nucleobase-containing small molecule metabolic process;nucleotide metabolic process;phosphorus metabolic process;primary metabolic pro…	Acetylation;Alternativesplicing;ATP-binding;Completeproteome;Cytoplasm;Directproteinsequencing;Kinase;Nucleotide-binding;Phosphoprotein;Referenceproteome;Transferase	Adenylate kinase isoenzyme 1	Unclassified;NA		Not Mitochondrial	ATP metabolic process [GO:0046034]; nucleoside triphosphate biosynthetic process [GO:0009142]; cell cycle arrest [GO:0007050]; nucleoside diphosphate phosphorylation [GO:0006165];ADP biosynthetic process [GO:0006172]; AMP metabolic process [GO:0046033]; inosine biosynthetic process [GO:0046103]; purine nucleotide metabolic process [GO:0006163]; positive regulation of glucose transmembrane transpo…	1	0	1	0	0	1	1
Q9WTP6-2;Q9WTP6	Ak2	anatomical structure development;biosynthetic process;cellular metabolic process;cellular nitrogen compound metabolic process;cellular process;developmental process;generation of precursor metabolites and energy;heterocycle metabolic process;metabolic process;nitrogen compound metabolic process;nucleobase-containing compound metabolic process;nucleobase-containing small molecule metabolic process…	Acetylation;Alternativesplicing;ATP-binding;Completeproteome;Directproteinsequencing;Disulfidebond;Kinase;Mitochondrion;Nucleotide-binding;Phosphoprotein;Referenceproteome;Transferase	Adenylate kinase 2, mitochondrial;Adenylate kinase 2, mitochondrial, N-terminally processed	NA;Verified mitochondrial	IMS	Mitochondrial	nucleoside diphosphate metabolic process [GO:0009132]; ATP metabolic process [GO:0046034]; AMP metabolic process [GO:0046033];ADP biosynthetic process [GO:0006172]; dATP metabolic process [GO:0046060]; purine nucleotide metabolic process [GO:0006163]	1	1	1	1	1	1	1
F7BP55	Ak2	cellular metabolic process;cellular nitrogen compound metabolic process;cellular process;metabolic process;nitrogen compound metabolic process;nucleobase-containing compound metabolic process;primary metabolic process	Completeproteome;Proteomicsidentification;Referenceproteome		Verified mitochondrial		Mitochondrial		0	0.833333	0	1	1	0.666667	0
Q9WTP7	Ak3	biosynthetic process;cellular metabolic process;cellular nitrogen compound metabolic process;cellular process;heterocycle metabolic process;metabolic process;nitrogen compound metabolic process;nucleobase-containing compound metabolic process;nucleobase-containing small molecule metabolic process;nucleoside metabolic process;nucleotide metabolic process;primary metabolic process;small molecule me…	Acetylation;Completeproteome;GTP-binding;Kinase;Mitochondrion;Nucleotide-binding;Referenceproteome;Transferase	GTP:AMP phosphotransferase AK3, mitochondrial	Verified mitochondrial	Matrix	Mitochondrial	ATP metabolic process [GO:0046034]; AMP metabolic process [GO:0046033]; AMP phosphorylation [GO:0006756]; ITP metabolic process [GO:0046041];ADP biosynthetic process [GO:0006172]; UTP metabolic process [GO:0046051]; dATP metabolic process [GO:0046060]; nucleoside triphosphate biosynthetic process [GO:0009142]; purine nucleotide metabolic process [GO:0006163]; GTP metabolic process [GO:0046039]	1	1	1	1	1	1	1
Q9WUR9;F6TEU8	Ak4	anatomical structure development;biosynthetic process;cellular metabolic process;cellular nitrogen compound metabolic process;cellular process;developmental process;heterocycle metabolic process;metabolic process;nitrogen compound metabolic process;nucleobase-containing compound metabolic process;nucleobase-containing small molecule metabolic process;nucleotide metabolic process;phosphorus metabo…	Acetylation;ATP-binding;Completeproteome;GTP-binding;Kinase;Mitochondrion;Nucleotide-binding;Proteomicsidentification;Referenceproteome;Transferase	Adenylate kinase 4, mitochondrial	Verified mitochondrial;Verified mitochondrial	Matrix	Mitochondrial	ATP metabolic process [GO:0046034]; regulation of oxidative phosphorylation [GO:0002082]; nucleoside diphosphate phosphorylation [GO:0006165]; regulation of ATP biosynthetic process [GO:2001169];ADP biosynthetic process [GO:0006172]; cellular response to hypoxia [GO:0071456]; liver development [GO:0001889]; AMP metabolic process [GO:0046033]; nucleoside triphosphate biosynthetic process [GO:00091…	1	1	1	1	1	1	1
Q920P5;A0A0G2JGN7;Q920P5-2	Ak5	biosynthetic process;cellular metabolic process;cellular nitrogen compound metabolic process;cellular process;heterocycle metabolic process;metabolic process;nitrogen compound metabolic process;nucleobase-containing compound metabolic process;nucleobase-containing small molecule metabolic process;nucleotide metabolic process;phosphorus metabolic process;primary metabolic process;small molecule me…	Alternativesplicing;ATP-binding;Completeproteome;Cytoplasm;Kinase;Nucleotide-binding;Referenceproteome;Transferase	Adenylate kinase isoenzyme 5	Ancillary;Ancillary;NA		Associated	ATP metabolic process [GO:0046034]; nucleoside diphosphate phosphorylation [GO:0006165]; nucleoside triphosphate biosynthetic process [GO:0009142]; purine nucleotide metabolic process [GO:0006163]	1	0	0	0	0	0	0
O08715;O08715-4;O08715-6;O08715-2;O08715-5;O08715-3	Akap1		Alternativesplicing;Completeproteome;Endoplasmicreticulum;Membrane;Mitochondrion;Mitochondrionoutermembrane;Phosphoprotein;Referenceproteome;RNA-binding;Transitpeptide;Transmembrane	A-kinase anchor protein 1, mitochondrial	Verified mitochondrial;NA;NA;NA;NA;NA	MOM	Mitochondrial	negative regulation of cardiac muscle hypertrophy [GO:0010614];antiviral innate immune response [GO:0140374]; negative regulation of protein import into nucleus [GO:0042308]; negative regulation of protein dephosphorylation [GO:0035308]	1	1	1	1	1	0.666667	0
O88845;O88845-3;O88845-2	Akap10	biological regulation;localization	Alternativesplicing;Completeproteome;Cytoplasm;Membrane;Mitochondrion;Phosphoprotein;Referenceproteome;Repeat;Transitpeptide	A-kinase anchor protein 10, mitochondrial	Verified mitochondrial;NA;NA	MOM	Mitochondrial	protein localization [GO:0008104]	1	0	0	0	0	1	0
A0A668KLV9;A0A668KLD3;Q9WTQ5-2;Q9WTQ5	Akap12	biological regulation;cellular process;establishment of localization;protein targeting;protein transport;response to stimulus;signal transduction;transport	Alternativesplicing;Completeproteome;Cytoplasm;Cytoskeleton;Lipoprotein;Myristate;Phosphoprotein;Referenceproteome;Repeat	A-kinase anchor protein 12	Ancillary;Ancillary;NA;Ancillary		Associated	response to electrical stimulus [GO:0051602]; cellular response to tumor necrosis factor [GO:0071356]; cellular response to interleukin-1 [GO:0071347]; positive regulation of hepatic stellate cell migration [GO:0061870]; positive regulation of oligodendrocyte apoptotic process [GO:1900143];positive regulation of protein kinase A signaling [GO:0010739]; positive regulation of nitric-oxide synthase…	1	0	0	0	0	0.333333	0
E9Q394-2;A0A140LJJ5;E9Q394;A0A140LIX0	Akap13	biological regulation;cellular process;establishment of localization;nuclear transport;nucleocytoplasmic transport;regulation of protein modification process;response to stimulus;signal transduction;transport	Completeproteome;Metal-binding;Proteomicsidentification;Referenceproteome;Zinc		NA;Unclassified;Unclassified;Unclassified		Not Mitochondrial	G protein-coupled receptor signaling pathway [GO:0007186]; positive regulation of I-kappaB kinase/NF-kappaB signaling [GO:0043123]; regulation of glucocorticoid mediated signaling pathway [GO:1900169]; nuclear export [GO:0051168]; regulation of sarcomere organization [GO:0060297];intracellular signal transduction [GO:0035556];regulation of Rho protein signal transduction [GO:0035023]; cell growth…	0	0	0	0	0	1	0
H3BIV5;D3YVF0	Akap5	biological regulation;cellular process;establishment of localization;protein targeting;protein transport;response to stimulus;signal transduction;transport	Calmodulin-binding;Completeproteome;Lipoprotein;Membrane;Palmitate;Proteomicsidentification;Referenceproteome;Repeat	A-kinase anchor protein 5	Unclassified;Unclassified		Not Mitochondrial	positive regulation of adenylate cyclase activity [GO:0045762]; negative regulation of adenylate cyclase activity [GO:0007194];adenylate cyclase-inhibiting G protein-coupled receptor signaling pathway [GO:0007193]; negative regulation of ion transport [GO:0043271]; positive regulation of long-term synaptic potentiation [GO:1900273]; negative regulation of potassium ion transport [GO:0043267]; pos…	1	0	0	0	0	1	0
E9Q9K8;Q6PGB9	Akap6	biological regulation;cellular homeostasis;cellular ion homeostasis;cellular process;homeostatic process;response to chemical stimulus;response to stimulus;signal transduction	Completeproteome;Proteomicsidentification;Referenceproteome;Repeat		Unclassified;Unclassified		Not Mitochondrial	positive regulation of cell growth involved in cardiac muscle cell development [GO:0061051]; negative regulation of adenylate cyclase activity [GO:0007194]; cellular response to epinephrine stimulus [GO:0071872]; positive regulation of ryanodine-sensitive calcium-release channel activity [GO:0060316]; regulation of cardiac muscle cell contraction [GO:0086004]; positive regulation of translation […	0.166667	0	0	0	0	0	0
Q7TN79;O55074	Akap7	biological regulation;cellular homeostasis;cellular ion homeostasis;cellular process;homeostatic process;localization;response to chemical stimulus;response to stimulus;signal transduction	Alternativesplicing;Cellmembrane;Completeproteome;Cytoplasm;Lipoprotein;Membrane;Myristate;Nucleotide-binding;Nucleus;Palmitate;Referenceproteome	A-kinase anchor protein 7 isoform alpha;A-kinase anchor protein 7 isoform gamma	Unclassified;Unclassified		Not Mitochondrial	transmembrane receptor protein serine/threonine kinase signaling pathway [GO:0007178]; positive regulation of delayed rectifier potassium channel activity [GO:1902261]; regulation of membrane repolarization [GO:0060306]; positive regulation of potassium ion transmembrane transport [GO:1901381]; protein localization [GO:0008104]; regulation of protein kinase A signaling [GO:0010738]; modulation of…	1	0	1	0.666667	0	0.166667	0
Q80VW7-4;Q80VW7-3;Q80VW7	Akna	biological regulation	Activator;Alternativesplicing;Completeproteome;DNA-binding;Nucleus;Phosphoprotein;Referenceproteome;Transcription;Transcriptionregulation	AT-hook-containing transcription factor	NA;NA;Unclassified		Not Mitochondrial	neuroblast delamination [GO:0060234]; epithelial to mesenchymal transition [GO:0001837]; regulation of inflammatory response [GO:0050727]; positive regulation of transcription by RNA polymerase II [GO:0045944]; neuroblast division in subventricular zone [GO:0021849];delamination [GO:0060232]	0	0	0	0	0	0.5	0
Q9JII6;B1AXW3	Akr1a1	alcohol metabolic process;biosynthetic process;carbohydrate metabolic process;catabolic process;cellular aldehyde metabolic process;cellular ketone metabolic process;cellular metabolic process;cellular process;metabolic process;organic acid metabolic process;primary metabolic process;small molecule metabolic process;vitamin metabolic process	3D-structure;Acetylation;Completeproteome;Directproteinsequencing;NADP;Oxidoreductase;Phosphoprotein;Proteomicsidentification;Referenceproteome	Alcohol dehydrogenase [NADP(+)]	Not reported mitochondrial;Not reported mitochondrial		Not Mitochondrial	daunorubicin metabolic process [GO:0044597];aldehyde catabolic process [GO:0046185]; cellular detoxification of aldehyde [GO:0110095]; L-ascorbic acid biosynthetic process [GO:0019853]; doxorubicin metabolic process [GO:0044598]; D-glucuronate catabolic process [GO:0042840]	1	1	1	1	1	1	1
G5E895;D3Z494	Akr1b10		Completeproteome;Proteomicsidentification;Referenceproteome		Ancillary;Ancillary	unknown	Mitochondrial		1	1	1	1	0.333333	1	1
P45376;D3YVJ7	Akr1b1;Akr1b3		Acetylation;Completeproteome;Cytoplasm;Directproteinsequencing;NADP;Oxidoreductase;Proteomicsidentification;Referenceproteome	Aldose reductase	Unclassified;Unclassified		Not Mitochondrial	positive regulation of receptor signaling pathway via JAK-STAT [GO:0046427]; epithelial cell maturation [GO:0002070]; tissue homeostasis [GO:0001894]; cellular response to hydrogen peroxide [GO:0070301]; cellular response to peptide [GO:1901653]; response to organic substance [GO:0010033]; cellular response to methylglyoxal [GO:0097238]; doxorubicin metabolic process [GO:0044598]; stress-activate…	1	0	0	1	0	1	0.5
P21300	Akr1b7	cellular lipid metabolic process;cellular metabolic process;cellular process;lipid metabolic process;metabolic process;primary metabolic process	Completeproteome;Cytoplasm;NADP;Oxidoreductase;Referenceproteome	Aldose reductase-related protein 1		unknown	Mitochondrial	cellular lipid metabolic process [GO:0044255]	0	0	0	0	0	1	0
Q8VC28;Q9JLI0	Akr1c13;Akr1c12	cellular metabolic process;cellular process;metabolic process;xenobiotic metabolic process	3D-structure;Completeproteome;Directproteinsequencing;NAD;NADP;Oxidoreductase;Proteomicsidentification;Referenceproteome	Aldo-keto reductase family 1 member C13	Unclassified;NA		Not Mitochondrial	steroid metabolic process [GO:0008202]; xenobiotic metabolic process [GO:0006805]	0	0	0	0	0	1	0
Q91WT7	Akr1c14	anatomical structure development;developmental process	Completeproteome;Proteomicsidentification;Referenceproteome				Not Mitochondrial	C21-steroid hormone metabolic process [GO:0008207]; daunorubicin metabolic process [GO:0044597]; prostaglandin metabolic process [GO:0006693]; doxorubicin metabolic process [GO:0044598]; hippocampus development [GO:0021766]; steroid metabolic process [GO:0008202]; progesterone metabolic process [GO:0042448]	0	0	0	0	0	0	0
Q8K023-2;Q8K023	Akr1c18	alcohol metabolic process;biological regulation;biosynthetic process;catabolic process;cellular aldehyde metabolic process;cellular lipid metabolic process;cellular metabolic process;cellular process;establishment of localization;hormone metabolic process;lipid metabolic process;metabolic process;multi-organism process;primary metabolic process;protein transport;response to chemical stimulus;resp…	Alternativesplicing;Completeproteome;Cytoplasm;NADP;Oxidoreductase;Referenceproteome	Aldo-keto reductase family 1 member C18	NA;Unclassified		Not Mitochondrial	G protein-coupled receptor signaling pathway [GO:0007186];C21-steroid hormone metabolic process [GO:0008207]; cellular response to jasmonic acid stimulus [GO:0071395]; regulation of retinoic acid receptor signaling pathway [GO:0048385]; cellular response to transforming growth factor beta stimulus [GO:0071560]; cellular response to follicle-stimulating hormone stimulus [GO:0071372]; positive regu…	0	0	0	0.166667	0	0	0
Q91WR5;A0A1Y7VLH1	Akr1c21	biosynthetic process;lipid metabolic process;metabolic process;primary metabolic process	3D-structure;Completeproteome;Cytoplasm;Lipidmetabolism;NADP;Oxidoreductase;Referenceproteome;Steroidmetabolism	Aldo-keto reductase family 1 member C21	Not reported mitochondrial;Not reported mitochondrial		Not Mitochondrial	C21-steroid hormone metabolic process [GO:0008207]; daunorubicin metabolic process [GO:0044597]; oxidation-reduction process [GO:0055114]; prostaglandin metabolic process [GO:0006693]; doxorubicin metabolic process [GO:0044598]; steroid metabolic process [GO:0008202]; progesterone metabolic process [GO:0042448]; steroid biosynthetic process [GO:0006694]	0	0	0	1	1	0	0
P70694	Akr1c6	biological regulation;biosynthetic process;cellular process;lipid metabolic process;metabolic process;primary metabolic process;response to chemical stimulus;response to endogenous stimulus;response to stimulus	Completeproteome;Directproteinsequencing;Lipidbiosynthesis;Lipidmetabolism;NADP;Oxidoreductase;Referenceproteome;Steroidbiosynthesis	Estradiol 17 beta-dehydrogenase 5			Not Mitochondrial	C21-steroid hormone metabolic process [GO:0008207]; cellular response to jasmonic acid stimulus [GO:0071395]; daunorubicin metabolic process [GO:0044597]; negative regulation of mRNA splicing, via spliceosome [GO:0048025]; response to estrogen [GO:0043627]; prostaglandin metabolic process [GO:0006693]; doxorubicin metabolic process [GO:0044598]; steroid metabolic process [GO:0008202]; progesteron…	0	0	0	0	1	0	0
Q9DCT1;Q8CEB6	Akr1e2;Akr1e1		Completeproteome;Cytoplasm;NADP;Oxidoreductase;Proteomicsidentification;Referenceproteome	1,5-anhydro-D-fructose reductase	Unclassified;Unclassified		Not Mitochondrial	oxidation-reduction process [GO:0055114]	1	0	0	0.333333	0	1	0
Q8CG76	Akr7a2		3D-structure;Acetylation;Completeproteome;Cytoplasm;Golgiapparatus;NADP;Oxidoreductase;Referenceproteome	Aflatoxin B1 aldehyde reductase member 2	Verified mitochondrial	Matrix	Mitochondrial	daunorubicin metabolic process [GO:0044597]; doxorubicin metabolic process [GO:0044598]	1	1	1	1	1	1	1
D3YXX3;D3Z783;P31750	Akt1	aging;alcohol metabolic process;amine metabolic process;anatomical structure development;biological regulation;biosynthetic process;carbohydrate metabolic process;carbohydrate transport;catabolic process;cell death;cell development;cell differentiation;cellular component organization;cellular membrane organization;cellular metabolic process;cellular process;cytoskeleton organization;death;develop…	Acetylation;Apoptosis;ATP-binding;Carbohydratemetabolism;Cellmembrane;Completeproteome;Cytoplasm;Developmentalprotein;Disulfidebond;Glucosemetabolism;Glycogenbiosynthesis;Glycogenmetabolism;Glycoprotein;Isopeptidebond;Kinase;Membrane;Neurogenesis;Nucleotide-binding;Nucleus;Phosphoprotein;Proteomicsidentification;Referenceproteome;Serine/threonine-proteinkinase;Sugartransport;Transferase;Translati…	RAC-alpha serine/threonine-protein kinase	Verified mitochondrial;Verified mitochondrial;Verified mitochondrial		Mitochondrial	positive regulation of fibroblast migration [GO:0010763]; positive regulation of gene expression [GO:0010628]; positive regulation of peptidyl-serine phosphorylation [GO:0033138]; apoptotic mitochondrial changes [GO:0008637]; cellular response to decreased oxygen levels [GO:0036294]; response to oxidative stress [GO:0006979]; gene expression [GO:0010467]; response to growth hormone [GO:0060416]; …	0	0	0	0	0	0.333333	0
E9QKI5;E9QKI4;Q9D1F4;F6R8S6;A0A140LHA0	Akt1s1	biological regulation;cellular component organization;cellular process;regulation of protein modification process;response to stimulus;signal transduction	Completeproteome;Cytoplasm;Phosphoprotein;Proteomicsidentification;Referenceproteome	Proline-rich AKT1 substrate 1	Unclassified;Unclassified;Unclassified;Unclassified;Unclassified		Not Mitochondrial	negative regulation of cell size [GO:0045792]; negative regulation of TOR signaling [GO:0032007]; Notch signaling pathway [GO:0007219]; negative regulation of protein kinase activity [GO:0006469]; neurotrophin TRK receptor signaling pathway [GO:0048011]; regulation of apoptotic process [GO:0042981]; regulation of neuron apoptotic process [GO:0043523];negative regulation of TOR signaling [GO:00320…	0.666667	0	0	0	0	0.5	0
D3YXM7;D3Z3N2;F8WHG5;Q60823	Akt2	alcohol metabolic process;biological regulation;biosynthetic process;carbohydrate metabolic process;carbohydrate transport;cell death;cellular component organization;cellular localization;cellular membrane organization;cellular metabolic process;cellular process;death;energy reserve metabolic process;establishment of localization;generation of precursor metabolites and energy;localization;macromo…	Acetylation;Apoptosis;ATP-binding;Carbohydratemetabolism;Cellmembrane;Completeproteome;Cytoplasm;Developmentalprotein;Disulfidebond;Glucosemetabolism;Glycogenbiosynthesis;Glycogenmetabolism;Glycoprotein;Kinase;Membrane;Nucleotide-binding;Nucleus;Phosphoprotein;Proteomicsidentification;Referenceproteome;Serine/threonine-proteinkinase;Sugartransport;Transferase;Translationregulation;Transport;Ublco…	RAC-beta serine/threonine-protein kinase	Not reported mitochondrial;Not reported mitochondrial;Not reported mitochondrial;Not reported mitochondrial		Not Mitochondrial	peptidyl-serine phosphorylation [GO:0018105]; intracellular signal transduction [GO:0035556];activation of GTPase activity [GO:0090630]; positive regulation of gene expression [GO:0010628]; positive regulation of signal transduction [GO:0009967]; cellular response to organic cyclic compound [GO:0071407]; positive regulation of peptidyl-serine phosphorylation [GO:0033138]; retinal rod cell apoptot…	0	0	0	0	0	0.333333	0
P10518	Alad	biosynthetic process;cellular aromatic compound metabolic process;cellular component assembly;cellular component organization;cellular metabolic process;cellular nitrogen compound metabolic process;cellular process;cofactor metabolic process;heterocycle metabolic process;macromolecular complex assembly;metabolic process;nitrogen compound metabolic process;pigment metabolic process;protein complex…	3D-structure;Allostericenzyme;Completeproteome;Hemebiosynthesis;Lyase;Metal-binding;Phosphoprotein;Porphyrinbiosynthesis;Referenceproteome;Zinc	Delta-aminolevulinic acid dehydratase	Unclassified		Not Mitochondrial	response to metal ion [GO:0010038]; response to iron ion [GO:0010039]; protein homooligomerization [GO:0051260]; response to organic substance [GO:0010033]; response to cadmium ion [GO:0046686]; response to ionizing radiation [GO:0010212]; response to zinc ion [GO:0010043]; response to oxidative stress [GO:0006979]; response to selenium ion [GO:0010269]; response to hypoxia [GO:0001666]; response…	1	0	0	0	0	1	0
A0A0R4J0X2;Q8VC19	Alas1	biosynthetic process;cellular aromatic compound metabolic process;cellular metabolic process;cellular nitrogen compound metabolic process;cellular process;cofactor metabolic process;heterocycle metabolic process;metabolic process;nitrogen compound metabolic process	Acyltransferase;Completeproteome;Hemebiosynthesis;Mitochondrion;Pyridoxalphosphate;Referenceproteome;Transferase;Transitpeptide	5-aminolevulinate synthase, nonspecific, mitochondrial	Verified mitochondrial;Verified mitochondrial	Matrix	Mitochondrial	response to hypoxia [GO:0001666]; heme biosynthetic process [GO:0006783]; hemoglobin biosynthetic process [GO:0042541];erythrocyte development [GO:0048821]; protoporphyrinogen IX biosynthetic process [GO:0006782];protoporphyrinogen IX biosynthetic process [GO:0006782]	0	1	1	1	1	0.666667	1
P08680	Alas2	biological regulation;biosynthetic process;cell differentiation;cellular aromatic compound metabolic process;cellular homeostasis;cellular ion homeostasis;cellular metabolic process;cellular nitrogen compound metabolic process;cellular process;cofactor metabolic process;developmental process;heterocycle metabolic process;homeostatic process;macromolecule metabolic process;metabolic process;nitrog…	3D-structure;Acyltransferase;Completeproteome;Hemebiosynthesis;Mitochondrion;Pyridoxalphosphate;Referenceproteome;Transferase;Transitpeptide	5-aminolevulinate synthase, erythroid-specific, mitochondrial	Verified mitochondrial	Matrix	Mitochondrial	response to hypoxia [GO:0001666];cellular iron ion homeostasis [GO:0006879]; heme biosynthetic process [GO:0006783]; hemoglobin biosynthetic process [GO:0042541]; erythrocyte development [GO:0048821]; erythrocyte differentiation [GO:0030218]; protoporphyrinogen IX biosynthetic process [GO:0006782]	0	0	0	0	0.666667	1	0
A2AFM1	Alas2	biological regulation;biosynthetic process;cellular aromatic compound metabolic process;cellular homeostasis;cellular ion homeostasis;cellular metabolic process;cellular nitrogen compound metabolic process;cellular process;cofactor metabolic process;heterocycle metabolic process;homeostatic process;metabolic process;nitrogen compound metabolic process;response to chemical stimulus;response to sti…	Acyltransferase;Completeproteome;Hemebiosynthesis;Mitochondrion;Pyridoxalphosphate;Referenceproteome;Transferase	5-aminolevulinate synthase	Verified mitochondrial	Matrix	Mitochondrial	protoporphyrinogen IX biosynthetic process [GO:0006782]	0	0	0	0	0	0.333333	0
P07724	Alb	behavior;biological regulation;cell communication;cell killing;cellular process;establishment of localization;homeostatic process;interspecies interaction between organisms;killing of cells of other organism;multi-organism process;response to chemical stimulus;response to external stimulus;response to extracellular stimulus;response to starvation;response to stimulus;response to stress;rhythmic p…	Cleavageonpairofbasicresidues;Completeproteome;Copper;Directproteinsequencing;Disulfidebond;Lipid-binding;Metal-binding;Phosphoprotein;Referenceproteome;Repeat;Secreted;Signal;Zinc	Serum albumin	Probable contaminant		Not Mitochondrial	cellular response to starvation [GO:0009267]; positive regulation of circadian sleep/wake cycle, non-REM sleep [GO:0046010]; negative regulation of apoptotic process [GO:0043066]; maintenance of mitochondrion location [GO:0051659]	1	1	1	1	1	1	1
E9Q3Q6;Q61490;E9Q4G8	Alcam	biological adhesion;cell adhesion;cellular process;locomotion;response to chemical stimulus;response to external stimulus;response to stimulus	Celladhesion;Completeproteome;Disulfidebond;Glycoprotein;Immunoglobulindomain;Membrane;Proteomicsidentification;Referenceproteome;Repeat;Signal;Transmembrane;Transmembranehelix	CD166 antigen	Unclassified;Unclassified;Unclassified		Not Mitochondrial	axon guidance [GO:0007411]; heterophilic cell-cell adhesion via plasma membrane cell adhesion molecules [GO:0007157]; cell adhesion [GO:0007155]; neuron projection extension [GO:1990138]; retinal ganglion cell axon guidance [GO:0031290]; axon extension involved in axon guidance [GO:0048846]; motor neuron axon guidance [GO:0008045];adaptive immune response [GO:0002250]	1	0	0	0	0	0	0
A0A1B0GSU0;D3Z0B9;Q571I9	Aldh16a1		Completeproteome;Proteomicsidentification;Referenceproteome	Aldehyde dehydrogenase family 16 member A1	Unclassified;Unclassified;NA		Not Mitochondrial		0	0	0.166667	0	0	1	0
Q9Z110-2;Q9Z110	Aldh18a1	amine metabolic process;biosynthetic process;cellular amino acid metabolic process;cellular ketone metabolic process;cellular metabolic process;cellular nitrogen compound metabolic process;cellular process;heterocycle metabolic process;metabolic process;nitrogen compound metabolic process;organic acid metabolic process;primary metabolic process;small molecule metabolic process	Alternativesplicing;Amino-acidbiosynthesis;ATP-binding;Completeproteome;Kinase;Membrane;Mitochondrion;Mitochondrioninnermembrane;Multifunctionalenzyme;NADP;Nucleotide-binding;Oxidoreductase;Prolinebiosynthesis;Referenceproteome;Transferase	Delta-1-pyrroline-5-carboxylate synthase;Gamma-glutamyl phosphate reductase;Glutamate 5-kinase	NA;Verified mitochondrial	Matrix	Mitochondrial	glutamate metabolic process [GO:0006536]; response to temperature stimulus [GO:0009266];cellular amino acid biosynthetic process [GO:0008652]; ornithine biosynthetic process [GO:0006592]; citrulline biosynthetic process [GO:0019240]; L-proline biosynthetic process [GO:0055129]; proline biosynthetic process [GO:0006561]	1	0	0	0.833333	0	1	0.666667
P24549	Aldh1a1	anatomical structure development;anatomical structure morphogenesis;biological regulation;biosynthetic process;cellular component assembly;cellular component organization;cellular ketone metabolic process;cellular lipid metabolic process;cellular metabolic process;cellular process;developmental process;hormone metabolic process;lipid metabolic process;macromolecular complex assembly;metabolic pro…	Acetylation;Completeproteome;Cytoplasm;Directproteinsequencing;NAD;Oxidoreductase;Phosphoprotein;Referenceproteome	Retinal dehydrogenase 1	Unclassified		Not Mitochondrial	retinoid metabolic process [GO:0001523]; negative regulation of cold-induced thermogenesis [GO:0120163]; 9-cis-retinoic acid metabolic process [GO:0042905]; oxidation-reduction process [GO:0055114]; positive regulation of apoptotic process [GO:0043065]; retinol metabolic process [GO:0042572]; retinoic acid biosynthetic process [GO:0002138]; retinoic acid metabolic process [GO:0042573]; optic cup …	1	1	0	1	1	1	0
O35945	Aldh1a7	alcohol metabolic process;catabolic process;metabolic process;small molecule metabolic process	Acetylation;Completeproteome;Cytoplasm;NAD;Oxidoreductase;Phosphoprotein;Referenceproteome	Aldehyde dehydrogenase, cytosolic 1		unknown	Mitochondrial	ethanol catabolic process [GO:0006068]	0	0	0	0.333333	1	0	0
Q9CZS1	Aldh1b1	alcohol metabolic process;catabolic process;metabolic process;small molecule metabolic process	Acetylation;Completeproteome;Mitochondrion;NAD;Oxidoreductase;Referenceproteome;Transitpeptide	Aldehyde dehydrogenase X, mitochondrial	Verified mitochondrial	Matrix	Mitochondrial	ethanol catabolic process [GO:0006068]	1	0	1	1	1	1	0
Q8R0Y6	Aldh1l1	biosynthetic process;catabolic process;cellular aromatic compound metabolic process;cellular metabolic process;cellular nitrogen compound metabolic process;cellular process;cofactor metabolic process;heterocycle metabolic process;metabolic process;nitrogen compound metabolic process;one-carbon metabolic process;small molecule metabolic process	Acetylation;Completeproteome;Cytoplasm;NADP;One-carbonmetabolism;Oxidoreductase;Phosphopantetheine;Phosphoprotein;Referenceproteome	Cytosolic 10-formyltetrahydrofolate dehydrogenase	Associated	Matrix	Mitochondrial	one-carbon metabolic process [GO:0006730];10-formyltetrahydrofolate catabolic process [GO:0009258]; biosynthetic process [GO:0009058]	1	0.166667	1	1	1	1	0.833333
Q8K009;D3Z6B9	Aldh1l2	biosynthetic process;catabolic process;cellular aromatic compound metabolic process;cellular metabolic process;cellular nitrogen compound metabolic process;cellular process;cofactor metabolic process;heterocycle metabolic process;metabolic process;nitrogen compound metabolic process;one-carbon metabolic process;small molecule metabolic process	Acetylation;Completeproteome;Mitochondrion;NADP;One-carbonmetabolism;Oxidoreductase;Phosphopantetheine;Phosphoprotein;Proteomicsidentification;Referenceproteome;Transitpeptide	Mitochondrial 10-formyltetrahydrofolate dehydrogenase	Verified mitochondrial;Verified mitochondrial	Matrix	Mitochondrial	one-carbon metabolic process [GO:0006730];10-formyltetrahydrofolate catabolic process [GO:0009258]; biosynthetic process [GO:0009058]	1	0	1	1	0	0.833333	1
P47738;A0A0G2JEU1	Aldh2	alcohol metabolic process;catabolic process;metabolic process;small molecule metabolic process	Acetylation;Completeproteome;Directproteinsequencing;Mitochondrion;NAD;Oxidoreductase;Referenceproteome;Transitpeptide	Aldehyde dehydrogenase, mitochondrial	Verified mitochondrial;Verified mitochondrial	Matrix	Mitochondrial	intrinsic apoptotic signaling pathway in response to oxidative stress [GO:0008631]; response to organic cyclic compound [GO:0014070]; cellular detoxification of aldehyde [GO:0110095]; behavioral response to ethanol [GO:0048149]; ethanol catabolic process [GO:0006068];acetaldehyde metabolic process [GO:0006117]; regulation of reactive oxygen species metabolic process [GO:2000377]; regulation of in…	1	1	1	1	1	1	1
P47739	Aldh3a1	aging;biological regulation;cellular aldehyde metabolic process;cellular metabolic process;cellular process;developmental process;metabolic process;response to chemical stimulus;response to drug;response to endogenous stimulus;response to external stimulus;response to extracellular stimulus;response to stimulus;response to stress	Acetylation;Completeproteome;Cytoplasm;NAD;NADP;Oxidoreductase;Polymorphism;Referenceproteome	Aldehyde dehydrogenase, dimeric NADP-preferring	Ancillary		Associated	oxidation-reduction process [GO:0055114]; response to hypoxia [GO:0001666]; response to nutrient [GO:0007584]; response to glucocorticoid [GO:0051384]; response to cAMP [GO:0051591]; positive regulation of cell population proliferation [GO:0008284];aging [GO:0007568]; cellular aldehyde metabolic process [GO:0006081]; response to organic cyclic compound [GO:0014070]; response to drug [GO:0042493]	0.333333	0	0	0	0	0	0
B1AV77;B1ATI0;P47740	Aldh3a2	alcohol metabolic process;anatomical structure development;cellular aldehyde metabolic process;cellular lipid metabolic process;cellular metabolic process;cellular process;developmental process;lipid metabolic process;metabolic process;primary metabolic process;small molecule metabolic process	Completeproteome;Endoplasmicreticulum;Membrane;NAD;Oxidoreductase;Phosphoprotein;Proteomicsidentification;Referenceproteome;Transmembrane;Transmembranehelix	Aldehyde dehydrogenase;Fatty aldehyde dehydrogenase	Ancillary;Ancillary;Ancillary	Membrane	Mitochondrial	hexadecanal metabolic process [GO:0046458]; phytol metabolic process [GO:0033306]; formaldehyde metabolic process [GO:0046292]; oxidation-reduction process [GO:0055114]; fatty acid metabolic process [GO:0006631]; central nervous system development [GO:0007417]; sesquiterpenoid metabolic process [GO:0006714]; peripheral nervous system development [GO:0007422]; epidermis development [GO:0008544];ce…	1	1	0.5	1	1	1	0.666667
Q80VQ0	Aldh3b1	alcohol metabolic process;catabolic process;cellular aldehyde metabolic process;cellular metabolic process;cellular process;metabolic process;response to chemical stimulus;response to oxidative stress;response to stimulus;response to stress;small molecule metabolic process	Acetylation;Cellmembrane;Completeproteome;Lipoprotein;Membrane;NAD;Oxidoreductase;Palmitate;Prenylation;Referenceproteome	Aldehyde dehydrogenase family 3 member B1	Unclassified		Not Mitochondrial	aldehyde catabolic process [GO:0046185]; oxidation-reduction process [GO:0055114]; ethanol catabolic process [GO:0006068]; cellular response to oxidative stress [GO:0034599]; cellular aldehyde metabolic process [GO:0006081]	0	0	0	0	0	1	0
Q8CHT0	Aldh4a1	amine metabolic process;biosynthetic process;catabolic process;cellular amino acid metabolic process;cellular ketone metabolic process;cellular metabolic process;cellular nitrogen compound metabolic process;cellular process;heterocycle metabolic process;metabolic process;nitrogen compound metabolic process;organic acid metabolic process;primary metabolic process;small molecule metabolic process	3D-structure;Acetylation;Completeproteome;Mitochondrion;NAD;Oxidoreductase;Phosphoprotein;Prolinemetabolism;Referenceproteome;Transitpeptide	Delta-1-pyrroline-5-carboxylate dehydrogenase, mitochondrial	Verified mitochondrial	Matrix	Mitochondrial	proline catabolic process to glutamate [GO:0010133]	1	1	1	1	1	1	1
Q8BWF0	Aldh5a1	alcohol metabolic process;amine metabolic process;anatomical structure development;biological regulation;carbohydrate metabolic process;catabolic process;cellular amino acid metabolic process;cellular component assembly;cellular component organization;cellular ketone metabolic process;cellular lipid metabolic process;cellular metabolic process;cellular nitrogen compound metabolic process;cellular…	Acetylation;Completeproteome;Directproteinsequencing;Disulfidebond;Mitochondrion;NAD;Oxidoreductase;Phosphoprotein;Referenceproteome;Transitpeptide	Succinate-semialdehyde dehydrogenase, mitochondrial	Verified mitochondrial	Matrix	Mitochondrial	oxidation-reduction process [GO:0055114]; glutamate metabolic process [GO:0006536]; gamma-aminobutyric acid metabolic process [GO:0009448]; gamma-aminobutyric acid catabolic process [GO:0009450]; post-embryonic development [GO:0009791];central nervous system development [GO:0007417]; succinate metabolic process [GO:0006105]; neurotransmitter catabolic process [GO:0042135]	1	1	1	1	1	0.833333	1
Q9EQ20	Aldh6a1	amine metabolic process;catabolic process;cell differentiation;cellular amino acid metabolic process;cellular aromatic compound metabolic process;cellular ketone metabolic process;cellular metabolic process;cellular nitrogen compound metabolic process;cellular process;developmental process;heterocycle metabolic process;metabolic process;nitrogen compound metabolic process;nucleobase-containing co…	Acetylation;Completeproteome;Mitochondrion;NAD;Oxidoreductase;Phosphoprotein;Referenceproteome;Transitpeptide	Methylmalonate-semialdehyde dehydrogenase [acylating], mitochondrial	Verified mitochondrial	MIM	Mitochondrial	thymine metabolic process [GO:0019859]; valine catabolic process [GO:0006574];beta-alanine catabolic process [GO:0019484]; thymine catabolic process [GO:0006210]; brown fat cell differentiation [GO:0050873]; valine metabolic process [GO:0006573]	1	1	1	1	1	1	1
Q9DBF1-2;Q9DBF1;G3UYR8	Aldh7a1	alcohol metabolic process;amine metabolic process;biosynthetic process;cellular amino acid metabolic process;cellular ketone metabolic process;cellular metabolic process;cellular nitrogen compound metabolic process;cellular process;metabolic process;nitrogen compound metabolic process;organic acid metabolic process;primary metabolic process;small molecule metabolic process	Acetylation;Alternativesplicing;Completeproteome;Cytoplasm;Mitochondrion;NAD;Nucleus;Oxidoreductase;Proteomicsidentification;Referenceproteome;Transitpeptide	Alpha-aminoadipic semialdehyde dehydrogenase	NA;Verified mitochondrial;Verified mitochondrial	Matrix	Mitochondrial	glycine betaine biosynthetic process from choline [GO:0019285]	1	1	1	1	1	1	1
Q8BH00	Aldh8a1	biological regulation;biosynthetic process;cellular aldehyde metabolic process;cellular ketone metabolic process;cellular lipid metabolic process;cellular metabolic process;cellular process;hormone metabolic process;lipid metabolic process;metabolic process;organic acid metabolic process;primary metabolic process;small molecule metabolic process;vitamin metabolic process	Completeproteome;Cytoplasm;NAD;Oxidoreductase;Phosphoprotein;Referenceproteome	Aldehyde dehydrogenase family 8 member A1	Unclassified		Not Mitochondrial	L-kynurenine catabolic process [GO:0097053]; retinoic acid metabolic process [GO:0042573]; retinal metabolic process [GO:0042574];9-cis-retinoic acid biosynthetic process [GO:0042904]	0	0	0	1	1	0	0
Q9JLJ2;Q3U367	Aldh9a1	amine metabolic process;anatomical structure development;biological regulation;biosynthetic process;cellular aldehyde metabolic process;cellular amino acid metabolic process;cellular ketone metabolic process;cellular metabolic process;cellular nitrogen compound metabolic process;cellular process;developmental process;metabolic process;neurotransmitter metabolic process;nitrogen compound metabolic…	Acetylation;Completeproteome;Cytoplasm;Directproteinsequencing;NAD;Oxidoreductase;Proteomicsidentification;Referenceproteome	4-trimethylaminobutyraldehyde dehydrogenase	NA;Associated	Matrix	Mitochondrial	neurotransmitter biosynthetic process [GO:0042136]; oxidation-reduction process [GO:0055114]; protein homotetramerization [GO:0051289];carnitine biosynthetic process [GO:0045329]; cellular aldehyde metabolic process [GO:0006081]; carnitine metabolic process [GO:0009437]	1	1	1	1	1	1	0.5
P05064;A6ZI44;D3YWI1;Q9CPQ9;A6ZI46;D3Z510;A0A0U1RPN8	Aldoa;Aldoart1	alcohol metabolic process;carbohydrate metabolic process;catabolic process;cellular component assembly;cellular component organization;cellular metabolic process;cellular process;generation of precursor metabolites and energy;macromolecular complex assembly;metabolic process;primary metabolic process;protein complex assembly;response to abiotic stimulus;response to biotic stimulus;response to che…	Acetylation;Completeproteome;Cytoplasm;Directproteinsequencing;Glycolysis;Lyase;Phosphoprotein;Proteomicsidentification;Referenceproteome;Schiffbase	Fructose-bisphosphate aldolase;Fructose-bisphosphate aldolase A	Probable contaminant;Probable contaminant;Probable contaminant;NA;NA;Probable contaminant;Probable contaminant		Not Mitochondrial	glycolytic process [GO:0006096]; methylglyoxal biosynthetic process [GO:0019242]; glycolytic process [GO:0006096]; protein homotetramerization [GO:0051289]; fructose metabolic process [GO:0006000]; positive regulation of cell migration [GO:0030335]; binding of sperm to zona pellucida [GO:0007339]; regulation of cell shape [GO:0008360]; striated muscle contraction [GO:0006941];fructose 1,6-bisphos…	1	1	1	1	0.833333	1	1
Q91Y97	Aldob	alcohol metabolic process;biological regulation;carbohydrate metabolic process;catabolic process;cellular component assembly;cellular component organization;cellular macromolecular complex assembly;cellular metabolic process;cellular nitrogen compound metabolic process;cellular process;cofactor metabolic process;generation of precursor metabolites and energy;heterocycle metabolic process;macromol…	Acetylation;Completeproteome;Cytoplasm;Cytoskeleton;Directproteinsequencing;Glycolysis;Lyase;Phosphoprotein;Referenceproteome;Schiffbase	Fructose-bisphosphate aldolase B	Unclassified		Not Mitochondrial	NADH oxidation [GO:0006116]; fructose catabolic process to hydroxyacetone phosphate and glyceraldehyde-3-phosphate [GO:0061624]; glycolytic process [GO:0006096]; vacuolar proton-transporting V-type ATPase complex assembly [GO:0070072]; fructose metabolic process [GO:0006000]; positive regulation of ATPase activity [GO:0032781]; glycolytic process through fructose-1-phosphate [GO:0061625]; respons…	0	0.333333	0	1	1	0.166667	0
P05063	Aldoc	aging;alcohol metabolic process;anatomical structure morphogenesis;carbohydrate metabolic process;catabolic process;cell death;cell differentiation;cellular component assembly;cellular component organization;cellular metabolic process;cellular process;death;developmental process;generation of precursor metabolites and energy;macromolecular complex assembly;metabolic process;primary metabolic proc…	Acetylation;Completeproteome;Directproteinsequencing;Glycolysis;Lyase;Phosphoprotein;Referenceproteome;Schiffbase	Fructose-bisphosphate aldolase C	Not reported mitochondrial		Not Mitochondrial	glycolytic process [GO:0006096];aging [GO:0007568]; apoptotic process [GO:0006915]; epithelial cell differentiation [GO:0030855]; fructose 1,6-bisphosphate metabolic process [GO:0030388]	1	0	0	0	0	0	0
Q9DBE8;F6RBY3	Alg2	biosynthetic process;carbohydrate metabolic process;cellular metabolic process;cellular process;macromolecule metabolic process;macromolecule modification;metabolic process;oligosaccharide metabolic process;primary metabolic process;protein glycosylation;protein metabolic process;protein modification process;response to chemical stimulus;response to stimulus	Completeproteome;Glycosyltransferase;Membrane;Proteomicsidentification;Referenceproteome;Transferase;Transmembrane;Transmembranehelix	Alpha-1,3/1,6-mannosyltransferase ALG2	Unclassified;Unclassified		Not Mitochondrial	dolichol-linked oligosaccharide biosynthetic process [GO:0006488]; response to calcium ion [GO:0051592];protein glycosylation [GO:0006486]; oligosaccharide-lipid intermediate biosynthetic process [GO:0006490]; protein glycosylation in endoplasmic reticulum [GO:0033577]	1	0	0	0	1	1	0
Q9DB25;D6RCG2	Alg5	carbohydrate metabolic process;cellular metabolic process;cellular process;developmental process;macromolecule metabolic process;macromolecule modification;metabolic process;primary metabolic process;protein glycosylation;protein metabolic process;protein modification process	Completeproteome;Endoplasmicreticulum;Glycoprotein;Glycosyltransferase;Membrane;Proteomicsidentification;Referenceproteome;Signal-anchor;Transferase;Transmembrane;Transmembranehelix	Dolichyl-phosphate beta-glucosyltransferase	Unclassified;Unclassified		Not Mitochondrial	protein N-linked glycosylation [GO:0006487];determination of left/right symmetry [GO:0007368]	0	0	0	0	0.833333	1	0
Q8VDI9;E0CZF3;E0CZ10	Alg9	carbohydrate metabolic process;cellular metabolic process;cellular process;macromolecule metabolic process;macromolecule modification;metabolic process;primary metabolic process;protein glycosylation;protein metabolic process;protein modification process	Completeproteome;Endoplasmicreticulum;Glycoprotein;Glycosyltransferase;Membrane;Proteomicsidentification;Referenceproteome;Transferase;Transmembrane;Transmembranehelix	Alpha-1,2-mannosyltransferase ALG9	Unclassified;Unclassified;Unclassified		Not Mitochondrial	protein glycosylation [GO:0006486];protein N-linked glycosylation [GO:0006487]	0	0	0	0	1	0	0
E0CY72;E0CYA7;P0CB42;E0CX46;E0CZH7	Alkbh1	biological regulation;cellular metabolic process;cellular nitrogen compound metabolic process;cellular process;DNA metabolic process;DNA modification;DNA repair;macromolecule metabolic process;macromolecule modification;metabolic process;nitrogen compound metabolic process;nucleobase-containing compound metabolic process;one-carbon metabolic process;primary metabolic process;regulation of gene ex…	Completeproteome;Dioxygenase;DNAdamage;DNArepair;Iron;Lyase;Metal-binding;Mitochondrion;Multifunctionalenzyme;Nucleus;Oxidoreductase;Referenceproteome;RNArepair	Alkylated DNA repair protein alkB homolog 1	Verified mitochondrial;Verified mitochondrial;Verified mitochondrial;Verified mitochondrial;Verified mitochondrial	Matrix	Mitochondrial	regulation of translational initiation [GO:0006446]; negative regulation of neuron apoptotic process [GO:0043524]; regulation of gene expression [GO:0010468]; placenta development [GO:0001890]; RNA repair [GO:0042245]; neuron migration [GO:0001764]; DNA demethylation [GO:0080111];oxidation-reduction process [GO:0055114]; regulation of mitochondrial translation [GO:0070129]; DNA repair [GO:0006281…	0.833333	0	0	0	0	0.333333	0
Q8K1E6;A2AKV7;A2AKV6	Alkbh3	biological regulation;cell proliferation;cellular metabolic process;cellular nitrogen compound metabolic process;cellular process;DNA metabolic process;DNA modification;DNA repair;macromolecule metabolic process;macromolecule modification;metabolic process;nitrogen compound metabolic process;nucleobase-containing compound metabolic process;one-carbon metabolic process;primary metabolic process;re…	Completeproteome;Cytoplasm;Dioxygenase;DNAdamage;DNArepair;Iron;Metal-binding;Nucleus;Oxidoreductase;Proteomicsidentification;Referenceproteome	Alpha-ketoglutarate-dependent dioxygenase alkB homolog 3	Unclassified;Unclassified;Unclassified		Not Mitochondrial	cell population proliferation [GO:0008283];DNA dealkylation involved in DNA repair [GO:0006307]; DNA repair [GO:0006281]; oxidative single-stranded DNA demethylation [GO:0035552]; nucleic acid phosphodiester bond hydrolysis [GO:0090305]; DNA dealkylation involved in DNA repair [GO:0006307]; oxidative single-stranded RNA demethylation [GO:0035553]	0	0	0	0	0	0.666667	0.833333
Q9D6Z0-2;Q9D6Z0	Alkbh7	biological regulation;cellular ketone metabolic process;cellular lipid metabolic process;cellular metabolic process;cellular process;lipid metabolic process;metabolic process;organic acid metabolic process;primary metabolic process;response to DNA damage stimulus;response to stimulus;response to stress;small molecule metabolic process	Alternativesplicing;Completeproteome;Dioxygenase;Iron;Metal-binding;Mitochondrion;Necrosis;Oxidoreductase;Referenceproteome;Transitpeptide	Alpha-ketoglutarate-dependent dioxygenase alkB homolog 7, mitochondrial	NA;Verified mitochondrial	Matrix	Mitochondrial	fatty acid metabolic process [GO:0006631]; regulation of mitochondrial membrane permeability involved in programmed necrotic cell death [GO:1902445]; regulation of lipid storage [GO:0010883];cellular response to DNA damage stimulus [GO:0006974]	1	1	1	1	1	0.666667	1
P39655	Alox12	aging;biological regulation;biosynthetic process;cellular component movement;cellular ketone metabolic process;cellular lipid metabolic process;cellular metabolic process;cellular process;developmental process;lipid metabolic process;metabolic process;organic acid metabolic process;primary metabolic process;response to chemical stimulus;response to stimulus;small molecule metabolic process	Completeproteome;Cytoplasm;Dioxygenase;Fattyacidmetabolism;Hydrolase;Iron;Lipidmetabolism;Membrane;Metal-binding;Oxidoreductase;Referenceproteome	Arachidonate 12-lipoxygenase, 12S-type	Unclassified		Not Mitochondrial	positive regulation of gene expression [GO:0010628]; linoleic acid metabolic process [GO:0043651]; positive regulation of mitochondrial depolarization [GO:0051901]; lipoxin B4 biosynthetic process [GO:2001306]; lipid metabolic process [GO:0006629]; unsaturated fatty acid metabolic process [GO:0033559]; positive regulation of blood vessel endothelial cell migration [GO:0043536]; arachidonic acid m…	0	0	0	0	0	1	0
P30355;A0A0J9YUC8	Alox5ap	biological regulation;biosynthetic process;cellular alkene metabolic process;cellular component assembly;cellular component organization;cellular ketone metabolic process;cellular lipid metabolic process;cellular metabolic process;cellular process;lipid metabolic process;macromolecular complex assembly;metabolic process;multicellular organismal process;organic acid metabolic process;primary metab…	Completeproteome;Endoplasmicreticulum;Leukotrienebiosynthesis;Membrane;Nucleus;Referenceproteome;Transmembrane;Transmembranehelix	Arachidonate 5-lipoxygenase-activating protein	Unclassified;Unclassified		Not Mitochondrial	leukotriene biosynthetic process [GO:0019370]; positive regulation of acute inflammatory response [GO:0002675];leukotriene metabolic process [GO:0006691]; protein homotrimerization [GO:0070207]; lipoxygenase pathway [GO:0019372]; leukotriene production involved in inflammatory response [GO:0002540];cellular response to calcium ion [GO:0071277]	0	0	0	0	0	1	0
Q91ZB0	Alpk2		Completeproteome;Disulfidebond;Immunoglobulindomain;Kinase;Referenceproteome;Repeat;Serine/threonine-proteinkinase;Transferase	Alpha-protein kinase 2	Unclassified		Not Mitochondrial	negative regulation of Wnt signaling pathway involved in heart development [GO:0003308]; epicardium morphogenesis [GO:1905223];cardiac muscle cell development [GO:0055013]; regulation of gene expression [GO:0010468]; heart morphogenesis [GO:0003007]; regulation of apoptotic process [GO:0042981]; establishment of cell polarity [GO:0030010]	0	0	0	0.833333	1	0	0
P09242;E9Q7P8;B1AXF5	Alpl	anatomical structure development;cell differentiation;cellular process;developmental process;multicellular organismal process;response to biotic stimulus;response to chemical stimulus;response to endogenous stimulus;response to external stimulus;response to extracellular stimulus;response to stimulus	Cellmembrane;Completeproteome;Disulfidebond;Glycoprotein;GPI-anchor;Hydrolase;Lipoprotein;Magnesium;Membrane;Metal-binding;Phosphoprotein;Proteomicsidentification;Referenceproteome;Signal;Zinc	Alkaline phosphatase;Alkaline phosphatase, tissue-nonspecific isozyme	Unclassified;Unclassified;Unclassified		Not Mitochondrial	developmental process involved in reproduction [GO:0003006]; response to glucocorticoid [GO:0051384]; dephosphorylation [GO:0016311];cellular response to organic cyclic compound [GO:0071407]; response to lipopolysaccharide [GO:0032496]; response to antibiotic [GO:0046677]; cementum mineralization [GO:0071529]; response to vitamin D [GO:0033280]; endochondral ossification [GO:0001958]	0	0	0	1	0	0	0
Q920R0;Q920R0-2	Als2	anatomical structure morphogenesis;behavior;biological regulation;cell communication;cell-cell signaling;cellular component assembly;cellular component morphogenesis;cellular component organization;cellular metabolic process;cellular process;developmental process;endosome organization;endosome transport;establishment of localization;localization;macromolecular complex assembly;macromolecule metab…	Acetylation;Alternativesplicing;Completeproteome;Guanine-nucleotidereleasingfactor;Phosphoprotein;Referenceproteome;Repeat	Alsin	Unclassified;NA		Not Mitochondrial	vesicle organization [GO:0016050]; behavioral fear response [GO:0001662]; cell death [GO:0008219]; protein homooligomerization [GO:0051260]; synaptic transmission, glutamatergic [GO:0035249]; endosome organization [GO:0007032];axonogenesis [GO:0007409]; protein localization [GO:0008104]; response to oxidative stress [GO:0006979]; regulation of endosome size [GO:0051036]; neuron projection morphog…	0.833333	0	0	0	0	0	0
G3X9I4;O08583-2;Q9JJW6-2;Q9JJW6;O08583	Alyref2;Alyref	cellular metabolic process;cellular nitrogen compound metabolic process;cellular process;establishment of localization;macromolecule metabolic process;metabolic process;mRNA metabolic process;mRNA processing;nitrogen compound metabolic process;nucleobase-containing compound metabolic process;nucleobase-containing compound transport;primary metabolic process;RNA metabolic process;RNA processing;RN…	3D-structure;Acetylation;Alternativesplicing;Chaperone;Citrullination;Completeproteome;Cytoplasm;Methylation;mRNAprocessing;mRNAsplicing;mRNAtransport;Nucleus;Phosphoprotein;Proteomicsidentification;Referenceproteome;RNA-binding;Spliceosome;Transport	Aly/REF export factor 2;THO complex subunit 4	NA;NA;NA;NA;Unclassified		Not Mitochondrial	mRNA processing [GO:0006397]; RNA export from nucleus [GO:0006405]; RNA splicing [GO:0008380]; mRNA transport [GO:0051028]	0	0	0	0	0	1	0
O09174	Amacr	biosynthetic process;catabolic process;cellular ketone metabolic process;cellular lipid metabolic process;cellular metabolic process;cellular process;lipid metabolic process;metabolic process;organic acid metabolic process;primary metabolic process;small molecule metabolic process	Acetylation;Completeproteome;Directproteinsequencing;Isomerase;Mitochondrion;Peroxisome;Referenceproteome	Alpha-methylacyl-CoA racemase	Verified mitochondrial	Matrix	Mitochondrial	bile acid biosynthetic process [GO:0006699]; isoprenoid catabolic process [GO:0008300]; bile acid metabolic process [GO:0008206]; fatty acid metabolic process [GO:0006631]	1	1	1	1	1	0.833333	1
Q07456	Ambp	catabolic process;cellular metabolic process;cellular process;macromolecule metabolic process;macromolecule modification;metabolic process;primary metabolic process;protein catabolic process;protein maturation;protein metabolic process;protein modification process	Chromophore;Cleavageonpairofbasicresidues;Completeproteome;Disulfidebond;Glycoprotein;Proteaseinhibitor;Referenceproteome;Repeat;Secreted;Serineproteaseinhibitor;Signal	Alpha-1-microglobulin;Inter-alpha-trypsin inhibitor light chain;Protein AMBP;Trypstatin	Unclassified		Not Mitochondrial	protein catabolic process [GO:0030163]; protein maturation [GO:0051604]; protein-chromophore linkage [GO:0018298]	0.333333	0	0	1	0.833333	0.166667	0
Q9DBA8	Amdhd1	amine metabolic process;catabolic process;cellular amino acid metabolic process;cellular ketone metabolic process;cellular metabolic process;cellular nitrogen compound metabolic process;cellular process;heterocycle metabolic process;metabolic process;nitrogen compound metabolic process;organic acid metabolic process;primary metabolic process;small molecule metabolic process	Completeproteome;Histidinemetabolism;Hydrolase;Iron;Metal-binding;Referenceproteome;Zinc	Probable imidazolonepropionase	Not reported mitochondrial		Not Mitochondrial	histidine catabolic process to glutamate and formamide [GO:0019556];histidine catabolic process [GO:0006548]; histidine catabolic process to glutamate and formate [GO:0019557]	0	0	0	0	1	0	0
F6UP77;F7CUP3;Q8JZV7	Amdhd2	alcohol metabolic process;carbohydrate metabolic process;catabolic process;cellular ketone metabolic process;cellular metabolic process;cellular process;metabolic process;organic acid metabolic process;primary metabolic process;small molecule metabolic process	Carbohydratemetabolism;Completeproteome;Hydrolase;Metal-binding;Proteomicsidentification;Referenceproteome	Putative N-acetylglucosamine-6-phosphate deacetylase	Unclassified;Unclassified;Unclassified		Not Mitochondrial	carbohydrate metabolic process [GO:0005975]; N-acetylglucosamine metabolic process [GO:0006044]; N-acetylneuraminate catabolic process [GO:0019262]; N-acetylglucosamine catabolic process [GO:0006046]	0.833333	0	0	0	0	1	0
A0A0R4J030;Q8CCJ4;Q8CCJ4-2	Amer2	anatomical structure development;biological regulation;cellular process;developmental process;response to stimulus;signal transduction	Alternativesplicing;Cellmembrane;Completeproteome;Directproteinsequencing;Lipid-binding;Membrane;Phosphoprotein;Referenceproteome;Wntsignalingpathway	APC membrane recruitment protein 2	Unclassified;Unclassified;NA		Not Mitochondrial	negative regulation of canonical Wnt signaling pathway [GO:0090090]; Wnt signaling pathway [GO:0016055]; regulation of canonical Wnt signaling pathway [GO:0060828];ectoderm development [GO:0007398]; negative regulation of canonical Wnt signaling pathway [GO:0090090]	1	0	0	0	0	0	0
Q9R049-2;Q9R049	Amfr	aging;behavior;biological regulation;catabolic process;cellular component assembly;cellular component organization;cellular metabolic process;cellular process;developmental process;macromolecular complex assembly;macromolecule metabolic process;macromolecule modification;metabolic process;multicellular organismal process;neurological system process;primary metabolic process;protein complex assemb…	Alternativesplicing;Completeproteome;Endoplasmicreticulum;Ligase;Membrane;Metal-binding;Nucleotide-binding;Phosphoprotein;Receptor;Referenceproteome;Transmembrane;Transmembranehelix;Ublconjugationpathway;Zinc;Zinc-finger	E3 ubiquitin-protein ligase AMFR	NA;Unclassified		Not Mitochondrial	learning or memory [GO:0007611]; protein polyubiquitination [GO:0000209]; ubiquitin-dependent protein catabolic process [GO:0006511]; cellular process [GO:0009987]; positive regulation of protein binding [GO:0032092]; Wnt signaling pathway [GO:0016055]; regulation of SREBP signaling pathway [GO:2000638]; protein autoubiquitination [GO:0051865]; endoplasmic reticulum unfolded protein response [GO:…	0	0	0	0	0.833333	0	0
Q80ZD8;A0A0G2JEP5;Q80ZD8-2	Amigo1	anatomical structure development;anatomical structure morphogenesis;biological adhesion;biological regulation;cell adhesion;cell recognition;cellular component morphogenesis;cellular component organization;cellular process;developmental process	3D-structure;Alternativesplicing;Celladhesion;Cellmembrane;Completeproteome;Developmentalprotein;Differentiation;Disulfidebond;Glycoprotein;Immunoglobulindomain;Leucine-richrepeat;Membrane;Neurogenesis;Phosphoprotein;Referenceproteome;Repeat;Signal;Transmembrane;Transmembranehelix	Amphoterin-induced protein 1	Unclassified;Unclassified;NA		Not Mitochondrial	axonal fasciculation [GO:0007413]; positive regulation of neuron projection development [GO:0010976]; heterophilic cell-cell adhesion via plasma membrane cell adhesion molecules [GO:0007157]; myelination [GO:0042552]; positive regulation of potassium ion transmembrane transport [GO:1901381]; cell adhesion [GO:0007155]; positive regulation of axonogenesis [GO:0050772]; positive regulation of synap…	0.5	0	0	0	0	0	0
Q99JB7	Amn	cellular component organization;cellular membrane organization;cellular process;developmental process;endocytosis;establishment of localization;excretion;Golgi vesicle transport;localization;membrane invagination;membrane organization;multicellular organismal development;multicellular organismal process;protein transport;secretion;transport;vesicle-mediated transport;vitamin transport	Completeproteome;Developmentalprotein;Glycoprotein;Membrane;Referenceproteome;Signal;Transmembrane;Transmembranehelix	Protein amnionless	Unclassified		Not Mitochondrial	receptor-mediated endocytosis [GO:0006898]; excretion [GO:0007588]; multicellular organism development [GO:0007275]; Golgi to plasma membrane protein transport [GO:0043001];cobalamin transport [GO:0015889]; protein localization [GO:0008104]	0	0	0	0.666667	0	0	0
F6YMV1;F6QYS7;Q8VHG2-2;Q8VHG2;B1AXE9;A0A067XG49	Amot	anatomical structure morphogenesis;biological regulation;cell differentiation;cell motility;cellular component movement;cellular component organization;cellular localization;cellular process;circulatory system process;cytoskeleton organization;developmental process;embryo development;establishment or maintenance of cell polarity;localization;locomotion;multicellular organismal process;organelle o…	Alternativesplicing;Celljunction;Coiledcoil;Completeproteome;Phosphoprotein;Proteomicsidentification;Referenceproteome;Tightjunction;Ublconjugation	Angiomotin	Unclassified;Unclassified;NA;Unclassified;Unclassified;Unclassified		Not Mitochondrial	regulation of small GTPase mediated signal transduction [GO:0051056]; hippo signaling [GO:0035329]; angiogenesis [GO:0001525];actin cytoskeleton organization [GO:0030036]; establishment of cell polarity involved in ameboidal cell migration [GO:0003365]; blood vessel endothelial cell migration [GO:0043534]; negative regulation of vascular permeability [GO:0043116]; cell migration involved in gastr…	0.666667	0	0	0	0	0	0
Q3V1D3;A0A0G2JFD4	Ampd1	biosynthetic process;cellular metabolic compound salvage;cellular metabolic process;cellular nitrogen compound metabolic process;cellular process;heterocycle metabolic process;metabolic process;nitrogen compound metabolic process;nucleobase-containing compound metabolic process;nucleobase-containing small molecule metabolic process;nucleotide metabolic process;primary metabolic process;purine-con…	Completeproteome;Hydrolase;Metal-binding;Nucleotidemetabolism;Referenceproteome;Zinc	AMP deaminase 1	Ancillary;Ancillary		Associated	IMP salvage [GO:0032264];IMP salvage [GO:0032264]; response to organic substance [GO:0010033]; IMP biosynthetic process [GO:0006188];AMP metabolic process [GO:0046033]	0	0	0	0	0	0	1
A2AE27;Q9DBT5	Ampd2	biological regulation;biosynthetic process;cellular metabolic compound salvage;cellular metabolic process;cellular nitrogen compound metabolic process;cellular process;heterocycle metabolic process;homeostatic process;metabolic process;multicellular organismal process;nitrogen compound metabolic process;nucleobase-containing compound metabolic process;nucleobase-containing small molecule metaboli…	Completeproteome;Hydrolase;Metal-binding;Nucleotidemetabolism;Phosphoprotein;Proteomicsidentification;Referenceproteome;Zinc	AMP deaminase 2	Unclassified;Unclassified		Not Mitochondrial	ATP metabolic process [GO:0046034];cyclic purine nucleotide metabolic process [GO:0052652]; IMP salvage [GO:0032264]; cholesterol homeostasis [GO:0042632]; glomerular visceral epithelial cell development [GO:0072015]; energy homeostasis [GO:0097009]; nucleotide metabolic process [GO:0009117]; IMP biosynthetic process [GO:0006188]; GTP metabolic process [GO:0046039]; cyclic purine nucleotide metab…	1	0	0	0	0	1	0
A0A1L1SRX2;O08739	Ampd3	biological regulation;biosynthetic process;cellular metabolic compound salvage;cellular metabolic process;cellular nitrogen compound metabolic process;cellular process;heterocycle metabolic process;homeostatic process;metabolic process;multicellular organismal process;nitrogen compound metabolic process;nucleobase-containing compound metabolic process;nucleobase-containing small molecule metaboli…	Completeproteome;Hydrolase;Metal-binding;Nucleotidemetabolism;Phosphoprotein;Referenceproteome;Zinc	AMP deaminase 3	Unclassified;Unclassified		Not Mitochondrial	ATP metabolic process [GO:0046034]; IMP salvage [GO:0032264];IMP salvage [GO:0032264]; energy homeostasis [GO:0097009]; erythrocyte homeostasis [GO:0034101]; IMP biosynthetic process [GO:0006188]; AMP metabolic process [GO:0046033];ADP metabolic process [GO:0046031]; GTP metabolic process [GO:0046039]	1	0	0	0	0	1	0
A0A668KM31;A0A0G2JEG8;Q7TQF7	Amph	behavior;cellular component organization;cellular membrane organization;cellular process;endocytosis;establishment of localization;membrane invagination;membrane organization;multicellular organismal process;neurological system process;response to stimulus;transport;vesicle-mediated transport	Celljunction;Coiledcoil;Completeproteome;Cytoplasm;Cytoplasmicvesicle;Cytoskeleton;Membrane;Phosphoprotein;Referenceproteome;SH3domain;Synapse	Amphiphysin	Unclassified;Unclassified;Unclassified		Not Mitochondrial	synaptic vesicle endocytosis [GO:0048488];learning [GO:0007612]	1	0	0	0	0	0	0
Q8CFA2	Amt	amine metabolic process;catabolic process;cellular amino acid metabolic process;cellular ketone metabolic process;cellular metabolic process;cellular nitrogen compound metabolic process;cellular process;metabolic process;nitrogen compound metabolic process;organic acid metabolic process;primary metabolic process;small molecule metabolic process	Aminotransferase;Completeproteome;Mitochondrion;Referenceproteome;Transferase;Transitpeptide	Aminomethyltransferase, mitochondrial	Verified mitochondrial	Matrix	Mitochondrial	glycine decarboxylation via glycine cleavage system [GO:0019464]	1	0	0	1	1	0	0
P00687;D3YYQ5	Amy1	carbohydrate metabolic process;catabolic process;metabolic process;primary metabolic process	Calcium;Carbohydratemetabolism;Chloride;Completeproteome;Disulfidebond;Glycosidase;Hydrolase;Metal-binding;Proteomicsidentification;Pyrrolidonecarboxylicacid;Referenceproteome;Secreted;Signal	Alpha-amylase;Alpha-amylase 1	Unclassified;Unclassified		Not Mitochondrial	carbohydrate metabolic process [GO:0005975]; response to bacterium [GO:0009617];carbohydrate catabolic process [GO:0016052]	0	0	0	0	0.5	0	0
P00688;E9PV85	Amy2;Amy2a1	carbohydrate metabolic process;catabolic process;metabolic process;primary metabolic process	Calcium;Carbohydratemetabolism;Chloride;Completeproteome;Directproteinsequencing;Disulfidebond;Glycosidase;Hydrolase;Metal-binding;Polymorphism;Proteomicsidentification;Pyrrolidonecarboxylicacid;Referenceproteome;Secreted;Signal	Alpha-amylase;Pancreatic alpha-amylase	NA;NA		Not Mitochondrial	carbohydrate metabolic process [GO:0005975];carbohydrate catabolic process [GO:0016052]	0	0	0	0.833333	1	1	0
A2ATQ5;P53995	Anapc1	cell division;cellular component organization;cellular metabolic process;cellular process;macromolecule metabolic process;macromolecule modification;metabolic process;mitosis;nuclear division;organelle fission;organelle organization;primary metabolic process;protein metabolic process;protein modification by small protein conjugation or removal;protein modification process	Cellcycle;Celldivision;Completeproteome;Mitosis;Phosphoprotein;Proteomicsidentification;Referenceproteome;Repeat;Ublconjugationpathway	Anaphase-promoting complex subunit 1	Unclassified;Unclassified		Not Mitochondrial	protein K11-linked ubiquitination [GO:0070979]; metaphase/anaphase transition of mitotic cell cycle [GO:0007091];cell cycle [GO:0007049]; cell division [GO:0051301];anaphase-promoting complex-dependent catabolic process [GO:0031145]	0	0	0	0	0	0	0
Q8VCU0	Angel1		Completeproteome;Referenceproteome	Protein angel homolog 1	Unclassified		Not Mitochondrial		0	0	0.166667	0	0	0	0
Q8K1C0-3;Q8K1C0-2;Q8K1C0	Angel2		Alternativesplicing;Completeproteome;Referenceproteome	Protein angel homolog 2	NA;NA;Associated	Matrix	Mitochondrial	negative regulation of mitotic cell cycle [GO:0045930];3'-UTR-mediated mRNA stabilization [GO:0070935]	1	1	0.833333	1	1	1	0.833333
O08538	Angpt1	amine metabolic process;anatomical structure development;anatomical structure formation involved in morphogenesis;anatomical structure morphogenesis;biological adhesion;biological regulation;biosynthetic process;carbohydrate metabolic process;cell adhesion;cell differentiation;cellular component assembly;cellular component organization;cellular localization;cellular macromolecular complex assembl…	Angiogenesis;Coiledcoil;Completeproteome;Developmentalprotein;Differentiation;Disulfidebond;Glycoprotein;Referenceproteome;Secreted;Signal	Angiopoietin-1	Unclassified		Not Mitochondrial	negative regulation of protein import into nucleus [GO:0042308]; positive regulation of gene expression [GO:0010628]; protein localization to cell surface [GO:0034394]; positive regulation of peptidyl-tyrosine phosphorylation [GO:0050731]; negative regulation of neuron apoptotic process [GO:0043524]; positive regulation of peptidyl-serine phosphorylation [GO:0033138]; cardiac muscle tissue morpho…	0	0	0	0	0	1	0
Q02357-7;G3UXF4;Q02357-8	Ank1	anatomical structure development;biological regulation;biosynthetic process;cell development;cellular metabolic process;cellular nitrogen compound metabolic process;cellular process;cofactor metabolic process;developmental process;establishment of localization;Golgi vesicle transport;heterocycle metabolic process;homeostatic process;ion transport;metabolic process;nitrogen compound metabolic proc…	Alternativepromoterusage;Alternativesplicing;ANKrepeat;Completeproteome;Cytoplasm;Cytoskeleton;Directproteinsequencing;Hydroxylation;Lipoprotein;Membrane;Phosphoprotein;Referenceproteome;Repeat;Sarcoplasmicreticulum	Ankyrin-1	NA;Not reported mitochondrial;NA		Not Mitochondrial		0	0	0	0	0	0	0.5
Q02357-6;A0A0R4J1N7;Q02357-5;D3YTV8;E9QNT8;B7ZW98;G5E8J2;Q02357;Q02357-2;Q02357-4;D3Z5M4;Q0VGY9;Q02357-3;G8JL84;F7D1P5;G3UY11	Ank1	anatomical structure development;biological regulation;biosynthetic process;cell development;cellular metabolic process;cellular nitrogen compound metabolic process;cellular process;cofactor metabolic process;developmental process;establishment of localization;Golgi vesicle transport;heterocycle metabolic process;homeostatic process;ion transport;metabolic process;nitrogen compound metabolic proc…	3D-structure;Alternativepromoterusage;Alternativesplicing;ANKrepeat;Completeproteome;Cytoplasm;Cytoskeleton;Directproteinsequencing;Hydroxylation;Lipoprotein;Membrane;Phosphoprotein;Proteomicsidentification;Referenceproteome;Repeat;Sarcoplasmicreticulum	Ankyrin-1	NA;Not reported mitochondrial;NA;Not reported mitochondrial;Not reported mitochondrial;Not reported mitochondrial;Not reported mitochondrial;Not reported mitochondrial;NA;NA;Not reported mitochondrial;Not reported mitochondrial;NA;Not reported mitochondrial;Not reported mitochondrial;Not reported mitochondrial		Not Mitochondrial	positive regulation of organelle organization [GO:0010638]; monovalent inorganic cation transport [GO:0015672]; protein localization to plasma membrane [GO:0072659]; iron ion homeostasis [GO:0055072]; erythrocyte development [GO:0048821];signal transduction [GO:0007165]; porphyrin-containing compound biosynthetic process [GO:0006779]; signal transduction [GO:0007165];endoplasmic reticulum to Golg…	1	0	0	0	0	1	0
S4R2F3	Ank2	biological regulation;cellular component organization;cellular localization;cellular membrane organization;cellular process;establishment of localization;localization;membrane organization;multicellular organismal process;muscle contraction;plasma membrane organization;protein targeting;protein transport;response to stimulus;signal transduction;transport	ANKrepeat;Completeproteome;Proteomicsidentification;Referenceproteome;Repeat		Unclassified		Not Mitochondrial	signal transduction [GO:0007165]	1	0.333333	1	0.666667	0.666667	1	0.833333
Q8C8R3-4;S4R2R5	Ank2	anatomical structure development;anatomical structure formation involved in morphogenesis;biological regulation;cell junction organization;cellular component assembly;cellular component organization;cellular homeostasis;cellular ion homeostasis;cellular localization;cellular membrane organization;cellular process;developmental process;establishment of localization;homeostatic process;localization…	Alternativesplicing;ANKrepeat;Celljunction;Cellmembrane;Completeproteome;Cytoplasm;Cytoskeleton;Membrane;Phosphoprotein;Postsynapticcellmembrane;Proteomicsidentification;Referenceproteome;Repeat;Synapse	Ankyrin-2	NA;Unclassified		Not Mitochondrial	response to methylmercury [GO:0051597];paranodal junction assembly [GO:0030913]; signal transduction [GO:0007165]	1	0	0	0	0	0	0
A0A087WNU5	Ank3	biological regulation;cellular component assembly;cellular component organization;cellular localization;cellular membrane organization;cellular process;cytokinesis;establishment of localization;Golgi vesicle transport;localization;locomotion;membrane organization;plasma membrane organization;protein targeting;protein transport;response to chemical stimulus;response to external stimulus;response t…	Completeproteome;Proteomicsidentification;Referenceproteome		Unclassified		Not Mitochondrial	signal transduction [GO:0007165]	0	0	0	0	0	0.166667	0
G5E8K5	Ank3	anatomical structure morphogenesis;biological regulation;cellular component assembly;cellular component morphogenesis;cellular component organization;cellular homeostasis;cellular ion homeostasis;cellular localization;cellular membrane organization;cellular process;cytokinesis;developmental process;establishment of localization;Golgi vesicle transport;homeostatic process;localization;locomotion;m…	Alternativesplicing;ANKrepeat;Celljunction;Cellmembrane;Cellprojection;Completeproteome;Cytoplasm;Cytoskeleton;Isopeptidebond;Lysosome;Membrane;Phosphoprotein;Postsynapticcellmembrane;Referenceproteome;Repeat;Synapse;Ublconjugation	Ankyrin-3	Unclassified		Not Mitochondrial	positive regulation of gene expression [GO:0010628]; magnesium ion homeostasis [GO:0010960]; positive regulation of action potential [GO:0045760]; clustering of voltage-gated sodium channels [GO:0045162]; positive regulation of cation channel activity [GO:2001259]; positive regulation of cell communication by electrical coupling [GO:0010650]; protein localization to plasma membrane [GO:0072659]; …	0	0	0	0	0	0	0
G5E8K5-3;G5E8K5-2;S4R1S2;S4R2S8;G5E8K3;G5E8K2;A0A1W2P812;S4R236	Ank3	anatomical structure morphogenesis;biological regulation;cellular component assembly;cellular component morphogenesis;cellular component organization;cellular homeostasis;cellular ion homeostasis;cellular localization;cellular membrane organization;cellular process;cytokinesis;developmental process;establishment of localization;Golgi vesicle transport;homeostatic process;localization;locomotion;m…	Alternativesplicing;ANKrepeat;Celljunction;Cellmembrane;Cellprojection;Completeproteome;Cytoplasm;Cytoskeleton;Isopeptidebond;Lysosome;Membrane;Phosphoprotein;Postsynapticcellmembrane;Proteomicsidentification;Referenceproteome;Repeat;Synapse;Ublconjugation	Ankyrin-3	NA;NA;Unclassified;Unclassified;Unclassified;Unclassified;Unclassified;Unclassified		Not Mitochondrial	signal transduction [GO:0007165]	0	0	0	0	0	0	0
S4R2K9	Ank3	biological regulation;cellular component assembly;cellular component organization;cellular localization;cellular membrane organization;cellular process;cytokinesis;establishment of localization;Golgi vesicle transport;localization;locomotion;membrane organization;plasma membrane organization;protein targeting;protein transport;response to chemical stimulus;response to external stimulus;response t…	ANKrepeat;Completeproteome;Proteomicsidentification;Referenceproteome;Repeat		Unclassified		Not Mitochondrial	signal transduction [GO:0007165]	1	0	0	1	0	0.833333	0
Q810B6	Ankfy1	biological regulation;cellular component organization;cellular localization;cellular membrane organization;cellular process;endocytosis;endosome transport;establishment of localization;Golgi vesicle transport;localization;membrane fusion;membrane invagination;membrane organization;organelle fusion;organelle localization;organelle organization;regulation of transport;transport;vacuolar transport;v…	Acetylation;Alternativesplicing;ANKrepeat;Completeproteome;Cytoplasm;Cytoplasmicvesicle;Endocytosis;Endosome;Membrane;Metal-binding;Referenceproteome;Repeat;Zinc;Zinc-finger	Rabankyrin-5	Unclassified		Not Mitochondrial	endocytosis [GO:0006897]; Golgi to lysosome transport [GO:0090160]; endosomal vesicle fusion [GO:0034058]; positive regulation of pinocytosis [GO:0048549]; endosomal transport [GO:0016197]; retrograde transport, endosome to Golgi [GO:0042147]	1	0	0	0	1	1	0
A0A0G2JEA0;Q6ZPS6	Ankib1		ANKrepeat;Coiledcoil;Completeproteome;Lipoprotein;Metal-binding;Myristate;Phosphoprotein;Referenceproteome;Repeat;Zinc;Zinc-finger	Ankyrin repeat and IBR domain-containing protein 1	Unclassified;Unclassified		Not Mitochondrial	ubiquitin-dependent protein catabolic process [GO:0006511]; protein polyubiquitination [GO:0000209];positive regulation of proteasomal ubiquitin-dependent protein catabolic process [GO:0032436]	0.5	0	0	0	0	0.5	0
Q3TPE9-2;Q3TPE9	Ankmy2		Alternativesplicing;ANKrepeat;Cellprojection;Cilium;Completeproteome;Metal-binding;Referenceproteome;Repeat;Zinc;Zinc-finger	Ankyrin repeat and MYND domain-containing protein 2	NA;Unclassified		Not Mitochondrial		1	0	0	0	0	1	0
Q80UP5;F7B209	Ankrd13a		ANKrepeat;Cellmembrane;Completeproteome;Endosome;Membrane;Phosphoprotein;Proteomicsidentification;Referenceproteome;Repeat;Ublconjugation	Ankyrin repeat domain-containing protein 13A	Unclassified;Unclassified		Not Mitochondrial	negative regulation of receptor internalization [GO:0002091];negative regulation of protein localization to endosome [GO:1905667]	0	0	0	0	0	1	0
Q6PD24	Ankrd13d		Cellmembrane;Completeproteome;Endosome;Membrane;Phosphoprotein;Referenceproteome;Repeat	Ankyrin repeat domain-containing protein 13D	Unclassified		Not Mitochondrial	negative regulation of receptor internalization [GO:0002091]	0.333333	0	0	0	0	0	0
E9QKG6;A0A0G2JDZ9;E9Q804;Q99NH0;Q99NH0-2	Ankrd17	anatomical structure development;biological regulation;developmental maturation;developmental process;immune system process;multi-organism process;regulation of cell cycle;regulation of DNA metabolic process;response to biotic stimulus;response to stimulus;response to stress	Acetylation;Alternativesplicing;ANKrepeat;Coiledcoil;Completeproteome;Cytoplasm;Immunity;Innateimmunity;Nucleus;Phosphoprotein;Proteomicsidentification;Referenceproteome;Repeat;RNA-binding	Ankyrin repeat domain-containing protein 17	Unclassified;Unclassified;Unclassified;Unclassified;NA		Not Mitochondrial	positive regulation of I-kappaB kinase/NF-kappaB signaling [GO:0043123]; innate immune response [GO:0045087]; endoderm development [GO:0007492];blood vessel maturation [GO:0001955]; positive regulation of RIG-I signaling pathway [GO:1900246]; negative regulation of smooth muscle cell differentiation [GO:0051151]; positive regulation of G1/S transition of mitotic cell cycle [GO:1900087]; positive …	0.166667	0	0	0	0	0	0
A0A494B9J0;Q9WV06	Ankrd2	biological regulation;cell differentiation;cellular process;developmental process;response to abiotic stimulus;response to chemical stimulus;response to external stimulus;response to oxidative stress;response to stimulus;response to stress	ANKrepeat;Completeproteome;Cytoplasm;Nucleus;Phosphoprotein;Referenceproteome;Repeat	Ankyrin repeat domain-containing protein 2	Unclassified;Unclassified		Not Mitochondrial	negative regulation of myotube differentiation [GO:0010832]; negative regulation of transcription by RNA polymerase II [GO:0000122]; regulation of intrinsic apoptotic signaling pathway by p53 class mediator [GO:1902253]; skeletal muscle cell differentiation [GO:0035914]; response to muscle stretch [GO:0035994];negative regulation of myoblast differentiation [GO:0045662]; regulation of transcripti…	0	0	0	0	0	0	0
Q3UMR0-2;Q3UMR0-3;Q3UMR0	Ankrd27	anatomical structure morphogenesis;biological regulation;cellular component morphogenesis;cellular component organization;cellular process;developmental process;endosome transport;establishment of localization;protein transport;regulation of organelle organization;regulation of transport;transport;vesicle-mediated transport	Alternativesplicing;ANKrepeat;Cellmembrane;Completeproteome;Cytoplasmicvesicle;Endosome;GTPaseactivation;Guanine-nucleotidereleasingfactor;Lysosome;Membrane;Phosphoprotein;Proteintransport;Referenceproteome;Repeat;Transport	Ankyrin repeat domain-containing protein 27	NA;NA;Unclassified		Not Mitochondrial	protein transport [GO:0015031];early endosome to late endosome transport [GO:0045022]; positive regulation of neuron projection development [GO:0010976]; retrograde transport, endosome to plasma membrane [GO:1990126]; neuron projection morphogenesis [GO:0048812]; positive regulation of dendrite morphogenesis [GO:0050775]; negative regulation of SNARE complex assembly [GO:0035544]; endosome to mel…	0	0	0	0	0	0	0
B2RW11	Ankrd34a		ANKrepeat;Completeproteome;Referenceproteome;Repeat		Unclassified		Not Mitochondrial		0.833333	0	0	0	0	1	0
Q3UUF8	Ankrd34b		ANKrepeat;Completeproteome;Cytoplasm;Nucleus;Phosphoprotein;Referenceproteome;Repeat	Ankyrin repeat domain-containing protein 34B	Unclassified		Not Mitochondrial		0	0	0	0	0	0	0
B2RXR6;E9QNQ2;J3QK13	Ankrd44		ANKrepeat;Completeproteome;Proteomicsidentification;Referenceproteome;Repeat	Serine/threonine-protein phosphatase 6 regulatory ankyrin repeat subunit B	Unclassified;Unclassified;Unclassified		Not Mitochondrial		1	1	1	1	1	1	0.833333
Q8BTZ5	Ankrd46		ANKrepeat;Completeproteome;Membrane;Referenceproteome;Repeat;Transmembrane;Transmembranehelix	Ankyrin repeat domain-containing protein 46	Unclassified		Not Mitochondrial		1	0	0	0	0	0	0
F7BE84;A6H6J9	Ankrd50		ANKrepeat;Completeproteome;Proteomicsidentification;Referenceproteome;Repeat		Unclassified;Unclassified		Not Mitochondrial		1	0	0	0	0	1	0
E9Q0E9;Q8BLD6	Ankrd55		ANKrepeat;Completeproteome;Phosphoprotein;Referenceproteome;Repeat	Ankyrin repeat domain-containing protein 55	Unclassified;Unclassified		Not Mitochondrial		0	0	0	0	0	0	0
A2ANY8;Q69ZU8-2;Q69ZU8	Ankrd6	biological regulation	Alternativesplicing;ANKrepeat;Coiledcoil;Completeproteome;Isopeptidebond;Referenceproteome;Repeat;Ublconjugation	Ankyrin repeat domain-containing protein 6	Unclassified;NA;Unclassified		Not Mitochondrial	positive regulation of JNK cascade [GO:0046330];negative regulation of canonical Wnt signaling pathway [GO:0090090]; positive regulation of Wnt signaling pathway, planar cell polarity pathway [GO:2000096]	1	0	1	1	0	1	0
A2ARS0	Ankrd63		ANKrepeat;Completeproteome;Referenceproteome;Repeat	Ankyrin repeat domain-containing protein 63	Unclassified		Not Mitochondrial		1	0	0	0	0	0	0
A0A3B2W7H4;A0A3B2WAQ7;Q3UHP6;P59672;P59672-2;A0A3B2W4H6	Anks1;Anks1a	biological regulation;cell maturation;cell motility;cellular component movement;cellular process;developmental maturation;developmental process;locomotion;response to stimulus;signal transduction	Acetylation;Alternativesplicing;ANKrepeat;Cellprojection;Completeproteome;Cytoplasm;Phosphoprotein;Proteomicsidentification;Referenceproteome;Repeat	Ankyrin repeat and SAM domain-containing protein 1A	Unclassified;Unclassified;Unclassified;Unclassified;NA;Unclassified		Not Mitochondrial	ephrin receptor signaling pathway [GO:0048013]; negative regulation of ubiquitin-dependent protein catabolic process [GO:2000059]; neuron remodeling [GO:0016322]; substrate-dependent cell migration [GO:0006929];regulation of ephrin receptor signaling pathway [GO:1901187]; regulation of ephrin receptor signaling pathway [GO:1901187]	0	0	0	0	0	0.833333	0
Q8BIZ1;S4R286;A0A140T8U6;A0A0R4J2A2;S4R2E3;Q8BIZ1-5;Q8BIZ1-3;S4R2H8;S4R2H3;S4R2N9	Anks1b		Alternativesplicing;ANKrepeat;Celljunction;Cellmembrane;Cellprojection;Completeproteome;Cytoplasm;Membrane;Nucleus;Phosphoprotein;Postsynapticcellmembrane;Proteomicsidentification;Referenceproteome;Repeat;Synapse	Ankyrin repeat and sterile alpha motif domain-containing protein 1B	NA;Unclassified;Unclassified;Unclassified;Unclassified;NA;NA;Unclassified;Unclassified;Unclassified		Not Mitochondrial	regulation of synaptic plasticity by receptor localization to synapse [GO:1900383];ephrin receptor signaling pathway [GO:0048013]; receptor localization to synapse [GO:0097120]; regulation of synaptic plasticity by receptor localization to synapse [GO:1900383]	1	0	1	0	0	0.833333	0
S4R1Q0;S4R2I2;S4R2H2;S4R2Q2;A0A0R4J2A6;S4R1H2;A0A0R4J2A8;Q8BIZ1-2;Q8BIZ1-4;E9QPP6	Anks1b		Alternativesplicing;ANKrepeat;Celljunction;Cellmembrane;Cellprojection;Completeproteome;Cytoplasm;Membrane;Nucleus;Phosphoprotein;Postsynapticcellmembrane;Proteomicsidentification;Referenceproteome;Repeat;Synapse	Ankyrin repeat and sterile alpha motif domain-containing protein 1B	Unclassified;Unclassified;Unclassified;Unclassified;Unclassified;Unclassified;Unclassified;NA;NA;Unclassified		Not Mitochondrial	regulation of synaptic plasticity by receptor localization to synapse [GO:1900383]	1	0	0	0	0	0	0
Q8K3X6	Anks4b	cellular process;response to stimulus;response to stress	ANKrepeat;Coiledcoil;Completeproteome;Referenceproteome;Repeat	Ankyrin repeat and SAM domain-containing protein 4B	Unclassified		Not Mitochondrial	protein localization to microvillus [GO:1904106]; cellular protein-containing complex assembly [GO:0034622];brush border assembly [GO:1904970]; response to endoplasmic reticulum stress [GO:0034976]; cell differentiation [GO:0030154]	0	1	0	0.166667	0	0	0
Q8K298	Anln	cell differentiation;cellular component organization;cellular process;cytokinesis;developmental process;mitosis;nuclear division;organelle fission;organelle organization	Acetylation;Actin-binding;Cellcycle;Celldivision;Coiledcoil;Completeproteome;Cytoplasm;Cytoskeleton;Mitosis;Nucleus;Phosphoprotein;Referenceproteome;Ublconjugation	Actin-binding protein anillin	Not reported mitochondrial		Not Mitochondrial	hematopoietic progenitor cell differentiation [GO:0002244]; positive regulation of bleb assembly [GO:1904172]; glomerular visceral epithelial cell migration [GO:0090521];actomyosin contractile ring assembly [GO:0000915]; mitotic cytokinesis [GO:0000281]; septin ring organization [GO:0031106]	0.5	0	0	0	0	0	0
Q8BH79-2;Q8BH79;Q8BH79-4;A0A1L1SR14;A0A1L1SV36;A0A1L1SS60;Q8BH79-3	Ano10	establishment of localization;ion transport;transport	Alternativesplicing;Cellmembrane;Completeproteome;Membrane;Referenceproteome;Transmembrane;Transmembranehelix	Anoctamin-10	NA;Ancillary;NA;Ancillary;Ancillary;Ancillary;NA		Associated	transmembrane transport [GO:0055085];cation transport [GO:0006812]; chloride transport [GO:0006821]	1	0	0	0	0	0.333333	0
A2AHL1-2;A2AHL1	Ano3		Alternativesplicing;Cellmembrane;Completeproteome;Glycoprotein;Lipidtransport;Membrane;Referenceproteome;Transmembrane;Transmembranehelix;Transport	Anoctamin-3	NA;Not reported mitochondrial		Not Mitochondrial	calcium activated galactosylceramide scrambling [GO:0061591]; detection of temperature stimulus [GO:0016048]; chloride transmembrane transport [GO:1902476]; detection of mechanical stimulus [GO:0050982]; transmembrane transport [GO:0055085]; calcium activated phosphatidylcholine scrambling [GO:0061590]	0	0	0	0	0	0	0
A0A2I3BPX3;Q6P9J9;A0A2I3BPY8	Ano6	anatomical structure development;biological regulation;cell motility;cellular component movement;cellular component organization;cellular membrane organization;cellular process;coagulation;developmental process;establishment of localization;immune system process;ion transport;locomotion;membrane organization;multicellular organismal process;plasma membrane organization;regulation of body fluid le…	Alternativesplicing;Cellmembrane;Chloride;Chloridechannel;Completeproteome;Glycoprotein;Ionchannel;Iontransport;Lipidtransport;Membrane;Referenceproteome;Transmembrane;Transmembranehelix;Transport;Voltage-gatedchannel	Anoctamin-6	Unclassified;Unclassified;Unclassified		Not Mitochondrial	negative regulation of cell volume [GO:0045794]; phospholipid translocation [GO:0045332]; chloride transmembrane transport [GO:1902476]; calcium activated phosphatidylserine scrambling [GO:0061589]; calcium activated phospholipid scrambling [GO:0061588]; plasma membrane phospholipid scrambling [GO:0017121]; positive regulation of ion transmembrane transport [GO:0034767]; chloride transport [GO:00…	0	0	0	0	0	1	0
A0A1L1SR96;Q6PB70	Ano8	establishment of localization;ion transport;transport	Acetylation;Cellmembrane;Completeproteome;Glycoprotein;Membrane;Referenceproteome;Transmembrane;Transmembranehelix	Anoctamin-8	Unclassified;Unclassified		Not Mitochondrial	chloride transport [GO:0006821]; transmembrane transport [GO:0055085]	0.333333	0	0	0	0	0	0
D3YYE1;D3Z7M9;O35381;F6UFG6	Anp32a	biological regulation;biosynthetic process;cellular metabolic process;cellular nitrogen compound metabolic process;cellular process;macromolecule metabolic process;metabolic process;nitrogen compound metabolic process;nucleobase-containing compound metabolic process;primary metabolic process;RNA metabolic process	3D-structure;Acetylation;Completeproteome;Cytoplasm;Endoplasmicreticulum;Leucine-richrepeat;Nucleus;Phosphoprotein;Proteomicsidentification;Referenceproteome;Repeat;Repressor;Transcription;Transcriptionregulation	Acidic leucine-rich nuclear phosphoprotein 32 family member A	Unclassified;Unclassified;Unclassified;Unclassified		Not Mitochondrial	regulation of apoptotic process [GO:0042981];nucleocytoplasmic transport [GO:0006913]	1	0	0	0	0.666667	1	0
Q9EST5;Q9EST5-2	Anp32b	anatomical structure development;biological regulation;cellular component assembly;cellular component organization;cellular macromolecular complex assembly;cellular process;chromatin organization;chromosome organization;developmental process;macromolecular complex assembly;organelle organization;regulation of transport	Alternativesplicing;Chaperone;Completeproteome;Leucine-richrepeat;Nucleus;Phosphoprotein;Referenceproteome;Repeat	Acidic leucine-rich nuclear phosphoprotein 32 family member B	Unclassified;NA		Not Mitochondrial	vasculature development [GO:0001944]; negative regulation of cell differentiation [GO:0045596]; G1/S transition of mitotic cell cycle [GO:0000082]; negative regulation of apoptotic process [GO:0043066]; nucleosome assembly [GO:0006334]; roof of mouth development [GO:0060021]; positive regulation of cell population proliferation [GO:0008284]; positive regulation of G1/S transition of mitotic cell …	0	0	0	0	0.833333	1	0
E9Q5H2;E9PZF5;P97822-2;P97822	Anp32e	biological regulation;cellular component organization;cellular process;chromatin modification;chromatin organization;chromosome organization;organelle organization	Acetylation;Alternativesplicing;Chaperone;Chromatinregulator;Completeproteome;Cytoplasm;Leucine-richrepeat;Nucleus;Phosphoprotein;Proteomicsidentification;Referenceproteome;Repeat	Acidic leucine-rich nuclear phosphoprotein 32 family member E	Unclassified;Unclassified;NA;Unclassified		Not Mitochondrial	regulation of apoptotic process [GO:0042981];histone exchange [GO:0043486]	0	0	0	0	0	0.666667	0
P97449	Anpep	anatomical structure formation involved in morphogenesis;cell differentiation;cellular process;developmental process	Aminopeptidase;Angiogenesis;Completeproteome;Developmentalprotein;Differentiation;Directproteinsequencing;Disulfidebond;Glycoprotein;Hydrolase;Membrane;Metal-binding;Metalloprotease;Phosphoprotein;Protease;Referenceproteome;Signal-anchor;Sulfation;Transmembrane;Transmembranehelix;Zinc	Aminopeptidase N	Not reported mitochondrial		Not Mitochondrial	regulation of blood pressure [GO:0008217]; negative regulation of renal sodium excretion [GO:0035814];angiogenesis [GO:0001525]; proteolysis [GO:0006508]; signal transduction [GO:0007165]; peptide catabolic process [GO:0043171]; cell differentiation [GO:0030154]	0.333333	0	0	1	0.666667	1	0
P10107;A0A494BBD8	Anxa1	anatomical structure development;biological regulation;cell activation;cell differentiation;cell motility;cellular component movement;cellular metabolic process;cellular nitrogen compound metabolic process;cellular process;developmental process;DNA geometric change;DNA metabolic process;establishment of localization;homeostatic process;hormone transport;immune system process;lipid transport;locom…	Acetylation;Annexin;Calcium;Calcium/phospholipid-binding;Cellmembrane;Cellprojection;Cilium;Completeproteome;Cytoplasm;Isopeptidebond;Membrane;Nucleus;PhospholipaseA2inhibitor;Phosphoprotein;Referenceproteome;Repeat	Annexin A1	Ancillary;Ancillary		Associated	endocrine pancreas development [GO:0031018]; response to X-ray [GO:0010165]; granulocyte chemotaxis [GO:0071621]; positive regulation of cell migration involved in sprouting angiogenesis [GO:0090050]; regulation of interleukin-1 production [GO:0032652]; alpha-beta T cell differentiation [GO:0046632]; cellular response to hydrogen peroxide [GO:0070301]; positive regulation of neutrophil apoptotic …	0	0	0	0	0	1	0
P97384;D3Z7U0	Anxa11	cell cycle;cell division;cellular component organization;cellular membrane organization;cellular process;endocytosis;establishment of localization;membrane invagination;membrane organization;response to chemical stimulus;response to stimulus;transport;vesicle-mediated transport	Acetylation;Annexin;Calcium;Calcium/phospholipid-binding;Cellcycle;Celldivision;Completeproteome;Cytoplasm;Cytoskeleton;Nucleus;Proteomicsidentification;Referenceproteome;Repeat	Annexin;Annexin A11	Unclassified;Unclassified		Not Mitochondrial	cytokinetic process [GO:0032506]; response to calcium ion [GO:0051592]; phagocytosis [GO:0006909]	1	0	0.333333	1	0	1	0.166667
P07356;B0V2N7;B0V2N8;B0V2N5	Anxa2	anatomical structure formation involved in morphogenesis;biological regulation;cellular component assembly;cellular component organization;cellular membrane organization;cellular process;developmental process;establishment of localization;extracellular matrix organization;extracellular structure organization;macromolecular complex assembly;membrane organization;multicellular organismal process;or…	3D-structure;Acetylation;Annexin;Basementmembrane;Calcium;Calcium/phospholipid-binding;Completeproteome;Extracellularmatrix;Phosphoprotein;Proteomicsidentification;Referenceproteome;Repeat;Secreted;Ublconjugation	Annexin;Annexin A2	Ancillary;Ancillary;Ancillary;Ancillary		Associated	catabolism by host of symbiont protein [GO:0052362]; positive regulation of vacuole organization [GO:0044090]; positive regulation of low-density lipoprotein receptor activity [GO:1905599]; protein localization to plasma membrane [GO:0072659]; osteoclast development [GO:0036035]; positive regulation of receptor-mediated endocytosis involved in cholesterol transport [GO:1905602]; negative regulati…	0	1	1	1	0.5	1	1
O35639	Anxa3	biological regulation;cell activation;cellular component organization;cellular membrane organization;cellular process;endocytosis;establishment of localization;exocytosis;immune system process;membrane invagination;membrane organization;multi-organism process;response to biotic stimulus;response to stimulus;response to stress;secretion;transport;vesicle-mediated transport	Acetylation;Annexin;Calcium;Calcium/phospholipid-binding;Completeproteome;PhospholipaseA2inhibitor;Referenceproteome;Repeat	Annexin A3	Unclassified		Not Mitochondrial	animal organ regeneration [GO:0031100]; response to growth factor [GO:0070848]; neutrophil degranulation [GO:0043312]; response to glucocorticoid [GO:0051384]; positive regulation of DNA-binding transcription factor activity [GO:0051091]; positive regulation of endothelial cell migration [GO:0010595]; positive regulation of angiogenesis [GO:0045766]; hippocampus development [GO:0021766]; positive…	1	0	0	0	0	1	0
P97429;D3Z0S1;A0A0N4SW89;A0A0N4SV57;F7ANV6;S4R1F2	Anxa4	anatomical structure development;biological regulation;cell differentiation;cellular process;developmental process;regulation of transport	Acetylation;Annexin;Calcium;Calcium/phospholipid-binding;Completeproteome;Phosphoprotein;Proteomicsidentification;Referenceproteome;Repeat	Annexin;Annexin A4	Unclassified;Unclassified;Unclassified;Unclassified;Unclassified;Unclassified		Not Mitochondrial	Notch signaling pathway [GO:0007219]; kidney development [GO:0001822];epithelial cell differentiation [GO:0030855]; regulation of transcription by RNA polymerase II [GO:0006357]; negative regulation of NF-kappaB transcription factor activity [GO:0032088]; negative regulation of interleukin-8 production [GO:0032717]	0	0	0	0	0	1	0
P48036	Anxa5	biological regulation;coagulation;multicellular organismal process;regulation of body fluid levels;response to chemical stimulus;response to stimulus	Acetylation;Annexin;Bloodcoagulation;Calcium;Calcium/phospholipid-binding;Completeproteome;Directproteinsequencing;Hemostasis;Referenceproteome;Repeat;S-nitrosylation	Annexin A5	Probable contaminant		Not Mitochondrial	blood coagulation [GO:0007596]; negative regulation of prolactin secretion [GO:1902721]; response to calcium ion [GO:0051592]; negative regulation of blood coagulation [GO:0030195]; cellular response to gonadotropin-releasing hormone [GO:0097211]; positive regulation of apoptotic process [GO:0043065]; response to organic substance [GO:0010033]; regulation of flagellated sperm motility [GO:1901317]	1	1	0	1	1	1	0.666667
F8WIT2;P14824	Anxa6	biological regulation;cellular component assembly;cellular component organization;cellular homeostasis;cellular ion homeostasis;cellular process;establishment of localization;homeostatic process;ion transport;macromolecular complex assembly;protein complex assembly;transmembrane transport;transport	Acetylation;Annexin;Calcium;Calcium/phospholipid-binding;Completeproteome;Cytoplasm;Directproteinsequencing;Phosphoprotein;Proteomicsidentification;Referenceproteome;Repeat	Annexin;Annexin A6	Verified mitochondrial;Verified mitochondrial		Mitochondrial	calcium ion transport [GO:0006816]; plasma membrane repair [GO:0001778]; ion transmembrane transport [GO:0034220]; mitochondrial calcium ion homeostasis [GO:0051560]; regulation of muscle contraction [GO:0006937]; negative regulation of sequestering of calcium ion [GO:0051283]; neural crest cell migration [GO:0001755]; growth plate cartilage chondrocyte differentiation [GO:0003418];apoptotic sign…	1	1	0.333333	0.666667	1	1	0.333333
Q07076;A0A2C9F2D2	Anxa7	autophagy;behavior;behavioral interaction between organisms;biological regulation;catabolic process;cell differentiation;cell proliferation;cellular component organization;cellular homeostasis;cellular ion homeostasis;cellular metabolic process;cellular process;developmental process;homeostatic process;membrane fusion;membrane organization;metabolic process;multicellular organismal process;multi-…	Acetylation;Annexin;Calcium;Calcium/phospholipid-binding;Completeproteome;Referenceproteome;Repeat	Annexin A7	Unclassified;Unclassified		Not Mitochondrial	cell population proliferation [GO:0008283]; response to calcium ion [GO:0051592];autophagy [GO:0006914]; membrane fusion [GO:0061025]; response to salt stress [GO:0009651]; regulation of cell shape [GO:0008360]; hemostasis [GO:0007599]; cellular water homeostasis [GO:0009992]; cellular calcium ion homeostasis [GO:0006874]; negative regulation of gene expression [GO:0010629]; epithelial cell diffe…	1	0	0.833333	1	1	1	0
O35298	Aoah	biological regulation;carbohydrate metabolic process;cellular lipid metabolic process;cellular metabolic process;cellular process;lipid metabolic process;macromolecule metabolic process;metabolic process;polysaccharide metabolic process;primary metabolic process	Completeproteome;Disulfidebond;Glycoprotein;Hydrolase;Referenceproteome;Secreted;Signal;Zymogen	Acyloxyacyl hydrolase;Acyloxyacyl hydrolase large subunit;Acyloxyacyl hydrolase small subunit	Unclassified		Not Mitochondrial	fatty acid metabolic process [GO:0006631]; negative regulation of inflammatory response [GO:0050728]; lipopolysaccharide catabolic process [GO:0009104]; lipopolysaccharide metabolic process [GO:0008653]	0	0	0	1	0	0	0
A2A4I8;O70423-2;O70423;A2A4I9;Q812C9	Aoc3;Aoc2	alcohol metabolic process;amine metabolic process;biological adhesion;cell adhesion;cellular aromatic compound metabolic process;cellular metabolic process;cellular nitrogen compound metabolic process;cellular process;establishment of localization;ion transport;metabolic process;nitrogen compound metabolic process;response to chemical stimulus;response to stimulus;small molecule metabolic process…	Alternativesplicing;Calcium;Catecholaminemetabolism;Celladhesion;Completeproteome;Copper;Disulfidebond;Glycoprotein;Membrane;Metal-binding;Oxidoreductase;Proteomicsidentification;Referenceproteome;Signal;Signal-anchor;TPQ;Transmembrane;Transmembranehelix	Amine oxidase;Membrane primary amine oxidase;Retina-specific copper amine oxidase	Unclassified;NA;Unclassified;Unclassified;Unclassified		Not Mitochondrial	response to antibiotic [GO:0046677]; regulation of blood pressure [GO:0008217]; positive regulation of acute inflammatory response [GO:0002675]; negative regulation of primary amine oxidase activity [GO:1902283]; response to immobilization stress [GO:0035902]; cell adhesion [GO:0007155]; eating behavior [GO:0042755]; positive regulation of leukocyte migration [GO:0002687];amine metabolic process …	0	1	0	0	0	0	0.5
A0A0G2JG85;E9PYF7	Ap1ar	biological regulation;cellular localization;cellular process;localization;regulation of organelle organization	Completeproteome;Proteomicsidentification;Referenceproteome		Unclassified;Unclassified		Not Mitochondrial	vesicle targeting, trans-Golgi to endosome [GO:0048203]; regulation of Arp2/3 complex-mediated actin nucleation [GO:0034315]; negative regulation of receptor recycling [GO:0001920]; negative regulation of cell motility [GO:2000146]; negative regulation of substrate adhesion-dependent cell spreading [GO:1900025];cellular protein localization [GO:0034613]	0	0	0	0	0	0	0
O35643;Q5SVG5;Q5SVG4	Ap1b1	cellular process;establishment of localization;protein transport;transport;vesicle-mediated transport	Acetylation;Completeproteome;Cytoplasmicvesicle;Golgiapparatus;Membrane;Nitration;Proteintransport;Proteomicsidentification;Referenceproteome;Transport	AP-1 complex subunit beta-1	Unclassified;Unclassified;Unclassified		Not Mitochondrial	intracellular protein transport [GO:0006886];intracellular protein transport [GO:0006886];clathrin coat assembly [GO:0048268]; heart development [GO:0007507]; kidney development [GO:0001822]; vesicle-mediated transport [GO:0016192]; determination of left/right symmetry [GO:0007368]	1	0	0	1	1	1	0.833333
Q8CBB7;P22892	Ap1g1	biological regulation;cellular process;endosome transport;establishment of localization;Golgi vesicle transport;protein transport;regulation of transport;transport;vacuolar transport;vesicle-mediated transport	3D-structure;Completeproteome;Cytoplasmicvesicle;Directproteinsequencing;Golgiapparatus;Membrane;Proteintransport;Proteomicsidentification;Referenceproteome;Transport	AP-1 complex subunit gamma-1	Unclassified;Unclassified		Not Mitochondrial	receptor-mediated endocytosis [GO:0006898]; intracellular protein transport [GO:0006886]; microtubule cytoskeleton organization [GO:0000226]; Golgi to lysosome transport [GO:0090160]; positive regulation of natural killer cell degranulation [GO:0043323]; positive regulation of natural killer cell mediated cytotoxicity [GO:0045954];endosome to melanosome transport [GO:0035646]; Golgi to vacuole tr…	1	0	0	0.833333	0	1	0
P35585	Ap1m1	cellular component organization;cellular process;endosome transport;establishment of localization;organelle organization;pigment granule organization;protein transport;transport;vesicle organization;vesicle-mediated transport	3D-structure;Acetylation;Completeproteome;Cytoplasmicvesicle;Golgiapparatus;Membrane;Phosphoprotein;Proteintransport;Referenceproteome;Transport	AP-1 complex subunit mu-1	Unclassified		Not Mitochondrial	endosome to melanosome transport [GO:0035646]; melanosome organization [GO:0032438]; intracellular protein transport [GO:0006886]; vesicle-mediated transport [GO:0016192]	1	0	0	0	0	1	0
A0A0R4IZX6;A0A0R4J1L4;Q9WVP1;Q9WVP1-2;A0A1L1SUA0	Ap1m2	cellular process;establishment of localization;protein transport;transport;vesicle-mediated transport	Alternativesplicing;Completeproteome;Cytoplasmicvesicle;Golgiapparatus;Membrane;Phosphoprotein;Proteintransport;Referenceproteome;Transport	AP-1 complex subunit mu-2	Unclassified;Unclassified;NA;NA;Unclassified		Not Mitochondrial	intracellular protein transport [GO:0006886]; vesicle-mediated transport [GO:0016192]	0	0	0	0	0	0	0
P61967;D3Z268;D3Z0D6;D3YXN0	Ap1s1	cellular process;establishment of localization;multi-organism process;protein transport;response to biotic stimulus;response to stimulus;transport;vesicle-mediated transport	3D-structure;Coatedpit;Completeproteome;Cytoplasmicvesicle;Golgiapparatus;Membrane;Phosphoprotein;Proteintransport;Proteomicsidentification;Referenceproteome;Transport	AP-1 complex subunit sigma-1A	Not reported mitochondrial;Not reported mitochondrial;Not reported mitochondrial;Not reported mitochondrial		Not Mitochondrial	retrograde transport, endosome to Golgi [GO:0042147];protein transport [GO:0015031];intracellular protein transport [GO:0006886]; vesicle-mediated transport [GO:0016192]	1	0	0	0	0	1	0
Q9DB50;B1B0F6;Q3TIV9;Q8BW87	Ap1s2	cellular process;establishment of localization;protein transport;transport;vesicle-mediated transport	Coatedpit;Completeproteome;Cytoplasmicvesicle;Golgiapparatus;Membrane;Proteintransport;Proteomicsidentification;Referenceproteome;Transport	AP-1 complex subunit sigma-2	Not reported mitochondrial;Not reported mitochondrial;Not reported mitochondrial;Not reported mitochondrial		Not Mitochondrial	intracellular protein transport [GO:0006886];adipose tissue development [GO:0060612];intracellular protein transport [GO:0006886]; neuromuscular process controlling balance [GO:0050885]; vesicle-mediated transport [GO:0016192]; synaptic vesicle recycling [GO:0036465]; synaptic vesicle budding from endosome [GO:0016182]; fat cell differentiation [GO:0045444]; visual learning [GO:0008542]	1	0	0	0	0	0.833333	0
P17426-2;P17426	Ap2a1	cellular component organization;cellular membrane organization;cellular process;endocytosis;establishment of localization;membrane invagination;membrane organization;protein transport;transport;vesicle-mediated transport	Alternativesplicing;Cellmembrane;Coatedpit;Completeproteome;Endocytosis;Membrane;Phosphoprotein;Proteintransport;Referenceproteome;Transport	AP-2 complex subunit alpha-1	NA;Unclassified		Not Mitochondrial	receptor-mediated endocytosis [GO:0006898]; intracellular protein transport [GO:0006886]; positive regulation of neuron projection development [GO:0010976]; negative regulation of hyaluronan biosynthetic process [GO:1900126]; positive regulation of receptor-mediated endocytosis [GO:0048260]; vesicle-mediated transport [GO:0016192];clathrin-dependent endocytosis [GO:0072583]	1	0	0	1	1	1	1
P17427	Ap2a2	cellular component organization;cellular membrane organization;cellular process;endocytosis;establishment of localization;membrane invagination;membrane organization;protein transport;transport;vesicle-mediated transport	3D-structure;Cellmembrane;Coatedpit;Completeproteome;Endocytosis;Lipid-binding;Membrane;Phosphoprotein;Proteintransport;Referenceproteome;Transport	AP-2 complex subunit alpha-2	Unclassified		Not Mitochondrial	receptor-mediated endocytosis [GO:0006898]; intracellular protein transport [GO:0006886]; regulation of hematopoietic stem cell differentiation [GO:1902036]; vesicle-mediated transport [GO:0016192];clathrin-dependent endocytosis [GO:0072583]	1	0	0	1	0.833333	1	0
Q9DBG3;Q9DBG3-2;H3BIY9;H3BKM0	Ap2b1	cellular component organization;cellular membrane organization;cellular process;endocytosis;establishment of localization;membrane invagination;membrane organization;protein transport;transport;vesicle-mediated transport	Acetylation;Alternativesplicing;Cellmembrane;Coatedpit;Completeproteome;Endocytosis;Membrane;Phosphoprotein;Proteintransport;Proteomicsidentification;Referenceproteome;Transport	AP complex subunit beta;AP-2 complex subunit beta	Unclassified;NA;Unclassified;Unclassified		Not Mitochondrial	clathrin-dependent endocytosis [GO:0072583]; clathrin coat assembly [GO:0048268]; intracellular protein transport [GO:0006886]; positive regulation of endocytosis [GO:0045807]; cardiac septum development [GO:0003279]; positive regulation of protein localization to membrane [GO:1905477];intracellular protein transport [GO:0006886];aorta development [GO:0035904]; negative regulation of neuron death…	1	0	0	1	0.833333	1	0
Q3TWV4;P84091	Ap2m1	cellular component organization;cellular membrane organization;cellular process;endocytosis;establishment of localization;membrane invagination;membrane organization;protein transport;transport;vesicle-mediated transport	Cellmembrane;Coatedpit;Completeproteome;Directproteinsequencing;Endocytosis;Lipid-binding;Membrane;Phosphoprotein;Proteintransport;Proteomicsidentification;Referenceproteome;Transport	AP-2 complex subunit mu	Unclassified;Unclassified		Not Mitochondrial	positive regulation of synaptic vesicle endocytosis [GO:1900244]; synaptic vesicle endocytosis [GO:0048488]; intracellular protein transport [GO:0006886]; receptor internalization [GO:0031623];endocytosis [GO:0006897]; positive regulation of receptor internalization [GO:0002092]; regulation of vesicle size [GO:0097494]; negative regulation of protein localization to plasma membrane [GO:1903077]; …	1	0	0	1	1	1	0
P62743;A0A0U1RPS0	Ap2s1	cellular component organization;cellular membrane organization;cellular process;endocytosis;establishment of localization;membrane invagination;membrane organization;protein transport;transport;vesicle-mediated transport	3D-structure;Cellmembrane;Coatedpit;Completeproteome;Endocytosis;Membrane;Phosphoprotein;Proteintransport;Referenceproteome;Transport	AP-2 complex subunit sigma	Unclassified;Unclassified		Not Mitochondrial	clathrin-dependent endocytosis [GO:0072583]; protein transport [GO:0015031]; vesicle-mediated transport [GO:0016192]; intracellular protein transport [GO:0006886]	1	0	0	1	1	1	0
Q9Z1T1	Ap3b1	biological regulation;cellular component movement;cellular component organization;cellular process;coagulation;cytoskeleton-dependent intracellular transport;establishment of localization;immune system process;ion transport;multicellular organismal process;organelle organization;pigment granule organization;protein targeting;protein transport;regulation of body fluid levels;transport;vacuolar tra…	Completeproteome;Cytoplasmicvesicle;Golgiapparatus;Membrane;Phosphoprotein;Proteintransport;Referenceproteome;Transport	AP-3 complex subunit beta-1	Not reported mitochondrial		Not Mitochondrial	hematopoietic progenitor cell differentiation [GO:0002244]; membrane organization [GO:0061024]; protein localization to cell surface [GO:0034394]; lysosome organization [GO:0007040]; respiratory system process [GO:0003016]; synaptic vesicle budding from endosome [GO:0016182]; positive regulation of transcription by RNA polymerase II [GO:0045944]; melanosome organization [GO:0032438]; mRNA transcr…	1	0	0	0.833333	0	1	0
Q9JME5;A0A571BES1	Ap3b2	cellular component movement;cellular process;cytoskeleton-dependent intracellular transport;establishment of localization;protein transport;transport;vesicle-mediated transport	Completeproteome;Cytoplasmicvesicle;Golgiapparatus;Membrane;Phosphoprotein;Proteintransport;Referenceproteome;Transport	AP-3 complex subunit beta-2	Unclassified;Unclassified		Not Mitochondrial	anterograde synaptic vesicle transport [GO:0048490]; intracellular protein transport [GO:0006886];intracellular protein transport [GO:0006886];anterograde axonal transport [GO:0008089]; vesicle-mediated transport [GO:0016192]	1	0	0.666667	0	0	1	0
O54774	Ap3d1	biological regulation;cellular component movement;cellular component organization;cellular localization;cellular membrane organization;cellular process;cytoskeleton-dependent intracellular transport;endosome transport;establishment of localization;immune system process;ion transport;localization;membrane organization;protein transport;transport;vesicle-mediated transport	Acetylation;Coiledcoil;Completeproteome;Cytoplasm;Golgiapparatus;Membrane;Phosphoprotein;Proteintransport;Referenceproteome;Repeat;Transport	AP-3 complex subunit delta-1	Unclassified		Not Mitochondrial	protein localization to organelle [GO:0033365]; synaptic vesicle membrane organization [GO:0048499]; protein localization to membrane [GO:0072657]; synaptic vesicle budding from endosome [GO:0016182]; positive regulation of transcription by RNA polymerase II [GO:0045944]; anterograde synaptic vesicle transport [GO:0048490]; intracellular protein transport [GO:0006886];anterograde axonal transport…	1	0	0	0	0	1	0
Q9JKC8;A0A286YDZ6;H7BWY2	Ap3m1	cellular component movement;cellular process;cytoskeleton-dependent intracellular transport;establishment of localization;protein transport;transport;vesicle-mediated transport	Completeproteome;Cytoplasmicvesicle;Golgiapparatus;Membrane;Proteintransport;Proteomicsidentification;Referenceproteome;Transport	AP-3 complex subunit mu-1	Unclassified;Unclassified;Unclassified		Not Mitochondrial	anterograde synaptic vesicle transport [GO:0048490]; intracellular protein transport [GO:0006886];intracellular protein transport [GO:0006886];anterograde axonal transport [GO:0008089]; vesicle-mediated transport [GO:0016192]; endocytosis [GO:0006897]	1	0	0	0	0	1	0
Q8R2R9	Ap3m2	cellular component movement;cellular process;cytoskeleton-dependent intracellular transport;establishment of localization;protein transport;transport;vesicle-mediated transport	Completeproteome;Cytoplasmicvesicle;Golgiapparatus;Membrane;Proteintransport;Referenceproteome;Transport	AP-3 complex subunit mu-2	Unclassified		Not Mitochondrial	anterograde synaptic vesicle transport [GO:0048490]; intracellular protein transport [GO:0006886];anterograde axonal transport [GO:0008089]; vesicle-mediated transport [GO:0016192]; endocytosis [GO:0006897]	1	0	0	0	0	0.333333	0
Q9DCR2	Ap3s1	cellular component movement;cellular process;cytoskeleton-dependent intracellular transport;establishment of localization;protein transport;transport;vesicle-mediated transport	Completeproteome;Cytoplasmicvesicle;Golgiapparatus;Membrane;Proteintransport;Referenceproteome;Transport	AP-3 complex subunit sigma-1	Unclassified		Not Mitochondrial	intracellular protein transport [GO:0006886]; anterograde synaptic vesicle transport [GO:0048490];anterograde axonal transport [GO:0008089]; vesicle-mediated transport [GO:0016192]	1	0	0	0	0	1	0
Q8BSZ2	Ap3s2	cellular component movement;cellular process;cytoskeleton-dependent intracellular transport;establishment of localization;protein transport;transport;vesicle-mediated transport	Completeproteome;Cytoplasmicvesicle;Golgiapparatus;Membrane;Proteintransport;Referenceproteome;Transport	AP-3 complex subunit sigma-2	Unclassified		Not Mitochondrial	intracellular protein transport [GO:0006886]; anterograde synaptic vesicle transport [GO:0048490];anterograde axonal transport [GO:0008089]; vesicle-mediated transport [GO:0016192]	1	0	0	0	0	1	0
O88879;G3XA09;O88879-2	Apaf1	anatomical structure development;anatomical structure formation involved in morphogenesis;biological regulation;cell death;cellular process;death;developmental process;multicellular organismal development;multicellular organismal process	3D-structure;Alternativesplicing;Apoptosis;ATP-binding;Calcium;Completeproteome;Cytoplasm;Nucleotide-binding;Proteomicsidentification;Referenceproteome;Repeat;WDrepeat	Apoptotic protease-activating factor 1	Unclassified;Unclassified;NA		Not Mitochondrial	cellular response to transforming growth factor beta stimulus [GO:0071560]; regulation of apoptotic process [GO:0042981]; aging [GO:0007568]; neuron apoptotic process [GO:0051402];apoptotic signaling pathway [GO:0097190]; response to hypoxia [GO:0001666]; positive regulation of apoptotic signaling pathway [GO:2001235]; kidney development [GO:0001822]; neural tube closure [GO:0001843]; cell differ…	0	0	0	0	0	1	0
B2RUJ5-3;B2RUJ5	Apba1	amine transport;amino acid transport;behavior;biological regulation;cell communication;cell-cell signaling;cellular component assembly;cellular component organization;cellular process;developmental process;embryo development;establishment of localization;growth;macromolecular complex assembly;multicellular organismal process;organic acid transport;protein complex assembly;protein transport;respon…	Alternativesplicing;Completeproteome;Cytoplasm;Directproteinsequencing;Golgiapparatus;Nucleus;Phosphoprotein;Proteintransport;Referenceproteome;Repeat;Transport	Amyloid beta A4 precursor protein-binding family A member 1	NA;Unclassified		Not Mitochondrial	intracellular protein transport [GO:0006886]; in utero embryonic development [GO:0001701]; gamma-aminobutyric acid secretion [GO:0014051]; regulation of gene expression [GO:0010468];chemical synaptic transmission [GO:0007268]; locomotory behavior [GO:0007626]; regulation of synaptic vesicle exocytosis [GO:2000300]; glutamate secretion [GO:0014047]; multicellular organism growth [GO:0035264]; prot…	1	0	0	0	0	0	0
A0A0R4J2C6;Q9QXJ1;Q9QXJ1-2;A0A0R4J2C1;A0A1B0GR67;A0A087WQH0;A0A087WR62;A0A087WPS7;A0A087WPI2;A0A087WRP1	Apbb1	behavior;biological regulation;biosynthetic process;cell death;cell motility;cellular component movement;cellular component organization;cellular metabolic process;cellular nitrogen compound metabolic process;cellular process;chromatin modification;chromatin organization;chromosome organization;death;DNA metabolic process;DNA repair;extracellular matrix organization;extracellular structure organi…	Activator;Alternativesplicing;Apoptosis;Cellmembrane;Cellprojection;Chromatinregulator;Completeproteome;Cytoplasm;DNAdamage;Membrane;Nucleus;Phosphoprotein;Proteomicsidentification;Referenceproteome;Repeat;Repressor;Transcription;Transcriptionregulation	Amyloid beta A4 precursor protein-binding family B member 1	Unclassified;Unclassified;NA;Unclassified;Unclassified;Unclassified;Unclassified;Unclassified;Unclassified;Unclassified		Not Mitochondrial	positive regulation of neuron projection development [GO:0010976]; positive regulation of DNA repair [GO:0045739]; response to iron ion [GO:0010039]; extracellular matrix organization [GO:0030198]; cell cycle arrest [GO:0007050]; cellular response to DNA damage stimulus [GO:0006974]; negative regulation of cell growth [GO:0030308]; positive regulation of transcription by RNA polymerase II [GO:004…	1	0	0	0	0	0	0
Q8R5A3	Apbb1ip	biological regulation;cell activation;cellular process;immune system process;response to stimulus;signal transduction	3D-structure;Celljunction;Cellmembrane;Cellprojection;Completeproteome;Cytoplasm;Cytoskeleton;Membrane;Phosphoprotein;Referenceproteome	Amyloid beta A4 precursor protein-binding family B member 1-interacting protein	Unclassified		Not Mitochondrial	T cell activation via T cell receptor contact with antigen bound to MHC molecule on antigen presenting cell [GO:0002291];positive regulation of cell adhesion [GO:0045785]; signal transduction [GO:0007165]	0	0	0	0	0	1	0
E9QLQ9;B2RUG9;Q61315-4;Q61315-3;Q61315-2;Q61315	Apc	anatomical structure development;anatomical structure morphogenesis;biological regulation;cell activation;cell differentiation;cell motility;cellular component assembly;cellular component morphogenesis;cellular component movement;cellular component organization;cellular homeostasis;cellular process;chromosome organization;cytokinesis;cytoskeleton organization;developmental process;homeostatic pro…	3D-structure;Acetylation;Alternativesplicing;Celljunction;Cellmembrane;Cellprojection;Coiledcoil;Completeproteome;Cytoplasm;Cytoskeleton;Directproteinsequencing;Membrane;Microtubule;Phosphoprotein;Proteomicsidentification;Referenceproteome;Repeat;Tumorsuppressor;Ublconjugation;Wntsignalingpathway	Adenomatous polyposis coli protein	Unclassified;Unclassified;NA;NA;NA;NA		Not Mitochondrial	chromosome organization [GO:0051276]; regulation of osteoblast differentiation [GO:0045667]; negative regulation of cyclin-dependent protein serine/threonine kinase activity [GO:0045736]; negative regulation of epithelial cell proliferation [GO:0050680]; negative regulation of MAPK cascade [GO:0043409]; positive regulation of cell division [GO:0051781]; regulation of nitrogen compound metabolic p…	0.833333	0	0	0	0	0	0
D3YTR0;G5E832;Q9Z1K7	Apc2	biological regulation;cellular process;regulation of transport;response to stimulus;signal transduction	Cellmembrane;Coiledcoil;Completeproteome;Cytoplasm;Cytoskeleton;Golgiapparatus;Membrane;Microtubule;Proteomicsidentification;Referenceproteome;Repeat;Wntsignalingpathway	Adenomatous polyposis coli protein 2	Unclassified;Unclassified;NA		Not Mitochondrial	negative regulation of canonical Wnt signaling pathway [GO:0090090]; microtubule cytoskeleton organization [GO:0000226];activation of GTPase activity [GO:0090630]; pattern specification process [GO:0007389]; regulation of cell differentiation [GO:0045595]; Wnt signaling pathway [GO:0016055]; cell fate specification [GO:0001708]; negative regulation of microtubule depolymerization [GO:0007026]; po…	0	0	0	0	0	0	0
A0A0R4J107;Q8R146-2;Q8R146	Apeh	cellular metabolic process;cellular process;macromolecule metabolic process;metabolic process;primary metabolic process;protein metabolic process;proteolysis	Acetylation;Alternativesplicing;Completeproteome;Cytoplasm;Hydrolase;Phosphoprotein;Referenceproteome	Acylamino-acid-releasing enzyme	Unclassified;NA;Unclassified		Not Mitochondrial	amyloid-beta metabolic process [GO:0050435]; proteolysis [GO:0006508]	1	0	0	0.5	0	1	0
D3Z124;D3Z6R9;P28352;F6QA74	Apex1	aging;biological regulation;biosynthetic process;catabolic process;cellular homeostasis;cellular metabolic process;cellular nitrogen compound metabolic process;cellular process;developmental process;DNA metabolic process;DNA modification;DNA recombination;DNA repair;homeostatic process;macromolecule metabolic process;macromolecule modification;metabolic process;mRNA metabolic process;nitrogen com…	Acetylation;Activator;Cleavageonpairofbasicresidues;Completeproteome;Cytoplasm;Directproteinsequencing;Disulfidebond;DNA-binding;DNAdamage;DNArecombination;DNArepair;Endonuclease;Endoplasmicreticulum;Exonuclease;Hydrolase;Lyase;Magnesium;Metal-binding;Mitochondrion;Nuclease;Nucleus;Phosphoprotein;Proteomicsidentification;Referenceproteome;Repressor;RNA-binding;S-nitrosylation;Transcription;Transc…	DNA-(apurinic or apyrimidinic site) lyase;DNA-(apurinic or apyrimidinic site) lyase, mitochondrial	Verified mitochondrial;Verified mitochondrial;Verified mitochondrial;Verified mitochondrial	Matrix	Mitochondrial	cell redox homeostasis [GO:0045454]; DNA demethylation [GO:0080111]; telomere maintenance [GO:0000723];DNA recombination [GO:0006310]; base-excision repair [GO:0006284]; DNA repair [GO:0006281]; cellular response to hydrogen peroxide [GO:0070301]; cellular response to peptide hormone stimulus [GO:0071375];aging [GO:0007568]; positive regulation of G1/S transition of mitotic cell cycle [GO:1900087…	0	0	0	0	0	1	0
O35841	Api5	biological regulation;cell death;cellular process;death	Acetylation;Apoptosis;Completeproteome;Cytoplasm;Nucleus;Phosphoprotein;Referenceproteome;Repeat	Apoptosis inhibitor 5	Unclassified		Not Mitochondrial	apoptotic process [GO:0006915]; negative regulation of apoptotic process [GO:0043066]; negative regulation of fibroblast apoptotic process [GO:2000270]	0	0	0	0	0	1	0
A0A0R4IZZ1;Q03157	Aplp1	anatomical structure development;biological adhesion;biological regulation;cell adhesion;cell death;cellular component organization;cellular membrane organization;cellular metabolic process;cellular nitrogen compound metabolic process;cellular process;death;developmental process;endocytosis;establishment of localization;extracellular matrix organization;extracellular structure organization;macrom…	Apoptosis;Celladhesion;Cellmembrane;Completeproteome;Copper;Cytoplasm;Endocytosis;Glycoprotein;Heparin-binding;Membrane;Metal-binding;Neurodegeneration;Referenceproteome;Signal;Transmembrane;Transmembranehelix;Zinc	Amyloid-like protein 1;C30	Unclassified;Unclassified		Not Mitochondrial	apoptotic process [GO:0006915]; regulation of translation [GO:0006417]; negative regulation of adenylate cyclase-activating G protein-coupled receptor signaling pathway [GO:0106072];cellular response to norepinephrine stimulus [GO:0071874]; cell adhesion [GO:0007155]; extracellular matrix organization [GO:0030198]; cellular response to norepinephrine stimulus [GO:0071874]; endocytosis [GO:0006897…	1	0	0	0	0	0	0
Q60709;Q06335-2;Q06335;A0A1L1SS44	Aplp2	alcohol metabolic process;anatomical structure development;behavior;behavioral interaction between organisms;biological regulation;cellular component organization;cellular homeostasis;cellular ion homeostasis;cellular process;developmental process;extracellular matrix organization;extracellular structure organization;homeostatic process;lipid metabolic process;metabolic process;multicellular orga…	Alternativesplicing;Cellmembrane;Completeproteome;DNA-binding;Glycoprotein;Membrane;Nucleus;Proteomicsidentification;Referenceproteome;Signal;Transmembrane;Transmembranehelix	Amyloid-like protein 2	Unclassified;NA;Unclassified;Unclassified		Not Mitochondrial	cellular copper ion homeostasis [GO:0006878]; mating behavior [GO:0007617]; extracellular matrix organization [GO:0030198]; locomotory behavior [GO:0007626]; neuromuscular process controlling balance [GO:0050885]; midbrain development [GO:0030901]; regulation of epidermal growth factor-activated receptor activity [GO:0007176]; suckling behavior [GO:0001967]; cholesterol metabolic process [GO:0008…	1	0	0	0	0	0.666667	0
Q9D7N9	Apmap	biosynthetic process;metabolic process	Acetylation;Completeproteome;Directproteinsequencing;Glycoprotein;Membrane;Phosphoprotein;Referenceproteome;Signal-anchor;Transmembrane;Transmembranehelix	Adipocyte plasma membrane-associated protein	Unclassified		Not Mitochondrial	biosynthetic process [GO:0009058]	1	1	0	1	1	1	0
Q00623	Apoa1	alcohol metabolic process;amine metabolic process;anatomical structure development;anatomical structure morphogenesis;biological regulation;biosynthetic process;cell motility;cell proliferation;cellular component assembly;cellular component movement;cellular component organization;cellular lipid metabolic process;cellular metabolic process;cellular nitrogen compound metabolic process;cellular pro…	3D-structure;Cholesterolmetabolism;Completeproteome;Directproteinsequencing;Glycoprotein;HDL;Lipidmetabolism;Lipidtransport;Lipoprotein;Oxidation;Palmitate;Phosphoprotein;Referenceproteome;Repeat;Secreted;Signal;Steroidmetabolism;Sterolmetabolism;Transport	Apolipoprotein A-I;Proapolipoprotein A-I;Truncated apolipoprotein A-I	Unclassified		Not Mitochondrial	G protein-coupled receptor signaling pathway [GO:0007186]; positive regulation of substrate adhesion-dependent cell spreading [GO:1900026]; cholesterol homeostasis [GO:0042632]; reverse cholesterol transport [GO:0043691]; phospholipid efflux [GO:0033700]; glucocorticoid metabolic process [GO:0008211]; negative regulation of very-low-density lipoprotein particle remodeling [GO:0010903]; very-low-d…	1	0.666667	1	1	1	1	1
Q8K4Z3	Apoa1bp	cellular component assembly;cellular component organization;cellular metabolic process;cellular nitrogen compound metabolic process;cellular process;cofactor metabolic process;heterocycle metabolic process;macromolecular complex assembly;metabolic process;nitrogen compound metabolic process;nucleobase-containing compound metabolic process;nucleobase-containing small molecule metabolic process;nuc…	3D-structure;Completeproteome;Isomerase;Metal-binding;Mitochondrion;NAD;NADP;Nucleotide-binding;Phosphoprotein;Potassium;Referenceproteome;Secreted;Transitpeptide	NAD(P)H-hydrate epimerase	Verified mitochondrial	Matrix	Mitochondrial	regulation of cholesterol efflux [GO:0010874]; membrane raft distribution [GO:0031580];lipid transport [GO:0006869]; negative regulation of angiogenesis [GO:0016525]; sprouting angiogenesis [GO:0002040]; nicotinamide nucleotide metabolic process [GO:0046496]	1	1	1	1	1	1	1
P09813	Apoa2	alcohol metabolic process;amine metabolic process;anatomical structure morphogenesis;biological regulation;biosynthetic process;carbohydrate transport;catabolic process;cellular component assembly;cellular component organization;cellular ketone metabolic process;cellular lipid metabolic process;cellular metabolic process;cellular nitrogen compound metabolic process;cellular process;developmental …	Amyloid;Cleavageonpairofbasicresidues;Completeproteome;Directproteinsequencing;Diseasemutation;HDL;Lipidtransport;Oxidation;Phosphoprotein;Pyrrolidonecarboxylicacid;Referenceproteome;Secreted;Signal;Transport	Apolipoprotein A-II;Proapolipoprotein A-II	Unclassified		Not Mitochondrial	cholesterol homeostasis [GO:0042632]; lipid transport [GO:0006869]; high-density lipoprotein particle clearance [GO:0034384]; phospholipid efflux [GO:0033700]; negative regulation of very-low-density lipoprotein particle remodeling [GO:0010903]; high-density lipoprotein particle assembly [GO:0034380]; triglyceride-rich lipoprotein particle remodeling [GO:0034370]; negative regulation of lipase ac…	1	1	1	1	1	1	1
P06728	Apoa4	alcohol metabolic process;amine metabolic process;anatomical structure morphogenesis;biological adhesion;biological regulation;biosynthetic process;catabolic process;cell adhesion;cellular component assembly;cellular component morphogenesis;cellular component organization;cellular lipid metabolic process;cellular metabolic process;cellular nitrogen compound metabolic process;cellular process;deve…	Chylomicron;Completeproteome;Directproteinsequencing;HDL;Lipidtransport;Polymorphism;Referenceproteome;Repeat;Secreted;Signal;Transport	Apolipoprotein A-IV	Unclassified		Not Mitochondrial	cholesterol homeostasis [GO:0042632]; lipid transport [GO:0006869]; innate immune response in mucosa [GO:0002227]; lipid catabolic process [GO:0016042]; phospholipid efflux [GO:0033700]; leukocyte cell-cell adhesion [GO:0007159]; regulation of cholesterol transport [GO:0032374]; negative regulation of plasma lipoprotein oxidation [GO:0034445]; removal of superoxide radicals [GO:0019430]; very-low…	0	0.333333	1	1	1	1	0
Q8C7G5;A0A1L1SQP3	Apoa5	alcohol metabolic process;amine metabolic process;anatomical structure development;anatomical structure morphogenesis;biological regulation;biosynthetic process;catabolic process;cellular component assembly;cellular component morphogenesis;cellular component organization;cellular lipid metabolic process;cellular metabolic process;cellular nitrogen compound metabolic process;cellular process;devel…	Chylomicron;Coiledcoil;Completeproteome;HDL;Lipidtransport;Phosphoprotein;Referenceproteome;Secreted;Signal;Transport;VLDL	Apolipoprotein A-V	Unclassified;Unclassified		Not Mitochondrial	cholesterol homeostasis [GO:0042632]; lipid transport [GO:0006869]; positive regulation of very-low-density lipoprotein particle remodeling [GO:0010902]; phospholipid efflux [GO:0033700]; very-low-density lipoprotein particle remodeling [GO:0034372]; high-density lipoprotein particle assembly [GO:0034380]; triglyceride-rich lipoprotein particle remodeling [GO:0034370]; positive regulation of lipi…	0	0	0	0	1	0	0
E9Q414;E9Q1Y3	Apob	alcohol metabolic process;anatomical structure development;anatomical structure morphogenesis;biological regulation;biosynthetic process;catabolic process;cell motility;cellular component movement;cellular component organization;cellular lipid metabolic process;cellular metabolic process;cellular process;developmental process;embryo development;establishment of localization;glycerol ether metabol…	Acetylation;Cholesterolmetabolism;Chylomicron;Coiledcoil;Completeproteome;Cytoplasm;Disulfidebond;Glycoprotein;Heparin-binding;LDL;Lipidmetabolism;Lipidtransport;Lipoprotein;Palmitate;Phosphoprotein;Proteomicsidentification;Referenceproteome;Repeat;RNAediting;Secreted;Signal;Steroidmetabolism;Sterolmetabolism;Transport;VLDL	Apolipoprotein B-100;Apolipoprotein B-48	Not reported mitochondrial;Not reported mitochondrial		Not Mitochondrial	lipoprotein transport [GO:0042953]; cholesterol homeostasis [GO:0042632]; positive regulation of gene expression [GO:0010628]; response to virus [GO:0009615]; post-embryonic development [GO:0009791]; lipid catabolic process [GO:0016042]; response to carbohydrate [GO:0009743]; positive regulation of cholesterol storage [GO:0010886];artery morphogenesis [GO:0048844]; flagellated sperm motility [GO:…	1	0	0	0	1	0	0
Q9WV35	Apobec2	biological regulation;cellular metabolic process;cellular nitrogen compound metabolic process;cellular process;DNA metabolic process;DNA modification;macromolecule metabolic process;macromolecule modification;metabolic process;mRNA metabolic process;mRNA processing;nitrogen compound metabolic process;nucleobase-containing compound metabolic process;one-carbon metabolic process;primary metabolic p…	3D-structure;Completeproteome;Hydrolase;Metal-binding;mRNAprocessing;Referenceproteome;Zinc	Probable C->U-editing enzyme APOBEC-2	Unclassified		Not Mitochondrial	DNA demethylation [GO:0080111]; mRNA processing [GO:0006397]; mRNA modification [GO:0016556];cytidine to uridine editing [GO:0016554]	0	0	0	0	0	0	0.166667
Q8VBT6	Apobr	alcohol metabolic process;cellular component organization;cellular lipid metabolic process;cellular membrane organization;cellular metabolic process;cellular process;endocytosis;establishment of localization;glycerol ether metabolic process;lipid metabolic process;lipid transport;membrane invagination;membrane organization;metabolic process;primary metabolic process;small molecule metabolic proce…	Atherosclerosis;Cellmembrane;Cholesterolmetabolism;Chylomicron;Completeproteome;LDL;Lipidmetabolism;Lipidtransport;Lipoprotein;Membrane;Phosphoprotein;Receptor;Referenceproteome;Steroidmetabolism;Sterolmetabolism;Transport;VLDL	Apolipoprotein B receptor	Unclassified		Not Mitochondrial	triglyceride metabolic process [GO:0006641];cholesterol metabolic process [GO:0008203]; lipid transport [GO:0006869]	0	0	0	0	0	1	0
P34928	Apoc1	alcohol metabolic process;biological regulation;cellular component organization;cellular lipid metabolic process;cellular metabolic process;cellular process;establishment of localization;glycerol ether metabolic process;lipid metabolic process;lipid transport;macromolecule metabolic process;metabolic process;multicellular organismal process;primary metabolic process;regulation of transport;small …	Completeproteome;Directproteinsequencing;Lipidtransport;Referenceproteome;Secreted;Signal;Transport;VLDL	Apolipoprotein C-I;Truncated apolipoprotein C-I	Unclassified		Not Mitochondrial	lipid transport [GO:0006869]; negative regulation of very-low-density lipoprotein particle clearance [GO:0010916]; very-low-density lipoprotein particle clearance [GO:0034447]; lipoprotein metabolic process [GO:0042157];cholesterol metabolic process [GO:0008203]; triglyceride metabolic process [GO:0006641]; negative regulation of cholesterol transport [GO:0032375]; negative regulation of lipid ca…	0	0	0.5	1	1	0.666667	0
E9QP56;A0A0R4J1N3;P33622	Apoc3	alcohol metabolic process;biological regulation;catabolic process;cellular component organization;cellular homeostasis;cellular lipid metabolic process;cellular metabolic process;cellular process;establishment of localization;glycerol ether metabolic process;homeostatic process;lipid metabolic process;lipid transport;macromolecule metabolic process;metabolic process;multicellular organismal proce…	Chylomicron;Completeproteome;Directproteinsequencing;Glycoprotein;Lipiddegradation;Lipidmetabolism;Lipidtransport;Oxidation;Proteomicsidentification;Referenceproteome;Secreted;Sialicacid;Signal;Transport;VLDL	Apolipoprotein C-III	Unclassified;Unclassified;NA		Not Mitochondrial	lipoprotein transport [GO:0042953]; cholesterol homeostasis [GO:0042632]; lipid transport [GO:0006869]; negative regulation of oxidative phosphorylation [GO:0090324]; negative regulation of low-density lipoprotein particle clearance [GO:0010989]; negative regulation of high-density lipoprotein particle clearance [GO:0010987]; negative regulation of lipoprotein lipase activity [GO:0051005]; negati…	0	0	0	1	1	0	0
Q61268	Apoc4	biological regulation;establishment of localization;homeostatic process;lipid transport;transport	Completeproteome;Glycoprotein;Lipidtransport;Referenceproteome;Secreted;Signal;Transport	Apolipoprotein C-IV	Unclassified		Not Mitochondrial	triglyceride homeostasis [GO:0070328];lipid transport [GO:0006869]; positive regulation of sequestering of triglyceride [GO:0010890]	0	0	0	0	0.833333	0	0
P51910	Apod	aging;alcohol metabolic process;anatomical structure development;anatomical structure morphogenesis;biological regulation;carbohydrate metabolic process;cellular component morphogenesis;cellular component organization;cellular metabolic process;cellular process;developmental process;growth;lipid metabolic process;metabolic process;primary metabolic process;regulation of transport;response to chem…	Completeproteome;Disulfidebond;Glycoprotein;Lipid-binding;Pyrrolidonecarboxylicacid;Referenceproteome;Secreted;Signal;Transport	Apolipoprotein D	Unclassified		Not Mitochondrial	lipid transport [GO:0006869]; negative regulation of protein import into nucleus [GO:0042308]; response to axon injury [GO:0048678]; negative regulation of lipoprotein lipid oxidation [GO:0060588]; negative regulation of cytokine production involved in inflammatory response [GO:1900016]; lipid metabolic process [GO:0006629]; glucose metabolic process [GO:0006006]; negative regulation of smooth mu…	1	0	0	0	0.666667	0	0
P08226	Apoe	aging;alcohol metabolic process;anatomical structure development;anatomical structure morphogenesis;biological regulation;biosynthetic process;catabolic process;cell differentiation;cellular component assembly;cellular component organization;cellular homeostasis;cellular ion homeostasis;cellular lipid metabolic process;cellular localization;cellular membrane organization;cellular metabolic proces…	3D-structure;Chylomicron;Completeproteome;Directproteinsequencing;Glycoprotein;HDL;Heparin-binding;Lipidtransport;Oxidation;Phosphoprotein;Referenceproteome;Repeat;Secreted;Signal;Transport;VLDL	Apolipoprotein E	Unclassified		Not Mitochondrial	regulation of innate immune response [GO:0045088]; negative regulation of cholesterol biosynthetic process [GO:0045541]; regulation of amyloid-beta clearance [GO:1900221]; negative regulation of endothelial cell migration [GO:0010596]; response to oxidative stress [GO:0006979]; gene expression [GO:0010467]; negative regulation of dendritic spine development [GO:0061000]; intermediate-density lipo…	1	0.333333	0	1	1	1	0
Q01339	Apoh	biological regulation;cellular lipid metabolic process;cellular metabolic process;cellular process;glycerol ether metabolic process;lipid metabolic process;macromolecule metabolic process;metabolic process;primary metabolic process;protein maturation;protein metabolic process;response to stimulus;small molecule metabolic process	Completeproteome;Disulfidebond;Glycoprotein;Heparin-binding;Referenceproteome;Repeat;Secreted;Signal;Sushi	Beta-2-glycoprotein 1	Unclassified		Not Mitochondrial	positive regulation of lipoprotein lipase activity [GO:0051006]; negative regulation of respiratory burst [GO:0060268]; blood coagulation, intrinsic pathway [GO:0007597]; negative regulation of blood coagulation [GO:0030195]; negative regulation of endothelial cell proliferation [GO:0001937];animal organ regeneration [GO:0031100]; positive regulation of triglyceride catabolic process [GO:0010898]…	0	0.833333	1	1	1	1	1
Q8VDU3;Q8C7I4	Apol9a;Apol9b	cellular metabolic process;cellular process;establishment of localization;lipid transport;macromolecule metabolic process;metabolic process;transport	Completeproteome;Referenceproteome		NA;Unclassified		Not Mitochondrial	lipoprotein metabolic process [GO:0042157];lipid transport [GO:0006869]	0	0	0	0	0.5	0	0
Q9Z1R3	Apom	biological regulation;cellular component assembly;cellular component organization;cellular metabolic process;cellular process;establishment of localization;lipid transport;macromolecular complex assembly;macromolecule metabolic process;metabolic process;multicellular organismal process;response to chemical stimulus;response to stimulus;transport	3D-structure;Completeproteome;Disulfidebond;HDL;Lipidtransport;Referenceproteome;Secreted;Signal;Transport	Apolipoprotein M			Not Mitochondrial	high-density lipoprotein particle remodeling [GO:0034375]; response to glucose [GO:0009749]; high-density lipoprotein particle clearance [GO:0034384];cholesterol efflux [GO:0033344]; lipoprotein metabolic process [GO:0042157]; negative regulation of plasma lipoprotein oxidation [GO:0034445]; high-density lipoprotein particle assembly [GO:0034380]; reverse cholesterol transport [GO:0043691]	0	0	0	0	0.5	0	0
G3X9D6	Apon		Completeproteome;Lipoprotein;Proteomicsidentification;Referenceproteome				Not Mitochondrial	cholesterol metabolic process [GO:0008203]	0	0	0	0	0	0	0
Q9DCZ4-2	Apoo		Completeproteome;Membrane;Referenceproteome;Transmembrane;Transmembranehelix	Apolipoprotein O			Not Mitochondrial		1	1	1	1	1	0.833333	1
Q9DCZ4;Q9DCZ4-3	Apoo		Completeproteome;Membrane;Referenceproteome;Transmembrane;Transmembranehelix	Apolipoprotein O	NA;NA	MIM	Mitochondrial	cristae formation [GO:0042407]	0.166667	0	0	0	0	0	0
Q78IK4;B1AV14	Apool		Completeproteome;Membrane;Mitochondrion;Mitochondrioninnermembrane;Phosphoprotein;Proteomicsidentification;Referenceproteome;Transitpeptide;Transmembrane;Transmembranehelix	MICOS complex subunit Mic27	Verified mitochondrial;Verified mitochondrial	MIM	Mitochondrial	cristae formation [GO:0042407]	1	1	1	1	1	1	1
Q9CQW7;Q9CQW7-2	Apopt1	biological regulation;regulation of organelle organization	Alternativesplicing;Apoptosis;Completeproteome;Mitochondrion;Referenceproteome;Transitpeptide	Apoptogenic protein 1, mitochondrial	Verified mitochondrial;NA	MIM	Mitochondrial	negative regulation of reactive oxygen species biosynthetic process [GO:1903427]; protein stabilization [GO:0050821]; mitochondrial cytochrome c oxidase assembly [GO:0033617];intrinsic apoptotic signaling pathway [GO:0097193]; positive regulation of cytochrome-c oxidase activity [GO:1904960]; response to reactive oxygen species [GO:0000302]	0	0	0	0	0	0.666667	0
A0A2I3BPT1;A0A2I3BQZ9;Q3TWF3;P12023-2;P12023;P12023-3;A0A2I3BR03	App	alcohol metabolic process;anatomical structure development;anatomical structure morphogenesis;behavior;behavioral interaction between organisms;biological adhesion;biological regulation;cell adhesion;cell death;cell growth;cell maturation;cell recognition;cellular component assembly;cellular component morphogenesis;cellular component movement;cellular component organization;cellular homeostasis;c…	3D-structure;Alternativesplicing;Amyloid;Apoptosis;Celladhesion;Coatedpit;Completeproteome;Copper;Disulfidebond;Endocytosis;Glycoprotein;Heparin-binding;Iron;Membrane;Metal-binding;Notchsignalingpathway;Phosphoprotein;Proteaseinhibitor;Referenceproteome;Serineproteaseinhibitor;Signal;Transmembrane;Transmembranehelix;Zinc	Amyloid beta A4 protein;Beta-amyloid protein 40;Beta-amyloid protein 42;C31;C80;C83;C99;Gamma-secretase C-terminal fragment 50;Gamma-secretase C-terminal fragment 57;Gamma-secretase C-terminal fragment 59;N-APP;P3(40);P3(42);Soluble APP-alpha;Soluble APP-beta	Unclassified;Unclassified;Unclassified;NA;Unclassified;NA;Unclassified		Not Mitochondrial	positive regulation of gene expression [GO:0010628]; positive regulation of cellular response to thapsigargin [GO:1905893]; positive regulation of peptidyl-serine phosphorylation [GO:0033138]; regulation of epidermal growth factor-activated receptor activity [GO:0007176]; amyloid fibril formation [GO:1990000]; regulation of spontaneous synaptic transmission [GO:0150003]; astrocyte activation [GO:…	1	0	0	0.666667	0	1	0
Q8K3H0	Appl1	biological regulation;cell cycle;cell proliferation;cellular process;regulation of transport	Cellcycle;Coiledcoil;Completeproteome;Endosome;Membrane;Nucleus;Phosphoprotein;Referenceproteome	DCC-interacting protein 13-alpha	Not reported mitochondrial		Not Mitochondrial	regulation of innate immune response [GO:0045088]; regulation of toll-like receptor 4 signaling pathway [GO:0034143]; regulation of G1/S transition of mitotic cell cycle [GO:2000045]; negative regulation of Fc-gamma receptor signaling pathway involved in phagocytosis [GO:1905450];adiponectin-activated signaling pathway [GO:0033211]; positive regulation of cytokine production involved in inflammat…	1	0	0	0	0	1	0
Q8K3G9;D3Z340	Appl2	cell cycle;cell proliferation;cellular process	Cellcycle;Completeproteome;Endosome;Membrane;Nucleus;Proteomicsidentification;Referenceproteome	DCC-interacting protein 13-beta	Unclassified;Unclassified		Not Mitochondrial	regulation of innate immune response [GO:0045088]; regulation of G1/S transition of mitotic cell cycle [GO:2000045]; negative regulation of cellular response to insulin stimulus [GO:1900077];adiponectin-activated signaling pathway [GO:0033211]; transforming growth factor beta receptor signaling pathway [GO:0007179]; glucose homeostasis [GO:0042593]; positive regulation of cold-induced thermogenes…	1	0	0	0	0	0	0
P08030	Aprt	behavior;biological regulation;biosynthetic process;cellular aromatic compound metabolic process;cellular metabolic compound salvage;cellular metabolic process;cellular nitrogen compound metabolic process;cellular process;establishment of localization;heterocycle metabolic process;metabolic process;multicellular organismal process;nitrogen compound metabolic process;nucleobase-containing compound…	Acetylation;Completeproteome;Cytoplasm;Glycosyltransferase;Phosphoprotein;Purinesalvage;Referenceproteome;Transferase	Adenine phosphoribosyltransferase	Unclassified		Not Mitochondrial	AMP salvage [GO:0044209]; grooming behavior [GO:0007625]; purine ribonucleoside salvage [GO:0006166];adenine metabolic process [GO:0046083]; cellular response to insulin stimulus [GO:0032869]; adenine salvage [GO:0006168]; lactation [GO:0007595]	1	0	0	0	0	1	0
Q02013	Aqp1	anatomical structure development;anatomical structure morphogenesis;biological regulation;biosynthetic process;carbohydrate transport;cell communication;cellular component organization;cellular homeostasis;cellular metabolic process;cellular nitrogen compound metabolic process;cellular process;cytoskeleton organization;developmental process;digestion;establishment of localization;establishment or…	Cellmembrane;Completeproteome;Glycoprotein;Membrane;Phosphoprotein;Referenceproteome;Repeat;Transmembrane;Transmembranehelix;Transport	Aquaporin-1	Ancillary		Associated	cellular response to UV [GO:0034644]; cellular hyperosmotic response [GO:0071474]; response to estrogen [GO:0043627]; cellular response to mercury ion [GO:0071288]; establishment or maintenance of actin cytoskeleton polarity [GO:0030950]; carbon dioxide transmembrane transport [GO:0035378]; metanephric proximal straight tubule development [GO:0072230]; negative regulation of apoptotic process [GO…	0	0	0.666667	1	0.5	1	0.166667
P56402	Aqp2	aging;anatomical structure development;biological regulation;carbohydrate transport;cell communication;cell death;cellular component disassembly;cellular component organization;cellular homeostasis;cellular process;cytoskeleton organization;death;developmental process;establishment of localization;fluid transport;homeostatic process;ion transport;multicellular organismal process;multi-organism pr…	Cellmembrane;Completeproteome;Cytoplasmicvesicle;Glycoprotein;Golgiapparatus;Membrane;Phosphoprotein;Referenceproteome;Repeat;Transmembrane;Transmembranehelix;Transport	Aquaporin-2	Not reported mitochondrial		Not Mitochondrial	actin filament depolymerization [GO:0030042]; cellular response to water deprivation [GO:0042631]; cellular response to mercury ion [GO:0071288]; positive regulation of calcium ion transport [GO:0051928]; protein homotetramerization [GO:0051289]; renal water homeostasis [GO:0003091]; apoptotic process [GO:0006915]; cellular response to copper ion [GO:0071280]; metanephric collecting duct developm…	0	0	0	0	0	0	0
A0A0R4J0Z3;P55088;P55088-3;P55088-2;A0A5F8MQ17	Aqp4	biological regulation;carbohydrate transport;cellular component assembly;cellular component organization;cellular homeostasis;cellular process;establishment of localization;fluid transport;gas transport;homeostatic process;ion transport;macromolecular complex assembly;multicellular organismal process;multi-organism process;neurological system process;polyol transport;protein complex assembly;resp…	Alternativesplicing;Completeproteome;Glycoprotein;Membrane;Phosphoprotein;Referenceproteome;Repeat;Transmembrane;Transmembranehelix;Transport	Aquaporin-4	Unclassified;Unclassified;NA;NA;Unclassified		Not Mitochondrial	cell-cell adhesion [GO:0098609]; cerebrospinal fluid circulation [GO:0090660]; negative regulation of cell adhesion molecule production [GO:0060354]; cerebrospinal fluid secretion [GO:0033326];carbon dioxide transport [GO:0015670]; negative regulation of interleukin-6 production [GO:0032715]; protein homotetramerization [GO:0051289]; regulation of vascular endothelial growth factor production [GO…	1	0	0	0	0	0	0
O54794	Aqp7	amide transport;biological regulation;carbohydrate transport;cellular homeostasis;cellular process;establishment of localization;fluid transport;homeostatic process;ion transport;multicellular organismal process;polyol transport;response to chemical stimulus;response to drug;response to stimulus;transmembrane transport;transport	Completeproteome;Membrane;Referenceproteome;Repeat;Transmembrane;Transmembranehelix;Transport	Aquaporin-7	Unclassified		Not Mitochondrial	glycerol transport [GO:0015793]; water transport [GO:0006833]; renal water absorption [GO:0070295]; urea transport [GO:0015840]	0	0	0	0	0	0	0
D3YYD6;Q9JJJ3	Aqp9	amide transport;amine transport;biological regulation;carbohydrate transport;cellular homeostasis;cellular process;establishment of localization;fluid transport;homeostatic process;ion transport;nucleobase-containing compound transport;organic acid transport;polyol transport;response to chemical stimulus;response to stimulus;transmembrane transport;transport	Completeproteome;Membrane;Referenceproteome;Repeat;Transmembrane;Transmembranehelix;Transport	Aquaporin-9	Unclassified;Unclassified		Not Mitochondrial	amine transport [GO:0015837]; canalicular bile acid transport [GO:0015722]; response to mercury ion [GO:0046689]; response to organic substance [GO:0010033]; pyrimidine nucleobase transport [GO:0015855]; purine nucleobase transport [GO:0006863]; urea transmembrane transport [GO:0071918]; water transport [GO:0006833]; polyol transport [GO:0015791]; glycerol transport [GO:0015793]; cellular respons…	0	0	0	0	0	0	0
P04627;B1AUP0	Araf	biological regulation;regulation of protein modification process	ATP-binding;Completeproteome;Kinase;Metal-binding;Methylation;Nucleotide-binding;Phosphoprotein;Proteomicsidentification;Proto-oncogene;Referenceproteome;Serine/threonine-proteinkinase;Transferase;Zinc;Zinc-finger	Serine/threonine-protein kinase A-Raf	Verified mitochondrial;Verified mitochondrial		Mitochondrial	negative regulation of apoptotic process [GO:0043066]; protein phosphorylation [GO:0006468]; regulation of proteasomal ubiquitin-dependent protein catabolic process [GO:0032434]; positive regulation of peptidyl-serine phosphorylation [GO:0033138]; regulation of TOR signaling [GO:0032006]	1	0	0	0	0	1	0
Q8CAD1	Araf	biological regulation;cellular metabolic process;cellular process;macromolecule metabolic process;macromolecule modification;metabolic process;phosphorus metabolic process;primary metabolic process;protein metabolic process;protein modification process;protein phosphorylation;regulation of protein modification process	Completeproteome;Metal-binding;Proteomicsidentification;Referenceproteome;Zinc		Verified mitochondrial		Mitochondrial	intracellular signal transduction [GO:0035556]	0.333333	0	0	0	0	0	0
Q4LDD4-2;Q4LDD4;Q4LDD4-3;E9PUB0	Arap1	biological regulation;cellular process;establishment of localization;nuclear transport;nucleocytoplasmic transport;protein targeting;protein transport;regulation of organelle organization;response to stimulus;signal transduction;transport	Alternativesplicing;Cellmembrane;Completeproteome;Cytoplasm;Golgiapparatus;GTPaseactivation;Membrane;Metal-binding;Phosphoprotein;Proteomicsidentification;Referenceproteome;Repeat;Zinc;Zinc-finger	Arf-GAP with Rho-GAP domain, ANK repeat and PH domain-containing protein 1	NA;Unclassified;NA;Unclassified		Not Mitochondrial	regulation of cellular component movement [GO:0051270]; transforming growth factor beta receptor signaling pathway [GO:0007179]; positive regulation of filopodium assembly [GO:0051491]; SMAD protein signal transduction [GO:0060395];signal transduction [GO:0007165]; positive regulation of GTPase activity [GO:0043547]; positive regulation of receptor recycling [GO:0001921]; positive regulation of t…	1	0	0	0	0	1	0
Q9WV31	Arc	anatomical structure development;behavior;biological regulation;cell motility;cellular component movement;cellular component organization;cellular membrane organization;cellular process;cytoskeleton organization;developmental process;endocytosis;establishment of localization;locomotion;membrane invagination;membrane organization;multicellular organismal process;neurological system process;organel…	Celljunction;Cellmembrane;Cellprojection;Coiledcoil;Completeproteome;Cytoplasm;Cytoplasmicvesicle;Cytoskeleton;Developmentalprotein;Endocytosis;Endosome;Membrane;Postsynapticcellmembrane;Referenceproteome;Synapse	Activity-regulated cytoskeleton-associated protein	Unclassified		Not Mitochondrial	regulation of cell morphogenesis [GO:0022604]; regulation of dendritic spine morphogenesis [GO:0061001]; long-term memory [GO:0007616]; endoderm development [GO:0007492]; regulation of postsynaptic neurotransmitter receptor internalization [GO:0099149]; regulation of long-term synaptic depression [GO:1900452]; protein homooligomerization [GO:0051260]; regulation of long-term synaptic potentiation…	1	0	0	0	0	0	0
Q5XJY5	Arcn1	behavior;cellular process;developmental maturation;developmental process;establishment of localization;Golgi vesicle transport;multicellular organismal process;pigmentation;protein transport;response to stimulus;transport;vesicle-mediated transport	Acetylation;Completeproteome;Cytoplasm;Cytoplasmicvesicle;ER-Golgitransport;Golgiapparatus;Membrane;Phosphoprotein;Proteintransport;Referenceproteome;Transport	Coatomer subunit delta	Unclassified		Not Mitochondrial	Golgi localization [GO:0051645]; Golgi vesicle transport [GO:0048193]; protein transport [GO:0015031]; retrograde vesicle-mediated transport, Golgi to endoplasmic reticulum [GO:0006890];adult locomotory behavior [GO:0008344]; endoplasmic reticulum to Golgi vesicle-mediated transport [GO:0006888]; pigmentation [GO:0043473]; cerebellar Purkinje cell layer maturation [GO:0021691]	0	0	0	0.166667	0	1	0
P84078;P61205;Q8BSL7	Arf1;Arf3;Arf2	biological regulation;cellular component organization;cellular homeostasis;cellular ion homeostasis;cellular process;establishment of localization;homeostatic process;protein transport;regulation of organelle organization;regulation of transport;response to stimulus;signal transduction;transport;vesicle-mediated transport	3D-structure;Acetylation;Celljunction;Cellmembrane;Completeproteome;Cytoplasm;Directproteinsequencing;ER-Golgitransport;Golgiapparatus;GTP-binding;Lipoprotein;Membrane;Myristate;Nucleotide-binding;Postsynapticcellmembrane;Proteintransport;Referenceproteome;Synapse;Synaptosome;Transport	ADP-ribosylation factor 1;ADP-ribosylation factor 2;ADP-ribosylation factor 3	Associated;Unclassified;NA		Associated	retrograde vesicle-mediated transport, Golgi to endoplasmic reticulum [GO:0006890]; positive regulation of late endosome to lysosome transport [GO:1902824]; positive regulation of sodium ion transmembrane transport [GO:1902307]; very-low-density lipoprotein particle assembly [GO:0034379]; positive regulation of ER to Golgi vesicle-mediated transport [GO:1902953]; protein transport [GO:0015031]; d…	1	0	0.5	1	1	1	0
P61750;E9Q798	Arf4	anatomical structure development;biological regulation;cell motility;cellular component movement;cellular metabolic process;cellular process;developmental process;establishment of localization;establishment or maintenance of cell polarity;localization;locomotion;macromolecule metabolic process;macromolecule modification;metabolic process;primary metabolic process;protein metabolic process;protein…	Completeproteome;ER-Golgitransport;Golgiapparatus;GTP-binding;Lipoprotein;Myristate;Nucleotide-binding;Proteintransport;Proteomicsidentification;Referenceproteome;Transport	ADP-ribosylation factor 4	Unclassified;Unclassified		Not Mitochondrial	retrograde vesicle-mediated transport, Golgi to endoplasmic reticulum [GO:0006890]; epidermal growth factor receptor signaling pathway [GO:0007173]; protein ADP-ribosylation [GO:0006471]; response to axon injury [GO:0048678]; regulation of postsynapse organization [GO:0099175]; positive regulation of transcription by RNA polymerase II [GO:0045944]; protein localization to cilium [GO:0061512];acti…	1	0.333333	0	1	1	1	0
P84084	Arf5	biological regulation;cellular process;establishment of localization;protein transport;response to stimulus;signal transduction;transport;vesicle-mediated transport	Completeproteome;Cytoplasm;ER-Golgitransport;Golgiapparatus;GTP-binding;Lipoprotein;Myristate;Nucleotide-binding;Proteintransport;Referenceproteome;Transport	ADP-ribosylation factor 5	Ancillary	unknown	Mitochondrial	retrograde vesicle-mediated transport, Golgi to endoplasmic reticulum [GO:0006890];intracellular protein transport [GO:0006886]; protein transport [GO:0015031]; vesicle-mediated transport [GO:0016192]	1	0	0.5	0.833333	0.833333	1	0
P62331	Arf6	anatomical structure development;biological regulation;cell cycle;cell death;cell division;cellular component organization;cellular localization;cellular process;cytoskeleton organization;death;developmental process;establishment of localization;establishment or maintenance of cell polarity;localization;metabolic process;organelle organization;protein transport;regulation of organelle organizatio…	3D-structure;Cellcycle;Celldivision;Cellmembrane;Cellprojection;Completeproteome;Cytoplasm;Differentiation;Endosome;ER-Golgitransport;Golgiapparatus;GTP-binding;Lipoprotein;Membrane;Myristate;Neurogenesis;Nucleotide-binding;Proteintransport;Referenceproteome;Transport	ADP-ribosylation factor 6	Associated		Associated	regulation of neuron projection development [GO:0010975]; regulation of Rac protein signal transduction [GO:0035020]; protein localization to cell surface [GO:0034394]; positive regulation of actin filament polymerization [GO:0030838]; establishment of epithelial cell polarity [GO:0090162]; protein localization to endosome [GO:0036010]; regulation of dendritic spine development [GO:0060998]; syna…	1	0	0	0	0.833333	1	0
Q9EPJ9;Q3TGS9;Q9EPJ9-2	Arfgap1	biological regulation;cellular process;establishment of localization;protein transport;regulation of transport;transport;vesicle-mediated transport	Acetylation;Alternativesplicing;Completeproteome;Cytoplasm;ER-Golgitransport;Golgiapparatus;GTPaseactivation;Metal-binding;Phosphoprotein;Proteintransport;Proteomicsidentification;Referenceproteome;Transport;Zinc;Zinc-finger	ADP-ribosylation factor GTPase-activating protein 1	Unclassified;Unclassified;NA		Not Mitochondrial	regulation of ARF protein signal transduction [GO:0032012];protein transport [GO:0015031]; vesicle-mediated transport [GO:0016192]; regulation of endocytosis [GO:0030100]	0	0	0	0	0	1	0
V9GXM1;V9GWV1	Arfgap1	biological regulation;regulation of transport	Completeproteome;Metal-binding;Proteomicsidentification;Referenceproteome;Zinc		Unclassified;Unclassified		Not Mitochondrial		1	0	0	0	0	1	0
Q99K28;Q99K28-2	Arfgap2	cellular process;establishment of localization;protein transport;transport;vesicle-mediated transport	Acetylation;Alternativesplicing;Coiledcoil;Completeproteome;Cytoplasm;ER-Golgitransport;Golgiapparatus;GTPaseactivation;Membrane;Metal-binding;Phosphoprotein;Proteintransport;Referenceproteome;Transport;Zinc;Zinc-finger	ADP-ribosylation factor GTPase-activating protein 2	Unclassified;NA		Not Mitochondrial	protein transport [GO:0015031];COPI coating of Golgi vesicle [GO:0048205]	0.666667	0	0	0	0	1	0
Q9D8S3;A0A0R4J0T8	Arfgap3	biological regulation;cellular process;establishment of localization;protein transport;secretion;transport;vesicle-mediated transport	Completeproteome;Cytoplasm;ER-Golgitransport;Golgiapparatus;GTPaseactivation;Membrane;Metal-binding;Phosphoprotein;Proteintransport;Referenceproteome;Transport;Zinc;Zinc-finger	ADP-ribosylation factor GTPase-activating protein 3	Unclassified;Unclassified		Not Mitochondrial	protein secretion [GO:0009306];protein secretion [GO:0009306];COPI coating of Golgi vesicle [GO:0048205]	0.666667	0	0	0	0.166667	1	0
G3X9K3	Arfgef1	biological regulation;cellular component organization;cellular membrane organization;cellular process;establishment of localization;Golgi organization;membrane organization;organelle organization;protein transport;regulation of organelle organization;regulation of protein modification process;transport;vesicle-mediated transport	Completeproteome;Cytoplasm;Golgiapparatus;Guanine-nucleotidereleasingfactor;Membrane;Nucleus;Phosphoprotein;Proteintransport;Referenceproteome;Transport	Brefeldin A-inhibited guanine nucleotide-exchange protein 1	Unclassified		Not Mitochondrial	regulation of ARF protein signal transduction [GO:0032012]; Golgi organization [GO:0007030]; protein transport [GO:0015031]; negative regulation of actin filament polymerization [GO:0030837]; positive regulation of protein glycosylation in Golgi [GO:0090284];endomembrane system organization [GO:0010256]; positive regulation of wound healing [GO:0090303]; regulation of establishment of cell polari…	1	0	0	0	0	1	0
A2A5R2	Arfgef2	biological regulation;cellular component organization;cellular membrane organization;cellular metabolic process;cellular process;endosome organization;establishment of localization;exocytosis;Golgi vesicle transport;macromolecule metabolic process;membrane organization;metabolic process;organelle organization;protein transport;response to stimulus;secretion;signal transduction;transport;vesicle-m…	Acetylation;Celljunction;Cellprojection;Completeproteome;Cytoplasm;Cytoplasmicvesicle;Cytoskeleton;Endosome;Golgiapparatus;Guanine-nucleotidereleasingfactor;Membrane;Phosphoprotein;Proteintransport;Referenceproteome;Synapse;Transport	Brefeldin A-inhibited guanine nucleotide-exchange protein 2	Not reported mitochondrial		Not Mitochondrial	regulation of ARF protein signal transduction [GO:0032012]; protein transport [GO:0015031]; intracellular signal transduction [GO:0035556]; receptor recycling [GO:0001881]; Golgi to plasma membrane transport [GO:0006893];endomembrane system organization [GO:0010256]; endosome organization [GO:0007032]; positive regulation of tumor necrosis factor production [GO:0032760]; exocytosis [GO:0006887]	1	0.833333	1	0	0	0.166667	0.833333
Q3UGY8;A0A1N9M5I8	Arfgef3	biological regulation;cellular process;establishment of localization;transport;vesicle-mediated transport	Completeproteome;Guanine-nucleotidereleasingfactor;Membrane;Referenceproteome;Transmembrane;Transmembranehelix	Brefeldin A-inhibited guanine nucleotide-exchange protein 3	Unclassified;Unclassified		Not Mitochondrial	regulation of ARF protein signal transduction [GO:0032012]; negative regulation of phosphatase activity [GO:0010923];actin cytoskeleton organization [GO:0030036];regulation of ARF protein signal transduction [GO:0032012]	1	0	0	0	0	0	0
G5E8V9	Arfip1		Completeproteome;Proteomicsidentification;Referenceproteome		Unclassified		Not Mitochondrial	intracellular protein transport [GO:0006886]; regulation of Arp2/3 complex-mediated actin nucleation [GO:0034315]; regulation of protein secretion [GO:0050708]; negative regulation of retrograde transport, endosome to Golgi [GO:1905280]	0.833333	0	0	0	0	1	0
A2RSX9;E9Q3G5;E9QAY5	Arfip1		Completeproteome;Proteomicsidentification;Referenceproteome		Unclassified;Unclassified;NA		Not Mitochondrial	intracellular protein transport [GO:0006886]; regulation of Arp2/3 complex-mediated actin nucleation [GO:0034315]; regulation of protein secretion [GO:0050708]; negative regulation of retrograde transport, endosome to Golgi [GO:1905280]	1	0	0	0	0	1	0
A0A1B0GS63;Q8K221;A0A1B0GSM3	Arfip2	biological regulation;cellular component organization;cellular process;cytoskeleton organization;organelle organization;regulation of organelle organization	Completeproteome;Referenceproteome	Arfaptin-2	Unclassified;Unclassified;Unclassified		Not Mitochondrial	regulation of Arp2/3 complex-mediated actin nucleation [GO:0034315]; intracellular protein transport [GO:0006886]; autophagy [GO:0006914];actin cytoskeleton organization [GO:0030036]	1	0	0	0	0	0	0
Q61176	Arg1	amine metabolic process;anatomical structure development;biological regulation;biosynthetic process;cellular amide metabolic process;cellular amino acid metabolic process;cellular component assembly;cellular component organization;cellular ketone metabolic process;cellular metabolic process;cellular nitrogen compound metabolic process;cellular process;developmental process;macromolecular complex …	Argininemetabolism;Completeproteome;Cytoplasm;Hydrolase;Manganese;Metal-binding;Phosphoprotein;Referenceproteome;Ureacycle	Arginase-1	Unclassified		Not Mitochondrial	cellular response to transforming growth factor beta stimulus [GO:0071560]; response to amine [GO:0014075]; mammary gland involution [GO:0060056]; arginine metabolic process [GO:0006525]; cellular response to hydrogen peroxide [GO:0070301]; response to axon injury [GO:0048678]; response to cadmium ion [GO:0046686]; cellular response to interleukin-4 [GO:0071353]; cellular response to dexamethason…	0.833333	0	0	0	1	0	0
O08691	Arg2	amine metabolic process;anatomical structure development;biosynthetic process;cellular amide metabolic process;cellular amino acid metabolic process;cellular ketone metabolic process;cellular metabolic process;cellular nitrogen compound metabolic process;cellular process;developmental process;metabolic process;multicellular organismal process;muscle contraction;nitrogen compound metabolic process…	Argininemetabolism;Completeproteome;Directproteinsequencing;Hydrolase;Manganese;Metal-binding;Mitochondrion;Referenceproteome;Transitpeptide;Ureacycle	Arginase-2, mitochondrial	Verified mitochondrial	Matrix	Mitochondrial	negative regulation of nitric-oxide synthase activity [GO:0051001]; regulation of interleukin-1 beta production [GO:0032651]; arginine metabolic process [GO:0006525]; negative regulation of chemokine (C-C motif) ligand 5 production [GO:0071650]; arginine catabolic process to ornithine [GO:0019547]; negative regulation of activated CD8-positive, alpha-beta T cell apoptotic process [GO:1905403]; ne…	0	0	0	1	0	0	0
A0A140LIS5;Q3UL36-2;Q3UL36	Arglu1		Alternativesplicing;Completeproteome;Phosphoprotein;Referenceproteome	Arginine and glutamate-rich protein 1	Unclassified;NA;Unclassified		Not Mitochondrial		0	0	0	0	0	0.666667	0
Q5FWK3;A2AH25	Arhgap1	biological regulation;cellular process;response to stimulus;signal transduction	Acetylation;Completeproteome;Cytoplasm;GTPaseactivation;Phosphoprotein;Proteomicsidentification;Referenceproteome;SH3-binding	Rho GTPase-activating protein 1	Unclassified;Unclassified		Not Mitochondrial	negative regulation of endocytic recycling [GO:2001136]; small GTPase mediated signal transduction [GO:0007264]; transferrin transport [GO:0033572];endosomal transport [GO:0016197]; regulation of GTPase activity [GO:0043087]	1	0	0	0.833333	0	1	0
S4R203;S4R248;A0A0A0MQ95;B2RUJ8;S4R221;Q8C0D4;S4R1B0	Arhgap12	anatomical structure morphogenesis;biological regulation;cellular process;developmental process;response to stimulus;signal transduction	Completeproteome;GTPaseactivation;Phosphoprotein;Proteomicsidentification;Referenceproteome;Repeat;SH3domain	Rho GTPase-activating protein 12	Unclassified;Unclassified;Unclassified;Unclassified;Unclassified;Unclassified;Unclassified		Not Mitochondrial	actin filament organization [GO:0007015]; morphogenesis of an epithelial sheet [GO:0002011]; negative regulation of small GTPase mediated signal transduction [GO:0051058]; phagocytosis, engulfment [GO:0006911];signal transduction [GO:0007165]; signal transduction [GO:0007165]; regulation of GTPase activity [GO:0043087]	0	0	0	0	0	0	0
B1AW40;Q811M1;Q811M1-2;Q811M1-3	Arhgap15	biological regulation;cellular process;response to stimulus;signal transduction	Alternativesplicing;Completeproteome;Cytoplasm;GTPaseactivation;Membrane;Phosphoprotein;Proteomicsidentification;Referenceproteome	Rho GTPase-activating protein 15	Unclassified;Unclassified;NA;NA		Not Mitochondrial	regulation of cell shape [GO:0008360]; signal transduction [GO:0007165];signal transduction [GO:0007165]; regulation of GTPase activity [GO:0043087]	0	0	0	0	0	1	0
E9QAJ9;Q3UIA2-3;Q3UIA2-4	Arhgap17	biological regulation;cellular component organization;cellular process;cytoskeleton organization;establishment of localization;exocytosis;organelle organization;response to stimulus;secretion;signal transduction;transport;vesicle-mediated transport	Alternativesplicing;Celljunction;Completeproteome;Cytoplasm;GTPaseactivation;Membrane;Phosphoprotein;Proteomicsidentification;Referenceproteome;SH3-binding;Tightjunction	Rho GTPase-activating protein 17	Unclassified;NA;NA		Not Mitochondrial	signal transduction [GO:0007165]	0	0	0	0	0	0.5	0
Q3UIA2;Q3UIA2-2	Arhgap17	biological regulation;cellular component organization;cellular process;cytoskeleton organization;establishment of localization;exocytosis;organelle organization;response to stimulus;secretion;signal transduction;transport;vesicle-mediated transport	Alternativesplicing;Celljunction;Completeproteome;Cytoplasm;GTPaseactivation;Membrane;Phosphoprotein;Referenceproteome;SH3-binding;Tightjunction	Rho GTPase-activating protein 17	Unclassified;NA		Not Mitochondrial	actin filament organization [GO:0007015]; regulation of Rac protein signal transduction [GO:0035020]; calcium-ion regulated exocytosis [GO:0017156]; signal transduction [GO:0007165]; regulation of actin cytoskeleton organization [GO:0032956]	1	0	0	0	0	1	0
Q8K0Q5	Arhgap18	biological regulation;cellular process;response to stimulus;signal transduction	Completeproteome;GTPaseactivation;Referenceproteome	Rho GTPase-activating protein 18	Unclassified		Not Mitochondrial	regulation of small GTPase mediated signal transduction [GO:0051056]; small GTPase mediated signal transduction [GO:0007264]; regulation of actin filament polymerization [GO:0030833]; regulation of cell shape [GO:0008360]; regulation of cell motility [GO:2000145];regulation of actin cytoskeleton organization [GO:0032956]	0	0	0	0	0	1	0
B7ZCJ0;B7ZCJ1;Q6DFV3;G3UWM5;A0A0A0MQE8	Arhgap21	biological regulation;cellular component movement;cellular component organization;cellular localization;cellular process;cytoskeleton-dependent intracellular transport;establishment of localization;Golgi organization;localization;organelle localization;organelle organization;regulation of transport;response to stimulus;signal transduction;transport	Celljunction;Completeproteome;Cytoplasm;Cytoplasmicvesicle;Cytoskeleton;Directproteinsequencing;Golgiapparatus;GTPaseactivation;Isopeptidebond;Membrane;Phosphoprotein;Proteomicsidentification;Referenceproteome;Ublconjugation	Rho GTPase-activating protein 21	Unclassified;Unclassified;NA;Unclassified;Unclassified		Not Mitochondrial	organelle transport along microtubule [GO:0072384]; Golgi organization [GO:0007030]; maintenance of Golgi location [GO:0051684]; Golgi localization [GO:0051645];establishment of Golgi localization [GO:0051683];signal transduction [GO:0007165]; regulation of endocytosis [GO:0030100]; signal transduction [GO:0007165]	1	0	0	0	0	0.166667	0
B1AQY2;Q69ZH9;F8VQ11;D6RDB5	Arhgap23	biological regulation;cellular process;response to stimulus;signal transduction	Alternativesplicing;Completeproteome;GTPaseactivation;Phosphoprotein;Proteomicsidentification;Referenceproteome	Rho GTPase-activating protein 23	Unclassified;Unclassified;Unclassified;Unclassified		Not Mitochondrial	signal transduction [GO:0007165]	1	0	0	0	0	0	0
D3Z5T4;G3X9N1;Q8C4V1-3;Q8C4V1-2;Q8C4V1	Arhgap24	anatomical structure formation involved in morphogenesis;biological regulation;cell differentiation;cell motility;cellular component movement;cellular process;developmental process;locomotion;response to stimulus;signal transduction	Alternativesplicing;Angiogenesis;Celljunction;Cellprojection;Coiledcoil;Completeproteome;Cytoplasm;Cytoskeleton;Developmentalprotein;Differentiation;GTPaseactivation;Phosphoprotein;Proteomicsidentification;Referenceproteome	Rho GTPase-activating protein 24	Unclassified;Unclassified;NA;NA;Unclassified		Not Mitochondrial	negative regulation of ruffle assembly [GO:1900028];activation of GTPase activity [GO:0090630]; wound healing, spreading of epidermal cells [GO:0035313]; negative regulation of Rac protein signal transduction [GO:0035021]; angiogenesis [GO:0001525];signal transduction [GO:0007165]; signal transduction [GO:0007165]; cell differentiation [GO:0030154]	0	0	0	0	0	0	0
Q8BYW1;Q8BYW1-3;Q8BYW1-2	Arhgap25	biological regulation;cellular process;response to stimulus;signal transduction	Alternativesplicing;Coiledcoil;Completeproteome;GTPaseactivation;Phosphoprotein;Referenceproteome	Rho GTPase-activating protein 25	Unclassified;NA;NA		Not Mitochondrial	actin filament organization [GO:0007015]; negative regulation of small GTPase mediated signal transduction [GO:0051058]; phagocytosis, engulfment [GO:0006911]; signal transduction [GO:0007165]; activation of GTPase activity [GO:0090630]	0.833333	0	0	0	0	1	0
F6T836;E9QAQ3;Q6ZQ82	Arhgap26	biological regulation;cellular component organization;cellular membrane organization;cellular process;cytoskeleton organization;membrane organization;organelle organization;plasma membrane organization;response to stimulus;signal transduction	Celljunction;Completeproteome;Cytoplasm;Cytoskeleton;GTPaseactivation;Proteomicsidentification;Referenceproteome;SH3domain	Rho GTPase-activating protein 26	Unclassified;Unclassified;Unclassified		Not Mitochondrial	signal transduction [GO:0007165]; regulation of small GTPase mediated signal transduction [GO:0051056];actin cytoskeleton organization [GO:0030036]	1	0	0	0	0	0	0
A2AB59	Arhgap27	biological regulation;cellular component organization;cellular membrane organization;cellular process;endocytosis;establishment of localization;membrane invagination;membrane organization;response to stimulus;signal transduction;transport;vesicle-mediated transport	Alternativesplicing;Completeproteome;Cytoplasm;Endocytosis;GTPaseactivation;Membrane;Phosphoprotein;Referenceproteome;Repeat;SH3domain	Rho GTPase-activating protein 27	Unclassified		Not Mitochondrial	positive regulation of GTPase activity [GO:0043547]; receptor-mediated endocytosis [GO:0006898]; signal transduction [GO:0007165]; regulation of GTPase activity [GO:0043087]	0	0	0	0	0	0	0
A2AB59-2	Arhgap27	biological regulation;cellular component organization;cellular membrane organization;cellular process;endocytosis;establishment of localization;membrane invagination;membrane organization;response to stimulus;signal transduction;transport;vesicle-mediated transport	Alternativesplicing;Completeproteome;Cytoplasm;Endocytosis;GTPaseactivation;Membrane;Phosphoprotein;Referenceproteome;Repeat;SH3domain	Rho GTPase-activating protein 27			Not Mitochondrial		0	0	0	0	0	1	0
E9QMX7;Q640N3-2;Q640N3	Arhgap30	biological regulation;cellular process;response to stimulus;signal transduction	Alternativesplicing;Completeproteome;Cytoplasmicvesicle;GTPaseactivation;Phosphoprotein;Proteomicsidentification;Referenceproteome	Rho GTPase-activating protein 30	Unclassified;NA;NA		Not Mitochondrial	small GTPase mediated signal transduction [GO:0007264];signal transduction [GO:0007165]	0	0	0	0	0	1	0
A6X8Z5	Arhgap31	biological regulation;cellular process;response to stimulus;signal transduction	Celljunction;Cellprojection;Completeproteome;GTPaseactivation;Phosphoprotein;Referenceproteome	Rho GTPase-activating protein 31	Unclassified		Not Mitochondrial	small GTPase mediated signal transduction [GO:0007264]	0	0	0	0	0	0.333333	0
Q811P8-2;Q811P8	Arhgap32	biological regulation;cellular process;response to stimulus;signal transduction	Alternativesplicing;Celljunction;Cellmembrane;Cellprojection;Completeproteome;Cytoplasm;Endoplasmicreticulum;Endosome;Golgiapparatus;GTPaseactivation;Membrane;Phosphoprotein;Postsynapticcellmembrane;Referenceproteome;SH3domain;Synapse	Rho GTPase-activating protein 32	NA;Unclassified		Not Mitochondrial	small GTPase mediated signal transduction [GO:0007264];Rho protein signal transduction [GO:0007266]	1	0	0	0.666667	0	0	0
A0A140LHW2;Q80YF9	Arhgap33	biological regulation;cellular process;establishment of localization;protein transport;response to stimulus;signal transduction;transport	Cellmembrane;Completeproteome;GTPaseactivation;Membrane;Phosphoprotein;Proteintransport;Referenceproteome;SH3domain;Transport	Rho GTPase-activating protein 33	Unclassified;Unclassified		Not Mitochondrial	small GTPase mediated signal transduction [GO:0007264];protein transport [GO:0015031]; response to toxic substance [GO:0009636]; signal transduction [GO:0007165]; regulation of dendritic spine morphogenesis [GO:0061001]	0.5	0	0	0	0	0	0
Q91YM2	Arhgap35	anatomical structure development;anatomical structure formation involved in morphogenesis;biological regulation;cellular process;circulatory system process;developmental process;multicellular organismal process;response to stimulus;signal transduction	Completeproteome;DNA-binding;GTPaseactivation;Nucleus;Phosphoprotein;Referenceproteome;Repeat;Repressor;Transcription;Transcriptionregulation;Tumorsuppressor	Rho GTPase-activating protein 35	Unclassified		Not Mitochondrial	positive regulation of neuron projection development [GO:0010976]; establishment or maintenance of actin cytoskeleton polarity [GO:0030950]; regulation of axonogenesis [GO:0050770]; regulation of cell shape [GO:0008360];axonal fasciculation [GO:0007413]; cellular response to extracellular stimulus [GO:0031668]; neuron projection guidance [GO:0097485]; positive regulation of cilium assembly [GO:00…	1	0	0	0	0	0	0
H7BX46;G3X932;P59281-2;P59281	Arhgap39	biological regulation;cellular process;response to stimulus;signal transduction	Acetylation;Alternativesplicing;Completeproteome;Nucleus;Phosphoprotein;Proteomicsidentification;Referenceproteome;Repeat	Rho GTPase-activating protein 39	Unclassified;Unclassified;NA;Unclassified		Not Mitochondrial	postsynapse organization [GO:0099173];signal transduction [GO:0007165]; signal transduction [GO:0007165]	1	0	0	0	0	0	0
Q80Z68;B1AUY2;B1AUX5;B1AUY3;Q3TE27;E9PYS6;E9Q4R3	Arhgap4	biological regulation;cellular process;response to stimulus;signal transduction	Coiledcoil;Completeproteome;Proteomicsidentification;Referenceproteome;SH3domain		Unclassified;Unclassified;Unclassified;Unclassified;Unclassified;Unclassified;Unclassified		Not Mitochondrial	negative regulation of cell migration [GO:0030336]; signal transduction [GO:0007165]; negative regulation of fibroblast migration [GO:0010764];negative regulation of axon extension [GO:0030517]	0	0	0	0	0	1	0
Q5SSM3;Q5SSM3-3;Q5SSM3-2;F6T1Y2	Arhgap44	biological regulation;cellular process;response to stimulus;signal transduction	Alternativesplicing;Celljunction;Cellprojection;Completeproteome;Endosome;GTPaseactivation;Proteomicsidentification;Referenceproteome;Synapse	Rho GTPase-activating protein 44	Unclassified;NA;NA;Unclassified		Not Mitochondrial	modification of postsynaptic structure [GO:0099010]; regulation of Rac protein signal transduction [GO:0035020]; negative regulation of Rac protein signal transduction [GO:0035021]; neurotransmitter receptor transport, endosome to postsynaptic membrane [GO:0098887];signal transduction [GO:0007165];modification of dendritic spine [GO:0098886]; regulation of neurotransmitter receptor transport, end…	1	0	0	0	0	0	0
E9PYT0;P97393	Arhgap5	anatomical structure development;biological regulation;cellular component organization;cellular process;developmental process;response to stimulus;signal transduction	Completeproteome;Cytoplasm;GTPaseactivation;Membrane;Nitration;Phosphoprotein;Proteomicsidentification;Referenceproteome;Repeat	Rho GTPase-activating protein 5	Unclassified;NA		Not Mitochondrial	regulation of cell size [GO:0008361]; positive regulation of mesenchymal cell proliferation [GO:0002053];mammary gland development [GO:0030879]; signal transduction [GO:0007165]; positive regulation of cell migration [GO:0030335]	1	0	0	0	0.666667	0	0
O54834-3;O54834-4;O54834;G3UZI7;O54834-2;A2ALX6;A2ALX7	Arhgap6	biological regulation;cell junction organization;cellular component assembly;cellular component organization;cellular process;cytoskeleton organization;organelle organization;regulation of organelle organization;response to stimulus;signal transduction	Alternativesplicing;Completeproteome;Cytoplasm;GTPaseactivation;Phosphoprotein;Proteomicsidentification;Referenceproteome;SH3-binding	Rho GTPase-activating protein 6	NA;NA;Unclassified;Unclassified;NA;Unclassified;Unclassified		Not Mitochondrial	actin filament organization [GO:0007015]; negative regulation of focal adhesion assembly [GO:0051895]; positive regulation of phospholipase activity [GO:0010518]; negative regulation of stress fiber assembly [GO:0051497]; positive regulation of GTPase activity [GO:0043547]; signal transduction [GO:0007165]; activation of phospholipase C activity [GO:0007202]; focal adhesion assembly [GO:0048041];…	0	0	0	0	0	1	0
Q8QZW8;Q1HDU4	Arhgap9	biological regulation;cellular process;response to stimulus;signal transduction	Completeproteome;GTPaseactivation;Proteomicsidentification;Referenceproteome;SH3domain		Unclassified;Unclassified		Not Mitochondrial	signal transduction [GO:0007165];regulation of GTPase activity [GO:0043087]	0	0	0	0	0	1	0
Q99PT1	Arhgdia	biological regulation;cellular process;response to stimulus;signal transduction	3D-structure;Acetylation;Completeproteome;Cytoplasm;Directproteinsequencing;GTPaseactivation;Phosphoprotein;Referenceproteome	Rho GDP-dissociation inhibitor 1	Not reported mitochondrial		Not Mitochondrial	negative regulation of cell migration [GO:0030336]; regulation of actin cytoskeleton reorganization [GO:2000249]; cellular response to organic cyclic compound [GO:0071407]; regulation of Rho protein signal transduction [GO:0035023];cellular response to mechanical stimulus [GO:0071260]; Rho protein signal transduction [GO:0007266]; cellular response to redox state [GO:0071461]; regulation of cell …	1	0	0	1	0	1	0
Q61599	Arhgdib	metabolic process	Acetylation;Completeproteome;Cytoplasm;GTPaseactivation;Phosphoprotein;Referenceproteome	Rho GDP-dissociation inhibitor 2	Unclassified		Not Mitochondrial	regulation of actin cytoskeleton reorganization [GO:2000249]; regulation of Rho protein signal transduction [GO:0035023]; Rho protein signal transduction [GO:0007266];cellular response to redox state [GO:0071461]; negative regulation of trophoblast cell migration [GO:1901164]	1	0	0	0	0	1	0
E9PUF7;Q61210-5;Q61210;Q61210-3;Q61210-4;Q61210-2;F6ZN61	Arhgef1	biological regulation	Alternativesplicing;Coiledcoil;Completeproteome;Cytoplasm;GTPaseactivation;Guanine-nucleotidereleasingfactor;Membrane;Phosphoprotein;Proteomicsidentification;Referenceproteome	Rho guanine nucleotide exchange factor 1	Unclassified;NA;Unclassified;NA;NA;NA;Unclassified		Not Mitochondrial	G protein-coupled receptor signaling pathway [GO:0007186]; negative regulation of cell death [GO:0060548]	0	0	0	0	0	1	0
Q8C033-2;Q8C033;F7BQE4	Arhgef10	biological regulation;cellular component assembly;cellular component organization;cellular process;cytoskeleton organization;microtubule organizing center organization;organelle assembly;organelle organization;regulation of organelle organization	Alternativesplicing;Coiledcoil;Completeproteome;Guanine-nucleotidereleasingfactor;Phosphoprotein;Proteomicsidentification;Referenceproteome	Rho guanine nucleotide exchange factor 10	NA;Unclassified;Unclassified		Not Mitochondrial	mitotic spindle assembly [GO:0090307]; mitotic spindle assembly [GO:0090307]; positive regulation of stress fiber assembly [GO:0051496]; regulation of Rho protein signal transduction [GO:0035023]; activation of GTPase activity [GO:0090630];actin cytoskeleton organization [GO:0030036]; myelination in peripheral nervous system [GO:0022011]; centrosome duplication [GO:0051298]	1	0	0	0	0	0	0
E9Q0A3;Q68FM7	Arhgef11	biological regulation;cellular process;response to stimulus;signal transduction	Completeproteome;Proteomicsidentification;Referenceproteome		Ancillary;Ancillary		Associated	Rho protein signal transduction [GO:0007266];G protein-coupled receptor signaling pathway [GO:0007186]; positive regulation of transcription, DNA-templated [GO:0045893]	0.333333	0	0	0.333333	0.666667	0.166667	0
F8VQN6;Q8R4H2	Arhgef12	biological regulation;cellular process;response to stimulus;signal transduction	Acetylation;Coiledcoil;Completeproteome;Cytoplasm;GTPaseactivation;Guanine-nucleotidereleasingfactor;Membrane;Phosphoprotein;Proteomicsidentification;Referenceproteome	Rho guanine nucleotide exchange factor 12	Unclassified;Unclassified		Not Mitochondrial	G protein-coupled receptor signaling pathway [GO:0007186]; Rho protein signal transduction [GO:0007266]	1	0	0	0	0	1	0
Q3U5C8	Arhgef16	biological regulation;cell motility;cellular component movement;cellular process;locomotion;response to chemical stimulus;response to external stimulus;response to stimulus	Completeproteome;Cytoplasm;Guanine-nucleotidereleasingfactor;Phosphoprotein;Referenceproteome;SH3domain	Rho guanine nucleotide exchange factor 16	Unclassified		Not Mitochondrial	positive regulation of protein localization to plasma membrane [GO:1903078];activation of GTPase activity [GO:0090630]; cell chemotaxis [GO:0060326]	0	0	0	0	0	0	0
Q80U35;Q80U35-2	Arhgef17	cellular component organization;cellular process;cytoskeleton organization;organelle organization	Alternativesplicing;Completeproteome;Guanine-nucleotidereleasingfactor;Phosphoprotein;Referenceproteome	Rho guanine nucleotide exchange factor 17	Unclassified;NA		Not Mitochondrial	actin cytoskeleton organization [GO:0030036]	0	0	0	0	0	0	0
H3BJX8;Q60875;Q60875-4;Q60875-5;H3BKH9;H3BJ40;H3BJ45;H3BJU7	Arhgef2	anatomical structure morphogenesis;biological regulation;cell division;cell morphogenesis;cellular component morphogenesis;cellular component organization;cellular process;cytoskeleton organization;developmental process;establishment of localization;immune system process;mitosis;nuclear division;organelle fission;organelle organization;regulation of organelle organization;regulation of protein mo…	Acetylation;Alternativesplicing;Cellcycle;Celldivision;Celljunction;Coiledcoil;Completeproteome;Cytoplasm;Cytoplasmicvesicle;Cytoskeleton;Golgiapparatus;Guanine-nucleotidereleasingfactor;Immunity;Innateimmunity;Metal-binding;Microtubule;Mitosis;Phosphoprotein;Proteomicsidentification;Proto-oncogene;Referenceproteome;Tightjunction;Zinc;Zinc-finger	Rho guanine nucleotide exchange factor 2	Unclassified;Unclassified;NA;NA;Unclassified;Unclassified;Unclassified;Unclassified		Not Mitochondrial	intracellular signal transduction [GO:0035556]; positive regulation of peptidyl-tyrosine phosphorylation [GO:0050731]; negative regulation of podosome assembly [GO:0071802]; positive regulation of transcription by RNA polymerase II [GO:0045944]; asymmetric neuroblast division [GO:0055059]; cellular response to muramyl dipeptide [GO:0071225]; positive regulation of neuron differentiation [GO:00456…	1	0	0	0	0	1	0
D3YYY8	Arhgef26	anatomical structure morphogenesis;cell morphogenesis;cellular component morphogenesis;cellular component organization;cellular process;developmental process	Completeproteome;Proteomicsidentification;Referenceproteome;SH3domain		Unclassified		Not Mitochondrial	activation of GTPase activity [GO:0090630]; ruffle assembly [GO:0097178]; endothelial cell morphogenesis [GO:0001886]	0	0	0	0	0	0	0
A0A286YCY0;A0A286YDI4;G5E8P2;P97433-2;P97433;A0A571BEH9	Arhgef28	anatomical structure morphogenesis;biological regulation;cellular component morphogenesis;cellular component organization;cellular process;cytoskeleton organization;developmental process;organelle organization;response to stimulus;signal transduction	Alternativesplicing;Cellmembrane;Coiledcoil;Completeproteome;Cytoplasm;Differentiation;Guanine-nucleotidereleasingfactor;Membrane;Metal-binding;Phosphoprotein;Proteomicsidentification;Referenceproteome;RNA-binding;Zinc;Zinc-finger	Rho guanine nucleotide exchange factor 28	Unclassified;Unclassified;Unclassified;NA;NA;Unclassified		Not Mitochondrial	intracellular signal transduction [GO:0035556];intracellular signal transduction [GO:0035556];cell morphogenesis [GO:0000902]; regulation of Rho protein signal transduction [GO:0035023]; neurofilament cytoskeleton organization [GO:0060052]; central nervous system neuron axonogenesis [GO:0021955]	1	0.833333	0	0	0	0	0.833333
Q8BW86;Q8BW86-2	Arhgef33		Alternativesplicing;Coiledcoil;Completeproteome;Guanine-nucleotidereleasingfactor;Referenceproteome	Rho guanine nucleotide exchange factor 33	Unclassified;NA		Not Mitochondrial		1	0	0	0	0	0	0
S4R189;Q3UPH7-3;Q3UPH7-6;Q3UPH7-2;Q3UPH7;S4R2U9	Arhgef40		Alternativesplicing;Coiledcoil;Completeproteome;Cytoplasm;Guanine-nucleotidereleasingfactor;Phosphoprotein;Proteomicsidentification;Referenceproteome	Rho guanine nucleotide exchange factor 40	Unclassified;NA;NA;NA;Unclassified;Unclassified		Not Mitochondrial		0	0	0	0	0.833333	0	0
F6WMJ3;Q8K4I3;A2AFJ8	Arhgef6	biological regulation;cellular component assembly;cellular component organization;cellular process;response to stimulus;signal transduction	3D-structure;Cellprojection;Completeproteome;Guanine-nucleotidereleasingfactor;Phosphoprotein;Proteomicsidentification;Referenceproteome;SH3domain	Rho guanine nucleotide exchange factor 6	Not reported mitochondrial;NA;Not reported mitochondrial		Not Mitochondrial	intracellular signal transduction [GO:0035556]; lamellipodium assembly [GO:0030032]	0	0	0	0	0	1	0
Q9ES28-3;Q9ES28-7;Q9ES28;Q9ES28-4;Q9ES28-2;D3Z0V2;Q9ES28-5;Q9ES28-6	Arhgef7	anatomical structure development;biological regulation;cell differentiation;cell junction organization;cellular component assembly;cellular component organization;cellular process;developmental process;regulation of transport;response to stimulus;signal transduction	3D-structure;Alternativeinitiation;Alternativesplicing;Celljunction;Cellprojection;Coiledcoil;Completeproteome;Cytoplasm;Guanine-nucleotidereleasingfactor;Neurogenesis;Phosphoprotein;Proteomicsidentification;Referenceproteome;SH3domain	Rho guanine nucleotide exchange factor 7	NA;NA;Unclassified;NA;NA;Unclassified;NA;NA		Not Mitochondrial	hematopoietic progenitor cell differentiation [GO:0002244]; Golgi organization [GO:0007030];astrocyte cell migration [GO:0043615]; small GTPase mediated signal transduction [GO:0007264]; positive regulation of protein binding [GO:0032092]; presynaptic actin cytoskeleton organization [GO:0099140]; positive regulation of apoptotic process [GO:0043065]; positive regulation of growth hormone secretio…	1	0	0	0	0	1	0
Q9ES28-8;A0A0R4J0X8	Arhgef7	anatomical structure development;biological regulation;cell differentiation;cell junction organization;cellular component assembly;cellular component organization;cellular process;developmental process;regulation of transport;response to stimulus;signal transduction	3D-structure;Alternativeinitiation;Alternativesplicing;Celljunction;Cellprojection;Coiledcoil;Completeproteome;Cytoplasm;Guanine-nucleotidereleasingfactor;Neurogenesis;Phosphoprotein;Referenceproteome;SH3domain	Rho guanine nucleotide exchange factor 7	NA;Unclassified		Not Mitochondrial	intracellular signal transduction [GO:0035556]	0	0	0	0	0	0	0
A0A0G2JEU6;S4R1K5;B1AXI2;A0A0G2JE35;A0A0G2JEH1;B1AXI4;B1AXI6;Q3UTH8-2;Q3UTH8-3;Q3UTH8-4;Q3UTH8;A0A0G2JEU0	Arhgef9	biological regulation;cellular process;response to stimulus;signal transduction	Alternativesplicing;Completeproteome;Cytoplasm;Guanine-nucleotidereleasingfactor;Proteomicsidentification;Referenceproteome;SH3domain	Rho guanine nucleotide exchange factor 9	Unclassified;Unclassified;Unclassified;Unclassified;Unclassified;Unclassified;Unclassified;NA;NA;NA;Unclassified;Unclassified		Not Mitochondrial	regulation of postsynaptic specialization assembly [GO:0099150]; small GTPase mediated signal transduction [GO:0007264];receptor clustering [GO:0043113]	1	0	0	0	0	0	0
D3YVQ2;A0A0R4J1A7;Q62431	Arid3a	biological regulation	Activator;Completeproteome;Cytoplasm;DNA-binding;Nucleus;Phosphoprotein;Proteomicsidentification;Referenceproteome;Transcription;Transcriptionregulation	AT-rich interactive domain-containing protein 3A	Unclassified;Unclassified;Unclassified		Not Mitochondrial	regulation of transcription, DNA-templated [GO:0006355]; regulation of transcription by RNA polymerase II [GO:0006357];positive regulation of transcription by RNA polymerase II [GO:0045944]	0	0.833333	0	0	0	0	0
Q9Z1K5;H9KV21;H7BWY7	Arih1	catabolic process;cellular metabolic process;cellular process;macromolecule metabolic process;macromolecule modification;metabolic process;primary metabolic process;protein metabolic process;protein modification by small protein conjugation or removal;protein modification process;proteolysis;proteolysis involved in cellular protein catabolic process	Acetylation;Coiledcoil;Completeproteome;Cytoplasm;Ligase;Metal-binding;Proteomicsidentification;Referenceproteome;Repeat;Ublconjugationpathway;Zinc;Zinc-finger	E3 ubiquitin-protein ligase ARIH1	Unclassified;Unclassified;Unclassified		Not Mitochondrial	protein polyubiquitination [GO:0000209]; ubiquitin-dependent protein catabolic process [GO:0006511];positive regulation of proteasomal ubiquitin-dependent protein catabolic process [GO:0032436]; protein ubiquitination [GO:0016567]	1	0	0	0	0	1	0
P61211;F8WIB1	Arl1	biological regulation;cellular component organization;cellular localization;cellular metabolic process;cellular process;endosome transport;establishment of localization;Golgi organization;Golgi vesicle transport;localization;metabolic process;organelle organization;response to stimulus;secondary metabolic process;signal transduction;toxin metabolic process;transport;vesicle-mediated transport	Completeproteome;Golgiapparatus;GTP-binding;Lipoprotein;Magnesium;Membrane;Metal-binding;Myristate;Nucleotide-binding;Proteomicsidentification;Referenceproteome	ADP-ribosylation factor-like protein 1	Unclassified;Unclassified		Not Mitochondrial	Golgi vesicle transport [GO:0048193]; Golgi organization [GO:0007030]; intracellular protein transport [GO:0006886]; retrograde transport, endosome to Golgi [GO:0042147]; toxin metabolic process [GO:0009404];activation of phospholipase D activity [GO:0031584]; vesicle-mediated transport [GO:0016192]; protein localization to Golgi apparatus [GO:0034067]	0.666667	0	0	0.666667	0	1	0
D3Z4X7;Q9QXJ4	Arl10	biological regulation;cellular process;response to stimulus;signal transduction	Completeproteome;GTP-binding;Nucleotide-binding;Proteomicsidentification;Referenceproteome	ADP-ribosylation factor-like protein 10	Unclassified;Unclassified		Not Mitochondrial		0.166667	0	0	0	0	0	0
[truncated: 6,775 more rows]

## Sheet: Table 2
	Brain																													Spleen
[truncated: 49 more rows]
[truncated: 137 more columns]
