# Supplementary material for: Mitochondrial phosphoproteomes are functionally specialized across tissues
Source: Life Sci Alliance. 2023 Nov 20;7(2):e202302147. doi: 10.26508/lsa.202302147 (PMC10662294; doi:10.26508/lsa.202302147)
Supplement: Supplementary file 15 [file LSA-2023-02147_SdataF7.xlsx]

## Sheet: Legend
Figure 7
	Related to	Description
Table 1	Figure 7A	Table of identified proteins across all tissues and replicates. See below for column description.
Table 2	Figure 7B-D	Table of identified STY sites across all tissues and replicates. See below for column description.
Table 3	Figure 7A	-sort Table 1 for the relevant protein entry and retrieve the normalized intensity values Significance testing for individual proteins was performed with the ordinary one-way ANOVA method in GraphPad Prism (9.3.1).
Table 4	Figure B-D	-sort Table 2 for the relevant protein entry and retrieve the normalized intensity values Significance testing for individual proteins was performed with the ordinary one-way ANOVA or t-test method in GraphPad Prism (9.3.1).
Column label	Description
Protein IDs	UniProt Ids for identified protein group
Gene names	Gene names for identified protein group
ESNG	ESNG IDs for identified protein group
Entrez_GeneID	Entrez_GeneIDs for identified protein group
IMPI	IMPI annotation for identified protein group
SubMitoLocalization (MitoCarta 3.0)	Mitochondrial localization annotation for identified protein group (based on MitoCarta3.0 annotation)
Mitochondrial annotation	Mitochondrial annotation for identified protein group. This uses IMPI and MitoCarta3.0 annotation. IMPI predicted mitochondria is considered as mitochondrial.
Maximum Tissue ID rate	The Maximum Tissue ID rate shows the protein group identification rate (identification across six replicates) of the tissue with the highest identification rate.
Quantified in X tissues	Value shows in how many the protein group was quantified
Pathways	protein group pathway annotation (based on MitoCarta3.0 annotation)
Kinase	kinase annotation
Quantified	Value shows in how often the protein group was quantified across replicates (n=6) for the respective tissue
Normalized intensity	Normalized protein group intensities (median of all log2 transformed mitochondrial proteins of a sample was subtracted from all log2 protein intensities of that sample)
Z-scored normalized intensities	z-scores of values in 'Normalized intensity' columns
Median z-score	median z-score of each tissue

## Sheet: Table_1
														Quantified							Normalized intensity
Protein IDs	Gene names	ESNG	Entrez_GeneID	GOBP slim name	Keywords	Protein name	IMPI	SubMitoLocalization (MitoCarta 3.0)	Mitochondrial annotation	Maximum Tissue ID rate	Quantified in X tissues	Pathways	Kinase	B	BAT	H	K	L	S	SKM	B_1	B_2	B_3	B_4	B_5	B_6	BAT_1	BAT_2	BAT_3	BAT_4	BAT_5	BAT_6	H_1	H_2	H_3	H_4	H_5	H_6	K_1	K_2	K_3	K_4	K_5	K_6	L_1	L_2	L_3	L_4	L_5
F8WH46;A2CF80;A2CF83;D3Z687;Q9DCT6-4;Q9DCT6-3;Q9DCT6-2;Q9DCT6	0610010K14Rik;Bap18	ENSMUSG00000020831;ENSMUSG00000020831;ENSMUSG00000020831;ENSMUSG00000020831;;;;ENSMUSG00000020831	;;104457;104457;;;;104457	cellular component organization;cellular process;chromatin modification;chromatin organization;chromosome organization;organelle organization	Alternativesplicing;Chromatinregulator;Completeproteome;DNA-binding;Nucleus;Phosphoprotein;Proteomicsidentification;Referenceproteome	Chromatin complexes subunit BAP18	Dubious gene;Dubious gene;Dubious gene;Dubious gene;NA;NA;NA;Dubious gene		Not Mitochondrial	0.666667	1			0	0	0	0	0	4	0
Q9DCS2;G5E8X1;E9Q5B2	0610011F06Rik	ENSMUSG00000025731;ENSMUSG00000025731;ENSMUSG00000025731	68347;;		Acetylation;Completeproteome;Proteomicsidentification;Referenceproteome	UPF0585 protein C16orf13 homolog	Unclassified;Unclassified;Unclassified		Not Mitochondrial	1	4			6	0	0	6	6	4	0	-2.52226	-2.67598	-4.04369	-3.75748	-5.77335	-3.20564													-2.96337	-3.7354	-4.63227	-5.25546	-4.69751	-4.0368	-4.24631	-3.64	-3.5076	-2.5004	-4.06488
A2A8E2;Q8BHG2;Q8BHG2-3;B7ZC72;B7ZC71;Q8BHG2-2	0610037L13Rik	ENSMUSG00000028608;ENSMUSG00000028608;;ENSMUSG00000028608;ENSMUSG00000028608;	;74098;;;;		Alternativesplicing;Completeproteome;Proteomicsidentification;Referenceproteome	UPF0587 protein C1orf123 homolog	Unclassified;Unclassified;NA;Unclassified;Unclassified;NA		Not Mitochondrial	1	3			6	0	0	0	5	6	0	-1.37939	-1.8088	-3.00372	-3.2165	-2.38479	-2.72055																				-4.82483	-3.50475	-4.98746	-4.00329
E9PZY8;A2AIV2	1110037F02Rik;Kiaa1429	ENSMUSG00000040720;ENSMUSG00000040720	66185;66185	cellular metabolic process;cellular nitrogen compound metabolic process;cellular process;macromolecule metabolic process;macromolecule modification;metabolic process;mRNA metabolic process;mRNA processing;nitrogen compound metabolic process;nucleobase-containing compound metabolic process;one-carbon metabolic process;primary metabolic process;RNA metabolic process;RNA modification;RNA processing;…	Acetylation;Alternativesplicing;Completeproteome;mRNAprocessing;mRNAsplicing;Nucleus;Phosphoprotein;Proteomicsidentification;Referenceproteome	Protein virilizer homolog	Unclassified;Unclassified		Not Mitochondrial	0	0			0	0	0	0	0	0	0
A2AII6;Q8BHR8	1110051M20Rik	ENSMUSG00000040591;ENSMUSG00000040591	;228356		Alternativesplicing;Completeproteome;Phosphoprotein;Proteomicsidentification;Referenceproteome	UPF0705 protein C11orf49 homolog	Unclassified;Unclassified		Not Mitochondrial	0	0			0	0	0	0	0	0	0
Q8WUR0;J3QPY0;A0A0U1RNT4	1600014C10Rik	ENSMUSG00000054676;ENSMUSG00000054676;ENSMUSG00000054676	72244;;		Completeproteome;Endoplasmicreticulum;Membrane;Mitochondrion;Proteomicsidentification;Referenceproteome;Transmembrane;Transmembranehelix	Protein C19orf12 homolog	Verified mitochondrial;Verified mitochondrial;Verified mitochondrial		Mitochondrial	0.833333	2			0	0	0	0	4	5	0																									-5.34187	-4.22978	-5.54924	-3.40732
Q3TTN6;A0A3B2W887;Q7TPG0	1700010I14Rik	ENSMUSG00000023873;ENSMUSG00000023873;ENSMUSG00000023873	66931;;66931		Completeproteome;Referenceproteome		Unclassified;Unclassified;Unclassified		Not Mitochondrial	1	6			0	6	6	6	6	1	6							-4.23126	-5.18011	-4.28227	-4.59988	-4.96695	-4.99893	-2.75598	-2.88712	-3.10988	-2.77316	-3.15394	-3.35842	-4.28469	-3.91251	-4.33853	-1.54682	-4.06895	-4.39917	-4.41557	-3.54817	-4.04407	-3.28525	-3.6631
D3Z7B1;Q80U62-4;Q80U62-3;Q80U62-2;Q80U62	1700021K19Rik;Kiaa0226	ENSMUSG00000035629;;;;ENSMUSG00000035629	;;;;100502698	autophagy;biological regulation;catabolic process;cellular component organization;cellular membrane organization;cellular metabolic process;cellular process;endocytosis;establishment of localization;membrane invagination;membrane organization;metabolic process;regulation of transport;transport;vesicle-mediated transport	Alternativesplicing;Autophagy;Completeproteome;Endocytosis;Endosome;Lysosome;Phosphoprotein;Proteomicsidentification;Referenceproteome	Run domain Beclin-1 interacting and cysteine-rich containing protein	Unclassified;NA;NA;NA;Unclassified		Not Mitochondrial	0	0			0	0	0	0	0	0	0
Q8K207;A0A0A0MQF7	1700025G04Rik	ENSMUSG00000032666;ENSMUSG00000032666	69399;		Completeproteome;Phosphoprotein;Proteomicsidentification;Referenceproteome	Uncharacterized protein C1orf21 homolog	Unclassified;Unclassified		Not Mitochondrial	1	1			6	0	0	0	0	0	0	-3.65347	-2.92907	-3.61278	-4.90532	-3.4291	-2.61916
F8WIU1;Q9D1K7;H7BXB9	1700037H04Rik	ENSMUSG00000027327;ENSMUSG00000027327;ENSMUSG00000027327	67326;67326;		Acetylation;Completeproteome;Proteomicsidentification;Referenceproteome	UPF0687 protein C20orf27 homolog	Unclassified;Unclassified;Unclassified		Not Mitochondrial	1	2			6	0	0	0	0	6	0	-1.17434	-0.495091	-0.787051	-1.1044	-1.21974	-2.5476
A0A087WQY7;A2AMZ4	1810043H04Rik	ENSMUSG00000078572;ENSMUSG00000078572	;208501		Completeproteome;Proteomicsidentification;Referenceproteome	Uncharacterized protein C17orf89 homolog	Verified mitochondrial;Verified mitochondrial	IMS	Mitochondrial	0.333333	1	OXPHOS > Complex I > CI assembly factors;OXPHOS > OXPHOS assembly factors		0	0	0	0	0	0	2
D3Z7G3;D3YYX8;D3Z2E9;Q9D882	2010107G23Rik	ENSMUSG00000020083;ENSMUSG00000020083;ENSMUSG00000020083;ENSMUSG00000020083	;;;69894		Completeproteome;Membrane;Phosphoprotein;Proteomicsidentification;Referenceproteome;Transmembrane;Transmembranehelix	Uncharacterized protein C10orf35 homolog	Unclassified;Unclassified;Unclassified;Unclassified		Not Mitochondrial	1	1			6	0	0	0	0	0	0	-2.14845	-2.32709	-2.9797	-3.09151	-2.55865	-2.49446
E9Q3M9	2010300C02Rik	ENSMUSG00000026090	72097		Completeproteome;Proteomicsidentification;Referenceproteome		Unclassified		Not Mitochondrial	1	1			6	0	0	0	0	0	0	-0.839916	-0.93053	-2.03121	-2.47878	-1.98336	-2.00645
F7B0R9	2010300C02Rik	ENSMUSG00000026090			Completeproteome;Proteomicsidentification;Referenceproteome		Unclassified		Not Mitochondrial	1	1			6	0	0	0	0	0	0	-3.91511	-3.94667	-4.72067	-5.67207	-4.33536	-3.94079
Q9CPN9	2210010C04Rik	ENSMUSG00000029882	67373	macromolecule metabolic process;metabolic process;primary metabolic process;protein metabolic process;proteolysis	Completeproteome;Disulfidebond;Hydrolase;Protease;Proteomicsidentification;Referenceproteome;Serineprotease				Not Mitochondrial	1	4			0	0	6	5	3	6	0													-6.4262	-6.46464	-5.60459	-5.56387	-5.31101	-6.49002	-6.82343	-6.41736	-6.42014	-5.80722		-5.8089	-7.41052		-6.52167
G3X8U3	2210016F16Rik	ENSMUSG00000021550	70153		Completeproteome;Proteomicsidentification;Referenceproteome		Unclassified		Not Mitochondrial	1	4			4	1	0	3	0	6	0	-4.06335	-4.47906		-4.05011		-4.83857					-4.00678								-2.46021	-2.82957			-2.89304
D3Z1T2;A0A0A6YWI4	2310009B15Rik	ENSMUSG00000079283;ENSMUSG00000079283	69549;		Completeproteome;Referenceproteome		Unclassified;Unclassified		Not Mitochondrial	1	7			5	6	6	5	6	4	5	-5.4953		-4.94441	-5.06337	-5.23732	-5.29167	-2.44654	-2.32701	-2.3103	-2.06722	-2.28935	-3.03761	-3.06648	-3.03489	-5.88053	-6.23614	-5.6271	-3.82748	-4.52173	-3.68595	-5.15571	-4.42049		-5.0943	-2.83041	-2.82675	-2.66388	-5.24501	-2.98289
E9QM90;Q148V7;G3X9J4;Q148V7-3	2310035C23Rik;Kiaa1468	ENSMUSG00000026319;;ENSMUSG00000026319;	227446;227446;227446;		Acetylation;Alternativesplicing;Coiledcoil;Completeproteome;Phosphoprotein;Proteomicsidentification;Referenceproteome;Repeat	LisH domain and HEAT repeat-containing protein KIAA1468	Unclassified;NA;Unclassified;NA		Not Mitochondrial	1	2			6	0	0	0	0	5	0	0.568534	0.286309	-0.483662	-0.703125	0.0228052	0.341103
A0A087WSS1;Q148V7-2	2310035C23Rik;Kiaa1468	ENSMUSG00000026319;	227446;		Acetylation;Alternativesplicing;Coiledcoil;Completeproteome;Phosphoprotein;Proteomicsidentification;Referenceproteome;Repeat	LisH domain and HEAT repeat-containing protein KIAA1468	Unclassified;NA		Not Mitochondrial	0.833333	1			5	0	0	0	0	0	0	-2.62772	-3.1941	-4.23512	-4.59986	-3.88931
B8JJ69;B8JJ66;F6X1P1	2310061I04Rik	ENSMUSG00000050705;ENSMUSG00000050705;ENSMUSG00000050705	69662;69662;		Completeproteome;Proteomicsidentification;Referenceproteome		Unclassified;Unclassified;Unclassified	Matrix	Mitochondrial	1	6			6	6	5	6	3	0	6	-1.56408	-2.89622	-0.930767	-1.46799	-1.18783	-1.38772	-2.33092	-2.71555	-2.19137	-4.32576	-1.97956	-2.46344	-2.58309	-2.42484	-2.25571	-2.38977		-2.88552	-2.2661	-3.41195	-3.38139	-2.24114	-2.50011	-2.21868			-4.89438	-4.13096
E9Q0Q3;G3UY09	2610021A01Rik;Zfp141	ENSMUSG00000091474;ENSMUSG00000092416	;434178	biological regulation	Completeproteome;Metal-binding;Referenceproteome;Repeat;Zinc;Zinc-finger		Unclassified;NA		Not Mitochondrial	1	3			0	6	5	0	0	0	4							-0.895025	-1.19321	-1.17827	-0.417177	-1.26587	-1.40199	-2.13955	-2.0079	-1.86282		-2.35368	-1.99199
B1AV75;Q3UJP5	2610301B20Rik	ENSMUSG00000059482;ENSMUSG00000059482	;67157		Completeproteome;Cytoplasm;Proteomicsidentification;Referenceproteome	Protein C8orf37 homolog	Unclassified;Unclassified		Not Mitochondrial	1	2			6	0	0	0	0	5	0	-2.93909	-3.73811	-4.04635	-4.10894	-2.80761	-2.59286
E9Q3K4;A0A087WPM1;A0A087WNQ7	2700089E24Rik	ENSMUSG00000072704;ENSMUSG00000072704;ENSMUSG00000072704	381820;;381820		Completeproteome;Proteomicsidentification;Referenceproteome		Unclassified;Unclassified;Unclassified		Not Mitochondrial	1	1			0	6	0	0	0	0	0							-5.27537	-5.74169	-5.50362	-4.87358	-5.49431	-5.37114
A0A087WNU1;A0A087WPM0;Q3UQA7	2700094K13Rik;Selh	ENSMUSG00000076437;ENSMUSG00000076437;ENSMUSG00000076437	;;72657	biological regulation;cellular homeostasis;cellular process;homeostatic process	Acetylation;Completeproteome;Proteomicsidentification;Redox-activecenter;Referenceproteome;Selenocysteine	Selenoprotein H	Unclassified;Unclassified;Unclassified		Not Mitochondrial	0.5	1			0	0	0	0	0	3	0
Q8BGL3;B1PQU4;E9QAK1;Q3UEP5;D3Z6M7;L7N245;K7N6K9;P52843;P50236	2810007J24Rik;Sult2a2;Sult2a4;Sult2a5;Sult2a1	ENSMUSG00000030378;ENSMUSG00000030378;ENSMUSG00000030378;ENSMUSG00000070811;ENSMUSG00000074377;ENSMUSG00000074377;ENSMUSG00000078799;ENSMUSG00000078798;	76971;76971;;100043194;434121;;434264;20859;	lipid metabolic process;metabolic process;primary metabolic process	Completeproteome;Cytoplasm;Lipidmetabolism;Proteomicsidentification;Referenceproteome;Steroidmetabolism;Transferase	Bile salt sulfotransferase 1;Bile salt sulfotransferase 2;Sulfotransferase	NA;NA;NA;NA;NA;NA;NA;Unclassified;NA		Not Mitochondrial	0.833333	1			0	0	0	0	5	0	0																										-6.63675	-6.05915	-3.98659	-5.45046
F6QJK4;D3YUR1	4930444P10Rik	ENSMUSG00000067795;ENSMUSG00000067795	75799;		Completeproteome;Referenceproteome		Unclassified;Unclassified		Not Mitochondrial	0	0			0	0	0	0	0	0	0
A0A0U1RPA2;A0A0U1RNZ3;Q8C5X1	4931406P16Rik	ENSMUSG00000066571;ENSMUSG00000066571;ENSMUSG00000066571	;;233103		Completeproteome;Proteomicsidentification;Referenceproteome		Unclassified;Unclassified;Unclassified		Not Mitochondrial	0	0			0	0	0	0	0	0	0
F8WGX2;Q3TD16	5031414D18Rik;Kiaa0226l	ENSMUSG00000034959;	271221;		Completeproteome;Referenceproteome	Uncharacterized protein KIAA0226-like	Unclassified;NA		Not Mitochondrial	0	0			0	0	0	0	0	0	0
B1APX2;Q3UE31	5031439G07Rik	ENSMUSG00000036046;ENSMUSG00000036046	223739;223739		Completeproteome;Phosphoprotein;Proteomicsidentification;Referenceproteome	Uncharacterized protein KIAA0930 homolog	Unclassified;Unclassified		Not Mitochondrial	1	1			6	0	0	0	0	0	0	-4.72985	-5.2042	-5.37615	-5.40619	-5.54614	-5.10359
J3KMQ6;Q9CYI0	5730455P16Rik	ENSMUSG00000057181;ENSMUSG00000057181	;70591		Completeproteome;Phosphoprotein;Proteomicsidentification;Referenceproteome	Protein Njmu-R1	Unclassified;Unclassified		Not Mitochondrial	0.166667	1			0	1	0	0	0	0	0											-4.77916
A0A1B0GS08;J3QP43;Q0VBF8	6330403A02Rik	ENSMUSG00000053963;ENSMUSG00000053963;ENSMUSG00000053963	381310;;381310		Completeproteome;Membrane;Proteomicsidentification;Referenceproteome;Transmembrane;Transmembranehelix	Protein stum homolog	Unclassified;Unclassified;Unclassified		Not Mitochondrial	1	1			6	0	0	0	0	0	0	-0.682909	-0.922191	-2.66989	-0.902571	-1.17056	0.427624
Q0VAW6;Q8BH50-2;Q8BH50	8030462N17Rik	ENSMUSG00000047466;;	212163;;212163		Alternativesplicing;Coiledcoil;Completeproteome;Phosphoprotein;Proteomicsidentification;Referenceproteome	Uncharacterized protein C18orf25 homolog	Unclassified;NA;NA		Not Mitochondrial	0	0			0	0	0	0	0	0	0
E9QMK9;Q8BH86;Q8BH86-2	9030617O03Rik	ENSMUSG00000021185;ENSMUSG00000021185;	;217830;		Acetylation;Alternativesplicing;Completeproteome;Mitochondrion;Proteomicsidentification;Referenceproteome;Transitpeptide	UPF0317 protein C14orf159 homolog, mitochondrial	Verified mitochondrial;Verified mitochondrial;NA	Matrix	Mitochondrial	1	7	Metabolism > Amino acid metabolism		6	6	6	6	6	6	6	-0.271155	-0.232842	-0.595629	-0.544107	-0.905121	-0.613777	1.13944	0.987845	1.07535	1.18409	0.795999	0.811028	2.36321	2.71632	2.69054	2.30327	2.648	2.31267	4.17001	4.05576	4.03206	3.94141	3.86017	3.91959	1.99043	2.45609	2.51146	2.02203	2.28737
D3YW20;D3YW19;I1E4X5;Q8BWQ6;H3BJE8;Q8BWQ6-2	9030624J02Rik	ENSMUSG00000030982;ENSMUSG00000030982;ENSMUSG00000030982;ENSMUSG00000030982;ENSMUSG00000030982;	;;71517;71517;;	cellular process;establishment of localization;Golgi vesicle transport;protein transport;transport;vesicle-mediated transport	Alternativesplicing;Completeproteome;Endosome;Membrane;Proteintransport;Proteomicsidentification;Referenceproteome;Transmembrane;Transmembranehelix;Transport	UPF0505 protein C16orf62 homolog	Unclassified;Unclassified;Unclassified;Unclassified;Unclassified;NA		Not Mitochondrial	1	2			6	0	0	0	0	3	0	-5.55008	-4.98537	-4.80382	-6.11537	-5.76641	-4.27766
E9PVG8	9530053A07Rik	ENSMUSG00000078776	319482		Completeproteome;Proteomicsidentification;Referenceproteome				Not Mitochondrial	1	7			6	6	6	6	6	6	6	1.47725	0.644665	0.266026	1.55483	1.11368	0.80213	-3.96535	1.27622	0.518534	0.592443	-0.0477657	0.309203	1.67686	1.83869	1.19073	1.82705	1.95434	1.64386	0.178551	-0.129565	-0.205266	0.00954226	-0.196811	-0.356725	-1.39001	-0.991075	-1.46828	-1.50236	-0.866614
Q5SVP2;Q5SVP0;Q5NCB3;A6PWD6;Q5NCB2	9930111J21Rik2;9930111J21Rik1;Gm5431;Gm12185	ENSMUSG00000069892;ENSMUSG00000069893;ENSMUSG00000058163;ENSMUSG00000058163;ENSMUSG00000048852	;667214;;432555;620913		Completeproteome;Proteomicsidentification;Referenceproteome		NA;NA;NA;NA;NA		Not Mitochondrial	1	4			0	5	6	0	6	6	0							-5.65177	-5.97863	-5.57559	-5.67267	-6.05638		-2.20783	-3.82005	-1.90272	-4.08677	-4.46818	-2.98999							-4.11576	-3.92248	-5.45066	-5.88106	-4.26955
Q19LI2	A1bg	ENSMUSG00000022347	117586		Completeproteome;Disulfidebond;Glycoprotein;Immunoglobulindomain;Referenceproteome;Repeat;Secreted;Signal	Alpha-1B-glycoprotein	Unclassified		Not Mitochondrial	0.5	2			0	0	0	0	3	3	0																										-5.80803	-6.20674		-5.88843
G3UW55	A230065H16Rik	ENSMUSG00000087075	380787		Completeproteome;Referenceproteome				Not Mitochondrial	0.5	1			3	0	0	0	0	0	0	-5.35374	-5.32685	-6.47829
Q61838	A2m	ENSMUSG00000030359		biological regulation	Baitregion;Completeproteome;Directproteinsequencing;Disulfidebond;Glycoprotein;Proteaseinhibitor;Referenceproteome;Secreted;Serineproteaseinhibitor;Signal;Thioesterbond	Alpha-2-macroglobulin;Alpha-2-macroglobulin 165 kDa subunit;Alpha-2-macroglobulin 35 kDa subunit			Not Mitochondrial	1	2			0	0	0	0	6	6	0																									0.724707	1.08305	1.01778	1.4385	0.964587
Z4YNA9;A0A0B4J1G2;Q75VT8-2;Q75VT8	AB124611;Hide1	ENSMUSG00000057191;ENSMUSG00000057191;;ENSMUSG00000057191	382062;382062;;382062		Alternativesplicing;Completeproteome;Glycoprotein;Membrane;Proteomicsidentification;Referenceproteome;Signal;Transmembrane;Transmembranehelix	Protein HIDE1	Unclassified;Unclassified;NA;Unclassified		Not Mitochondrial	1	1			0	0	0	0	0	6	0
Q99PG0	Aadac	ENSMUSG00000027761	67758	biological regulation	Completeproteome;Disulfidebond;Endoplasmicreticulum;Glycoprotein;Hydrolase;Membrane;Microsome;Referenceproteome;Signal-anchor;Transmembrane;Transmembranehelix	Arylacetamide deacetylase	Unclassified		Not Mitochondrial	1	2			0	0	0	6	6	0	0																			-5.06621	-1.68438	-2.78031	-2.9564	-2.24039	-3.11184	2.97402	3.22961	3.48646	3.47605	2.63853
Q9WVM8;Q3UNS8	Aadat	ENSMUSG00000057228;ENSMUSG00000057228	23923;	amine metabolic process;biosynthetic process;catabolic process;cellular amino acid metabolic process;cellular aromatic compound metabolic process;cellular ketone metabolic process;cellular metabolic process;cellular nitrogen compound metabolic process;cellular process;cofactor metabolic process;heterocycle metabolic process;metabolic process;nitrogen compound metabolic process;organic acid metabo…	Acetylation;Aminotransferase;Completeproteome;Mitochondrion;Pyridoxalphosphate;Referenceproteome;Transferase;Transitpeptide	Kynurenine/alpha-aminoadipate aminotransferase, mitochondrial	Verified mitochondrial;Verified mitochondrial	Matrix	Mitochondrial	1	6	Metabolism > Amino acid metabolism > Lysine metabolism		0	4	2	6	6	3	2							-1.894	-2.32712	-1.88302	-4.57679			-6.92555		-7.5482				5.36557	7.22848	7.26897	4.83989	7.25695	4.95101	4.3685	2.89013	2.58628	3.0342	2.73858
Q8R2R3	Aagab	ENSMUSG00000037257	66939	establishment of localization;protein transport;transport	Completeproteome;Cytoplasm;Phosphoprotein;Proteintransport;Referenceproteome;Transport	Alpha- and gamma-adaptin-binding protein p34	Not reported mitochondrial		Not Mitochondrial	0.666667	1			0	0	0	0	0	4	0
Q3UHJ0;Q3UHJ0-2	Aak1	ENSMUSG00000057230;	269774;	biological regulation;cellular component organization;cellular membrane organization;cellular metabolic process;cellular process;endocytosis;establishment of localization;macromolecule metabolic process;macromolecule modification;membrane invagination;membrane organization;metabolic process;phosphorus metabolic process;primary metabolic process;protein metabolic process;protein modification proce…	Acetylation;Alternativesplicing;ATP-binding;Cellmembrane;Coatedpit;Completeproteome;Endocytosis;Kinase;Membrane;Nucleotide-binding;Phosphoprotein;Referenceproteome;Serine/threonine-proteinkinase;Transferase	AP2-associated protein kinase 1	Unclassified;NA		Not Mitochondrial	1	2		Other	6	0	0	0	0	6	0	2.83059	2.38583	1.80881	1.6225	2.26112	2.48652
D3Z442;D3YZD8;Q8R0P4;D3YWY5	Aamdc	ENSMUSG00000035642;ENSMUSG00000035642;ENSMUSG00000035642;ENSMUSG00000035642	;66273;66273;	biological regulation	Alternativesplicing;Completeproteome;Cytoplasm;Proteomicsidentification;Referenceproteome	Mth938 domain-containing protein	Unclassified;Unclassified;Unclassified;Unclassified		Not Mitochondrial	1	5			6	0	5	5	0	5	5	-1.28801	-1.56309	-2.21384	-2.30346	-1.94	-1.89512							-5.81903	-4.79143	-5.42045	-5.28346		-5.26233	-5.8324	-5.40834	-5.39518	-6.36216	-6.1214
Q8BGQ7	Aars	ENSMUSG00000031960	234734	amine metabolic process;anatomical structure development;biological regulation;cellular amino acid metabolic process;cellular ketone metabolic process;cellular metabolic process;cellular nitrogen compound metabolic process;cellular process;developmental process;macromolecule metabolic process;macromolecule modification;metabolic process;molting cycle;multicellular organismal process;neurological …	Acetylation;Aminoacyl-tRNAsynthetase;ATP-binding;Completeproteome;Cytoplasm;Ligase;Metal-binding;Nucleotide-binding;Phosphoprotein;Proteinbiosynthesis;Referenceproteome;RNA-binding;tRNA-binding;Ublconjugation;Zinc	Alanine--tRNA ligase, cytoplasmic	Not reported mitochondrial		Not Mitochondrial	1	2			6	0	0	0	0	6	0	2.19516	1.77734	1.04603	0.985369	1.15032	1.42671
Q14CH7	Aars2	ENSMUSG00000023938	224805	amine metabolic process;cellular amino acid metabolic process;cellular component assembly;cellular component organization;cellular ketone metabolic process;cellular macromolecular complex assembly;cellular metabolic process;cellular nitrogen compound metabolic process;cellular process;macromolecular complex assembly;macromolecule metabolic process;metabolic process;nitrogen compound metabolic pro…	Aminoacyl-tRNAsynthetase;ATP-binding;Completeproteome;Ligase;Metal-binding;Mitochondrion;Nucleotide-binding;Proteinbiosynthesis;Referenceproteome;RNA-binding;Transitpeptide;tRNA-binding;Zinc	Alanine--tRNA ligase, mitochondrial	Verified mitochondrial	Matrix	Mitochondrial	1	7	Mitochondrial central dogma > Translation > mt-tRNA synthetases		6	6	6	6	6	6	6	-1.40232	-1.0309	-0.770614	-0.440217	-0.650094	-0.443719	-0.152358	-0.344588	-0.35167	0.0407337	0.149411	-0.0446625	-1.38169	-0.881114	-0.890519	-0.684861	-0.773993	-0.893668	-0.952608	-0.389106	-0.690301	-0.289348	-0.875406	-0.327275	-0.792286	-0.760748	-0.582906	-0.400706	-0.498907
Q3THG9;A2A4P4;A2A4P3	Aarsd1;Gm27029	ENSMUSG00000075528;ENSMUSG00000097239;ENSMUSG00000097239	69684;;	amine metabolic process;biological regulation;cellular amino acid metabolic process;cellular ketone metabolic process;cellular metabolic process;cellular nitrogen compound metabolic process;cellular process;macromolecule metabolic process;metabolic process;nitrogen compound metabolic process;nucleobase-containing compound metabolic process;organic acid metabolic process;primary metabolic process;…	Completeproteome;Cytoplasm;Metal-binding;Proteinbiosynthesis;Referenceproteome;Zinc	Alanyl-tRNA editing protein Aarsd1	Unclassified;NA;NA		Not Mitochondrial	1	2			6	0	0	0	0	6	0	-2.14289	-2.59692	-2.61452	-3.13103	-3.0179	-2.37899
Q9CQF6-2;Q9CQF6	Aasdhppt	;ENSMUSG00000025894	;67618	metabolic process	Alternativesplicing;Completeproteome;Cytoplasm;Magnesium;Metal-binding;Referenceproteome;Transferase	L-aminoadipate-semialdehyde dehydrogenase-phosphopantetheinyl transferase	NA;Unclassified		Not Mitochondrial	0.666667	4			0	4	4	1	2	0	0							-6.14971	-5.87986	-5.36816	-6.2977			-6.3723	-6.59169		-5.89192	-6.975		-5.99324							-5.74733
Q99K67	Aass	ENSMUSG00000029695	30956	amine metabolic process;catabolic process;cellular amino acid metabolic process;cellular ketone metabolic process;cellular metabolic process;cellular nitrogen compound metabolic process;cellular process;cofactor metabolic process;generation of precursor metabolites and energy;metabolic process;nitrogen compound metabolic process;organic acid metabolic process;primary metabolic process;small molec…	Acetylation;Completeproteome;Mitochondrion;Multifunctionalenzyme;NAD;NADP;Oxidoreductase;Referenceproteome;Transitpeptide	Alpha-aminoadipic semialdehyde synthase, mitochondrial;Lysine ketoglutarate reductase;Saccharopine dehydrogenase	Verified mitochondrial	Matrix	Mitochondrial	1	5	Metabolism > Amino acid metabolism > Lysine metabolism		6	2	0	6	6	4	0	-2.01867	-2.11793	-0.797358	-0.802458	-1.14675	-1.1437	-6.18658		-4.78969										5.65833	4.51788	4.3986	5.70116	4.80749	5.5656	5.95121	5.92553	5.8227	6.01874	5.88096
B1AZF9;B1AZF3;Q80YE4-4;Q80YE4-2;Q80YE4;Q80YE4-3	Aatk	ENSMUSG00000025375;ENSMUSG00000025375;;;;	11302;11302;;;11302;	anatomical structure development;biological regulation;cell death;cellular metabolic process;cellular process;death;developmental process;macromolecule metabolic process;macromolecule modification;metabolic process;phosphorus metabolic process;primary metabolic process;protein metabolic process;protein modification process;protein phosphorylation;response to stimulus;signal transduction	Alternativesplicing;ATP-binding;Cellprojection;Completeproteome;Cytoplasm;Kinase;Membrane;Nucleotide-binding;Phosphoprotein;Proteomicsidentification;Referenceproteome;Serine/threonine-proteinkinase;Transferase;Transmembrane;Transmembranehelix;Tyrosine-proteinkinase	Serine/threonine-protein kinase LMTK1	Unclassified;Unclassified;NA;NA;NA;NA		Not Mitochondrial	0	0		Tyr protein kinase family	0	0	0	0	0	0	0
P61922;P61922-2	Abat	ENSMUSG00000057880;	268860;	amine metabolic process;behavior;biological regulation;catabolic process;cellular amino acid metabolic process;cellular ketone metabolic process;cellular metabolic process;cellular nitrogen compound metabolic process;cellular process;metabolic process;multicellular organismal process;multi-organism process;neurotransmitter metabolic process;nitrogen compound metabolic process;organic acid metabol…	Acetylation;Alternativesplicing;Aminotransferase;Completeproteome;Directproteinsequencing;Disulfidebond;Iron;Iron-sulfur;Metal-binding;Mitochondrion;Neurotransmitterdegradation;Pyridoxalphosphate;Referenceproteome;Transferase;Transitpeptide	4-aminobutyrate aminotransferase, mitochondrial	Verified mitochondrial;NA	Matrix	Mitochondrial	1	7	Metabolism > Amino acid metabolism > GABA metabolism;Metabolism > Metals and cofactors > Fe-S-containing proteins		6	3	6	6	6	6	3	6.82693	6.70004	6.92559	6.93559	6.8656	6.93465	-6.09921	-5.21257	-3.16731				1.67301	1.14093	1.15893	0.831213	0.671903	1.2095	5.08025	5.61513	5.72757	5.35897	5.67097	5.15062	5.47782	5.64763	5.5388	5.71371	5.59151
Q5SSE9;Q5SSE9-2	Abca13	ENSMUSG00000004668;	268379;	cellular process;establishment of localization;lipid transport;transmembrane transport;transport	Alternativesplicing;ATP-binding;Completeproteome;Membrane;Nucleotide-binding;Referenceproteome;Repeat;Transmembrane;Transmembranehelix;Transport	ATP-binding cassette sub-family A member 13	Unclassified;NA		Not Mitochondrial	0.666667	1			4	0	0	0	0	0	0	-5.7805	-5.99891	-5.24652		-5.59976
A2AJ26;P41234	Abca2	ENSMUSG00000026944;	11305;	biological regulation;cellular process;establishment of localization;homeostatic process;lipid transport;metabolic process;regulation of transport;response to chemical stimulus;response to endogenous stimulus;response to stimulus;transmembrane transport;transport	ATP-binding;Completeproteome;Endosome;Glycoprotein;Lysosome;Membrane;Nucleotide-binding;Phosphoprotein;Proteomicsidentification;Referenceproteome;Repeat;Transmembrane;Transmembranehelix;Transport	ATP-binding cassette sub-family A member 2	Unclassified;NA		Not Mitochondrial	0.833333	3			1	0	3	0	0	0	5		0.627035											-2.62532	-5.73428	-3.72991
Q8R420;Q6AXE3	Abca3	ENSMUSG00000024130;ENSMUSG00000024130	27410;27410	cellular process;establishment of localization;lipid transport;transmembrane transport;transport	ATP-binding;Completeproteome;Membrane;Nucleotide-binding;Proteomicsidentification;Referenceproteome;Repeat;Transmembrane;Transmembranehelix;Transport	ATP-binding cassette sub-family A member 3	Not reported mitochondrial;Not reported mitochondrial		Not Mitochondrial	1	2			0	0	0	6	2	0	0																			-2.82194	-2.62335	-3.02061	-2.97716	-2.69467	-2.68826			-6.32336		-6.84286
E9Q6G4;Q91V24	Abca7	ENSMUSG00000035722;ENSMUSG00000035722	27403;27403	behavior;biological regulation;cellular component assembly;cellular component organization;cellular localization;cellular membrane organization;cellular metabolic process;cellular process;endocytosis;establishment of localization;lipid transport;localization;macromolecular complex assembly;macromolecule metabolic process;macromolecule modification;membrane invagination;membrane organization;metab…	ATP-binding;Cellmembrane;Completeproteome;Disulfidebond;Endosome;Glycoprotein;Golgiapparatus;Membrane;Nucleotide-binding;Phagocytosis;Proteomicsidentification;Referenceproteome;Repeat;Transmembrane;Transmembranehelix;Transport	ATP-binding cassette sub-family A member 7	Unclassified;Unclassified		Not Mitochondrial	0	0			0	0	0	0	0	0	0
Q9JI39	Abcb10	ENSMUSG00000031974	56199	cellular process;establishment of localization;transmembrane transport;transport	Acetylation;ATP-binding;Completeproteome;Membrane;Mitochondrion;Mitochondrioninnermembrane;Nucleotide-binding;Referenceproteome;Transitpeptide;Transmembrane;Transmembranehelix;Transport	ATP-binding cassette sub-family B member 10, mitochondrial	Verified mitochondrial	MIM	Mitochondrial	1	7	Small molecule transport > ABC transporters;Metabolism > Metals and cofactors > Heme synthesis and processing		6	6	6	6	6	6	6	-1.2855	-0.704152	-0.829956	-0.543363	-0.620644	-0.807463	0.139202	-0.262217	-0.452097	0.0927698	-0.185099	-0.0683875	1.12448	1.032	1.10011	0.862912	0.513785	0.933582	0.173969	0.115786	0.00728632	-0.101603	-0.0555157	-0.162662	1.02233	0.195296	0.140951	0.560069	0.0682339
P21447;P06795	Abcb1a;Abcb1b	ENSMUSG00000040584;ENSMUSG00000028970	18671;18669	anatomical structure development;biological regulation;cell development;cell proliferation;cellular process;developmental process;drug transport;establishment of localization;hormone transport;metabolic process;multicellular organismal process;regulation of body fluid levels;response to abiotic stimulus;response to chemical stimulus;response to endogenous stimulus;response to external stimulus;re…	3D-structure;ATP-binding;Cellmembrane;Completeproteome;Directproteinsequencing;Glycoprotein;Hydrolase;Membrane;Nucleotide-binding;Phosphoprotein;Referenceproteome;Repeat;Transmembrane;Transmembranehelix;Transport	Multidrug resistance protein 1A;Multidrug resistance protein 1B	NA;Unclassified		Not Mitochondrial	1	1			0	0	0	0	0	6	0
Q9DC29	Abcb6	ENSMUSG00000026198	74104	anatomical structure development;biosynthetic process;cellular metabolic process;cellular nitrogen compound metabolic process;cellular process;cofactor metabolic process;cofactor transport;developmental process;establishment of localization;heterocycle metabolic process;metabolic process;nitrogen compound metabolic process;transmembrane transport;transport	ATP-binding;Cellmembrane;Completeproteome;Directproteinsequencing;Endoplasmicreticulum;Endosome;Golgiapparatus;Membrane;Mitochondrion;Mitochondrionoutermembrane;Nucleotide-binding;Referenceproteome;Transmembrane;Transmembranehelix;Transport	ATP-binding cassette sub-family B member 6, mitochondrial	Verified mitochondrial	MOM	Mitochondrial	1	6	Small molecule transport > ABC transporters;Metabolism > Metals and cofactors > Heme synthesis and processing		2	4	0	6	6	5	2	-6.63261			-6.6752			0.0695987	-1.33076		-1.93971		-1.79835							-4.24728	-3.61055	-4.71939	-4.34343	-6.10063	-4.45989	-6.014	-1.89884	-1.82733	-1.5722	-1.66715
Q61102	Abcb7	ENSMUSG00000031333	11306	biological regulation;cellular homeostasis;cellular ion homeostasis;cellular process;establishment of localization;homeostatic process;transmembrane transport;transport	Acetylation;ATP-binding;Completeproteome;Membrane;Mitochondrion;Mitochondrioninnermembrane;Nucleotide-binding;Phosphoprotein;Referenceproteome;Transmembrane;Transmembranehelix;Transport	ATP-binding cassette sub-family B member 7, mitochondrial	Verified mitochondrial	MIM	Mitochondrial	1	7	Metabolism > Metals and cofactors > Fe-S cluster biosynthesis;Metabolism > Metals and cofactors > Molybdenum cofactor synthesis and proteins;Small molecule transport > ABC transporters;Metabolism > Metals and cofactors > Heme synthesis and processing		6	6	6	6	6	6	6	1.69578	1.859	2.1992	2.29758	2.13191	1.96024	-0.259614	-0.718471	-0.421272	-0.916485	-0.421602	-0.619116	0.995925	0.889024	1.02714	0.897887	0.867956	0.8334	1.73787	1.64142	1.72262	1.75854	1.58016	1.50558	1.98534	1.79596	1.84115	1.41747	1.97028
Q9CXJ4	Abcb8	ENSMUSG00000028973	74610	cellular process;establishment of localization;transmembrane transport;transport	ATP-binding;Completeproteome;Membrane;Mitochondrion;Mitochondrioninnermembrane;Nucleotide-binding;Referenceproteome;Transitpeptide;Transmembrane;Transmembranehelix;Transport	ATP-binding cassette sub-family B member 8, mitochondrial	Verified mitochondrial	MIM	Mitochondrial	1	7	Small molecule transport > ABC transporters		6	6	6	6	6	6	6	0.710504	0.915938	1.04165	0.931466	0.962431	0.689243	1.62318	1.48454	1.27521	1.67102	1.55128	1.61157	1.93591	1.73437	1.8743	2.30381	2.00354	1.92759	1.42085	1.28396	1.4994	1.394	1.15713	1.16882	-0.240629	-0.969432	-0.905587	-0.187698	-0.563611
E9Q1I5;O35379	Abcc1	ENSMUSG00000023088;ENSMUSG00000023088	;17250	metabolic process	ATP-binding;Cellmembrane;Completeproteome;Glycoprotein;Hydrolase;Membrane;Nucleotide-binding;Phosphoprotein;Proteomicsidentification;Referenceproteome;Repeat;Transmembrane;Transmembranehelix;Transport	Multidrug resistance-associated protein 1	NA;NA		Not Mitochondrial	0.833333	1			0	0	0	0	0	0	5
Q8VI47	Abcc2	ENSMUSG00000025194	12780	amine transport;amino acid transport;biological regulation;cellular homeostasis;cellular ion homeostasis;cellular process;drug transport;establishment of localization;homeostatic process;hormone transport;lipid transport;organic acid transport;response to abiotic stimulus;response to chemical stimulus;response to endogenous stimulus;response to heat;response to oxidative stress;response to stimul…	ATP-binding;Cellmembrane;Completeproteome;Glycoprotein;Membrane;Nucleotide-binding;Phosphoprotein;Referenceproteome;Repeat;Transmembrane;Transmembranehelix;Transport	Canalicular multispecific organic anion transporter 1	Not reported mitochondrial		Not Mitochondrial	0.666667	1			0	0	0	0	4	0	0																									-4.68053		-4.08505	-3.97916
A0A0R4J015;J3QML2;B2RX12-3;B2RX12-2;B2RX12	Abcc3	ENSMUSG00000020865;ENSMUSG00000020865;;;ENSMUSG00000020865	76408;76408;;;76408	establishment of localization;organic acid transport;transport	Alternativesplicing;ATP-binding;Completeproteome;Glycoprotein;Membrane;Nucleotide-binding;Phosphoprotein;Proteomicsidentification;Referenceproteome;Repeat;Transmembrane;Transmembranehelix;Transport	Canalicular multispecific organic anion transporter 2	Unclassified;Unclassified;NA;NA;Unclassified		Not Mitochondrial	1	3			0	0	0	2	2	6	0																					-1.93403	-2.69254				-6.35591		-5.52018
A0A1B0GT25;B2RUS7	Abcc8	ENSMUSG00000040136;ENSMUSG00000040136	;20927	establishment of localization;ion transport;transport	ATP-binding;Completeproteome;Nucleotide-binding;Referenceproteome;Repeat		Not reported mitochondrial;Not reported mitochondrial		Not Mitochondrial	0	0			0	0	0	0	0	0	0
E9PUE8;P70170-3;P70170-2;P70170	Abcc9	ENSMUSG00000030249;;;ENSMUSG00000030249	20928;;;20928	cellular process;establishment of localization;immune system process;ion transport;multi-organism process;response to biotic stimulus;response to stimulus;response to stress;transmembrane transport;transport	Alternativesplicing;ATP-binding;Completeproteome;Directproteinsequencing;Glycoprotein;Membrane;Nucleotide-binding;Receptor;Referenceproteome;Repeat;Transmembrane;Transmembranehelix;Transport	ATP-binding cassette sub-family C member 9	Unclassified;NA;NA;Unclassified		Not Mitochondrial	0.5	1			0	0	0	0	0	0	3
P48410;A2ALN0	Abcd1	ENSMUSG00000031378;ENSMUSG00000031378	11666;	catabolic process;cellular component organization;cellular ketone metabolic process;cellular lipid metabolic process;cellular metabolic process;cellular process;establishment of localization;lipid metabolic process;lipid transport;metabolic process;organelle organization;organic acid metabolic process;organic acid transport;peroxisome organization;primary metabolic process;small molecule metaboli…	ATP-binding;Completeproteome;Glycoprotein;Membrane;Nucleotide-binding;Peroxisome;Proteomicsidentification;Referenceproteome;Transmembrane;Transmembranehelix;Transport	ATP-binding cassette sub-family D member 1	Ancillary;Ancillary	Membrane	Mitochondrial	1	3	Small molecule transport > ABC transporters		0	0	0	3	6	6	0																			-5.24647	-6.56354		-6.74733			-1.83603	-1.38243	-0.477236	-0.391353	-0.267352
A0A0R4J0U5;Q61285	Abcd2	ENSMUSG00000055782;ENSMUSG00000055782	26874;26874	biological regulation;catabolic process;cellular ketone metabolic process;cellular lipid metabolic process;cellular metabolic process;cellular process;lipid metabolic process;metabolic process;organic acid metabolic process;primary metabolic process;small molecule metabolic process	ATP-binding;Completeproteome;Glycoprotein;Membrane;Nucleotide-binding;Peroxisome;Referenceproteome;Transmembrane;Transmembranehelix;Transport	ATP-binding cassette sub-family D member 2	Ancillary;Ancillary	Membrane	Mitochondrial	0.833333	3	Small molecule transport > ABC transporters		3	0	0	0	5	0	4	-4.72138	-5.09155		-5.2499																					-6.18593	0.644575	1.10337	-4.86199	0.615754
P55096;A0A0G2JDI9	Abcd3	ENSMUSG00000028127;ENSMUSG00000028127	19299;	catabolic process;cellular component organization;cellular ketone metabolic process;cellular lipid metabolic process;cellular metabolic process;cellular process;lipid metabolic process;metabolic process;organelle organization;organic acid metabolic process;peroxisome organization;primary metabolic process;small molecule metabolic process	Acetylation;ATP-binding;Completeproteome;Glycoprotein;Membrane;Nucleotide-binding;Peroxisome;Phosphoprotein;Referenceproteome;Transmembrane;Transmembranehelix;Transport	ATP-binding cassette sub-family D member 3	Ancillary;Ancillary	Membrane	Mitochondrial	1	6	Small molecule transport > ABC transporters		6	3	0	6	6	5	4	-0.172374	-0.335977	-1.20341	-1.10408	-1.22379	-1.09263	-3.06348	-4.11373	-3.85086										3.11814	2.05288	1.99938	1.69576	2.06835	2.13946	5.0993	5.24242	5.78395	5.91943	5.46275
A0A1Y7VMF7;O89016	Abcd4	ENSMUSG00000021240;ENSMUSG00000021240	;19300	cellular metabolic process;cellular process;cofactor metabolic process;heterocycle metabolic process;metabolic process;nitrogen compound metabolic process;small molecule metabolic process;vitamin metabolic process	ATP-binding;Completeproteome;Membrane;Nucleotide-binding;Peroxisome;Referenceproteome;Transmembrane;Transmembranehelix;Transport	ATP-binding cassette sub-family D member 4	Not reported mitochondrial;Not reported mitochondrial		Not Mitochondrial	0.333333	1			0	0	0	0	0	2	0
P61222	Abce1	ENSMUSG00000058355	24015		ATP-binding;Chaperone;Completeproteome;Cytoplasm;Mitochondrion;Nucleotide-binding;Referenceproteome;Repeat	ATP-binding cassette sub-family E member 1	Verified mitochondrial		Mitochondrial	1	3			6	0	0	0	6	6	0	-1.60923	-1.85326	-2.64182	-2.61585	-2.21963	-2.56468																			-5.30186	-6.30099	-6.36078	-4.87404	-6.15594
Q6P542	Abcf1	ENSMUSG00000038762	224742	biological regulation;cellular process;regulation of translation;translational initiation	Activator;ATP-binding;Completeproteome;Cytoplasm;Isopeptidebond;Nucleotide-binding;Nucleus;Phosphoprotein;Referenceproteome;Repeat;Ublconjugation	ATP-binding cassette sub-family F member 1			Not Mitochondrial	1	1			0	0	0	0	0	6	0
Q99LE6	Abcf2	ENSMUSG00000028953	27407		Acetylation;ATP-binding;Completeproteome;Nucleotide-binding;Referenceproteome;Repeat	ATP-binding cassette sub-family F member 2	Verified mitochondrial		Mitochondrial	0.833333	1			0	0	0	0	0	5	0
Q8K268	Abcf3	ENSMUSG00000003234	27406	immune system process;multi-organism process;response to biotic stimulus;response to stimulus;response to stress	Acetylation;Antiviraldefense;ATP-binding;Completeproteome;Nucleotide-binding;Phosphoprotein;Referenceproteome;Repeat	ATP-binding cassette sub-family F member 3	Unclassified		Not Mitochondrial	0.833333	1			0	0	0	0	0	5	0
A0A494BA50;Q64343	Abcg1	ENSMUSG00000024030;ENSMUSG00000024030	;11307	alcohol metabolic process;biological regulation;catabolic process;cellular component organization;cellular metabolic process;cellular process;establishment of localization;homeostatic process;lipid metabolic process;lipid transport;macromolecule metabolic process;metabolic process;multicellular organismal process;primary metabolic process;protein transport;regulation of transport;response to chem…	ATP-binding;Completeproteome;Lipidtransport;Lipoprotein;Membrane;Nucleotide-binding;Palmitate;Referenceproteome;Transmembrane;Transmembranehelix;Transport	ATP-binding cassette sub-family G member 1	Ancillary;Ancillary		Associated	0	0			0	0	0	0	0	0	0
S4R2E1;A0A0R4J0B6;Q7TMS5;D3Z150;A0A0N4SWA2	Abcg2	ENSMUSG00000029802;ENSMUSG00000029802;;ENSMUSG00000029802;ENSMUSG00000029802	;26357;26357;;	cellular metabolic process;cellular nitrogen compound metabolic process;cellular process;drug transport;establishment of localization;heterocycle metabolic process;metabolic process;multicellular organismal process;nitrogen compound metabolic process;organic acid metabolic process;response to chemical stimulus;response to endogenous stimulus;response to external stimulus;response to extracellular…	ATP-binding;Cellmembrane;Completeproteome;Disulfidebond;Glycoprotein;Membrane;Mitochondrion;Nucleotide-binding;Proteomicsidentification;Referenceproteome;Transmembrane;Transmembranehelix;Transport	ATP-binding cassette sub-family G member 2	Verified mitochondrial;Verified mitochondrial;NA;Verified mitochondrial;Verified mitochondrial		Mitochondrial	1	3			6	0	0	6	0	3	0	-4.60437	-3.84699	-5.64942	-7.07007	-5.10116	-4.5982													-3.11405	-2.54705	-2.76972	-3.41492	-2.89216	-2.80412
D3Z0Z4;Q99P81	Abcg3	ENSMUSG00000029299;ENSMUSG00000029299	;27405	establishment of localization;transport	Completeproteome;Membrane;Referenceproteome;Transmembrane;Transmembranehelix;Transport	ATP-binding cassette sub-family G member 3	NA;NA		Not Mitochondrial	1	1			0	0	0	0	0	6	0
Q99PE8	Abcg5	ENSMUSG00000040505	27409	biological regulation;establishment of localization;excretion;homeostatic process;lipid transport;metabolic process;multicellular organismal process;regulation of transport;response to abiotic stimulus;response to chemical stimulus;response to drug;response to external stimulus;response to extracellular stimulus;response to stimulus;secretion;transport	ATP-binding;Completeproteome;Glycoprotein;Membrane;Nucleotide-binding;Referenceproteome;Transmembrane;Transmembranehelix;Transport	ATP-binding cassette sub-family G member 5	Unclassified		Not Mitochondrial	0	0			0	0	0	0	0	0	0
Q6PE15;Q6PE15-2	Abhd10	ENSMUSG00000033157;	213012;	carbohydrate metabolic process;catabolic process;cellular metabolic process;cellular process;metabolic process;primary metabolic process	Alternativesplicing;Completeproteome;Hydrolase;Mitochondrion;Referenceproteome;Transitpeptide	Mycophenolic acid acyl-glucuronide esterase, mitochondrial	Verified mitochondrial;NA	Matrix	Mitochondrial	1	7	Metabolism > Detoxification > Xenobiotic metabolism		6	6	6	6	5	6	5	0.727258	0.0250929	0.580655	0.90141	0.46664	0.630816	-5.22795	-4.95275	-5.45618	-4.4834	-5.01487	-5.41436	-2.05464	-2.00388	-2.65823	-1.94127	-1.99905	1.28742	-3.07696	-3.8306	-3.56229	-3.21957	-3.18983	-3.00717	-5.38704	-6.30434	-6.4912	-5.96164
Q8K4F5;D3YYK0	Abhd11	ENSMUSG00000040532;ENSMUSG00000040532	68758;68758		Completeproteome;Hydrolase;Proteomicsidentification;Referenceproteome	Alpha/beta hydrolase domain-containing protein 11	Verified mitochondrial;Verified mitochondrial	Matrix	Mitochondrial	1	7	Metabolism > Carbohydrate metabolism > TCA-associated		6	6	6	6	6	6	6	0.788376	0.874264	1.03445	0.768528	0.939819	1.15265	2.79596	2.599	2.54384	2.35234	1.79635	2.12595	2.43204	2.54187	2.25384	2.45389	2.54109	2.64366	2.43438	2.50242	2.69812	2.38457	2.57289	2.64295	2.04652	2.34872	2.49254	1.90107	2.04584
Q99LR1;D6RFU2	Abhd12	ENSMUSG00000032046;ENSMUSG00000032046	76192;	behavior;catabolic process;cellular lipid metabolic process;cellular metabolic process;cellular process;glycerol ether metabolic process;lipid metabolic process;metabolic process;multicellular organismal process;primary metabolic process;response to abiotic stimulus;response to external stimulus;response to stimulus;small molecule metabolic process	Alternativesplicing;Completeproteome;Glycoprotein;Hydrolase;Membrane;Mitochondrion;Proteomicsidentification;Referenceproteome;Transmembrane;Transmembranehelix	Monoacylglycerol lipase ABHD12	Unclassified;Unclassified		Not Mitochondrial	1	3			6	0	0	0	6	6	0	0.669431	0.424318	0.415872	0.0430333	0.19903	0.293417																			-3.65525	-4.15436	-3.17127	-3.43167	-4.01264
E9QN99;A0A087WPF8;A0A087WSR2;Q8VCR7;A0A087WRJ2;A0A087WP24	Abhd14b	ENSMUSG00000042073;ENSMUSG00000042073;ENSMUSG00000042073;;ENSMUSG00000042073;ENSMUSG00000042073	76491;;;;;	biological regulation;metabolic process	Completeproteome;Cytoplasm;Hydrolase;Nucleus;Phosphoprotein;Proteomicsidentification;Referenceproteome	Alpha/beta hydrolase domain-containing protein 14B	Unclassified;Unclassified;Unclassified;NA;Unclassified;Unclassified		Not Mitochondrial	1	5			6	5	0	6	6	6	0	-2.14441	-2.50897	-3.84593	-3.00661	-3.39308	-4.09843	-6.05912	-6.08641	-6.65925	-5.948		-6.0491							0.836715	0.511368	-0.0170064	0.210072	0.0327188	0.645165	0.161393	1.08898	1.30305	0.934108	0.652253
Q9Z1Q2	Abhd16a	ENSMUSG00000007036	193742		Completeproteome;Directproteinsequencing;Hydrolase;Membrane;Referenceproteome;Transmembrane;Transmembranehelix	Abhydrolase domain-containing protein 16A	Unclassified		Not Mitochondrial	1	7			6	6	6	6	6	6	6	0.627597	0.159822	-0.114473	-0.532504	0.131117	-0.0439883	-6.51339	-5.20744	-4.89815	-4.87962	-5.18326	-5.86216	-7.12242	-6.29014	-6.51756	-6.17189	-5.90068	-5.66047	-2.24787	-1.8491	-2.13696	-2.54428	-2.18677	-2.60708	-2.43748	-2.54836	-2.67868	-2.36607	-3.16573
Q7M759;A0A494BBA3	Abhd17b	ENSMUSG00000047368;ENSMUSG00000047368	226016;		Completeproteome;Hydrolase;Referenceproteome;Secreted;Signal	Alpha/beta hydrolase domain-containing protein 17B	Unclassified;Unclassified		Not Mitochondrial	1	2			3	0	0	0	0	6	0	-4.25365	-4.26705	-5.11669
Q91ZH7-2;Q91ZH7;A0A452J888;F6RSE8	Abhd3	;ENSMUSG00000002475;ENSMUSG00000002475;ENSMUSG00000002475	;106861;;	alcohol metabolic process;amine metabolic process;cellular lipid metabolic process;cellular metabolic process;cellular nitrogen compound metabolic process;cellular process;lipid metabolic process;metabolic process;nitrogen compound metabolic process;primary metabolic process;small molecule metabolic process	Alternativesplicing;Completeproteome;Hydrolase;Lipidmetabolism;Membrane;Phospholipidmetabolism;Proteomicsidentification;Referenceproteome;Serineesterase;Signal-anchor;Transmembrane;Transmembranehelix	Phospholipase ABHD3	NA;Unclassified;Unclassified;Unclassified		Not Mitochondrial	1	3			6	0	0	6	6	0	0	-4.26734	-5.00755	-4.68943	-5.13682	-4.02108	-3.55599													-2.85998	-2.7882	-3.76503	-2.6507	-3.49729	-2.74986	-4.9149	-3.59998	-3.46877	-3.24592	-4.8135
Q8R2Y0-2;Q8R2Y0	Abhd6	;ENSMUSG00000025277	;66082	biological regulation;catabolic process;cellular lipid metabolic process;cellular metabolic process;cellular process;glycerol ether metabolic process;lipid metabolic process;metabolic process;primary metabolic process;small molecule metabolic process	Alternativesplicing;Completeproteome;Hydrolase;Membrane;Mitochondrion;Referenceproteome;Signal-anchor;Transmembrane;Transmembranehelix	Monoacylglycerol lipase ABHD6	NA;Unclassified		Not Mitochondrial	1	4			6	6	0	4	6	0	0	-1.66422	0.0514015	-2.08095	-3.30734	-2.87499	-1.47092	-6.73427	-5.59709	-5.73796	-5.36577	-5.69666	-4.23067								-6.24682	-5.84303		-6.42137	-5.79756	-3.68267	-6.23368	-4.59683	-2.62704	-2.32408
B7ZCU2;B7ZCU5;B7ZCU4;B7ZCU3;B7ZCU0;J3QNK8;Q8CBW3-5;Q8CBW3-2;Q8CBW3-4;Q8CBW3-3;Q8CBW3	Abi1	ENSMUSG00000058835;ENSMUSG00000058835;ENSMUSG00000058835;ENSMUSG00000058835;ENSMUSG00000058835;ENSMUSG00000058835;;;;;ENSMUSG00000058835	11308;;11308;11308;11308;;;;;;11308	anatomical structure development;anatomical structure formation involved in morphogenesis;anatomical structure morphogenesis;biological regulation;cell development;cellular component morphogenesis;cellular component organization;cellular metabolic process;cellular process;developmental process;macromolecule metabolic process;macromolecule modification;metabolic process;peptidyl-amino acid modific…	Acetylation;Alternativesplicing;Celljunction;Cellmembrane;Cellprojection;Coiledcoil;Completeproteome;Cytoplasm;Cytoskeleton;Membrane;Nucleus;Phosphoprotein;Postsynapticcellmembrane;Proteomicsidentification;Referenceproteome;SH3domain;Synapse	Abl interactor 1	Unclassified;Unclassified;Unclassified;Unclassified;Unclassified;Unclassified;NA;NA;NA;NA;Unclassified		Not Mitochondrial	1	2			6	0	0	0	0	6	0	1.51843	1.50184	0.642473	0.390764	0.93586	1.12427
A0A087WPP8;Q6AXH6;Q6AXD2;P62484;A0A087WRS3;A0A087WNT3	Abi2	ENSMUSG00000026782;ENSMUSG00000026782;ENSMUSG00000026782;ENSMUSG00000026782;ENSMUSG00000026782;ENSMUSG00000026782	329165;329165;329165;329165;329165;	anatomical structure development;behavior;biological regulation;cell motility;cellular component movement;cellular component organization;cellular metabolic process;cellular process;cytoskeleton organization;developmental process;locomotion;macromolecule metabolic process;macromolecule modification;metabolic process;multicellular organismal process;neurological system process;organelle organizati…	Cellprojection;Coiledcoil;Completeproteome;Cytoplasm;Cytoskeleton;Phosphoprotein;Proteomicsidentification;Referenceproteome;SH3domain	Abl interactor 2	Unclassified;Unclassified;Unclassified;Unclassified;Unclassified;Unclassified		Not Mitochondrial	1	2			6	0	0	0	0	5	0	-0.583777	-0.531102	-2.21777	-1.69633	-1.60764	-1.27437
Q8BYZ1;Q8BYZ1-2;F6RXN4	Abi3	ENSMUSG00000018381;;ENSMUSG00000018381	66610;;	biological regulation	Alternativesplicing;Coiledcoil;Completeproteome;Cytoplasm;Phosphoprotein;Proteomicsidentification;Referenceproteome;SH3domain	ABI gene family member 3	Unclassified;NA;Unclassified		Not Mitochondrial	1	1			0	0	0	0	0	6	0
P00520-2;P00520-3;P00520;P00520-4	Abl1	;;ENSMUSG00000026842;	;;11350;	anatomical structure development;anatomical structure morphogenesis;autophagy;biological adhesion;biological regulation;catabolic process;cell activation;cell adhesion;cell death;cell differentiation;cell growth;cell morphogenesis;cell motility;cell proliferation;cellular component assembly;cellular component morphogenesis;cellular component movement;cellular component organization;cellular homeo…	3D-structure;Acetylation;Alternativesplicing;Apoptosis;ATP-binding;Autophagy;Celladhesion;Chromosomalrearrangement;Completeproteome;Cytoplasm;Cytoskeleton;DNA-binding;DNAdamage;DNArepair;Endocytosis;Kinase;Lipoprotein;Magnesium;Manganese;Metal-binding;Mitochondrion;Myristate;Nucleotide-binding;Nucleus;Phosphoprotein;Proto-oncogene;Referenceproteome;SH2domain;SH3domain;Transferase;Tyrosine-protein…	Tyrosine-protein kinase ABL1	NA;NA;Ancillary;NA		Associated	0.833333	1		Tyr protein kinase family	0	0	0	0	5	0	0																									-4.17114	-3.89771	-4.77082	-4.24648
F8VQH0;Q4JIM5;B2RQ57	Abl2	ENSMUSG00000026596;;ENSMUSG00000026596	11352;;11352	anatomical structure morphogenesis;behavior;biological regulation;cell activation;cell communication;cell differentiation;cell maturation;cell motility;cellular component assembly;cellular component morphogenesis;cellular component movement;cellular component organization;cellular homeostasis;cellular ion homeostasis;cellular localization;cellular membrane organization;cellular metabolic process;…	3D-structure;Acetylation;ATP-binding;Celladhesion;Completeproteome;Cytoplasm;Cytoskeleton;Kinase;Lipoprotein;Magnesium;Manganese;Metal-binding;Myristate;Nucleotide-binding;Phosphoprotein;Proteomicsidentification;Referenceproteome;SH2domain;SH3domain;Transferase;Tyrosine-proteinkinase;Ublconjugation	Abelson tyrosine-protein kinase 2;Non-specific protein-tyrosine kinase	Unclassified;NA;Unclassified		Not Mitochondrial	1	1		Tyr protein kinase family	6	0	0	0	0	0	0	-3.65067	-3.41487	-3.99929	-4.98895	-3.70322	-3.35611
E9Q9C0;E9Q9C1;Q8K4G5-2;E9Q9C7;E9Q9C4;E9Q9C2;E9QK41;Q8K4G5-4;Q8K4G5;E9Q030;Q8K4G5-3;E9Q9Q7;E9Q9D1;E9Q9D2	Ablim1	ENSMUSG00000025085;ENSMUSG00000025085;;ENSMUSG00000025085;ENSMUSG00000025085;ENSMUSG00000025085;ENSMUSG00000025085;;ENSMUSG00000025085;ENSMUSG00000025085;;ENSMUSG00000025085;ENSMUSG00000025085;ENSMUSG00000025085	226251;226251;;226251;;;226251;;226251;226251;;;226251;	anatomical structure formation involved in morphogenesis;biological regulation;cellular component assembly;cellular component organization;cellular process;cytoskeleton organization;developmental process;locomotion;organelle organization;response to chemical stimulus;response to external stimulus;response to stimulus	Actin-binding;Alternativesplicing;Coiledcoil;Completeproteome;Cytoplasm;Cytoskeleton;LIMdomain;Metal-binding;Phosphoprotein;Proteomicsidentification;Referenceproteome;Repeat;Zinc	Actin-binding LIM protein 1	Unclassified;Unclassified;NA;Unclassified;Unclassified;Unclassified;Unclassified;NA;Unclassified;Unclassified;NA;Unclassified;Unclassified;Unclassified		Not Mitochondrial	1	2			6	0	0	0	0	6	0	0.314083	0.185705	-1.05192	-1.30503	-0.977151	-0.542524
Q8BL65-3;Q8BL65-4;E9Q0W6;E9Q4K0;Q8BL65-5	Ablim2	;;ENSMUSG00000029095;ENSMUSG00000029095;	;;231148;231148;	biological regulation;biosynthetic process;cellular component organization;cellular metabolic process;cellular nitrogen compound metabolic process;cellular process;cytoskeleton organization;macromolecule metabolic process;metabolic process;nitrogen compound metabolic process;nucleobase-containing compound metabolic process;organelle organization;primary metabolic process;RNA metabolic process	Alternativesplicing;Completeproteome;Cytoplasm;LIMdomain;Metal-binding;Proteomicsidentification;Referenceproteome;Repeat;Zinc	Actin-binding LIM protein 2	NA;NA;Unclassified;Unclassified;NA		Not Mitochondrial	0.5	1			3	0	0	0	0	0	0	-5.08297	-5.36342	-5.86343
Q8BL65-2;Q8BL65;F6VVW4;D3Z0Y4	Ablim2	;ENSMUSG00000029095;ENSMUSG00000029095;ENSMUSG00000029095	;231148;;	biological regulation;biosynthetic process;cellular component organization;cellular metabolic process;cellular nitrogen compound metabolic process;cellular process;cytoskeleton organization;macromolecule metabolic process;metabolic process;nitrogen compound metabolic process;nucleobase-containing compound metabolic process;organelle organization;primary metabolic process;RNA metabolic process	Alternativesplicing;Completeproteome;Cytoplasm;LIMdomain;Metal-binding;Proteomicsidentification;Referenceproteome;Repeat;Zinc	Actin-binding LIM protein 2	NA;Unclassified;Unclassified;Unclassified		Not Mitochondrial	1	1			6	0	0	0	0	0	0	-0.576132	-0.761256	-1.85106	-2.26639	-1.46756	-1.04342
Q69ZX8	Ablim3	ENSMUSG00000032735	319713	anatomical structure formation involved in morphogenesis;biological regulation;biosynthetic process;cellular component assembly;cellular component organization;cellular metabolic process;cellular nitrogen compound metabolic process;cellular process;cytoskeleton organization;developmental process;macromolecule metabolic process;metabolic process;nitrogen compound metabolic process;nucleobase-conta…	Acetylation;Completeproteome;Cytoplasm;LIMdomain;Metal-binding;Phosphoprotein;Referenceproteome;Repeat;Zinc	Actin-binding LIM protein 3	Unclassified		Not Mitochondrial	1	1			6	0	0	0	0	0	0	-2.56309	-2.69014	-3.67901	-3.25769	-2.91386	-2.01763
A0A571BG95;Q5SSL4-2;E9PUE7;Q5SSL4-4	Abr	ENSMUSG00000017631;;ENSMUSG00000017631;	;;109934;	anatomical structure development;anatomical structure morphogenesis;biological regulation;cellular component organization;cellular process;circulatory system process;cytoskeleton organization;developmental process;multicellular organismal process;neurological system process;organelle organization;regulation of transport;response to biotic stimulus;response to chemical stimulus;response to stimulu…	Alternativesplicing;Completeproteome;GTPaseactivation;Guanine-nucleotidereleasingfactor;Proteomicsidentification;Referenceproteome	Active breakpoint cluster region-related protein	Unclassified;NA;Unclassified;NA		Not Mitochondrial	1	2			6	0	0	0	0	6	0	0.410344	2.69987	2.58236	2.88298	2.79509	2.77536
Q5SSL4	Abr	ENSMUSG00000017631	109934	anatomical structure development;anatomical structure morphogenesis;biological regulation;cellular component organization;cellular process;circulatory system process;cytoskeleton organization;developmental process;multicellular organismal process;neurological system process;organelle organization;regulation of transport;response to biotic stimulus;response to chemical stimulus;response to stimulu…	Alternativesplicing;Completeproteome;GTPaseactivation;Guanine-nucleotidereleasingfactor;Referenceproteome	Active breakpoint cluster region-related protein	Unclassified		Not Mitochondrial	0.5	1			3	0	0	0	0	0	0				-3.89786	-3.65152	-3.32029
Q4KML4;E9QMV2;A0A1W2P7X0	Abracl	;ENSMUSG00000078453;ENSMUSG00000078453	73112;73112;		Acetylation;Completeproteome;Proteomicsidentification;Referenceproteome	Costars family protein ABRACL	NA;Unclassified;Unclassified		Not Mitochondrial	1	3			5	0	4	0	0	6	0	-1.15914	-1.58224	-2.9941	-2.17749	-2.27211								-5.98221	-5.67943	-5.40006		-6.52478
Q921H8;H3BKL5;H3BJZ9	Acaa1a	ENSMUSG00000036138;ENSMUSG00000036138;ENSMUSG00000036138	113868;;	catabolic process;cellular ketone metabolic process;cellular lipid metabolic process;cellular metabolic process;cellular process;lipid metabolic process;metabolic process;organic acid metabolic process;primary metabolic process;small molecule metabolic process	Acetylation;Acyltransferase;Completeproteome;Fattyacidmetabolism;Lipidmetabolism;Peroxisome;Proteomicsidentification;Referenceproteome;Transferase;Transitpeptide	3-ketoacyl-CoA thiolase A, peroxisomal	Unclassified;Unclassified;Unclassified	Matrix	Mitochondrial	1	7	Metabolism > Lipid metabolism > Fatty acid oxidation		6	6	6	6	6	6	6	0.0642136	0.00103564	-0.0887233	-0.518253	-0.764079	0.185566	-1.2703	-1.32365	-1.39656	-1.15006	-2.05018	-1.76836	-2.61948	-2.1201	-2.78238	-2.31512	-2.96918	-3.06071	1.15128	0.530515	0.453002	0.433487	0.108167	0.618968	2.56093	3.27081	3.61588	3.82146	3.31632
Q8VCH0	Acaa1b	ENSMUSG00000010651	235674	cellular ketone metabolic process;cellular lipid metabolic process;cellular metabolic process;cellular process;lipid metabolic process;metabolic process;organic acid metabolic process;primary metabolic process;small molecule metabolic process	Acetylation;Acyltransferase;Completeproteome;Fattyacidmetabolism;Lipidmetabolism;Peroxisome;Referenceproteome;Transferase;Transitpeptide	3-ketoacyl-CoA thiolase B, peroxisomal		unknown	Mitochondrial	1	7	Metabolism > Lipid metabolism		6	6	6	6	6	6	5	-2.10601	-1.92249	-2.66368	-2.56908	-2.92236	-2.33059	-3.89048	-3.62386	-3.09597	-3.10458	-7.55359	-4.20357	-6.76195	-4.17817	-4.39447	-3.31451	-4.80445	-4.49754	1.56443	1.49829	1.4024	0.849449	1.64814	1.14181	3.61419	4.36797	5.07707	5.88075	5.20855
Q8BWT1	Acaa2	ENSMUSG00000036880	52538	cellular ketone metabolic process;cellular lipid metabolic process;cellular metabolic process;cellular process;lipid metabolic process;metabolic process;organic acid metabolic process;primary metabolic process;response to chemical stimulus;response to stimulus;response to stress;small molecule metabolic process	Acetylation;Acyltransferase;Completeproteome;Fattyacidmetabolism;Lipidmetabolism;Mitochondrion;Phosphoprotein;Referenceproteome;Transferase;Transitpeptide	3-ketoacyl-CoA thiolase, mitochondrial	Verified mitochondrial	Matrix	Mitochondrial	1	7	Metabolism > Amino acid metabolism > Lysine metabolism;Metabolism > Lipid metabolism > Fatty acid oxidation;Metabolism > Carbohydrate metabolism > Ketone metabolism		6	6	6	6	6	6	6	3.65299	3.6346	3.76503	3.69236	3.74095	3.48227	8.77874	8.6755	8.80949	9.03554	8.64454	8.62934	8.14804	8.13683	7.77621	8.20698	8.05504	7.87051	5.7176	6.70806	6.34804	5.94471	6.6288	5.88497	7.99329	8.06553	7.88023	8.05758	8.27488
Q5SWU9;Q5SWU9-2	Acaca	ENSMUSG00000020532;	107476;	biological regulation;biosynthetic process;cellular component assembly;cellular component organization;cellular ketone metabolic process;cellular lipid metabolic process;cellular metabolic process;cellular process;cofactor metabolic process;homeostatic process;lipid metabolic process;macromolecular complex assembly;macromolecule metabolic process;metabolic process;multicellular organismal process…	Acetylation;Allostericenzyme;Alternativepromoterusage;ATP-binding;Biotin;Completeproteome;Cytoplasm;Directproteinsequencing;Fattyacidbiosynthesis;Fattyacidmetabolism;Ligase;Lipidbiosynthesis;Lipidmetabolism;Manganese;Metal-binding;Multifunctionalenzyme;Nucleotide-binding;Phosphoprotein;Referenceproteome	Acetyl-CoA carboxylase 1;Biotin carboxylase	NA;NA	Matrix	Mitochondrial	1	5	Metabolism > Lipid metabolism > Type II fatty acid synthesis;Metabolism > Vitamin metabolism > Biotin utilizing proteins		6	6	0	0	4	6	4	-1.79604	-2.41131	-3.04951	-2.93898	-2.28032	-2.88227	-1.09425	-2.38274	-1.1512	-2.1309	-1.85661	-2.19778														-4.85963	-6.27385	-4.77906	-6.03339
E9Q4Z2	Acacb	ENSMUSG00000042010	100705	biological regulation;biosynthetic process;cellular component assembly;cellular component organization;cellular ketone metabolic process;cellular lipid metabolic process;cellular metabolic process;cellular process;cofactor metabolic process;lipid metabolic process;macromolecular complex assembly;metabolic process;organic acid metabolic process;primary metabolic process;protein complex assembly;re…	Allostericenzyme;ATP-binding;Biotin;Completeproteome;Fattyacidbiosynthesis;Fattyacidmetabolism;Ligase;Lipidbiosynthesis;Lipidmetabolism;Manganese;Membrane;Metal-binding;Mitochondrion;Multifunctionalenzyme;Nucleotide-binding;Nucleus;Phosphoprotein;Referenceproteome;Transitpeptide	Acetyl-CoA carboxylase 2;Biotin carboxylase	Verified mitochondrial	MOM	Mitochondrial	1	2	Metabolism > Lipid metabolism > Fatty acid oxidation;Metabolism > Vitamin metabolism > Biotin utilizing proteins		0	6	0	0	6	0	0							-3.12756	-5.32298	-4.16863	-3.73713	-6.09013	-4.88772													-3.83681	-3.20502	-3.05807	-3.34809	-3.96785
Q8K370	Acad10	ENSMUSG00000029456	71985		Acetylation;Completeproteome;FAD;Flavoprotein;Oxidoreductase;Referenceproteome	Acyl-CoA dehydrogenase family member 10	Verified mitochondrial	Matrix	Mitochondrial	1	7	Metabolism > Lipid metabolism > Fatty acid oxidation		6	6	6	6	6	6	6	-0.350979	0.0113919	-0.593918	-0.0605796	-1.81426	-2.7413	3.65522	3.45662	3.44671	3.59685	3.65244	3.15727	3.50403	3.85711	3.66857	3.60677	3.78084	3.62215	4.58913	4.83128	4.82079	4.5569	4.73753	4.53361	2.77155	3.04126	3.02534	2.93472	3.19822
A0A0R4J0I6;Q80XL6;D3YTQ5;A0A087WSI8	Acad11	ENSMUSG00000090150;;ENSMUSG00000090150;ENSMUSG00000090150	102632;102632;;	catabolic process;cellular ketone metabolic process;cellular lipid metabolic process;cellular metabolic process;cellular process;lipid metabolic process;metabolic process;organic acid metabolic process;primary metabolic process;small molecule metabolic process	Acetylation;Completeproteome;FAD;Flavoprotein;Mitochondrion;Oxidoreductase;Peroxisome;Phosphoprotein;Proteomicsidentification;Referenceproteome	Acyl-CoA dehydrogenase family member 11	Verified mitochondrial;NA;Verified mitochondrial;Verified mitochondrial	MIM	Mitochondrial	1	5	Metabolism > Lipid metabolism > Fatty acid oxidation		0	6	1	6	6	0	4							-2.92654	-2.17653	-3.04664	-2.03048	-4.35939	-3.53712		-5.53936					2.21175	1.07517	1.1412	0.908289	0.938173	1.67558	3.54242	4.0738	4.77888	4.42996	4.2248
D3Z7X0;D3Z2B3	Acad12	ENSMUSG00000042647;ENSMUSG00000042647	338350;		Completeproteome;FAD;Flavoprotein;Oxidoreductase;Proteomicsidentification;Referenceproteome		NA;NA	Matrix	Mitochondrial	1	7	Metabolism > Lipid metabolism > Fatty acid oxidation		6	6	6	6	6	6	6	-3.95493	-2.76591	-2.84271	-2.32992	-2.54804	-3.12339	2.11482	2.15055	1.88123	2.68385	1.7344	1.72185	3.4846	3.63352	3.52902	3.43484	3.43915	3.17336	2.28946	2.72766	2.7998	2.64655	2.75102	2.45343	0.1301	0.106442	0.0578326	0.140767	0.400509
A0A0R4J0P1;Q9D7B6;D3YTT4	Acad8	ENSMUSG00000031969;;ENSMUSG00000031969	66948;66948;	amine metabolic process;catabolic process;cellular amino acid metabolic process;cellular ketone metabolic process;cellular metabolic process;cellular nitrogen compound metabolic process;cellular process;metabolic process;nitrogen compound metabolic process;organic acid metabolic process;primary metabolic process;small molecule metabolic process	Acetylation;Branched-chainaminoacidcatabolism;Completeproteome;FAD;Flavoprotein;Mitochondrion;Oxidoreductase;Proteomicsidentification;Referenceproteome;Transitpeptide	Isobutyryl-CoA dehydrogenase, mitochondrial	Verified mitochondrial;NA;Verified mitochondrial	Matrix	Mitochondrial	1	7	Metabolism > Amino acid metabolism > Branched-chain amino acid metabolism		6	6	6	6	6	6	6	1.09177	1.51367	1.71538	1.5851	1.32421	1.26078	2.82932	2.37671	2.66438	2.8913	2.41261	2.8343	2.38683	2.37788	2.2119	2.42258	2.0495	2.16541	3.5271	3.64538	3.61202	3.74502	3.01823	3.22743	3.08305	3.27538	3.32873	3.5798	3.02096
Q8JZN5	Acad9	ENSMUSG00000027710	229211	cellular component assembly;cellular component organization;cellular macromolecular complex assembly;cellular process;macromolecular complex assembly;protein complex assembly;protein complex biogenesis	Acetylation;Completeproteome;FAD;Flavoprotein;Mitochondrion;Oxidoreductase;Referenceproteome;Transitpeptide	Acyl-CoA dehydrogenase family member 9, mitochondrial	Verified mitochondrial	MIM	Mitochondrial	1	7	OXPHOS > Complex I > CI assembly factors;OXPHOS > OXPHOS assembly factors		6	6	6	6	6	6	6	2.96774	3.05479	3.40408	3.29161	3.12809	3.36612	3.53015	3.39875	3.44892	3.64606	3.39119	3.75564	3.35804	3.54415	3.18221	3.58092	3.30358	3.59488	4.73243	4.48186	4.57073	4.52613	4.43127	4.65152	3.20376	4.15935	3.58592	3.4069	3.72818
A0A0R4J083;P51174	Acadl	ENSMUSG00000026003;	11363;11363	amine metabolic process;biological regulation;catabolic process;cellular amino acid metabolic process;cellular component assembly;cellular component organization;cellular ketone metabolic process;cellular lipid metabolic process;cellular metabolic process;cellular nitrogen compound metabolic process;cellular process;homeostatic process;lipid metabolic process;macromolecular complex assembly;metab…	Acetylation;Completeproteome;FAD;Fattyacidmetabolism;Flavoprotein;Lipidmetabolism;Mitochondrion;Oxidoreductase;Referenceproteome;Transitpeptide	Long-chain specific acyl-CoA dehydrogenase, mitochondrial	Verified mitochondrial;NA	MIM	Mitochondrial	1	7	Metabolism > Lipid metabolism > Fatty acid oxidation		6	6	6	6	6	6	6	4.36752	4.26047	4.49982	4.65114	4.38665	4.32166	8.13448	8.12596	8.24536	8.13422	8.40344	8.45397	7.86718	8.03019	7.83026	8.228	8.07044	8.01782	6.41524	6.35313	6.31999	6.50111	6.4876	6.37927	5.78002	6.57122	6.33447	6.21045	6.55791
P45952	Acadm	ENSMUSG00000062908	11364	amine metabolic process;anatomical structure development;biological regulation;biosynthetic process;carbohydrate metabolic process;catabolic process;cell differentiation;cellular amino acid metabolic process;cellular ketone metabolic process;cellular lipid metabolic process;cellular metabolic process;cellular nitrogen compound metabolic process;cellular process;developmental process;energy reserv…	Acetylation;Completeproteome;FAD;Fattyacidmetabolism;Flavoprotein;Lipidmetabolism;Mitochondrion;Oxidoreductase;Referenceproteome;Transitpeptide	Medium-chain specific acyl-CoA dehydrogenase, mitochondrial	Verified mitochondrial	Matrix	Mitochondrial	1	7	Metabolism > Lipid metabolism > Fatty acid oxidation		6	6	6	6	6	6	6	2.75009	2.60524	3.00117	2.79913	2.8421	2.55995	8.53771	8.38227	8.33134	8.49995	8.31753	8.27558	7.95324	8.12143	7.87908	8.25813	8.20931	7.86736	7.86928	8.28569	8.12423	7.40096	8.1462	7.71443	5.62621	6.11031	5.91268	6.33809	6.15003
Q07417	Acads	ENSMUSG00000029545	11409	catabolic process;cellular component assembly;cellular component organization;cellular ketone metabolic process;cellular lipid metabolic process;cellular metabolic process;cellular process;lipid metabolic process;macromolecular complex assembly;metabolic process;organic acid metabolic process;primary metabolic process;protein complex assembly;response to chemical stimulus;response to endogenous s…	Acetylation;Completeproteome;FAD;Fattyacidmetabolism;Flavoprotein;Lipidmetabolism;Mitochondrion;Oxidoreductase;Referenceproteome;Transitpeptide	Short-chain specific acyl-CoA dehydrogenase, mitochondrial	Verified mitochondrial	Matrix	Mitochondrial	1	7	Metabolism > Lipid metabolism > Fatty acid oxidation		6	6	6	6	6	6	6	0.690158	0.844557	1.76593	1.78866	1.72324	1.21658	6.95293	6.93604	7.05454	7.13357	6.90612	7.10793	6.14037	6.37426	6.24114	6.61787	6.30729	6.28105	5.94399	5.52427	5.75862	6.08817	5.79775	6.08093	6.01797	6.06896	5.91224	6.19637	6.11656
Q9DBL1;E9Q5L3	Acadsb	ENSMUSG00000030861;ENSMUSG00000030861	66885;	cellular ketone metabolic process;cellular lipid metabolic process;cellular metabolic process;cellular process;cofactor metabolic process;lipid metabolic process;metabolic process;organic acid metabolic process;primary metabolic process;small molecule metabolic process	Acetylation;Completeproteome;Directproteinsequencing;FAD;Fattyacidmetabolism;Flavoprotein;Lipidmetabolism;Mitochondrion;Oxidoreductase;Phosphoprotein;Proteomicsidentification;Referenceproteome;Transitpeptide	Short/branched chain specific acyl-CoA dehydrogenase, mitochondrial	Verified mitochondrial;Verified mitochondrial	Matrix	Mitochondrial	1	7	Metabolism > Lipid metabolism > Fatty acid oxidation;Metabolism > Amino acid metabolism > Branched-chain amino acid metabolism		6	6	6	6	6	6	6	1.77823	1.56606	1.73996	1.88281	1.76157	1.55919	3.2162	3.38721	3.873	3.44381	3.42438	3.22226	2.50227	3.06048	2.81506	2.91624	3.0524	3.06914	3.14068	3.27835	3.33569	2.7764	3.18627	2.89794	3.15986	2.96116	2.52452	3.05689	2.99088
P50544;B1AR28	Acadvl	ENSMUSG00000018574;ENSMUSG00000018574	11370;	biological regulation;catabolic process;cell differentiation;cellular ketone metabolic process;cellular lipid metabolic process;cellular metabolic process;cellular process;developmental process;homeostatic process;lipid metabolic process;metabolic process;multicellular organismal process;organic acid metabolic process;primary metabolic process;small molecule metabolic process	Acetylation;Completeproteome;FAD;Fattyacidmetabolism;Flavoprotein;Isopeptidebond;Lipidmetabolism;Membrane;Mitochondrion;Mitochondrioninnermembrane;Oxidoreductase;Proteomicsidentification;Referenceproteome;S-nitrosylation;Transitpeptide;Ublconjugation	Very long-chain specific acyl-CoA dehydrogenase, mitochondrial	Verified mitochondrial;Verified mitochondrial	MIM	Mitochondrial	1	7	Metabolism > Lipid metabolism > Fatty acid oxidation		6	6	6	6	6	6	6	2.24983	2.36497	2.66502	2.97754	2.6876	2.46712	8.59952	8.48289	8.53442	8.75641	8.48467	8.55263	7.8717	8.11468	7.79456	7.96082	7.8427	7.60429	5.33368	5.73805	5.55951	5.36871	5.71989	5.33834	5.31296	6.19903	5.49558	6.00392	6.15395
Q61282	Acan	ENSMUSG00000030607	11595	anatomical structure development;biological adhesion;biosynthetic process;cell adhesion;cell development;cellular component organization;cellular metabolic process;cellular process;developmental process;extracellular matrix organization;extracellular structure organization;macromolecule metabolic process;metabolic process	Calcium;Completeproteome;Disulfidebond;Extracellularmatrix;Glycoprotein;Immunoglobulindomain;Lectin;Metal-binding;Proteoglycan;Referenceproteome;Repeat;Secreted;Signal;Sushi	Aggrecan core protein	Unclassified		Not Mitochondrial	1	1			6	0	0	0	0	0	0	-2.82699	-4.61495	-5.71941	-4.8123	-3.95165	-4.60467
Q8K2H4	Acap1	ENSMUSG00000001588	216859	catabolic process;lipid metabolic process;metabolic process;primary metabolic process	ANKrepeat;Completeproteome;Endosome;Hydrolase;Lipiddegradation;Lipidmetabolism;Membrane;Metal-binding;Nitration;Referenceproteome;Repeat;Transducer;Zinc;Zinc-finger	Arf-GAP with coiled-coil, ANK repeat and PH domain-containing protein 1	Unclassified		Not Mitochondrial	1	1			0	0	0	0	0	6	0
A0A338P6P6;D4AFX6;Q6ZQK5-2;Q6ZQK5	Acap2	ENSMUSG00000049076;ENSMUSG00000049076;;ENSMUSG00000049076	78618;78618;;78618	biological regulation;cellular process	Alternativesplicing;ANKrepeat;Coiledcoil;Completeproteome;Endosome;GTPaseactivation;Membrane;Metal-binding;Phosphoprotein;Referenceproteome;Repeat;Zinc;Zinc-finger	Arf-GAP with coiled-coil, ANK repeat and PH domain-containing protein 2	Unclassified;Unclassified;NA;Unclassified		Not Mitochondrial	1	2			6	0	0	0	0	6	0	-2.43352	-2.62756	-3.40755	-3.96522	-3.43553	-3.30841
Q8QZT1	Acat1	ENSMUSG00000032047	110446	anatomical structure development;cellular component assembly;cellular component organization;developmental process;macromolecular complex assembly;protein complex assembly;response to chemical stimulus;response to endogenous stimulus;response to external stimulus;response to extracellular stimulus;response to starvation;response to stimulus;response to stress	Acetylation;Acyltransferase;Completeproteome;Directproteinsequencing;Metal-binding;Mitochondrion;Potassium;Referenceproteome;Transferase;Transitpeptide	Acetyl-CoA acetyltransferase, mitochondrial	Verified mitochondrial	Matrix	Mitochondrial	1	7	Metabolism > Amino acid metabolism > Lysine metabolism;Metabolism > Lipid metabolism > Fatty acid oxidation;Metabolism > Carbohydrate metabolism > Ketone metabolism;Metabolism > Amino acid metabolism > Branched-chain amino acid metabolism		6	6	6	6	6	6	6	6.06205	5.81316	5.88486	5.87404	6.19179	6.06685	7.46871	7.49664	7.51	7.49066	7.49907	7.33584	7.06343	7.27317	7.26061	7.60785	7.29163	7.04109	7.51639	6.88541	6.68584	7.65793	6.80928	7.69862	5.84372	7.13081	6.75718	6.86991	7.09354
Q8CAY6;A0A3B2WAL8;G3XA25	Acat2	ENSMUSG00000023832;ENSMUSG00000023832;ENSMUSG00000023832	110460;;	biological regulation;regulation of transport	Acetylation;Acyltransferase;Completeproteome;Cytoplasm;Directproteinsequencing;Proteomicsidentification;Referenceproteome;Transferase	Acetyl-CoA acetyltransferase, cytosolic	Unclassified;Unclassified;Unclassified		Not Mitochondrial	1	4			6	0	0	6	6	6	0	1.40517	1.42306	0.295969	-0.344388	0.58649	0.853379													-4.07712	-3.15306	-4.57922	-5.13756	-5.32481	-4.65043	-3.56549	-2.31317	-2.03946	-1.95061	-2.41959
Q80X81	Acat3	ENSMUSG00000062480	224530		Completeproteome;Proteomicsidentification;Referenceproteome;Transferase				Not Mitochondrial	0.833333	1			0	0	0	0	5	0	0																									-6.99781	-6.07608	-5.93082	-5.59216	-5.30442
Q5XG73-2;A0A2I3BRB9;Q5XG73;A0A2I3BQH8	Acbd5	;ENSMUSG00000026781;ENSMUSG00000026781;ENSMUSG00000026781	;;74159;	autophagy;catabolic process;cellular component organization;cellular metabolic process;cellular process;establishment of localization;metabolic process;organelle organization;peroxisome organization;transport	Acetylation;Alternativesplicing;Autophagy;Coiledcoil;Completeproteome;Lipid-binding;Membrane;Peroxisome;Phosphoprotein;Referenceproteome;Transmembrane;Transmembranehelix;Transport	Acyl-CoA-binding domain-containing protein 5	NA;Unclassified;Unclassified;Unclassified		Not Mitochondrial	0	0			0	0	0	0	0	0	0
Q5XG73-3;Z4YM84;E9QNH7;A0A2I3BQ50	Acbd5	;ENSMUSG00000026781;ENSMUSG00000026781;ENSMUSG00000026781	;74159;74159;	autophagy;catabolic process;cellular component organization;cellular metabolic process;cellular process;establishment of localization;metabolic process;organelle organization;peroxisome organization;transport	Acetylation;Alternativesplicing;Autophagy;Coiledcoil;Completeproteome;Lipid-binding;Membrane;Peroxisome;Phosphoprotein;Proteomicsidentification;Referenceproteome;Transmembrane;Transmembranehelix;Transport	Acyl-CoA-binding domain-containing protein 5	NA;Unclassified;Unclassified;Unclassified		Not Mitochondrial	1	3			5	0	0	6	6	0	0		-4.72727	-5.12102	-5.98571	-4.53224	-4.63163													-2.59912	-3.84024	-3.84461	-4.40658	-4.12799	-3.69948	1.17411	0.934169	1.45496	2.00646	1.27084
Q9D061	Acbd6	ENSMUSG00000033701	72482		Alternativesplicing;ANKrepeat;Completeproteome;Cytoplasm;Lipid-binding;Phosphoprotein;Referenceproteome;Repeat	Acyl-CoA-binding domain-containing protein 6	Unclassified		Not Mitochondrial	1	1			6	0	0	0	0	0	0	-1.97106	-2.35736	-3.73262	-3.64764	-2.32388	-3.36964
P09470;F6QCP8;P09470-2	Ace	ENSMUSG00000020681;ENSMUSG00000020681;	11421;;	anatomical structure development;biological regulation;catabolic process;cell proliferation;cellular metabolic process;cellular process;circulatory system process;developmental process;endocrine process;establishment of localization;hormone metabolic process;immune system process;lipid transport;macromolecule metabolic process;metabolic process;multicellular organismal process;organic acid transp…	Alternativesplicing;Carboxypeptidase;Cellmembrane;Completeproteome;Cytoplasm;Directproteinsequencing;Disulfidebond;Glycoprotein;Hydrolase;Membrane;Metal-binding;Metalloprotease;Phosphoprotein;Protease;Proteomicsidentification;Referenceproteome;Repeat;Secreted;Signal;Transmembrane;Transmembranehelix;Zinc	Angiotensin-converting enzyme;Angiotensin-converting enzyme, soluble form	Ancillary;Ancillary;NA		Associated	0.333333	1			0	0	0	2	0	0	0																			-6.66372		-4.49445
P21836;A0A0G2JDM6	Ache	ENSMUSG00000023328;ENSMUSG00000023328	11423;	alcohol metabolic process;amine metabolic process;anatomical structure development;biological adhesion;biological regulation;biosynthetic process;catabolic process;cell adhesion;cell development;cellular component assembly;cellular component organization;cellular membrane organization;cellular metabolic process;cellular nitrogen compound metabolic process;cellular process;developmental process;en…	3D-structure;Alternativesplicing;Celljunction;Cellmembrane;Completeproteome;Disulfidebond;Glycoprotein;GPI-anchor;Hydrolase;Lipoprotein;Membrane;Neurotransmitterdegradation;Referenceproteome;Secreted;Serineesterase;Signal;Synapse	Acetylcholinesterase	Unclassified;Unclassified		Not Mitochondrial	1	2			6	0	0	0	0	6	0	-3.11988	-2.49409	-4.59272	-3.73205	-3.18998	-3.67986
F6RJ39;Q9JIX8-4;Q9JIX8;B8JJ89	Acin1	ENSMUSG00000022185;;ENSMUSG00000022185;ENSMUSG00000022185	;;56215;	biological regulation;cell death;cell differentiation;cellular component organization;cellular metabolic process;cellular nitrogen compound metabolic process;cellular process;chromosome organization;death;developmental process;DNA metabolic process;DNA packaging;macromolecule metabolic process;metabolic process;mRNA metabolic process;mRNA processing;nitrogen compound metabolic process;nucleobase-…	Acetylation;Alternativesplicing;Apoptosis;Completeproteome;Isopeptidebond;Methylation;mRNAprocessing;mRNAsplicing;Nucleus;Phosphoprotein;Proteomicsidentification;Referenceproteome;Ublconjugation	Apoptotic chromatin condensation inducer in the nucleus	Unclassified;NA;Unclassified;Unclassified		Not Mitochondrial	0	0			0	0	0	0	0	0	0
Q3V117;Q91V92;Q3TS02	Acly	ENSMUSG00000020917;ENSMUSG00000020917;ENSMUSG00000020917	104112;104112;	biosynthetic process;carbohydrate metabolic process;cellular metabolic process;cellular process;cofactor metabolic process;lipid metabolic process;metabolic process;primary metabolic process	Acetylation;ATP-binding;Completeproteome;Cytoplasm;Isopeptidebond;Lipidbiosynthesis;Lipidmetabolism;Magnesium;Metal-binding;Nucleotide-binding;Phosphoprotein;Proteomicsidentification;Referenceproteome;Transferase;Ublconjugation	ATP-citrate synthase	Ancillary;Ancillary;Ancillary	Matrix	Mitochondrial	1	7	Metabolism > Carbohydrate metabolism > TCA-associated		6	6	6	6	6	6	6	3.31784	3.1256	2.53947	2.21144	2.66387	2.83472	2.16928	1.22141	1.50408	1.85258	1.92043	1.69421	0.0147606	0.148421	0.205773	0.507483	0.304455	0.519107	-1.80898	-1.56808	-1.56451	-1.71791	-2.48709	-1.52762	-3.93518	-2.1853	-2.6534	-2.17796	-3.17787
A2AKK5;A2AKK5-2	Acnat1	ENSMUSG00000070985;	230161;	cellular ketone metabolic process;cellular lipid metabolic process;cellular metabolic process;cellular process;cofactor metabolic process;lipid metabolic process;metabolic process;organic acid metabolic process;primary metabolic process;small molecule metabolic process	Acyltransferase;Alternativesplicing;Completeproteome;Fattyacidmetabolism;Lipidmetabolism;Peroxisome;Referenceproteome;Transferase	Acyl-coenzyme A amino acid N-acyltransferase 1	NA;NA		Not Mitochondrial	1	2			0	0	0	6	6	0	0																			-0.567594	1.50543	1.01761	-1.57427	1.38063	-0.89269	0.730189	1.54202	2.25592	1.21977	1.56
Q8BGG9;Q8BGG9-2	Acnat2	ENSMUSG00000060317;	209186;	cellular ketone metabolic process;cellular lipid metabolic process;cellular metabolic process;cellular process;cofactor metabolic process;lipid metabolic process;metabolic process;organic acid metabolic process;primary metabolic process;small molecule metabolic process	Acyltransferase;Alternativesplicing;Completeproteome;Fattyacidmetabolism;Lipidmetabolism;Peroxisome;Referenceproteome;Transferase	Acyl-coenzyme A amino acid N-acyltransferase 2	NA;NA		Not Mitochondrial	1	2			0	0	0	6	4	0	0																			-4.65461	-3.63029	-3.10637	-6.95857	-3.52112	-6.39558		-1.45465	-0.387155	-4.42945	-1.4091
P28271	Aco1	ENSMUSG00000028405	11428	biological regulation;catabolic process;cellular homeostasis;cellular ion homeostasis;cellular ketone metabolic process;cellular metabolic process;cellular process;cofactor metabolic process;developmental process;homeostatic process;metabolic process;multicellular organismal process;organic acid metabolic process;post-embryonic development;regulation of translation;response to chemical stimulus;r…	4Fe-4S;Completeproteome;Cytoplasm;Iron;Iron-sulfur;Lyase;Metal-binding;Referenceproteome;RNA-binding;Tricarboxylicacidcycle	Cytoplasmic aconitate hydratase	Unclassified		Not Mitochondrial	1	4			6	0	0	6	1	6	0	-0.19555	-0.94761	-1.11709	-2.64266	-1.87867	-1.64876													-3.34678	-2.74339	-4.4105	-5.14628	-3.00946	-3.48102				-6.2711
Q99KI0	Aco2	ENSMUSG00000022477	11429	catabolic process;cellular ketone metabolic process;cellular metabolic process;cellular process;cofactor metabolic process;metabolic process;organic acid metabolic process;small molecule metabolic process	4Fe-4S;Acetylation;Completeproteome;Directproteinsequencing;Iron;Iron-sulfur;Isopeptidebond;Lyase;Metal-binding;Mitochondrion;Phosphoprotein;Pyrrolidonecarboxylicacid;Referenceproteome;Transitpeptide;Tricarboxylicacidcycle;Ublconjugation	Aconitate hydratase, mitochondrial	Verified mitochondrial	Matrix	Mitochondrial	1	7	Metabolism > Carbohydrate metabolism > TCA cycle;Metabolism > Metals and cofactors > Fe-S-containing proteins		6	6	6	6	6	6	6	8.67463	8.61247	8.44498	8.55485	8.60228	8.54765	10.1302	10.1263	10.1013	10.213	10.2318	10.1256	9.75131	10.0121	9.60064	9.81851	9.78359	9.65632	8.15818	8.37507	8.22522	7.95433	8.20441	8.08068	6.31624	6.58998	6.26529	6.29365	6.29449
O55137	Acot1	ENSMUSG00000072949	26897	cellular ketone metabolic process;cellular lipid metabolic process;cellular metabolic process;cellular process;cofactor metabolic process;lipid metabolic process;metabolic process;organic acid metabolic process;primary metabolic process;small molecule metabolic process	Completeproteome;Cytoplasm;Hydrolase;Referenceproteome;Serineesterase	Acyl-coenzyme A thioesterase 1	Ancillary		Associated	1	4			4	0	0	6	3	6	0		-4.67678		-4.94987	-5.72406	-4.92606													-4.83662	-3.08878	-5.61517	-3.80632	-3.6445	-5.72998			-0.944784	-2.19844	0.00184556
Q8VHQ9;A2AVR6	Acot11	ENSMUSG00000034853;ENSMUSG00000034853	329910;329910	biological regulation;cellular ketone metabolic process;cellular lipid metabolic process;cellular metabolic process;cellular process;lipid metabolic process;metabolic process;organic acid metabolic process;primary metabolic process;response to abiotic stimulus;response to stimulus;response to stress;signal transduction;small molecule metabolic process	Completeproteome;Cytoplasm;Hydrolase;Proteomicsidentification;Referenceproteome;Repeat;Serineesterase	Acyl-coenzyme A thioesterase 11	Verified mitochondrial;Verified mitochondrial	Matrix	Mitochondrial	1	2	Metabolism > Lipid metabolism > Fatty acid oxidation		6	6	0	0	0	0	0	0.460109	-0.0163166	-0.72633	-1.222	-0.730012	-0.366065	-1.12316	-1.55052	-1.36026	-1.66458	-0.911401	-1.32327
Q9DBK0	Acot12	ENSMUSG00000021620	74156	cellular ketone metabolic process;cellular lipid metabolic process;cellular metabolic process;cellular process;cofactor metabolic process;lipid metabolic process;metabolic process;organic acid metabolic process;primary metabolic process;small molecule metabolic process	Completeproteome;Cytoplasm;Fattyacidmetabolism;Hydrolase;Lipidmetabolism;Referenceproteome;Repeat;Serineesterase	Acyl-coenzyme A thioesterase 12	Not reported mitochondrial		Not Mitochondrial	1	2			0	0	0	6	6	0	0																			1.43472	-1.77531	-2.48225	-1.78362	-1.91808	-1.90259	-0.427882	0.94173	1.6172	1.01477	1.07595
Q9CQR4	Acot13	ENSMUSG00000006717	66834	cellular component assembly;cellular component organization;macromolecular complex assembly;metabolic process;protein complex assembly	3D-structure;Acetylation;Completeproteome;Cytoplasm;Cytoskeleton;Hydrolase;Mitochondrion;Nucleus;Referenceproteome	Acyl-coenzyme A thioesterase 13;Acyl-coenzyme A thioesterase 13, N-terminally processed	Associated	Matrix	Mitochondrial	1	7	Metabolism > Lipid metabolism		6	6	6	6	6	6	6	2.88626	2.95891	3.3358	3.32241	3.20736	3.00188	4.19237	4.20945	3.92884	4.23035	3.97656	3.87854	5.32393	5.62511	5.39137	5.21526	5.12884	4.9384	3.85671	4.37302	4.37	3.78451	4.26432	4.12858	2.64353	3.06324	3.01102	2.84972	3.25574
Q9QYR9	Acot2	ENSMUSG00000021226	171210	cellular ketone metabolic process;cellular lipid metabolic process;cellular metabolic process;cellular process;cofactor metabolic process;lipid metabolic process;metabolic process;organic acid metabolic process;primary metabolic process;small molecule metabolic process	Acetylation;Completeproteome;Hydrolase;Mitochondrion;Referenceproteome;Serineesterase;Transitpeptide	Acyl-coenzyme A thioesterase 2, mitochondrial	Verified mitochondrial	Matrix	Mitochondrial	1	7	Metabolism > Lipid metabolism		6	6	6	6	6	6	6	1.73759	1.87366	1.80272	2.04069	1.95382	1.75429	4.88818	4.83484	4.93514	5.35442	5.1871	5.18354	5.41121	5.74502	5.37183	5.91448	5.63772	5.3718	3.71382	4.03122	4.20436	3.6997	4.19007	3.65942	-2.15004	2.191	2.31524	1.69173	2.73422
Q9QYR7-2;Q9QYR7;A0A1Y7VMZ4	Acot3	;ENSMUSG00000021228;ENSMUSG00000021228	;171281;	cellular ketone metabolic process;cellular lipid metabolic process;cellular metabolic process;cellular process;cofactor metabolic process;lipid metabolic process;metabolic process;organic acid metabolic process;primary metabolic process;small molecule metabolic process	Alternativesplicing;Completeproteome;Hydrolase;Peroxisome;Referenceproteome;Serineesterase	Acyl-coenzyme A thioesterase 3	NA;NA;NA		Not Mitochondrial	1	2			0	0	0	6	6	0	0																			-2.9946	-4.39606	-4.70183	-4.82398	-4.11659	-4.25147	-6.00672	0.319309	1.66346	-1.87644	1.94645
Q8BWN8	Acot4	ENSMUSG00000052392	171282	catabolic process;cellular ketone metabolic process;cellular lipid metabolic process;cellular metabolic process;cellular process;cofactor metabolic process;lipid metabolic process;metabolic process;organic acid metabolic process;primary metabolic process;small molecule metabolic process	Completeproteome;Hydrolase;Peroxisome;Referenceproteome;Serineesterase	Acyl-coenzyme A thioesterase 4	Unclassified		Not Mitochondrial	1	2			0	0	0	6	6	0	0																			-1.31536	-2.07346	-2.19132	-2.3448	-1.53878	-1.70266	-3.35877	0.635493	1.39337	0.461586	1.5954
Q91V12-3	Acot7			biosynthetic process;catabolic process;cellular ketone metabolic process;cellular lipid metabolic process;cellular metabolic process;cellular nitrogen compound metabolic process;cellular process;cofactor metabolic process;heterocycle metabolic process;lipid metabolic process;metabolic process;nitrogen compound metabolic process;nucleobase-containing compound metabolic process;nucleobase-containin…	3D-structure;Acetylation;Alternativesplicing;Completeproteome;Cytoplasm;Directproteinsequencing;Hydrolase;Referenceproteome;Repeat;Serineesterase	Cytosolic acyl coenzyme A thioester hydrolase			Not Mitochondrial	1	4			6	0	6	5	0	6	0	2.41298	1.95006	1.26682	1.38771	1.54139	1.7501							-1.51654	-1.4076	-2.14285	-1.31342	-2.17695	-1.35532	-2.95723	1.80143	1.69143	-2.97458	1.56872
Q91V12-2;E9PYH2;Q91V12-4;Q91V12	Acot7	;ENSMUSG00000028937;;ENSMUSG00000028937	;70025;;70025	biosynthetic process;catabolic process;cellular ketone metabolic process;cellular lipid metabolic process;cellular metabolic process;cellular nitrogen compound metabolic process;cellular process;cofactor metabolic process;heterocycle metabolic process;lipid metabolic process;metabolic process;nitrogen compound metabolic process;nucleobase-containing compound metabolic process;nucleobase-containin…	3D-structure;Acetylation;Alternativesplicing;Completeproteome;Cytoplasm;Directproteinsequencing;Hydrolase;Proteomicsidentification;Referenceproteome;Repeat;Serineesterase	Cytosolic acyl coenzyme A thioester hydrolase	NA;Verified mitochondrial;NA;Verified mitochondrial	Matrix	Mitochondrial	1	3	Metabolism > Lipid metabolism		6	0	6	0	0	6	0	0.463346	-0.57545	-0.828625	-0.741224	-0.485371	-0.123912							-3.26113	-3.57564	-3.68011	-2.8521	-3.17684	-3.15482
P58137;Q8BZR4	Acot8	ENSMUSG00000017307;ENSMUSG00000017307	170789;	catabolic process;cellular component organization;cellular ketone metabolic process;cellular metabolic process;cellular process;cofactor metabolic process;metabolic process;organelle fission;organelle organization;organic acid metabolic process;small molecule metabolic process	Completeproteome;Hydrolase;Peroxisome;Peroxisomebiogenesis;Proteomicsidentification;Referenceproteome;Serineesterase	Acyl-coenzyme A thioesterase 8	Unclassified;Unclassified		Not Mitochondrial	1	4			3	0	0	6	6	6	0		-5.36866		-6.07471	-6.3975														-2.1492	-1.37913	-1.84403	-3.54383	-1.54443	-2.81668	-1.20945	-0.593047	-0.139096	-0.0970363	-0.216375
Q9R0X4	Acot9	ENSMUSG00000025287	56360	cellular metabolic process;cellular process;cofactor metabolic process;metabolic process	Acetylation;Completeproteome;Directproteinsequencing;Hydrolase;Mitochondrion;Referenceproteome;Serineesterase;Transitpeptide	Acyl-coenzyme A thioesterase 9, mitochondrial	Verified mitochondrial	MIM	Mitochondrial	1	7	Metabolism > Lipid metabolism		6	6	6	6	6	6	6	2.86684	2.89156	2.96256	2.91885	2.79721	2.8413	2.84726	2.6587	2.994	3.19581	2.58481	2.51098	1.82696	1.91797	1.66158	2.0721	1.78434	1.75974	3.67754	3.12559	2.68125	3.79122	3.23327	3.63199	-1.21482	-0.892566	-1.38133	-2.27517	-1.02369
Q9R0H0-2;A2A848	Acox1	;ENSMUSG00000020777	;	biological regulation;catabolic process;cellular component organization;cellular ketone metabolic process;cellular lipid metabolic process;cellular metabolic process;cellular process;generation of precursor metabolites and energy;homeostatic process;lipid metabolic process;metabolic process;multicellular organismal process;organelle fission;organelle organization;organic acid metabolic process;pr…	Acetylation;Alternativesplicing;Completeproteome;FAD;Fattyacidmetabolism;Flavoprotein;Lipidmetabolism;Oxidoreductase;Peroxisome;Phosphoprotein;Proteomicsidentification;Referenceproteome	Peroxisomal acyl-coenzyme A oxidase 1	NA;Probable contaminant		Not Mitochondrial	1	7			4	3	3	6	6	1	4	-4.68984	-4.24665		-4.35034	-4.12506			-5.80857	-5.38416	-4.92639			-5.54755	-5.79959	-4.64128				0.58846	-1.26249	-0.715981	0.0366564	-0.684949	0.976643	4.10097	4.29943	4.39178	3.1761	3.04327
Q9R0H0	Acox1	ENSMUSG00000020777	11430	biological regulation;catabolic process;cellular component organization;cellular ketone metabolic process;cellular lipid metabolic process;cellular metabolic process;cellular process;generation of precursor metabolites and energy;homeostatic process;lipid metabolic process;metabolic process;multicellular organismal process;organelle fission;organelle organization;organic acid metabolic process;pr…	Acetylation;Alternativesplicing;Completeproteome;FAD;Fattyacidmetabolism;Flavoprotein;Lipidmetabolism;Oxidoreductase;Peroxisome;Phosphoprotein;Referenceproteome	Peroxisomal acyl-coenzyme A oxidase 1	Probable contaminant		Not Mitochondrial	1	7			6	6	4	6	6	6	5	-2.0923	-2.15356	-2.84698	-3.38226	-2.96198	-2.37275	0.525485	0.297882	0.569349	0.221421	-0.753972	-0.0680004		-3.5243	-3.3691	-2.13869	-3.90598		4.67438	2.90462	3.01791	3.90776	2.86529	4.23658	5.84945	6.28071	6.65016	7.17	6.91241
Q9QXD1	Acox2	ENSMUSG00000021751	93732	catabolic process;cellular ketone metabolic process;cellular lipid metabolic process;cellular metabolic process;cellular process;lipid metabolic process;metabolic process;organic acid metabolic process;primary metabolic process;small molecule metabolic process	Acetylation;Completeproteome;FAD;Fattyacidmetabolism;Flavoprotein;Lipidmetabolism;Oxidoreductase;Peroxisome;Phosphoprotein;Referenceproteome	Peroxisomal acyl-coenzyme A oxidase 2	Probable contaminant		Not Mitochondrial	1	2			0	0	0	6	6	0	0																			1.45597	1.55618	1.38831	0.248673	1.4944	0.896033	3.60305	3.76155	4.42946	4.28828	3.98179
Q9EPL9;Q3TAW3;E9Q296;Q8C178	Acox3	ENSMUSG00000029098;ENSMUSG00000029098;ENSMUSG00000029098;ENSMUSG00000029098	80911;80911;;	catabolic process;cellular ketone metabolic process;cellular lipid metabolic process;cellular metabolic process;cellular process;lipid metabolic process;metabolic process;organic acid metabolic process;primary metabolic process;small molecule metabolic process	Completeproteome;FAD;Fattyacidmetabolism;Flavoprotein;Lipidmetabolism;Oxidoreductase;Peroxisome;Phosphoprotein;Proteomicsidentification;Referenceproteome	Acyl-coenzyme A oxidase;Peroxisomal acyl-coenzyme A oxidase 3	Probable contaminant;Probable contaminant;Probable contaminant;Probable contaminant		Not Mitochondrial	1	4			0	0	0	6	6	6	2																			2.69541	0.278557	0.12128	1.7769	0.174579	2.19537	-0.685862	-0.786772	-0.372816	-0.414443	-1.17549
Q9D358;A0A1W2P7X3	Acp1	ENSMUSG00000044573;ENSMUSG00000044573	11431;		3D-structure;Acetylation;Alternativesplicing;Completeproteome;Cytoplasm;Hydrolase;Phosphoprotein;Polymorphism;Proteinphosphatase;Referenceproteome	Low molecular weight phosphotyrosine protein phosphatase	Unclassified;Unclassified		Not Mitochondrial	1	2			3	0	0	0	0	6	0		-3.70438			-4.21416	-4.34051
Q561M1;Q9D358-2	Acp1	ENSMUSG00000044573;	11431;		3D-structure;Acetylation;Alternativesplicing;Completeproteome;Cytoplasm;Hydrolase;Phosphoprotein;Polymorphism;Proteinphosphatase;Proteomicsidentification;Referenceproteome	Low molecular weight phosphotyrosine protein phosphatase	Unclassified;NA		Not Mitochondrial	1	3			6	0	0	4	0	6	0	-0.237819	0.0154079	-0.498449	-0.63041	-0.87033	-0.438042														-5.60175		-5.48427	-5.31067	-5.60105
A0A5F8MPS7;P24638;B7ZCF5;B7ZCF4	Acp2	ENSMUSG00000002103;ENSMUSG00000002103;ENSMUSG00000002103;ENSMUSG00000002103	;11432;;	anatomical structure development;cellular component organization;cellular metabolic process;cellular process;developmental process;metabolic process;organelle organization;phosphorus metabolic process;vacuole organization	Completeproteome;Disulfidebond;Glycoprotein;Hydrolase;Lysosome;Membrane;Proteomicsidentification;Referenceproteome;Signal;Transmembrane;Transmembranehelix	Lysosomal acid phosphatase	Unclassified;Unclassified;Unclassified;Unclassified		Not Mitochondrial	1	5			6	0	0	6	6	6	2	-3.20301	-2.14822	-3.40312	-2.8858	-2.64447	-2.82715													-3.23876	-3.39631	-3.63771	-3.23952	-3.34281	-2.82202	-3.90701	-3.01176	-2.73512	-3.04242	-2.52678
Q05117	Acp5	ENSMUSG00000001348	11433	anatomical structure morphogenesis;biological regulation;cellular metabolic process;cellular process;developmental process;homeostatic process;metabolic process;multi-organism process;phosphorus metabolic process;response to biotic stimulus;response to chemical stimulus;response to stimulus;response to stress	Completeproteome;Disulfidebond;Glycoprotein;Hydrolase;Iron;Lysosome;Metal-binding;Referenceproteome;Signal	Tartrate-resistant acid phosphatase type 5	Unclassified		Not Mitochondrial	1	5			0	6	0	6	6	6	1							-1.52583	-1.1293	-0.943931	-2.83621	-1.84367	-1.9527							-4.50506	-4.9769	-5.06382	-5.44549	-5.15	-4.82612	-0.446693	1.42318	1.06216	1.27416	1.56421
Q8BP40	Acp6	ENSMUSG00000028093	66659	cell differentiation;cellular lipid metabolic process;cellular metabolic process;cellular process;developmental process;lipid metabolic process;metabolic process;phosphorus metabolic process;primary metabolic process	Alternativesplicing;Completeproteome;Hydrolase;Lipidmetabolism;Mitochondrion;Phospholipidmetabolism;Referenceproteome;Transitpeptide	Lysophosphatidic acid phosphatase type 6	Verified mitochondrial	IMS	Mitochondrial	1	7	Metabolism > Lipid metabolism > Phospholipid metabolism		6	6	6	6	6	6	6	0.367087	0.706297	0.655696	0.436807	0.442123	0.33162	-0.0691688	-0.129466	0.329139	0.227506	-0.374287	-0.0670462	0.3334	0.275262	0.136872	0.412492	0.280702	-0.568685	2.10013	2.1183	2.05884	2.15924	2.09036	2.14147	2.0576	1.63058	1.1873	1.41533	1.29904
Q99PU5	Acsbg1	ENSMUSG00000032281	94180	cell death;cellular ketone metabolic process;cellular lipid metabolic process;cellular metabolic process;cellular process;death;lipid metabolic process;metabolic process;organic acid metabolic process;primary metabolic process;response to chemical stimulus;response to endogenous stimulus;response to stimulus;small molecule metabolic process	ATP-binding;Completeproteome;Cytoplasm;Cytoplasmicvesicle;Endoplasmicreticulum;Fattyacidmetabolism;Ligase;Lipidmetabolism;Microsome;Nucleotide-binding;Phosphoprotein;Referenceproteome	Long-chain-fatty-acid--CoA ligase ACSBG1	Unclassified		Not Mitochondrial	1	1			6	0	0	0	0	0	0	2.25715	1.75936	1.32898	1.39104	1.61278	1.99829
Q8VCW8	Acsf2	ENSMUSG00000076435	264895	cellular ketone metabolic process;cellular lipid metabolic process;cellular metabolic process;cellular process;lipid metabolic process;metabolic process;organic acid metabolic process;primary metabolic process;small molecule metabolic process	Acetylation;ATP-binding;Completeproteome;Fattyacidmetabolism;Ligase;Lipidmetabolism;Mitochondrion;Nucleotide-binding;Referenceproteome;Transitpeptide	Acyl-CoA synthetase family member 2, mitochondrial	Verified mitochondrial	Matrix	Mitochondrial	1	7	Metabolism > Lipid metabolism > Fatty acid oxidation		6	6	6	6	6	6	5	3.22	3.23027	3.46223	3.65614	3.45886	3.42783	4.54025	3.97882	3.99125	4.43365	3.93252	4.35773	1.36687	1.65325	1.21927	2.13138	1.10485	1.03209	0.740331	2.28446	2.42741	1.23721	2.53952	1.02723	6.176	5.97386	5.93357	6.40079	6.08431
Q3URE1;A0A1D5RMC8	Acsf3	ENSMUSG00000015016;ENSMUSG00000015016	257633;	biosynthetic process;catabolic process;cellular ketone metabolic process;cellular lipid metabolic process;cellular metabolic process;cellular process;lipid metabolic process;metabolic process;organic acid metabolic process;primary metabolic process;small molecule metabolic process	Alternativesplicing;ATP-binding;Completeproteome;Fattyacidmetabolism;Ligase;Lipidmetabolism;Mitochondrion;Nucleotide-binding;Referenceproteome;Transitpeptide	Acyl-CoA synthetase family member 3, mitochondrial	Verified mitochondrial;Verified mitochondrial	Matrix	Mitochondrial	1	7	Metabolism > Lipid metabolism > Type II fatty acid synthesis		6	6	6	6	6	6	6	1.37674	1.38536	1.46747	1.50015	1.25627	1.36807	3.90087	3.48403	3.61647	3.87504	3.51768	3.56935	1.64169	1.68421	1.5394	2.0565	1.48853	1.46921	2.56407	2.62833	2.70505	2.55936	2.72649	2.66104	1.70297	1.91497	1.90009	1.97401	2.01351
P41216;D3Z041	Acsl1	ENSMUSG00000018796;ENSMUSG00000018796	14081;	biological regulation;biosynthetic process;catabolic process;cellular ketone metabolic process;cellular lipid metabolic process;cellular metabolic process;cellular process;glycerol ether metabolic process;lipid metabolic process;metabolic process;organic acid metabolic process;primary metabolic process;regulation of protein modification process;response to chemical stimulus;response to drug;respo…	Acetylation;ATP-binding;Completeproteome;Directproteinsequencing;Endoplasmicreticulum;Fattyacidmetabolism;Glycoprotein;Ligase;Lipidmetabolism;Magnesium;Membrane;Microsome;Mitochondrion;Mitochondrionoutermembrane;Nitration;Nucleotide-binding;Peroxisome;Phosphoprotein;Proteomicsidentification;Referenceproteome;Signal-anchor;Transmembrane;Transmembranehelix	Long-chain-fatty-acid--CoA ligase 1	Verified mitochondrial;Verified mitochondrial	MOM	Mitochondrial	1	7	Metabolism > Lipid metabolism > Fatty acid oxidation		6	6	6	6	6	6	6	0.928102	0.795613	0.859902	0.673147	1.08147	0.989627	5.48019	5.78838	5.51504	5.69091	5.48926	5.24187	5.76588	5.76038	5.76933	5.80502	5.89052	5.77939	2.61046	3.88221	3.84278	2.20197	3.96484	2.67677	5.44516	5.76921	5.8234	6.35341	5.87431
Q9CZW4;E9PUC2	Acsl3	ENSMUSG00000032883;ENSMUSG00000032883	74205;74205	anatomical structure development;biological regulation;biosynthetic process;cellular component assembly;cellular component organization;cellular ketone metabolic process;cellular lipid metabolic process;cellular metabolic process;cellular process;developmental process;lipid metabolic process;macromolecular complex assembly;metabolic process;multicellular organismal process;organic acid metabolic …	ATP-binding;Completeproteome;Endoplasmicreticulum;Fattyacidmetabolism;Ligase;Lipidmetabolism;Magnesium;Membrane;Microsome;Mitochondrion;Mitochondrionoutermembrane;Nucleotide-binding;Peroxisome;Phosphoprotein;Proteomicsidentification;Referenceproteome;Signal-anchor;Transmembrane;Transmembranehelix	Long-chain-fatty-acid--CoA ligase 3	Verified mitochondrial;Verified mitochondrial		Mitochondrial	1	2			6	0	0	0	2	0	0	-2.01901	-1.80958	-2.07965	-2.07797	-1.79192	-1.60214																						-7.09877
Q9QUJ7-2;Q9QUJ7	Acsl4	;ENSMUSG00000031278	;50790	anatomical structure development;biological regulation;biosynthetic process;cell differentiation;cellular ketone metabolic process;cellular lipid metabolic process;cellular metabolic process;cellular process;developmental process;establishment of localization;glycerol ether metabolic process;lipid metabolic process;lipid transport;metabolic process;multicellular organismal process;organic acid me…	Alternativesplicing;ATP-binding;Completeproteome;Endoplasmicreticulum;Fattyacidmetabolism;Ligase;Lipidmetabolism;Magnesium;Membrane;Microsome;Mitochondrion;Mitochondrionoutermembrane;Nucleotide-binding;Peroxisome;Referenceproteome;Signal-anchor;Transmembrane;Transmembranehelix	Long-chain-fatty-acid--CoA ligase 4	NA;Verified mitochondrial		Mitochondrial	1	4			6	0	0	6	6	6	0	-3.7163	-4.33352	-3.6708	-4.43734	-3.95279	-3.54976													-4.87281	-4.56021	-5.18856	-5.30337	-4.0997	-4.81959	-1.63873	-2.02982	-1.67105	-3.02393	-2.12272
Q8JZR0	Acsl5	ENSMUSG00000024981	433256	cellular ketone metabolic process;cellular lipid metabolic process;cellular metabolic process;cellular process;lipid metabolic process;metabolic process;organic acid metabolic process;primary metabolic process;small molecule metabolic process	Acetylation;ATP-binding;Completeproteome;Endoplasmicreticulum;Fattyacidmetabolism;Ligase;Lipidmetabolism;Magnesium;Membrane;Mitochondrion;Mitochondrionoutermembrane;Nucleotide-binding;Referenceproteome;Signal-anchor;Transmembrane;Transmembranehelix	Long-chain-fatty-acid--CoA ligase 5	Verified mitochondrial		Mitochondrial	1	4			0	6	0	2	6	6	0							0.148677	0.200365	0.416555	-0.687871	0.181929	0.123018								-4.80458			-3.94932		1.93182	2.58737	2.93915	3.05113	2.73222
Q5ICG5;Q8R1X1;Q5F2C5;Q8BYJ0;E9Q7Y2	Acsl6	ENSMUSG00000020333;ENSMUSG00000020333;ENSMUSG00000020333;ENSMUSG00000020333;ENSMUSG00000020333	216739;216739;;;	cell proliferation;cellular ketone metabolic process;cellular lipid metabolic process;cellular metabolic process;cellular process;lipid metabolic process;metabolic process;organic acid metabolic process;primary metabolic process;small molecule metabolic process	Completeproteome;Proteomicsidentification;Referenceproteome		Ancillary;Ancillary;Ancillary;Ancillary;Ancillary	MOM	Mitochondrial	1	3	Metabolism > Lipid metabolism > Fatty acid oxidation		6	0	5	0	0	0	5	3.18944	3.00325	3.08883	3.29542	3.1375	3.29902							-5.01753	-6.38764	-6.82047	-4.73689		-5.98265
Q91WC3;Q91WC3-2	Acsl6	ENSMUSG00000020333;	216739;	anatomical structure development;biological regulation;biosynthetic process;cell development;cell proliferation;cellular ketone metabolic process;cellular lipid metabolic process;cellular metabolic process;cellular process;developmental process;establishment of localization;glycerol ether metabolic process;lipid metabolic process;lipid transport;metabolic process;organic acid metabolic process;or…	Alternativesplicing;ATP-binding;Completeproteome;Endoplasmicreticulum;Fattyacidmetabolism;Ligase;Lipidmetabolism;Magnesium;Membrane;Microsome;Mitochondrion;Mitochondrionoutermembrane;Nucleotide-binding;Peroxisome;Referenceproteome;Signal-anchor;Transmembrane;Transmembranehelix	Long-chain-fatty-acid--CoA ligase 6	Ancillary;NA	MOM	Mitochondrial	0.5	1	Metabolism > Lipid metabolism > Fatty acid oxidation		3	0	0	0	0	0	0				-5.36043	-5.48542	-5.65726
Q91VA0;D3Z106;Q91VA0-2	Acsm1	ENSMUSG00000033533;ENSMUSG00000033533;	117147;;	biosynthetic process;cellular ketone metabolic process;cellular lipid metabolic process;cellular metabolic process;cellular process;lipid metabolic process;metabolic process;organic acid metabolic process;primary metabolic process;small molecule metabolic process	Acetylation;Alternativesplicing;ATP-binding;Completeproteome;Directproteinsequencing;Fattyacidmetabolism;GTP-binding;Ligase;Lipidmetabolism;Magnesium;Metal-binding;Mitochondrion;Nucleotide-binding;Proteomicsidentification;Referenceproteome;Transitpeptide	Acyl-coenzyme A synthetase ACSM1, mitochondrial	Verified mitochondrial;Verified mitochondrial;NA	Matrix	Mitochondrial	1	5	Metabolism > Lipid metabolism > Fatty acid oxidation		0	3	3	6	6	4	0							-3.31702		-4.04895			-4.73633	-2.9246	-3.42639	-3.66799				4.27367	5.96087	5.98397	4.20621	5.83155	4.35566	6.39255	6.32095	6.17261	5.96583	6.40572
Q8K0L3;Q8K0L3-2;Q8K0L3-3	Acsm2	ENSMUSG00000030945;;	233799;;	cellular ketone metabolic process;cellular lipid metabolic process;cellular metabolic process;cellular process;lipid metabolic process;metabolic process;organic acid metabolic process;primary metabolic process;small molecule metabolic process	Alternativesplicing;ATP-binding;Completeproteome;Fattyacidmetabolism;Ligase;Lipidmetabolism;Magnesium;Metal-binding;Mitochondrion;Nucleotide-binding;Referenceproteome;Transitpeptide	Acyl-coenzyme A synthetase ACSM2, mitochondrial	Ancillary;NA;NA	Matrix	Mitochondrial	1	5	Metabolism > Lipid metabolism > Fatty acid oxidation;Metabolism > Detoxification > Xenobiotic metabolism		0	0	1	6	1	5	2													-2.6874						8.3797	6.75496	6.90983	8.425	6.7082	8.42807	-4.22247
Q3UNX5;Q3UNX5-2	Acsm3	ENSMUSG00000030935;	20216;	biosynthetic process;cellular ketone metabolic process;cellular lipid metabolic process;cellular metabolic process;cellular process;lipid metabolic process;metabolic process;organic acid metabolic process;primary metabolic process;small molecule metabolic process	Acetylation;Alternativesplicing;ATP-binding;Completeproteome;Fattyacidmetabolism;Ligase;Lipidmetabolism;Magnesium;Metal-binding;Mitochondrion;Nucleotide-binding;Referenceproteome;Transitpeptide	Acyl-coenzyme A synthetase ACSM3, mitochondrial	Verified mitochondrial;NA	Matrix	Mitochondrial	1	4	Metabolism > Lipid metabolism > Fatty acid oxidation		0	6	0	6	6	2	0							2.07819	2.22973	2.00228	1.77364	1.59693	1.80393							6.48173	-3.1603	3.79856	6.43272	4.0045	6.58134	2.4235	2.0637	1.91429	2.76249	2.30965
Q8BGA8;A0A140LHR8	Acsm5	ENSMUSG00000030972;ENSMUSG00000030972	272428;	cellular ketone metabolic process;cellular lipid metabolic process;cellular metabolic process;cellular process;lipid metabolic process;metabolic process;organic acid metabolic process;primary metabolic process;small molecule metabolic process	Acetylation;Alternativesplicing;ATP-binding;Completeproteome;Fattyacidmetabolism;Ligase;Lipidmetabolism;Magnesium;Metal-binding;Mitochondrion;Nucleotide-binding;Referenceproteome;Transitpeptide	Acyl-coenzyme A synthetase ACSM5, mitochondrial	Unclassified;Unclassified	Matrix	Mitochondrial	1	4	Metabolism > Lipid metabolism > Fatty acid oxidation;Metabolism > Detoxification > Xenobiotic metabolism		0	6	6	6	6	0	0							-2.28383	-1.99028	-1.62188	-2.52771	-2.82845	-2.51511	-2.587	-5.40488	-5.54206	-1.71983	-4.3714	-1.77995	3.40418	3.48732	3.5865	4.02586	3.64131	4.01651	4.17329	3.71282	4.0243	4.06691	3.99033
Q99NB1	Acss1	ENSMUSG00000027452	68738	biosynthetic process;cellular ketone metabolic process;cellular metabolic process;cellular process;cofactor metabolic process;metabolic process;organic acid metabolic process;small molecule metabolic process	Acetylation;ATP-binding;Completeproteome;Ligase;Mitochondrion;Nucleotide-binding;Referenceproteome;Transitpeptide	Acetyl-coenzyme A synthetase 2-like, mitochondrial	Verified mitochondrial	MIM	Mitochondrial	1	6	Metabolism > Lipid metabolism > Fatty acid oxidation		6	6	6	6	0	6	6	1.60833	1.47173	1.73062	1.43987	1.65078	1.64745	4.02003	3.73509	3.62807	3.30085	3.65611	3.72	4.80236	5.44654	5.39687	5.30477	5.39828	5.14752	4.30262	5.25032	5.3538	4.52203	5.12331	4.29547
A2AQN4;Q9QXG4;A2AQN5;F7CU63	Acss2	ENSMUSG00000027605;ENSMUSG00000027605;ENSMUSG00000027605;ENSMUSG00000027605	;60525;;	biosynthetic process;cellular ketone metabolic process;cellular metabolic process;cellular process;cofactor metabolic process;lipid metabolic process;metabolic process;organic acid metabolic process;primary metabolic process;small molecule metabolic process	Acetylation;ATP-binding;Completeproteome;Cytoplasm;Ligase;Nucleotide-binding;Phosphoprotein;Proteomicsidentification;Referenceproteome	Acetyl-coenzyme A synthetase, cytoplasmic	Not reported mitochondrial;Not reported mitochondrial;Not reported mitochondrial;Not reported mitochondrial		Not Mitochondrial	1	3			6	0	0	0	1	5	0	-3.08833	-4.30098	-5.54273	-5.3964	-5.34716	-5.01243																							-5.64236
Q14DH7;Q14DH7-2	Acss3	ENSMUSG00000035948;	380660;		Acetylation;Alternativesplicing;ATP-binding;Completeproteome;Ligase;Mitochondrion;Nucleotide-binding;Referenceproteome;Transitpeptide	Acyl-CoA synthetase short-chain family member 3, mitochondrial	Verified mitochondrial;NA	Matrix	Mitochondrial	1	5	Metabolism > Lipid metabolism		3	6	0	6	6	0	6	-5.95133	-4.90637				-5.79814	3.62531	3.57399	3.62578	2.79215	2.78865	3.72168							-0.0281849	0.148426	1.02794	-0.797898	0.317491	-0.269254	-0.00534463	3.06387	3.12181	2.09068	3.06406
P68134	Acta1	ENSMUSG00000031972	11459	anatomical structure development;cell development;cell growth;cellular component organization;cellular process;cytoskeleton organization;developmental process;growth;multicellular organismal process;muscle adaptation;organelle organization;response to abiotic stimulus;response to chemical stimulus;response to endogenous stimulus;response to external stimulus;response to extracellular stimulus;res…	3D-structure;Acetylation;ATP-binding;Completeproteome;Cytoplasm;Cytoskeleton;Methylation;Muscleprotein;Nucleotide-binding;Oxidation;Referenceproteome	Actin, alpha skeletal muscle	Unclassified		Not Mitochondrial	1	2			0	1	0	0	0	0	6											-4.67139
P62737;P63268;D3YZY0;A0A494B9T3	Acta2;Actg2	ENSMUSG00000035783;ENSMUSG00000059430;ENSMUSG00000059430;ENSMUSG00000035783	11475;11468;;	anatomical structure development;biological regulation;cell development;cellular process;circulatory system process;developmental process;multicellular organismal process;multi-organism process;muscle contraction;response to biotic stimulus;response to stimulus	Acetylation;ATP-binding;Completeproteome;Cytoplasm;Cytoskeleton;Directproteinsequencing;Methylation;Muscleprotein;Nucleotide-binding;Oxidation;Proteomicsidentification;Referenceproteome	Actin, aortic smooth muscle;Actin, gamma-enteric smooth muscle	Unclassified;Unclassified;Unclassified;Unclassified		Not Mitochondrial	1	3			0	0	0	1	0	6	1																								-6.32584
P60710;E9Q1F2;E9Q5F4;G3UZ07	Actb;Actg1	ENSMUSG00000029580;ENSMUSG00000029580;ENSMUSG00000029580;ENSMUSG00000062825	11461;;;	anatomical structure development;anatomical structure morphogenesis;biological adhesion;biological regulation;cell adhesion;cellular component morphogenesis;cellular component organization;cellular process;chromatin modification;chromatin organization;chromosome organization;cytoskeleton organization;developmental process;homeostatic process;organelle organization	Acetylation;ATP-binding;Completeproteome;Cytoplasm;Cytoskeleton;Directproteinsequencing;Methylation;Nucleotide-binding;Oxidation;Proteomicsidentification;Referenceproteome;Ublconjugation	Actin, cytoplasmic 1;Actin, cytoplasmic 1, N-terminally processed	Verified mitochondrial;Verified mitochondrial;Verified mitochondrial;Ancillary		Mitochondrial	1	4			6	0	0	5	5	6	0	1.60203	1.26133	0.64075	0.28112	0.791132	1.37221													-4.61714		-4.20935	-5.3956	-3.4438	-3.73204	-4.30537		-3.91965	-3.66307	-4.53989
Q8BFZ3	Actbl2	ENSMUSG00000055194	238880		ATP-binding;Completeproteome;Cytoplasm;Cytoskeleton;Methylation;Nucleotide-binding;Oxidation;Referenceproteome	Beta-actin-like protein 2	Unclassified		Not Mitochondrial	1	4			5	0	1	0	0	6	1		-3.89363	-4.19579	-4.17565	5.27621	-3.48924									-1.49405
P68033	Actc1	ENSMUSG00000068614	11464	anatomical structure formation involved in morphogenesis;anatomical structure morphogenesis;biological regulation;cellular component assembly;cellular component movement;cellular component organization;cellular process;circulatory system process;cytoskeleton organization;developmental process;metabolic process;multicellular organismal process;muscle contraction;organelle organization;response to …	ATP-binding;Completeproteome;Cytoplasm;Cytoskeleton;Directproteinsequencing;Methylation;Muscleprotein;Nucleotide-binding;Oxidation;Referenceproteome	Actin, alpha cardiac muscle 1	Not reported mitochondrial		Not Mitochondrial	1	7			6	6	6	6	6	6	6	5.47473	4.9946	4.46059	4.47824	4.81967	4.82689	-3.27586	-4.47834	-1.91678	-2.03361	-1.45892	-3.04948	3.03985	3.53356	0.899901	0.591449	1.84654	2.9188	0.871362	1.3382	0.833939	-0.152232	0.69618	0.729946	0.612029	0.791237	0.468991	0.861092	0.120661
P63260	Actg1	ENSMUSG00000062825	11465	biological adhesion;biological regulation;cell adhesion;cellular component organization;cellular process;cytoskeleton organization;homeostatic process;organelle organization	Acetylation;ATP-binding;Completeproteome;Cytoplasm;Cytoskeleton;Directproteinsequencing;Methylation;Nucleotide-binding;Oxidation;Referenceproteome	Actin, cytoplasmic 2;Actin, cytoplasmic 2, N-terminally processed	Ancillary		Associated	1	7			6	6	6	6	6	6	6	8.64595	8.26634	7.70164	7.56795	8.03797	8.26588	1.77186	0.963156	0.530098	0.515781	1.05901	1.27749	3.43151	3.66219	1.4741	1.49435	2.48951	3.16016	4.00516	4.47111	4.04241	3.10463	4.29414	3.9594	3.6615	3.2814	3.12689	3.56489	3.20283
Q9Z2N8	Actl6a	ENSMUSG00000027671	56456	anatomical structure development;biological regulation;biosynthetic process;cellular component organization;cellular metabolic process;cellular nitrogen compound metabolic process;cellular process;chromatin modification;chromatin organization;chromosome organization;developmental process;DNA metabolic process;DNA recombination;DNA repair;histone modification;macromolecule metabolic process;macrom…	Acetylation;Activator;Chromatinregulator;Completeproteome;DNAdamage;DNArecombination;DNArepair;Growthregulation;Neurogenesis;Nucleus;Phosphoprotein;Referenceproteome;Transcription;Transcriptionregulation	Actin-like protein 6A	Unclassified		Not Mitochondrial	1	1			0	0	0	0	0	6	0
Q7TPR4	Actn1	ENSMUSG00000015143	109711	biological regulation;cell junction organization;cellular component assembly;cellular component organization;cellular process;cytoskeleton organization;organelle organization	Acetylation;Actin-binding;Calcium;Celljunction;Cellmembrane;Cellprojection;Completeproteome;Cytoplasm;Cytoskeleton;Membrane;Metal-binding;Phosphoprotein;Referenceproteome;Repeat	Alpha-actinin-1	Unclassified		Not Mitochondrial	1	6			6	0	5	6	6	6	5	3.98152	3.73083	2.6461	2.52712	2.97037	3.40888							-2.2975	-1.82806	-4.77291		-3.60619	-1.92097	-1.22467	-1.22716	-2.31304	-2.54486	-1.5308	-1.34023	-2.06333	-2.29662	-1.99705	-1.57457	-2.2897
A1BN54	Actn1	ENSMUSG00000015143	109711	biological regulation;cell junction organization;cellular component assembly;cellular component organization;cellular process;cytoskeleton organization;organelle organization	Actin-binding;Calcium;Completeproteome;Proteomicsidentification;Referenceproteome;Repeat		Unclassified		Not Mitochondrial	1	2			6	0	0	0	0	6	0	-2.78495	-2.98715	-4.21139	-3.89009	-3.53612	-3.07404
Q9JI91	Actn2	ENSMUSG00000052374	11472	biological regulation;cell junction organization;cellular component assembly;cellular component organization;cellular homeostasis;cellular ion homeostasis;cellular process;homeostatic process;macromolecular complex assembly;multicellular organismal process;muscle contraction;protein complex assembly;regulation of transport	Actin-binding;Calcium;Completeproteome;Cytoplasm;Metal-binding;Referenceproteome;Repeat;Ublconjugation	Alpha-actinin-2	Not reported mitochondrial		Not Mitochondrial	1	4			6	0	6	0	2	0	5	0.562007	0.532548	-0.78997	-0.882533	-0.832698	-0.0847127							1.69311	2.34179	-0.573442	-1.81584	-0.195162	1.63637								-4.0621		-4.36746
O88990	Actn3	ENSMUSG00000006457	11474	multicellular organismal process;muscle contraction	Acetylation;Actin-binding;Calcium;Completeproteome;Metal-binding;Referenceproteome;Repeat	Alpha-actinin-3	Unclassified		Not Mitochondrial	1	1			0	0	0	0	0	0	6
E9Q2W9	Actn4	ENSMUSG00000054808		biological regulation;cell junction organization;cellular component assembly;cellular component organization;cellular process;response to stimulus;signal transduction	Actin-binding;Completeproteome;Proteomicsidentification;Referenceproteome;Repeat		Unclassified		Not Mitochondrial	1	1			6	0	0	0	0	0	0	-2.35799	-2.55273	-3.24742	-3.83114	-5.4115	-5.97873
P57780	Actn4	ENSMUSG00000054808	60595	biological regulation;cell junction organization;cellular component assembly;cellular component organization;cellular process;cytoskeleton organization;establishment of localization;organelle organization;protein transport;regulation of transport;response to chemical stimulus;response to stimulus;response to stress;signal transduction;transport	Acetylation;Actin-binding;Calcium;Celljunction;Completeproteome;Cytoplasm;Directproteinsequencing;Metal-binding;Nucleus;Phosphoprotein;Proteintransport;Referenceproteome;Repeat;Transport	Alpha-actinin-4	Unclassified		Not Mitochondrial	1	4			2	0	0	3	3	6	0	-4.88323	-5.03073																	-5.68347	-4.80266	-5.24773				-5.70255		-5.47843	-4.95624
Q9QZB7	Actr10	ENSMUSG00000021076	56444	cellular component movement;cellular process	Completeproteome;Cytoplasm;Cytoskeleton;Referenceproteome	Actin-related protein 10	Unclassified		Not Mitochondrial	1	2			6	0	0	0	0	6	0	-1.43062	-1.17628	-1.72366	-2.31335	-2.00361	-1.81558
P61164;A0A494BB86	Actr1a	ENSMUSG00000025228;ENSMUSG00000025228	54130;		Acetylation;ATP-binding;Completeproteome;Cytoplasm;Cytoskeleton;Nucleotide-binding;Referenceproteome	Alpha-centractin	Unclassified;Unclassified		Not Mitochondrial	1	4			6	0	2	4	0	6	0	2.47092	2.01134	1.71198	1.49744	1.65653	2.16919							-7.04896	-6.51736					-6.49812	-6.32437	-7.39903	-7.4192
Q8R5C5	Actr1b	ENSMUSG00000037351	226977		Acetylation;ATP-binding;Completeproteome;Cytoplasm;Cytoskeleton;Directproteinsequencing;Nitration;Nucleotide-binding;Referenceproteome	Beta-centractin	Unclassified		Not Mitochondrial	1	3			6	0	0	3	0	6	0	0.538297	1.32308	0.357293	0.160875	0.518262	0.270715													-6.6569	-6.48631				-6.29815
P61161	Actr2	ENSMUSG00000020152	66713	anatomical structure formation involved in morphogenesis;biological regulation;cell cycle;cell division;cellular component assembly;cellular component movement;cellular component organization;cellular localization;cellular process;cytokinesis;cytoskeleton organization;developmental process;establishment of localization;establishment or maintenance of cell polarity;localization;meiotic cell cycle;…	Acetylation;Actin-binding;ATP-binding;Cellprojection;Completeproteome;Cytoplasm;Cytoskeleton;Directproteinsequencing;Nucleotide-binding;Referenceproteome	Actin-related protein 2	Unclassified		Not Mitochondrial	1	5			6	2	0	6	6	6	0	2.47653	2.37174	1.84939	1.74666	2.03841	2.08217		-3.48896	-4.21241										-3.00829	-2.74376	-4.02576	-6.50616	-3.9495	-4.48088	-3.50709	-3.67792	-4.19889	-2.87711	-4.4722
Q99JY9	Actr3	ENSMUSG00000026341	74117	anatomical structure morphogenesis;biological regulation;cell cycle;cell division;cellular component morphogenesis;cellular component movement;cellular component organization;cellular localization;cellular process;cytokinesis;cytoskeleton organization;developmental process;establishment of localization;establishment or maintenance of cell polarity;localization;meiotic cell cycle;organelle localiz…	Acetylation;Actin-binding;ATP-binding;Cellprojection;Ciliumbiogenesis/degradation;Completeproteome;Cytoplasm;Cytoskeleton;Directproteinsequencing;Nucleotide-binding;Referenceproteome	Actin-related protein 3	Unclassified		Not Mitochondrial	1	6			6	3	3	6	6	6	0	3.11158	2.85451	2.20625	1.94168	2.30113	2.70141	-4.91761		-5.15923	-5.48785			-5.35362			-7.92688	-7.56577		-2.76028	-3.27053	-3.36465	-3.66564	-3.70753	-2.92421	-2.76423	-2.45309	-3.05821	-2.36491	-3.998
Q641P0;Q641P0-2	Actr3b	ENSMUSG00000056367;	242894;	biological regulation;cellular component organization;cellular process;cytoskeleton organization;organelle organization;regulation of organelle organization	Acetylation;Actin-binding;Alternativesplicing;ATP-binding;Cellprojection;Completeproteome;Cytoplasm;Cytoskeleton;Nucleotide-binding;Referenceproteome	Actin-related protein 3B	Unclassified;NA		Not Mitochondrial	1	1			6	0	0	0	0	0	0	0.139868	-0.331206	-0.732314	-0.983819	-0.696803	-0.645485
A0A1L1SS90;A0A0R4J050;A0A1L1SRW7;Q99JW2;A0A1L1SRC1	Acy1	ENSMUSG00000023262;ENSMUSG00000023262;ENSMUSG00000023262;;ENSMUSG00000023262	;109652;;109652;	amine metabolic process;cellular amino acid metabolic process;cellular ketone metabolic process;cellular metabolic process;cellular nitrogen compound metabolic process;cellular process;metabolic process;nitrogen compound metabolic process;organic acid metabolic process;primary metabolic process;small molecule metabolic process	Completeproteome;Cytoplasm;Hydrolase;Metal-binding;Referenceproteome;Zinc	Aminoacylase-1	Not reported mitochondrial;Not reported mitochondrial;Not reported mitochondrial;NA;Not reported mitochondrial		Not Mitochondrial	1	3			6	0	0	2	0	5	0	-1.23338	-1.93922	-3.24138	-2.97083	-2.32701	-1.97847																	-5.50916	-6.40362
Q91XE4;A0A494B9B0	Acy3	ENSMUSG00000024866;ENSMUSG00000024866	71670;		3D-structure;Cellmembrane;Completeproteome;Cytoplasm;Hydrolase;Membrane;Metal-binding;Referenceproteome;Zinc	N-acyl-aromatic-L-amino acid amidohydrolase (carboxylate-forming)	Unclassified;Unclassified		Not Mitochondrial	1	1			0	0	0	6	0	0	0																			0.575943	-1.1031	-1.54302	-0.748039	-1.47137	0.0075563
E9QJT5;P56376	Acyp1	ENSMUSG00000008822;ENSMUSG00000008822	;66204	metabolic process	Acetylation;Completeproteome;Hydrolase;Proteomicsidentification;Referenceproteome	Acylphosphatase;Acylphosphatase-1	Unclassified;Unclassified		Not Mitochondrial	1	6			6	6	3	6	0	6	4	0.351719	-0.463301	-0.342088	-0.705687	-0.128617	0.0250233	-5.31745	-6.09953	-5.03057	-4.88888	-5.39996	-5.84099	-5.90867		-5.37045			-5.84709	-5.41457	-4.57346	-4.69543	-6.32141	-5.34765	-5.06739
P56375	Acyp2	ENSMUSG00000060923	75572	metabolic process	Completeproteome;Hydrolase;Referenceproteome	Acylphosphatase-2	Ancillary		Associated	1	6			6	6	6	6	0	6	6	0.42357	0.119039	-0.301464	-0.574824	-0.247246	-0.0884322	0.594628	0.192332	0.204407	0.538817	0.471042	0.49136	-0.0318339	-0.103453	-0.266683	-0.756579	-0.138408	-0.432619	-1.05548	-1.54001	-1.15492	-1.52603	-1.11219	-1.44783
P03958	Ada	ENSMUSG00000017697	11486	aging;amine transport;anatomical structure development;behavior;biological regulation;biosynthetic process;catabolic process;cell activation;cell differentiation;cellular aromatic compound metabolic process;cellular metabolic compound salvage;cellular metabolic process;cellular nitrogen compound metabolic process;cellular process;developmental process;embryo development;establishment of localizat…	3D-structure;Acetylation;Celladhesion;Celljunction;Cellmembrane;Completeproteome;Cytoplasm;Cytoplasmicvesicle;Hydrolase;Membrane;Metal-binding;Nucleotidemetabolism;Referenceproteome;Zinc	Adenosine deaminase	Unclassified		Not Mitochondrial	1	1			0	0	0	0	0	6	0
O35598;E9PYF2	Adam10	ENSMUSG00000054693;ENSMUSG00000054693	11487;	biological regulation;cell activation;cellular metabolic process;cellular process;developmental process;embryo development;establishment of localization;immune system process;macromolecule metabolic process;macromolecule modification;metabolic process;nuclear transport;nucleocytoplasmic transport;phosphorus metabolic process;primary metabolic process;protein metabolic process;protein modification…	Cleavageonpairofbasicresidues;Completeproteome;Disulfidebond;Glycoprotein;Hydrolase;Membrane;Metal-binding;Metalloprotease;Notchsignalingpathway;Phosphoprotein;Protease;Proteomicsidentification;Referenceproteome;Secreted;SH3-binding;Signal;Transmembrane;Transmembranehelix;Zinc;Zymogen	Disintegrin and metalloproteinase domain-containing protein 10	Not reported mitochondrial;Not reported mitochondrial		Not Mitochondrial	1	2			5	0	0	0	0	6	0	-2.83386	-3.00185	-4.97084	-5.25144	-3.86561
Q7TQG7;Q9R1V4	Adam11	ENSMUSG00000020926;ENSMUSG00000020926	11488;11488	biological regulation;cellular process;response to stimulus;signal transduction	Cleavageonpairofbasicresidues;Completeproteome;Disulfidebond;EGF-likedomain;Glycoprotein;Integrin;Membrane;Proteomicsidentification;Referenceproteome;Signal;Transmembrane;Transmembranehelix	Disintegrin and metalloproteinase domain-containing protein 11	Unclassified;Unclassified		Not Mitochondrial	1	1			6	0	0	0	0	0	0	-0.933138	-1.87785	-2.30464	-2.63156	-1.91102	-1.44664
E9PXU2;Q9Z0F8;Q9Z0F8-2	Adam17	ENSMUSG00000052593;ENSMUSG00000052593;	11491;11491;	anatomical structure development;biological adhesion;biological regulation;cell activation;cell adhesion;cell differentiation;cell motility;cellular component movement;cellular metabolic process;cellular process;developmental process;immune system process;locomotion;macromolecule metabolic process;metabolic process;multicellular organismal process;multi-organism process;primary metabolic process;…	Alternativesplicing;Cellmembrane;Cleavageonpairofbasicresidues;Completeproteome;Disulfidebond;Glycoprotein;Hydrolase;Membrane;Metal-binding;Metalloprotease;Notchsignalingpathway;Phosphoprotein;Protease;Proteomicsidentification;Referenceproteome;Secreted;SH3-binding;Signal;Transmembrane;Transmembranehelix;Zinc;Zymogen	Disintegrin and metalloproteinase domain-containing protein 17	Not reported mitochondrial;Not reported mitochondrial;NA		Not Mitochondrial	0.666667	1			0	0	0	0	0	4	0
Q9R1V6;Q9R1V6-13;Q9R1V6-15;Q9R1V6-5;Q9R1V6-4;Q9R1V6-20;Q9R1V6-1;Q9R1V6-9	Adam22	ENSMUSG00000040537;;;;;;;	11496;;;;;;;	behavior;cell differentiation;cellular process;developmental process;multicellular organismal process;response to stimulus	Alternativesplicing;Cellprojection;Cleavageonpairofbasicresidues;Completeproteome;Disulfidebond;EGF-likedomain;Glycoprotein;Membrane;Phosphoprotein;Receptor;Referenceproteome;Signal;Transmembrane;Transmembranehelix	Disintegrin and metalloproteinase domain-containing protein 22	Unclassified;NA;NA;NA;NA;NA;NA;NA		Not Mitochondrial	0	0			0	0	0	0	0	0	0
Q9R1V6-11;Q9R1V6-8;Q9R1V6-14;D3YUP9;Q9R1V6-6;Q9R1V6-7;Q9R1V6-12	Adam22	;;;ENSMUSG00000040537;;;	;;;11496;;;	behavior;cell differentiation;cellular process;developmental process;multicellular organismal process;response to stimulus	Alternativesplicing;Cellprojection;Cleavageonpairofbasicresidues;Completeproteome;Disulfidebond;EGF-likedomain;Glycoprotein;Membrane;Phosphoprotein;Proteomicsidentification;Receptor;Referenceproteome;Signal;Transmembrane;Transmembranehelix	Disintegrin and metalloproteinase domain-containing protein 22	NA;NA;NA;Unclassified;NA;NA;NA		Not Mitochondrial	1	1			6	0	0	0	0	0	0	2.00929	1.77337	0.894086	0.459699	1.04193	1.57402
Q9R1V6-17;Q9R1V6-10;Q9R1V6-19;Q9R1V6-2;Q9R1V6-18;Q9R1V6-21;Q9R1V6-16	Adam22	;;;;;;	;;;;;;	behavior;cell differentiation;cellular process;developmental process;multicellular organismal process;response to stimulus	Alternativesplicing;Cellprojection;Cleavageonpairofbasicresidues;Completeproteome;Disulfidebond;EGF-likedomain;Glycoprotein;Membrane;Phosphoprotein;Receptor;Referenceproteome;Signal;Transmembrane;Transmembranehelix	Disintegrin and metalloproteinase domain-containing protein 22	NA;NA;NA;NA;NA;NA;NA		Not Mitochondrial	0	0			0	0	0	0	0	0	0
Q9R1V7-2;Q9R1V7;Q9R1V7-4;Q9R1V7-3	Adam23	;ENSMUSG00000025964;;	;23792;;	biological adhesion;cell adhesion;cellular process	Alternativesplicing;Celladhesion;Cellmembrane;Cleavageonpairofbasicresidues;Completeproteome;Disulfidebond;EGF-likedomain;Glycoprotein;Membrane;Referenceproteome;Secreted;Signal;Transmembrane;Transmembranehelix	Disintegrin and metalloproteinase domain-containing protein 23	NA;Unclassified;NA;NA		Not Mitochondrial	1	2			6	0	0	0	0	1	0	1.39901	1.26179	0.468854	0.36661	0.686911	0.987915
F6S1B5;Q3TTE0-4;Q3TTE0-3;Q3TTE0;Q3TTE0-2	Adam5	ENSMUSG00000031554;;;ENSMUSG00000031554;	;;;11499;		Alternativesplicing;Completeproteome;Disulfidebond;EGF-likedomain;Membrane;Referenceproteome;Signal;Transmembrane;Transmembranehelix	Disintegrin and metalloproteinase domain-containing protein 5	NA;NA;NA;NA;NA		Not Mitochondrial	0.833333	2			5	0	0	0	3	0	0	-5.89666		-5.20273	-5.10517	-5.37744	-4.92375																					-5.95614	-6.44556
Q4VC17	Adamts18	ENSMUSG00000053399	208936	anatomical structure development;biological regulation;developmental process	Completeproteome;Disulfidebond;Extracellularmatrix;Glycoprotein;Hydrolase;Metal-binding;Metalloprotease;Protease;Referenceproteome;Repeat;Secreted;Signal;Zinc;Zymogen	A disintegrin and metalloproteinase with thrombospondin motifs 18	Unclassified		Not Mitochondrial	0	0			0	0	0	0	0	0	0
E9PY16	Adap1	ENSMUSG00000056413	231821	biological regulation	Completeproteome;Metal-binding;Proteomicsidentification;Referenceproteome;Zinc		Unclassified		Not Mitochondrial	1	2			6	0	0	0	0	6	0	0.0397932	-0.540498	-0.886829	-1.06849	-0.904202	-0.653645
Q9D0L4;Q9D0L4-2	Adck1	ENSMUSG00000021044;	72113;		Alternativesplicing;ATP-binding;Completeproteome;Kinase;Nucleotide-binding;Referenceproteome;Secreted;Serine/threonine-proteinkinase;Signal;Transferase	Uncharacterized aarF domain-containing protein kinase 1	Ancillary;NA	unknown	Mitochondrial	1	7		Atypical: ADCK protein kinase family	6	6	6	6	6	6	6	-0.669349	-0.6976	-0.454561	-0.289731	-0.73127	-0.420268	0.114479	-0.0386701	0.165355	0.378629	0.282032	0.216403	-0.0840948	0.00489732	-0.149948	0.205063	-0.281595	-0.160942	-1.38874	-1.16682	-0.811384	-1.39137	-1.28799	-1.38961	-3.07851	-2.68717	-3.99573	-4.39234	-3.10978
A0A0R4J1X6;Q6NSR3;E9QL72	Adck2	ENSMUSG00000046947;;ENSMUSG00000046947	57869;57869;		ATP-binding;Completeproteome;Kinase;Membrane;Nucleotide-binding;Proteomicsidentification;Referenceproteome;Serine/threonine-proteinkinase;Transferase;Transmembrane;Transmembranehelix	Uncharacterized aarF domain-containing protein kinase 2	Ancillary;NA;Ancillary	MIM	Mitochondrial	1	2		Atypical: ADCK protein kinase family	0	5	0	6	0	0	0							-6.14944	-6.66867		-6.23776	-6.65297	-6.21901							-4.05551	-3.11492	-2.33158	-3.71531	-2.84543	-3.50245
Q60936;F7B1B6;Q60936-2	Adck3	ENSMUSG00000026489;ENSMUSG00000026489;	67426;;	biosynthetic process;cellular ketone metabolic process;cellular metabolic process;cellular process;cofactor metabolic process;metabolic process;phosphorus metabolic process;small molecule metabolic process	Alternativesplicing;ATP-binding;Completeproteome;Membrane;Mitochondrion;Nucleotide-binding;Proteomicsidentification;Referenceproteome;Transferase;Transitpeptide;Transmembrane;Transmembranehelix;Ubiquinonebiosynthesis	Atypical kinase ADCK3, mitochondrial	Verified mitochondrial;Verified mitochondrial;NA	MIM	Mitochondrial	1	7	Metabolism > Metals and cofactors > Coenzyme Q metabolism	Atypical: ADCK protein kinase family	6	6	6	6	6	6	6	0.203885	0.457216	0.448598	0.43789	0.231995	0.0913993	5.16358	5.40035	5.19331	4.9427	4.98934	5.04049	4.74834	5.10877	4.84263	4.98125	4.92972	4.81162	2.57991	2.54496	2.30185	2.42501	2.69438	2.11377	3.71051	4.15815	3.83228	3.63958	4.26157
Q566J8;E9QLB8;A0A0R4J1X1	Adck4	;ENSMUSG00000003762;ENSMUSG00000003762	;76889;		Cellmembrane;Completeproteome;Cytoplasm;Kinase;Membrane;Mitochondrion;Proteomicsidentification;Referenceproteome;Serine/threonine-proteinkinase;Transferase;Transmembrane;Transmembranehelix	AarF domain-containing protein kinase 4	NA;Verified mitochondrial;Verified mitochondrial	MIM	Mitochondrial	1	6	Metabolism > Metals and cofactors > Coenzyme Q metabolism	Atypical: ADCK protein kinase family	6	6	4	6	6	5	0	-2.95444	-2.72874	-2.54296	-2.52451	-2.22369	-2.823	-2.67057	-2.81695	-2.77236	1.42536	-2.67848	-2.39375	-4.43999	-5.1449	-4.51624		-4.92249		-1.42016	-1.58614	-1.39034	-1.35934	-1.26096	-1.11156	-2.03892	-1.30452	-1.48407	-1.98975	-1.5093
E0CXW2;E9PUK2;Q80V03;Q80V03-2	Adck5	ENSMUSG00000022550;ENSMUSG00000022550;;	;268822;268822;		Alternativesplicing;Completeproteome;Kinase;Membrane;Proteomicsidentification;Referenceproteome;Serine/threonine-proteinkinase;Transferase;Transmembrane;Transmembranehelix	Uncharacterized aarF domain-containing protein kinase 5	Ancillary;Ancillary;NA;NA	unknown	Mitochondrial	1	6		Atypical: ADCK protein kinase family	6	0	5	6	6	2	6	-6.30286	-5.60717	-4.67033	-4.44273	-3.82628	-4.84366							-5.43826	-5.34676	-5.39225	-4.09955	-4.57352		-1.8532	-1.24808	-1.51351	-1.24289	-1.40577	-1.57627	-0.73062	-1.21179	-1.23136	-1.17759	-1.91152
O88444	Adcy1	ENSMUSG00000020431	432530	anatomical structure morphogenesis;behavior;biological regulation;biosynthetic process;cellular component morphogenesis;cellular component organization;cellular metabolic process;cellular nitrogen compound metabolic process;cellular process;developmental process;heterocycle metabolic process;metabolic process;multicellular organismal process;neurological system process;nitrogen compound metabolic…	ATP-binding;Biologicalrhythms;Calmodulin-binding;cAMPbiosynthesis;Completeproteome;Cytoplasm;Glycoprotein;Lyase;Magnesium;Membrane;Metal-binding;Nucleotide-binding;Referenceproteome;Repeat;Transmembrane;Transmembranehelix	Adenylate cyclase type 1	Not reported mitochondrial		Not Mitochondrial	1	1			6	0	0	0	0	0	0	-2.48666	-2.75232	-3.88211	-3.73465	-3.02074	-2.7975
Q3V1Q3;Q80TL1	Adcy2	ENSMUSG00000021536;	210044;	biological regulation;biosynthetic process;cellular metabolic process;cellular nitrogen compound metabolic process;cellular process;heterocycle metabolic process;metabolic process;nitrogen compound metabolic process;nucleobase-containing compound metabolic process;nucleobase-containing small molecule metabolic process;nucleotide metabolic process;primary metabolic process;response to stimulus;sig…	ATP-binding;cAMPbiosynthesis;Completeproteome;Glycoprotein;Lyase;Magnesium;Membrane;Metal-binding;Nucleotide-binding;Phosphoprotein;Proteomicsidentification;Referenceproteome;Repeat;Transmembrane;Transmembranehelix	Adenylate cyclase type 2	Unclassified;NA		Not Mitochondrial	1	1			6	0	0	0	0	0	0	-4.20383	-4.2976	-4.59411	-4.46419	-4.58346	-3.83356
B8JK56;Q8VHH7	Adcy3	ENSMUSG00000020654;ENSMUSG00000020654	104111;104111	biological regulation;biosynthetic process;cellular metabolic process;cellular nitrogen compound metabolic process;cellular process;heterocycle metabolic process;metabolic process;multicellular organismal process;neurological system process;nitrogen compound metabolic process;nucleobase-containing compound metabolic process;nucleobase-containing small molecule metabolic process;nucleotide metabol…	ATP-binding;Calmodulin-binding;cAMPbiosynthesis;Completeproteome;Glycoprotein;Lyase;Magnesium;Membrane;Metal-binding;Nucleotide-binding;Olfaction;Proteomicsidentification;Referenceproteome;Repeat;Sensorytransduction;Transmembrane;Transmembranehelix	Adenylate cyclase type 3	Unclassified;Unclassified		Not Mitochondrial	0.833333	1			5	0	0	0	0	0	0	-5.49144	-5.64846		-6.26801	-5.41017	-5.31251
P84309;P84309-2	Adcy5	ENSMUSG00000022840;	224129;	behavior;biological regulation;biosynthetic process;cellular metabolic process;cellular nitrogen compound metabolic process;cellular process;heterocycle metabolic process;metabolic process;multicellular organismal process;neurological system process;nitrogen compound metabolic process;nucleobase-containing compound metabolic process;nucleobase-containing small molecule metabolic process;nucleotid…	Alternativesplicing;ATP-binding;cAMPbiosynthesis;Cellprojection;Cilium;Coiledcoil;Completeproteome;Glycoprotein;Lyase;Magnesium;Membrane;Metal-binding;Nucleotide-binding;Phosphoprotein;Referenceproteome;Repeat;Transmembrane;Transmembranehelix	Adenylate cyclase type 5	Unclassified;NA		Not Mitochondrial	1	2			6	0	0	0	0	5	0	-0.7487	-1.24948	-2.06865	-2.47134	-1.67541	-1.51275
A0A2I3BRC5;F8VQ52;Q01341	Adcy6	ENSMUSG00000022994;ENSMUSG00000022994;	11512;11512;11512	biological regulation;biosynthetic process;cellular metabolic process;cellular nitrogen compound metabolic process;cellular process;heterocycle metabolic process;metabolic process;nitrogen compound metabolic process;nucleobase-containing compound metabolic process;nucleobase-containing small molecule metabolic process;nucleotide metabolic process;primary metabolic process;response to chemical sti…	ATP-binding;cAMPbiosynthesis;Cellprojection;Cilium;Completeproteome;Glycoprotein;Lyase;Magnesium;Membrane;Metal-binding;Nucleotide-binding;Phosphoprotein;Proteomicsidentification;Referenceproteome;Repeat;Transmembrane;Transmembranehelix	Adenylate cyclase type 6	Unclassified;Unclassified;NA		Not Mitochondrial	0	0			0	0	0	0	0	0	0
P51830;E9Q706	Adcy9	ENSMUSG00000005580;ENSMUSG00000005580	11515;11515	biological regulation;biosynthetic process;cellular metabolic process;cellular nitrogen compound metabolic process;cellular process;heterocycle metabolic process;metabolic process;nitrogen compound metabolic process;nucleobase-containing compound metabolic process;nucleobase-containing small molecule metabolic process;nucleotide metabolic process;primary metabolic process;response to stimulus;sig…	ATP-binding;cAMPbiosynthesis;Completeproteome;Glycoprotein;Lyase;Magnesium;Membrane;Metal-binding;Nucleotide-binding;Phosphoprotein;Proteomicsidentification;Referenceproteome;Repeat;Transmembrane;Transmembranehelix	Adenylate cyclase type 9	Unclassified;Unclassified		Not Mitochondrial	1	2			6	0	0	0	0	6	0	0.262777	0.0920459	-0.922155	-1.27933	-0.465923	-0.00307165
E9Q968;E9PVE8;P70205;E9Q3E8;Q6NXJ9;E9Q4B3	Adcyap1r1	ENSMUSG00000029778;ENSMUSG00000029778;ENSMUSG00000029778;ENSMUSG00000029778;ENSMUSG00000029778;ENSMUSG00000029778	11517;;11517;11517;11517;	biological regulation;cell differentiation;cellular process;developmental process;multicellular organismal process;regulation of transport;response to chemical stimulus;response to drug;response to endogenous stimulus;response to stimulus;response to stress;signal transduction	Cellmembrane;Completeproteome;Developmentalprotein;Differentiation;Disulfidebond;Glycoprotein;G-proteincoupledreceptor;Membrane;Receptor;Referenceproteome;Signal;Spermatogenesis;Transducer;Transmembrane;Transmembranehelix	Pituitary adenylate cyclase-activating polypeptide type I receptor	Unclassified;Unclassified;Unclassified;Unclassified;Unclassified;Unclassified		Not Mitochondrial	1	1			6	0	0	0	0	0	0	-1.86932	-2.48097	-3.46671	-3.47014	-2.94996	-2.47091
F8WGR0;Q9QYC0-2;F8WHZ9;E9Q1K3	Add1	ENSMUSG00000029106;;ENSMUSG00000029106;ENSMUSG00000029106	11518;;11518;11518	anatomical structure morphogenesis;biological regulation;cell communication;cell differentiation;cell morphogenesis;cellular component assembly;cellular component morphogenesis;cellular component organization;cellular homeostasis;cellular process;cytoskeleton organization;developmental process;embryo development;growth;homeostatic process;macromolecule metabolic process;metabolic process;multicel…	Acetylation;Actin-binding;Alternativesplicing;Calmodulin-binding;Cellmembrane;Completeproteome;Cytoplasm;Cytoskeleton;Membrane;Phosphoprotein;Proteomicsidentification;Referenceproteome	Alpha-adducin	Not reported mitochondrial;NA;Not reported mitochondrial;Not reported mitochondrial		Not Mitochondrial	0.333333	1			2	0	0	0	0	0	0	-4.89304	-5.5296
Q9QYC0	Add1	ENSMUSG00000029106	11518	anatomical structure morphogenesis;biological regulation;cell communication;cell differentiation;cell morphogenesis;cellular component assembly;cellular component morphogenesis;cellular component organization;cellular homeostasis;cellular process;cytoskeleton organization;developmental process;embryo development;growth;homeostatic process;macromolecule metabolic process;metabolic process;multicel…	Acetylation;Actin-binding;Alternativesplicing;Calmodulin-binding;Cellmembrane;Completeproteome;Cytoplasm;Cytoskeleton;Membrane;Phosphoprotein;Referenceproteome	Alpha-adducin	Not reported mitochondrial		Not Mitochondrial	1	2			6	0	0	0	0	6	0	3.20963	2.77815	1.81696	1.71763	2.0095	2.45673
Q9QYB8;Q9QYB8-3	Add2	ENSMUSG00000030000;	11519;	anatomical structure development;biological regulation;cellular component assembly;cellular component organization;cellular process;cytoskeleton organization;developmental process;macromolecular complex assembly;organelle organization;protein complex assembly;regulation of organelle organization	Acetylation;Actin-binding;Alternativesplicing;Calmodulin-binding;Cellmembrane;Completeproteome;Cytoplasm;Cytoskeleton;Membrane;Phosphoprotein;Referenceproteome	Beta-adducin	Unclassified;NA		Not Mitochondrial	1	1			6	0	0	0	0	0	0	1.91074	1.73348	0.930201	0.88413	1.04529	1.49266
Q9QYB5-2;A0A494B9K4;Q9QYB5	Add3	;ENSMUSG00000025026;ENSMUSG00000025026	;;27360		Acetylation;Actin-binding;Alternativesplicing;Calmodulin-binding;Cellmembrane;Completeproteome;Cytoplasm;Cytoskeleton;Membrane;Phosphoprotein;Referenceproteome;Ublconjugation	Gamma-adducin	NA;Unclassified;Unclassified		Not Mitochondrial	1	3			6	0	0	2	0	6	0	1.72788	1.26486	0.707288	0.691419	0.77258	-0.00997772													-6.51355	-5.8386
Q8C4G9	Adgra1	ENSMUSG00000025475	52389		Cellmembrane;Membrane;Proteomicsidentification;Receptor;Transmembrane;Transmembranehelix		Unclassified		Not Mitochondrial	1	1			6	0	0	0	0	0	0	-3.54717	-3.94673	-4.80838	-4.58072	-4.47839	-3.99895
B1ASC0;Q8CGM1-2;Q8CGM1-3;Q8CGM1;H7BX92;H7BX74;H7BWZ2	Adgrb2;Bai2	ENSMUSG00000028782;;;ENSMUSG00000028782;ENSMUSG00000028782;ENSMUSG00000028782;ENSMUSG00000028782	230775;;;230775;;;	anatomical structure development;biological regulation;developmental process	Alternativesplicing;Cellmembrane;Completeproteome;Disulfidebond;Glycoprotein;G-proteincoupledreceptor;Membrane;Phosphoprotein;Proteomicsidentification;Receptor;Referenceproteome;Repeat;Signal;Transducer;Transmembrane;Transmembranehelix	Brain-specific angiogenesis inhibitor 2	Unclassified;NA;NA;Unclassified;Unclassified;Unclassified;Unclassified		Not Mitochondrial	1	1			6	0	0	0	0	0	0	-5.02377	-4.73793	-5.78131	-4.55527	-3.74628	-4.60734
Q9DC42;A0A0D9SEG8;E9QMJ5;E9QJS7;Q9Z0M6-2;Q9Z0M6-3;Q9Z0M6	Adgre5;Cd97	ENSMUSG00000002885;ENSMUSG00000002885;ENSMUSG00000002885;ENSMUSG00000002885;;;	26364;26364;26364;26364;;;26364	biological adhesion;biological regulation;cell adhesion;cellular process	Alternativesplicing;Calcium;Celladhesion;Cellmembrane;Completeproteome;Disulfidebond;EGF-likedomain;Glycoprotein;G-proteincoupledreceptor;Membrane;Phosphoprotein;Proteomicsidentification;Receptor;Referenceproteome;Repeat;Signal;Transducer;Transmembrane;Transmembranehelix	CD97 antigen	Unclassified;Unclassified;Unclassified;Unclassified;NA;NA;NA		Not Mitochondrial	1	1			0	0	0	0	0	6	0
H7BX15;E9Q3V9;Q80TR1;E9Q9Q9;Q80TR1-2	Adgrl1;Lphn1	ENSMUSG00000013033;ENSMUSG00000013033;ENSMUSG00000013033;ENSMUSG00000013033;	330814;;330814;;	biological adhesion;biological regulation;cell adhesion;cellular process;response to stimulus;signal transduction	3D-structure;Alternativesplicing;Celljunction;Cellmembrane;Cellprojection;Completeproteome;Disulfidebond;Glycoprotein;G-proteincoupledreceptor;Lectin;Membrane;Proteomicsidentification;Receptor;Referenceproteome;Signal;Synapse;Synaptosome;Transducer;Transmembrane;Transmembranehelix	Latrophilin-1	Unclassified;Unclassified;Unclassified;Unclassified;NA		Not Mitochondrial	1	1			6	0	0	0	0	0	0	0.401263	0.68318	-0.741979	-1.12826	-0.519241	-0.0180547
D3Z3G4;Q80TS3-3;Q80TS3;Q80TS3-5;D3Z593;D3Z5M6;D3Z4S7;D3YVT9;D3Z634;D3YTW7;K3W4M8;Q80TS3-4;D3YWB1;D3Z6H7;D3Z3X6;D3Z4V0;D3Z6H9;D3YWR3;D3Z6J2;Q80TS3-2;D3YU23;F6WMY5	Adgrl3;Lphn3	ENSMUSG00000037605;;ENSMUSG00000037605;;ENSMUSG00000037605;ENSMUSG00000037605;ENSMUSG00000037605;ENSMUSG00000037605;ENSMUSG00000037605;ENSMUSG00000037605;ENSMUSG00000037605;;ENSMUSG00000037605;ENSMUSG00000037605;ENSMUSG00000037605;ENSMUSG00000037605;ENSMUSG00000037605;ENSMUSG00000037605;ENSMUSG00000037605;;ENSMUSG00000037605;ENSMUSG00000037605	;;319387;;;;;;319387;;;;;;319387;;319387;;;;;	biological regulation	3D-structure;Alternativesplicing;Cellmembrane;Completeproteome;Disulfidebond;Glycoprotein;G-proteincoupledreceptor;Lectin;Membrane;Proteomicsidentification;Receptor;Referenceproteome;Signal;Transducer;Transmembrane;Transmembranehelix	Latrophilin-3	Unclassified;NA;Unclassified;NA;Unclassified;Unclassified;Unclassified;Unclassified;Unclassified;Unclassified;Unclassified;NA;Unclassified;Unclassified;Unclassified;Unclassified;Unclassified;Unclassified;Unclassified;NA;Unclassified;Unclassified		Not Mitochondrial	1	4			6	0	3	2	5	0	0	0.35998	-0.0403244	-0.960721	-1.42006	-1.03448	-0.638998										-2.45786	-2.43971	-2.50066	-5.08594				-5.16609			-4.8929	-5.12462	-4.70074	-5.16061
P00329	Adh1	ENSMUSG00000074207	11522	alcohol metabolic process;behavior;biological regulation;catabolic process;cellular ketone metabolic process;cellular lipid metabolic process;cellular metabolic process;cellular process;hormone metabolic process;lipid metabolic process;metabolic process;multicellular organismal process;organic acid metabolic process;primary metabolic process;response to chemical stimulus;response to endogenous st…	Acetylation;Completeproteome;Cytoplasm;Metal-binding;NAD;Oxidoreductase;Referenceproteome;Zinc	Alcohol dehydrogenase 1	Not reported mitochondrial		Not Mitochondrial	1	4			0	0	6	6	6	0	4													-2.69659	-1.75126	-2.23537	-2.50052	-1.96151	-2.65985	-2.84066	-5.09419	-4.03612	-3.89824	-3.28184	-3.0762	-0.599156	0.322161	0.625722	0.870172	0.835375
P28474	Adh5	ENSMUSG00000028138	11532	aging;alcohol metabolic process;biological regulation;catabolic process;cellular aldehyde metabolic process;cellular lipid metabolic process;cellular metabolic process;cellular process;developmental process;lipid metabolic process;macromolecule metabolic process;macromolecule modification;metabolic process;multicellular organismal process;peptidyl-amino acid modification;primary metabolic process…	3D-structure;Acetylation;Completeproteome;Cytoplasm;Directproteinsequencing;Metal-binding;NAD;Oxidoreductase;Phosphoprotein;Referenceproteome;Zinc	Alcohol dehydrogenase class-3	Ancillary		Associated	1	4			6	0	0	6	6	6	0	1.04018	-0.0189545	-0.56412	-0.673035	0.314416	0.428693													-5.43157	-4.31775	-5.49	-6.27302	-4.9294	-4.71445	-4.00009	-3.20954	-2.9366	-2.68287	-5.13645
A0A087WRE7;Q8R0N6;Q8R0N6-2	Adhfe1	ENSMUSG00000025911;ENSMUSG00000025911;	;76187;	establishment of localization;hydrogen transport;transport	Acetylation;Alternativesplicing;Completeproteome;Mitochondrion;Oxidoreductase;Proteomicsidentification;Referenceproteome;Transitpeptide	Hydroxyacid-oxoacid transhydrogenase, mitochondrial	Verified mitochondrial;Verified mitochondrial;NA	Matrix	Mitochondrial	1	7	Metabolism > Amino acid metabolism > GABA metabolism		6	6	6	6	6	6	6	-0.842271	-0.659213	-0.387728	-0.391019	-0.25569	-0.535005	3.671	4.04379	4.18962	3.32711	3.74895	3.58623	1.84472	2.37734	2.1415	1.89011	2.30806	1.6877	4.12003	4.23463	4.3085	4.15328	4.31278	4.05632	2.91387	3.061	2.85917	3.20399	2.75536
Q99JT9	Adi1	ENSMUSG00000020629	104923	amine metabolic process;biosynthetic process;cellular amino acid metabolic process;cellular ketone metabolic process;cellular metabolic compound salvage;cellular metabolic process;cellular nitrogen compound metabolic process;cellular process;metabolic process;nitrogen compound metabolic process;organic acid metabolic process;primary metabolic process;small molecule metabolic process;sulfur compou…	3D-structure;Amino-acidbiosynthesis;Cellmembrane;Completeproteome;Cytoplasm;Dioxygenase;Iron;Membrane;Metal-binding;Methioninebiosynthesis;Nucleus;Oxidoreductase;Referenceproteome	1,2-dihydroxy-3-keto-5-methylthiopentene dioxygenase	Unclassified		Not Mitochondrial	0.833333	2			3	0	0	0	0	5	0	-4.47858	-5.3911			-5.57445
P55264;A0A286YCD7;A0A286YCN3	Adk	ENSMUSG00000039197;ENSMUSG00000039197;ENSMUSG00000039197	11534;;	biological regulation;biosynthetic process;cell proliferation;cellular metabolic compound salvage;cellular metabolic process;cellular nitrogen compound metabolic process;cellular process;heterocycle metabolic process;metabolic process;nitrogen compound metabolic process;nucleobase-containing compound metabolic process;nucleobase-containing small molecule metabolic process;nucleoside metabolic pro…	Alternativesplicing;ATP-binding;Completeproteome;Cytoplasm;Kinase;Magnesium;Metal-binding;Nucleotide-binding;Nucleus;Phosphoprotein;Purinesalvage;Referenceproteome;Transferase	Adenosine kinase	Not reported mitochondrial;Not reported mitochondrial;Not reported mitochondrial		Not Mitochondrial	0.5	1			3	0	0	0	0	0	0	-3.63514	-4.36843			-3.86723
P55264-2	Adk			biological regulation;biosynthetic process;cell proliferation;cellular metabolic compound salvage;cellular metabolic process;cellular nitrogen compound metabolic process;cellular process;heterocycle metabolic process;metabolic process;nitrogen compound metabolic process;nucleobase-containing compound metabolic process;nucleobase-containing small molecule metabolic process;nucleoside metabolic pro…	Alternativesplicing;ATP-binding;Completeproteome;Cytoplasm;Kinase;Magnesium;Metal-binding;Nucleotide-binding;Nucleus;Phosphoprotein;Purinesalvage;Referenceproteome;Transferase	Adenosine kinase			Not Mitochondrial	1	3			6	0	0	0	6	6	0	-0.0408045	-0.397428	-0.983848	-1.00302	-0.746159	-0.397329																			-4.2945	-3.51831	-3.1	-2.92347	-3.35922
Q6PDY2	Ado	ENSMUSG00000057134	211488		Completeproteome;Dioxygenase;Iron;Metal-binding;Oxidoreductase;Referenceproteome	2-aminoethanethiol dioxygenase	Verified mitochondrial		Mitochondrial	1	7			6	6	6	6	6	6	3	-0.243694	0.0241076	-0.234474	-0.827917	-0.780461	-0.732191	-2.11327	-2.43216	-2.261	-2.1806	-3.95791	-4.12238	-4.62035	-4.12967	-5.17645	-4.63714	-3.87219	-3.94713	-1.87341	-2.07816	-3.6257	-4.04789	-3.83612	-3.69123	-2.51075	-2.30799	-2.4798	-2.03499	-2.27199
Q3UDS7;A0A1L1SSF2;Q8VDL4-3;Q8VDL4	Adpgk	ENSMUSG00000025236;ENSMUSG00000025236;;	;72141;;72141	alcohol metabolic process;carbohydrate metabolic process;catabolic process;cellular metabolic process;cellular process;generation of precursor metabolites and energy;metabolic process;primary metabolic process;small molecule metabolic process	Alternativesplicing;Completeproteome;Glycolysis;Kinase;Magnesium;Metal-binding;Referenceproteome;Secreted;Signal;Transferase	ADP-dependent glucokinase	Unclassified;Unclassified;NA;NA		Not Mitochondrial	1	4			6	0	0	5	6	6	0	-3.02616	-3.09951	-3.57958	-3.90227	-3.68874	-4.27599													-5.76675	-5.09134	-5.75182	-5.98234		-5.8058	-2.87456	-2.97443	-2.93723	-3.00326	-4.41161
P54923	Adprh	ENSMUSG00000002844	11544	cellular metabolic process;cellular process;macromolecule metabolic process;macromolecule modification;metabolic process;primary metabolic process;protein metabolic process;protein modification process	Completeproteome;Hydrolase;Magnesium;Referenceproteome	[Protein ADP-ribosylarginine] hydrolase	Unclassified		Not Mitochondrial	1	2			6	0	0	0	0	6	0	-2.15786	-2.45424	-3.25156	-3.43635	-4.43505	-4.68429
Q8BGK2;A0A0N4SVK8	Adprhl1	ENSMUSG00000031448;ENSMUSG00000031448	234072;234072	cellular metabolic process;cellular process;macromolecule metabolic process;macromolecule modification;metabolic process;primary metabolic process;protein metabolic process;protein modification process	Completeproteome;Hydrolase;Referenceproteome	[Protein ADP-ribosylarginine] hydrolase-like protein 1	Unclassified;Unclassified		Not Mitochondrial	0.666667	1			0	0	4	0	0	0	0													-5.93899			-5.46934	-5.53731	-4.48545
Q8CG72;Q8CG72-2	Adprhl2	ENSMUSG00000042558;	100206;	cellular process;response to chemical stimulus;response to oxidative stress;response to stimulus;response to stress	3D-structure;Alternativesplicing;Completeproteome;Cytoplasm;Hydrolase;Magnesium;Metal-binding;Mitochondrion;Nucleus;Referenceproteome;Transitpeptide	Poly(ADP-ribose) glycohydrolase ARH3	Verified mitochondrial;NA		Mitochondrial	1	4			6	6	0	6	0	6	0	-1.23116	-1.36957	-2.05184	-2.73202	-2.86546	-1.71432	-4.02126	-4.4081	-5.26236	-4.04118	-5.02467	-5.09272							-3.17093	-3.72712	-3.13501	-3.61439	-3.05348	-2.89454
Q01338	Adra2a	ENSMUSG00000033717	11551	biological regulation;biosynthetic process;cell activation;cellular metabolic process;cellular nitrogen compound metabolic process;cellular process;DNA metabolic process;DNA replication;homeostatic process;macromolecule metabolic process;macromolecule modification;metabolic process;multicellular organismal process;multi-organism process;neurological system process;nitrogen compound metabolic proc…	Cellmembrane;Completeproteome;Disulfidebond;Glycoprotein;G-proteincoupledreceptor;Lipoprotein;Membrane;Palmitate;Receptor;Referenceproteome;Transducer;Transmembrane;Transmembranehelix	Alpha-2A adrenergic receptor	Unclassified		Not Mitochondrial	0	0			0	0	0	0	0	0	0
P34971	Adrb1	ENSMUSG00000035283	11554	aging;behavior;biological regulation;carbohydrate metabolic process;catabolic process;cell communication;cell death;cell differentiation;cell-cell signaling;cellular homeostasis;cellular ion homeostasis;cellular localization;cellular metabolic process;cellular process;circulatory system process;death;developmental process;energy reserve metabolic process;generation of precursor metabolites and en…	Cellmembrane;Completeproteome;Directproteinsequencing;Disulfidebond;Endosome;Glycoprotein;G-proteincoupledreceptor;Lipoprotein;Membrane;Palmitate;Phosphoprotein;Receptor;Referenceproteome;Transducer;Transmembrane;Transmembranehelix	Beta-1 adrenergic receptor	Unclassified		Not Mitochondrial	0	0			0	0	0	0	0	0	0
P18762	Adrb2	ENSMUSG00000045730	11555	biological regulation;cell communication;cell differentiation;cell-cell signaling;cellular component organization;cellular membrane organization;cellular process;circulatory system process;developmental process;endocytosis;establishment of localization;homeostatic process;membrane invagination;membrane organization;multicellular organismal process;regulation of protein modification process;regula…	Cellmembrane;Completeproteome;Disulfidebond;Glycoprotein;G-proteincoupledreceptor;Hydroxylation;Lipoprotein;Membrane;Palmitate;Phosphoprotein;Receptor;Referenceproteome;Transducer;Transmembrane;Transmembranehelix;Ublconjugation	Beta-2 adrenergic receptor	Unclassified		Not Mitochondrial	0	0			0	0	0	0	0	0	0
P25962;P25962-2	Adrb3	ENSMUSG00000031489;	11556;	aging;behavior;biological regulation;cell communication;cell differentiation;cell-cell signaling;cellular process;circulatory system process;developmental process;homeostatic process;multicellular organismal process;response to abiotic stimulus;response to chemical stimulus;response to stimulus;response to stress;signal transduction;signaling	Alternativesplicing;Cellmembrane;Completeproteome;Disulfidebond;Glycoprotein;G-proteincoupledreceptor;Lipoprotein;Membrane;Palmitate;Receptor;Referenceproteome;Transducer;Transmembrane;Transmembranehelix	Beta-3 adrenergic receptor	Unclassified;NA		Not Mitochondrial	0	0			0	0	0	0	0	0	0
Q99MK8;Q7TS64	Adrbk1	ENSMUSG00000024858;ENSMUSG00000024858	110355;110355	anatomical structure development;biological regulation;cellular component organization;cellular membrane organization;cellular metabolic process;cellular process;developmental process;endocytosis;establishment of localization;interspecies interaction between organisms;locomotion;macromolecule metabolic process;macromolecule modification;membrane invagination;membrane organization;metabolic proces…	ATP-binding;Cellmembrane;Completeproteome;Cytoplasm;Kinase;Membrane;Nucleotide-binding;Phosphoprotein;Proteomicsidentification;Receptor;Referenceproteome;Serine/threonine-proteinkinase;Transferase	Beta-adrenergic receptor kinase 1	Unclassified;Unclassified		Not Mitochondrial	1	2		AGC Ser/Thr protein kinase family	6	0	0	0	0	6	0	-1.41774	-1.95666	-1.82621	-1.96159	-1.42591	-1.39568
Q9JKV1;A0A0A6YVU8;D3YUD8	Adrm1;Gm9774	ENSMUSG00000039041;ENSMUSG00000042165;ENSMUSG00000042165	56436;;	anatomical structure development;biological regulation;biosynthetic process;cell development;cellular component assembly;cellular component organization;cellular macromolecular complex assembly;cellular metabolic process;cellular nitrogen compound metabolic process;cellular process;developmental process;macromolecular complex assembly;macromolecule metabolic process;metabolic process;multicellula…	3D-structure;Acetylation;Completeproteome;Cytoplasm;Isopeptidebond;Nucleus;Phosphoprotein;Proteasome;Referenceproteome;Ublconjugation	Proteasomal ubiquitin receptor ADRM1	Unclassified;NA;NA		Not Mitochondrial	0.833333	1			0	0	0	0	0	5	0
P54822;E9Q242;E9Q3T7	Adsl	ENSMUSG00000022407;ENSMUSG00000022407;ENSMUSG00000022407	11564;;	biosynthetic process;cellular component assembly;cellular component organization;cellular metabolic process;cellular nitrogen compound metabolic process;cellular process;cellular respiration;generation of precursor metabolites and energy;heterocycle metabolic process;macromolecular complex assembly;metabolic process;nitrogen compound metabolic process;nucleobase-containing compound metabolic proc…	Acetylation;Completeproteome;Lyase;Proteomicsidentification;Purinebiosynthesis;Referenceproteome	Adenylosuccinate lyase	Not reported mitochondrial;Not reported mitochondrial;Not reported mitochondrial		Not Mitochondrial	1	2			6	0	0	0	0	6	0	-0.501946	-0.776779	-1.37196	-2.0914	-1.31631	-1.25602
P46664	Adss	ENSMUSG00000015961	11566	amine metabolic process;biosynthetic process;cellular amino acid metabolic process;cellular ketone metabolic process;cellular metabolic process;cellular nitrogen compound metabolic process;cellular process;heterocycle metabolic process;metabolic process;nitrogen compound metabolic process;nucleobase-containing compound metabolic process;nucleobase-containing small molecule metabolic process;nucle…	Completeproteome;Cytoplasm;GTP-binding;Ligase;Magnesium;Metal-binding;Nucleotide-binding;Purinebiosynthesis;Referenceproteome	Adenylosuccinate synthetase isozyme 2	Verified mitochondrial		Mitochondrial	0.833333	3			5	0	0	5	0	5	0	-3.36473	-2.88252		-4.74313	-4.79641	-3.66225													-6.44382	-6.30773	-6.56087		-5.66084	-5.89468
P28650;J3QN31;P28650-2	Adssl1	ENSMUSG00000011148;ENSMUSG00000011148;	11565;;	amine metabolic process;biosynthetic process;cellular amino acid metabolic process;cellular ketone metabolic process;cellular metabolic process;cellular nitrogen compound metabolic process;cellular process;heterocycle metabolic process;metabolic process;nitrogen compound metabolic process;nucleobase-containing compound metabolic process;nucleobase-containing small molecule metabolic process;nucle…	3D-structure;Alternativesplicing;Completeproteome;Cytoplasm;GTP-binding;Ligase;Magnesium;Membrane;Metal-binding;Nucleotide-binding;Proteomicsidentification;Purinebiosynthesis;Referenceproteome	Adenylosuccinate synthetase isozyme 1	Not reported mitochondrial;Not reported mitochondrial;NA		Not Mitochondrial	1	5			3	2	5	0	0	6	1				-4.15957	-5.01736	-5.25418			-4.567		-4.17019		-3.90738	-3.09944		-2.90495	-4.28243	-3.81157
Q80YS6;E9Q8X9	Afap1	ENSMUSG00000029094;ENSMUSG00000029094	70292;	biological regulation;regulation of organelle organization	Acetylation;Actin-binding;Coiledcoil;Completeproteome;Cytoplasm;Cytoskeleton;Phosphoprotein;Proteomicsidentification;Referenceproteome;Repeat;SH3-binding	Actin filament-associated protein 1	Unclassified;Unclassified		Not Mitochondrial	0.333333	1			2	0	0	0	0	0	0					-5.95584	-2.68295
Q920A7;Q920A7-2	Afg3l1	ENSMUSG00000031967;	114896;	cellular component organization;cellular membrane organization;cellular metabolic process;cellular process;macromolecule metabolic process;membrane fusion;membrane organization;metabolic process;mitochondrion organization;organelle fusion;organelle organization;primary metabolic process;protein maturation;protein metabolic process	Alternativesplicing;ATP-binding;Completeproteome;Hydrolase;Membrane;Metal-binding;Metalloprotease;Mitochondrion;Nucleotide-binding;Protease;Referenceproteome;Transmembrane;Transmembranehelix;Zinc	AFG3-like protein 1	NA;NA	MIM	Mitochondrial	1	7	Protein import, sorting and homeostasis > Protein homeostasis > Proteases		6	6	6	6	6	6	6	-3.75938	-2.94447	-2.62337	-2.83007	-2.78048	-2.6765	-0.0988443	-0.152403	-0.245713	0.231915	-0.306178	0.00836774	-1.51965	-1.13409	-1.06506	-1.20635	-1.39941	-1.42007	0.214129	0.0444815	-0.269419	0.284862	0.0346316	0.261102	-0.219296	-0.0769342	-0.400081	0.0430985	-0.130157
Q8JZQ2	Afg3l2	ENSMUSG00000024527	69597	anatomical structure development;anatomical structure morphogenesis;biological regulation;cell development;cellular component morphogenesis;cellular component organization;cellular membrane organization;cellular metabolic process;cellular process;death;developmental process;macromolecule metabolic process;membrane fusion;membrane organization;metabolic process;mitochondrion organization;organelle…	ATP-binding;Completeproteome;Directproteinsequencing;Diseasemutation;Hydrolase;Membrane;Metal-binding;Metalloprotease;Mitochondrion;Nucleotide-binding;Protease;Referenceproteome;Transmembrane;Transmembranehelix;Zinc	AFG3-like protein 2	Verified mitochondrial	MIM	Mitochondrial	1	7	Protein import, sorting and homeostasis > Protein homeostasis > Proteases		6	6	6	6	6	6	6	3.8627	3.80474	3.97653	4.10633	3.76559	3.90744	3.83892	3.69411	3.51487	3.62845	3.67394	3.40168	3.7992	4.02182	3.56379	3.86756	3.65683	3.75055	3.08495	2.93789	2.67649	2.80718	2.78008	2.72124	2.30368	2.37716	2.18956	2.41376	2.14603
Q80WT5-2;Q80WT5;H3BJH7	Aftph	;ENSMUSG00000049659;ENSMUSG00000049659	;216549;216549	establishment of localization;protein transport;transport	Alternativesplicing;Completeproteome;Cytoplasm;Phosphoprotein;Proteintransport;Proteomicsidentification;Referenceproteome;Repeat;Transport	Aftiphilin	NA;Unclassified;Unclassified		Not Mitochondrial	1	1			0	0	0	0	0	6	0
Q3UPL5;A0A087WRN5;A0A087WSH6	Ag2;Gm13889	;ENSMUSG00000087006;ENSMUSG00000087006	620695;;620695		Completeproteome;Phosphoprotein;Referenceproteome	Uncharacterized protein C11orf96 homolog	NA;Unclassified;Unclassified		Not Mitochondrial	0	0			0	0	0	0	0	0	0
Q64191;B7ZNK6	Aga	ENSMUSG00000031521;ENSMUSG00000031521	11593;11593	cellular metabolic process;cellular process;macromolecule metabolic process;macromolecule modification;metabolic process;primary metabolic process;protein maturation;protein metabolic process;protein modification process	Autocatalyticcleavage;Completeproteome;Disulfidebond;Glycoprotein;Hydrolase;Lysosome;Protease;Referenceproteome;Signal	Glycosylasparaginase alpha chain;Glycosylasparaginase beta chain;N(4)-(beta-N-acetylglucosaminyl)-L-asparaginase	Not reported mitochondrial;Not reported mitochondrial		Not Mitochondrial	1	4			0	0	0	6	6	6	1																			-1.39197	-1.52803	-1.80835	-1.26239	-1.06764	-0.753649	-4.70646	-2.4527	-2.5459	-1.53407	-1.5966
E9Q3K3;A0A087WRF2;Q8BXK8	Agap1	ENSMUSG00000055013;ENSMUSG00000055013;ENSMUSG00000055013	;347722;347722	biological regulation;cellular process;establishment of localization;metabolic process;protein transport;response to stimulus;signal transduction;transport	Acetylation;ANKrepeat;Completeproteome;Cytoplasm;GTPaseactivation;GTP-binding;Metal-binding;Nucleotide-binding;Phosphoprotein;Proteintransport;Proteomicsidentification;Referenceproteome;Repeat;Transport;Zinc;Zinc-finger	Arf-GAP with GTPase, ANK repeat and PH domain-containing protein 1	Unclassified;Unclassified;Unclassified		Not Mitochondrial	1	1			6	0	0	0	0	0	0	-1.18223	-1.38478	-1.8224	-2.09811	-2.04793	-1.57385
Q3UHD9;Q3UHD9-2;A0A5F8MPB7	Agap2	ENSMUSG00000025422;;ENSMUSG00000025422	216439;;	anatomical structure development;biological regulation;cellular component organization;cellular process;cytoskeleton organization;developmental process;endosome transport;establishment of localization;metabolic process;organelle organization;regulation of protein modification process;response to stimulus;signal transduction;transport;vesicle-mediated transport	Alternativesplicing;ANKrepeat;Completeproteome;Cytoplasm;GTPaseactivation;GTP-binding;Metal-binding;Nucleotide-binding;Nucleus;Phosphoprotein;Referenceproteome;Repeat;Zinc;Zinc-finger	Arf-GAP with GTPase, ANK repeat and PH domain-containing protein 2	Unclassified;NA;Unclassified		Not Mitochondrial	1	1			6	0	0	0	0	0	0	0.159931	0.0145042	-0.744196	-1.01204	-0.822564	-0.28481
F8VQE9;Q8VHH5;A0A1D5RMG4;Q8VHH5-2;A0A0G2JDW1	Agap3	ENSMUSG00000023353;;ENSMUSG00000023353;;ENSMUSG00000023353	213990;;;;213990	biological regulation;catabolic process;cellular component organization;cellular metabolic process;cellular process;establishment of localization;macromolecule metabolic process;metabolic process;nucleus organization;organelle organization;primary metabolic process;protein metabolic process;protein transport;proteolysis;proteolysis involved in cellular protein catabolic process;response to abioti…	Alternativesplicing;ANKrepeat;Completeproteome;Cytoplasm;GTPaseactivation;GTP-binding;Metal-binding;Nucleotide-binding;Phosphoprotein;Proteomicsidentification;Referenceproteome;Repeat;Zinc;Zinc-finger	Arf-GAP with GTPase, ANK repeat and PH domain-containing protein 3	Unclassified;NA;Unclassified;NA;Unclassified		Not Mitochondrial	1	1			6	0	0	0	0	0	0	-2.80978	-3.01648	-3.33619	-4.01248	-2.91662	-2.52079
A0A087WNV1;A0A087WSR7;A0A087WR52;Q8K2K6-3;Q8K2K6-1;Q8K2K6;Q8K2K6-2;A0A087WRL1	Agfg1	ENSMUSG00000026159;ENSMUSG00000026159;ENSMUSG00000026159;;;ENSMUSG00000026159;;ENSMUSG00000026159	15463;15463;;;;15463;;	anatomical structure formation involved in morphogenesis;cellular component assembly;cellular component organization;cellular process;cytoskeleton organization;developmental process;establishment of localization;multicellular organismal development;multicellular organismal process;nucleus organization;organelle organization;transport	Alternativesplicing;Completeproteome;Cytoplasmicvesicle;Developmentalprotein;Differentiation;DNA-binding;Glycoprotein;Metal-binding;Nucleus;Phosphoprotein;Proteomicsidentification;Referenceproteome;Repeat;Spermatogenesis;Transport;Zinc;Zinc-finger	Arf-GAP domain and FG repeat-containing protein 1	Unclassified;Unclassified;Unclassified;NA;NA;Unclassified;NA;Unclassified		Not Mitochondrial	1	2			6	0	0	0	0	6	0	-0.848997	-1.26256	-1.92161	-2.39593	-2.32623	-1.50613
Q3TBU7;Q3U2K8;Q80WC7-2;Q80WC7	Agfg2	ENSMUSG00000029722;ENSMUSG00000029722;;ENSMUSG00000029722	;231801;;231801		Acetylation;Alternativesplicing;Completeproteome;Metal-binding;Proteomicsidentification;Referenceproteome;Repeat;Zinc;Zinc-finger	Arf-GAP domain and FG repeat-containing protein 2	Unclassified;Unclassified;NA;Unclassified		Not Mitochondrial	0.833333	2			5	0	0	0	0	5	0	-4.59847	-5.51874	-5.69007		-5.25076	-4.69272
Q9ESW4	Agk	ENSMUSG00000029916	69923	biological regulation;biosynthetic process;cellular lipid metabolic process;cellular metabolic process;cellular process;lipid metabolic process;metabolic process;phosphorus metabolic process;primary metabolic process;regulation of protein modification process;response to stimulus;signal transduction	Alternativesplicing;ATP-binding;Completeproteome;Kinase;Membrane;Mitochondrion;Nucleotide-binding;Referenceproteome;Transferase;Transitpeptide	Acylglycerol kinase, mitochondrial	Verified mitochondrial	MIM	Mitochondrial	1	7	Metabolism > Lipid metabolism > Phospholipid metabolism;Protein import, sorting and homeostasis > Protein import and sorting > TIM22 carrier pathway		6	6	6	6	6	6	6	2.89023	2.82203	2.94224	2.69247	3.0948	3.00211	0.197035	0.798251	0.790305	0.473533	0.446162	0.23082	0.893635	1.29519	1.33393	1.35585	1.26404	0.919949	1.34309	0.834702	1.59593	1.04547	1.15098	0.646933	-0.277963	-0.147354	-0.109094	-0.0209093	-0.349983
F8VPN4;A0A0G2JGI9	Agl	ENSMUSG00000033400;ENSMUSG00000033400	77559;	biosynthetic process;carbohydrate metabolic process;catabolic process;cellular metabolic process;cellular process;energy reserve metabolic process;generation of precursor metabolites and energy;macromolecule metabolic process;metabolic process;polysaccharide metabolic process;primary metabolic process;response to chemical stimulus;response to endogenous stimulus;response to external stimulus;resp…	Completeproteome;Proteomicsidentification;Referenceproteome		Unclassified;Unclassified		Not Mitochondrial	1	4			6	0	0	0	5	6	2	1.18282	0.839463	-0.0880089	-0.248863	0.320377	0.462949																			-5.5331	-4.1869	-3.17509	-1.09124
A2AS89	Agmat	ENSMUSG00000040706	75986	amine metabolic process;biosynthetic process;cellular metabolic process;cellular nitrogen compound metabolic process;cellular process;metabolic process;nitrogen compound metabolic process	Acetylation;Completeproteome;Hydrolase;Manganese;Metal-binding;Mitochondrion;Putrescinebiosynthesis;Referenceproteome;Spermidinebiosynthesis;Transitpeptide	Agmatinase, mitochondrial	Verified mitochondrial	Matrix	Mitochondrial	1	1	Metabolism > Amino acid metabolism		0	0	0	0	6	0	0																									2.17029	2.57651	2.96503	2.65114	3.15275
Q8BS35-2;Q8BS35-3;Q8BS35	Agmo	;;ENSMUSG00000050103	;;319660	biosynthetic process;cellular ketone metabolic process;cellular lipid metabolic process;cellular metabolic process;cellular process;glycerol ether metabolic process;lipid metabolic process;metabolic process;organic acid metabolic process;primary metabolic process;small molecule metabolic process	Alternativesplicing;Completeproteome;Endoplasmicreticulum;Iron;Membrane;Oxidoreductase;Referenceproteome;Transmembrane;Transmembranehelix	Alkylglycerol monooxygenase	NA;NA;Unclassified		Not Mitochondrial	0.666667	1			0	0	0	0	4	0	0																										-5.52833	-5.42071	-6.0733
O35083;A0A0R4J263;G3UWV6	Agpat1	;ENSMUSG00000034254;ENSMUSG00000034254	55979;55979;	biological regulation;biosynthetic process;cellular ketone metabolic process;cellular lipid metabolic process;cellular metabolic process;cellular process;glycerol ether metabolic process;lipid metabolic process;metabolic process;organic acid metabolic process;primary metabolic process;small molecule metabolic process	Acyltransferase;Completeproteome;Endoplasmicreticulum;Lipidbiosynthesis;Lipidmetabolism;Membrane;Phospholipidbiosynthesis;Phospholipidmetabolism;Proteomicsidentification;Referenceproteome;Signal;Transferase;Transmembrane;Transmembranehelix	1-acyl-sn-glycerol-3-phosphate acyltransferase;1-acyl-sn-glycerol-3-phosphate acyltransferase alpha	NA;Unclassified;Unclassified		Not Mitochondrial	1	1			6	0	0	0	0	0	0	-2.87895	-3.23122	-5.00699	-6.47759	-3.75303	-4.77599
Q8K3K7	Agpat2	ENSMUSG00000026922	67512	anatomical structure development;biological regulation;biosynthetic process;cellular ketone metabolic process;cellular lipid metabolic process;cellular metabolic process;cellular process;developmental process;glycerol ether metabolic process;lipid metabolic process;metabolic process;organic acid metabolic process;primary metabolic process;small molecule metabolic process	Acyltransferase;Completeproteome;Endoplasmicreticulum;Lipidbiosynthesis;Lipidmetabolism;Membrane;Phospholipidbiosynthesis;Phospholipidmetabolism;Referenceproteome;Signal;Transferase;Transmembrane;Transmembranehelix	1-acyl-sn-glycerol-3-phosphate acyltransferase beta	Unclassified		Not Mitochondrial	1	2			0	6	0	0	6	0	0							-1.86236	-1.9795	-2.15283	-3.08812	-2.46373	-2.19372													-1.18705	-1.3773	-1.25965	-1.23182	-2.27453
Q9D517	Agpat3	ENSMUSG00000001211	28169	biosynthetic process;cellular lipid metabolic process;cellular metabolic process;cellular process;glycerol ether metabolic process;lipid metabolic process;metabolic process;primary metabolic process;small molecule metabolic process	Acyltransferase;Completeproteome;Directproteinsequencing;Endoplasmicreticulum;Lipidbiosynthesis;Lipidmetabolism;Membrane;Nucleus;Phospholipidbiosynthesis;Phospholipidmetabolism;Referenceproteome;Transferase;Transmembrane;Transmembranehelix	1-acyl-sn-glycerol-3-phosphate acyltransferase gamma	Unclassified		Not Mitochondrial	1	5			6	6	0	6	6	6	0	-0.929269	-0.971169	-1.43597	-1.91198	-1.58263	-0.801072	-3.3123	-2.43619	-2.1741	-2.73914	-1.98587	-2.34268							-4.09851	-3.16364	-3.78841	-4.37469	-3.7911	-4.24733	-3.07848	-2.14567	-2.1537	-1.69136	-2.79466
Q8K4X7	Agpat4	ENSMUSG00000023827	68262	biosynthetic process;cellular lipid metabolic process;cellular metabolic process;cellular process;glycerol ether metabolic process;lipid metabolic process;metabolic process;primary metabolic process;small molecule metabolic process	Acyltransferase;Completeproteome;Lipidbiosynthesis;Lipidmetabolism;Membrane;Phospholipidbiosynthesis;Phospholipidmetabolism;Referenceproteome;Transferase;Transmembrane;Transmembranehelix	1-acyl-sn-glycerol-3-phosphate acyltransferase delta	Verified mitochondrial	MOM	Mitochondrial	1	3	Metabolism > Lipid metabolism > Phospholipid metabolism;Metabolism > Lipid metabolism > Cardiolipin synthesis		4	0	6	6	0	0	0			-4.96837	-5.41514	-4.38134	-4.27852							-1.71207	-1.27685	-1.88232	-1.76877	-1.46938	-1.2595	-3.59964	-2.68265	-2.25122	-2.64265	-2.98039	-3.19769
Q9D1E8;F8WGD9	Agpat5	ENSMUSG00000031467;ENSMUSG00000031467	52123;	biosynthetic process;cell differentiation;cellular lipid metabolic process;cellular metabolic process;cellular process;developmental process;glycerol ether metabolic process;lipid metabolic process;metabolic process;primary metabolic process;small molecule metabolic process	Acyltransferase;Completeproteome;Endoplasmicreticulum;Lipidbiosynthesis;Lipidmetabolism;Membrane;Mitochondrion;Nucleus;Phospholipidbiosynthesis;Phospholipidmetabolism;Proteomicsidentification;Referenceproteome;Transferase;Transmembrane;Transmembranehelix	1-acyl-sn-glycerol-3-phosphate acyltransferase epsilon	Verified mitochondrial;Verified mitochondrial	MOM	Mitochondrial	1	7	Metabolism > Lipid metabolism > Phospholipid metabolism;Metabolism > Lipid metabolism > Cardiolipin synthesis		6	5	4	6	6	6	6	-0.046961	0.063984	0.376469	-0.36794	0.297945	0.073252	-5.15264	-5.26955	-4.77771	-6.30724	-6.12559		-4.2395	-2.99103	-3.77707	-5.2224			-1.97761	-1.81167	-1.7497	-1.84707	-1.93077	-2.58898	-3.40012	-4.03674	-3.23851	-4.32578	-3.61275
Q8C0N2	Agpat9	ENSMUSG00000029314	231510	biological regulation;biosynthetic process;cellular lipid metabolic process;cellular metabolic process;cellular process;glycerol ether metabolic process;lipid metabolic process;metabolic process;primary metabolic process;small molecule metabolic process	Acyltransferase;Completeproteome;Endoplasmicreticulum;Lipidbiosynthesis;Lipidmetabolism;Membrane;Phospholipidbiosynthesis;Phospholipidmetabolism;Phosphoprotein;Referenceproteome;Transferase;Transmembrane;Transmembranehelix	Glycerol-3-phosphate acyltransferase 3	Unclassified		Not Mitochondrial	0	0			0	0	0	0	0	0	0
A2AL50;Q8C0I1;H3BKN2;A2AL49	Agps	ENSMUSG00000042410;;ENSMUSG00000042410;ENSMUSG00000042410	228061;228061;;	biosynthetic process;cellular lipid metabolic process;cellular metabolic process;cellular process;glycerol ether metabolic process;lipid metabolic process;metabolic process;primary metabolic process;small molecule metabolic process	Acetylation;Completeproteome;FAD;Flavoprotein;Lipidbiosynthesis;Lipidmetabolism;Peroxisome;Phosphoprotein;Proteomicsidentification;Referenceproteome;Transferase;Transitpeptide	Alkyldihydroxyacetonephosphate synthase, peroxisomal	Ancillary;NA;Ancillary;Ancillary		Associated	1	4			4	0	0	6	6	6	0	-5.10188	-5.17277		-5.79044		-5.48827													0.995934	-1.11838	-1.31792	0.822498	-0.899858	1.04406	-7.96495	-4.46277	-3.55352	-5.06541	-4.04411
Q3UTR7	Agt	ENSMUSG00000031980	11606	aging;anatomical structure development;anatomical structure morphogenesis;behavior;biological adhesion;biological regulation;cell activation;cell adhesion;cell development;cell differentiation;cell growth;cell proliferation;cellular component organization;cellular homeostasis;cellular ion homeostasis;cellular process;circulatory system process;developmental process;endocrine process;establishment…	Completeproteome;Proteomicsidentification;Referenceproteome		Unclassified		Not Mitochondrial	1	4			6	3	0	6	4	0	0	-2.1897	-2.90585	-3.36314	-3.97361	-3.31335	-2.65117	-4.47368			-4.8857		-5.01134							-4.32929	-3.26949	-3.57986	-5.38507	-3.28428	-4.53312		-5.88243	-5.31547		-5.29797
E9PX07;F6ZCF0;Q641K1-5;Q641K1-4;Q641K1-3;Q641K1-2;Q641K1	Agtpbp1	ENSMUSG00000021557;ENSMUSG00000021557;;;;;ENSMUSG00000021557	;;;;;;67269	anatomical structure development;behavior;biological regulation;cell differentiation;cellular component organization;cellular metabolic process;cellular process;developmental process;macromolecule metabolic process;macromolecule modification;metabolic process;mitochondrion organization;multicellular organismal process;neurological system process;neurotransmitter metabolic process;organelle organi…	Alternativesplicing;Carboxypeptidase;Completeproteome;Cytoplasm;Diseasemutation;Hydrolase;Metal-binding;Metalloprotease;Mitochondrion;Neurodegeneration;Nucleus;Protease;Proteomicsidentification;Referenceproteome;Zinc	Cytosolic carboxypeptidase 1	Unclassified;Unclassified;NA;NA;NA;NA;Unclassified		Not Mitochondrial	0	0			0	0	0	0	0	0	0
O35423-2;O35423	Agxt	;ENSMUSG00000026272	;11611	amine metabolic process;biosynthetic process;catabolic process;cellular aldehyde metabolic process;cellular amino acid metabolic process;cellular ketone metabolic process;cellular metabolic process;cellular nitrogen compound metabolic process;cellular process;establishment of localization;ion transport;metabolic process;nitrogen compound metabolic process;organic acid metabolic process;organic ac…	3D-structure;Acetylation;Alternativeinitiation;Aminotransferase;Completeproteome;Mitochondrion;Peroxisome;Pyridoxalphosphate;Referenceproteome;Transferase;Transitpeptide	Serine--pyruvate aminotransferase, mitochondrial	NA;Unclassified	Matrix	Mitochondrial	1	1	Metabolism > Amino acid metabolism > Glyoxylate metabolism;Metabolism > Amino acid metabolism > Serine metabolism		0	0	0	0	6	0	0																									4.18698	5.24731	5.36425	3.97287	4.94933
Q3UEG6	Agxt2	ENSMUSG00000089678	268782	amine metabolic process;biological regulation;biosynthetic process;catabolic process;cellular aldehyde metabolic process;cellular amino acid metabolic process;cellular ketone metabolic process;cellular metabolic process;cellular nitrogen compound metabolic process;cellular process;metabolic process;nitrogen compound metabolic process;organic acid metabolic process;primary metabolic process;small …	Acetylation;Aminotransferase;Completeproteome;Mitochondrion;Pyridoxalphosphate;Referenceproteome;Transferase;Transitpeptide	Alanine--glyoxylate aminotransferase 2, mitochondrial	Verified mitochondrial	Matrix	Mitochondrial	1	4	Metabolism > Amino acid metabolism > Glyoxylate metabolism		0	2	0	6	6	2	0							-6.31301		-4.80097										3.65318	3.84987	3.86891	4.29819	3.67143	3.80675	5.60402	4.99877	4.93328	5.53233	4.9839
H7BWY3	Agxt2	ENSMUSG00000089678	268782	amine metabolic process;biological regulation;biosynthetic process;catabolic process;cellular aldehyde metabolic process;cellular amino acid metabolic process;cellular ketone metabolic process;cellular metabolic process;cellular nitrogen compound metabolic process;cellular process;metabolic process;nitrogen compound metabolic process;organic acid metabolic process;primary metabolic process;small …	Completeproteome;Proteomicsidentification;Pyridoxalphosphate;Referenceproteome		Verified mitochondrial	Matrix	Mitochondrial	0.333333	2	Metabolism > Amino acid metabolism > Glyoxylate metabolism		2	0	0	0	0	2	0	-3.17546	-4.27031
P50247	Ahcy	ENSMUSG00000048087	269378	cellular metabolic process;cellular process;metabolic process;one-carbon metabolic process;small molecule metabolic process	Acetylation;Completeproteome;Cytoplasm;Hydrolase;NAD;One-carbonmetabolism;Referenceproteome	Adenosylhomocysteinase			Not Mitochondrial	1	4			6	0	0	6	6	6	0	0.972887	0.535686	0.248162	-0.422055	0.194144	0.449516													-2.43288	-2.48671	-3.24767	-3.64576	-3.59522	-3.42554	-0.909347	-0.666488	0.348139	0.800458	-0.0956507
Q80SW1	Ahcyl1	ENSMUSG00000027893	229709	amine metabolic process;biological regulation;cellular amino acid metabolic process;cellular ketone metabolic process;cellular metabolic process;cellular nitrogen compound metabolic process;cellular process;cofactor metabolic process;establishment of localization;heterocycle metabolic process;macromolecule metabolic process;metabolic process;mRNA metabolic process;mRNA processing;nitrogen compoun…	Acetylation;Completeproteome;Directproteinsequencing;Endoplasmicreticulum;Hydrolase;NAD;One-carbonmetabolism;Phosphoprotein;Referenceproteome	Putative adenosylhomocysteinase 2	Not reported mitochondrial	MOM	Mitochondrial	1	4	Mitochondrial dynamics and surveillance > Organelle contact sites		6	4	0	6	0	6	0	4.02324	3.69721	2.95774	2.72433	3.37474	3.67393	-5.97472			-6.75064	-5.71217	-6.19831							-3.45218	-2.99041	-5.09133	-2.45046	-2.56625	-3.55408
F8WGT1;Q68FL4;F8WI65;Q68FL4-2;H3BKT5	Ahcyl2	ENSMUSG00000029772;ENSMUSG00000029772;ENSMUSG00000029772;;ENSMUSG00000029772	74340;74340;74340;;	amine metabolic process;cellular amino acid metabolic process;cellular ketone metabolic process;cellular metabolic process;cellular nitrogen compound metabolic process;cellular process;cofactor metabolic process;heterocycle metabolic process;metabolic process;nitrogen compound metabolic process;nucleobase-containing compound metabolic process;nucleobase-containing small molecule metabolic process…	Acetylation;Alternativesplicing;Completeproteome;Hydrolase;NAD;One-carbonmetabolism;Phosphoprotein;Proteomicsidentification;Referenceproteome	Adenosylhomocysteinase;Putative adenosylhomocysteinase 3	Not reported mitochondrial;Not reported mitochondrial;Not reported mitochondrial;NA;Not reported mitochondrial		Not Mitochondrial	1	2			6	0	0	0	0	6	0	0.756171	0.65743	-0.238591	-0.5231	0.157316	0.825078
E9QP54;Q8K3E5;A0A1L1SQE2;Q8K3E5-2	Ahi1	ENSMUSG00000019986;;ENSMUSG00000019986;	52906;;;	anatomical structure development;anatomical structure formation involved in morphogenesis;anatomical structure morphogenesis;biological regulation;cell development;cellular component assembly;cellular component morphogenesis;cellular component organization;cellular localization;cellular process;developmental process;establishment of localization;localization;regulation of transport;response to st…	Alternativesplicing;Celljunction;Cellprojection;Cilium;Ciliumbiogenesis/degradation;Completeproteome;Cytoplasm;Cytoskeleton;Proteomicsidentification;Referenceproteome;Repeat;SH3domain;WDrepeat	Jouberin	Not reported mitochondrial;NA;Not reported mitochondrial;NA		Not Mitochondrial	0.833333	2			5	0	0	4	0	0	0	-4.11079	-4.43239	-4.67872	-4.98262	-4.61668																-4.04512	-5.28611	-4.52885	-4.98244
E9Q616	Ahnak	ENSMUSG00000069833	66395	biological regulation;cellular component assembly;cellular component organization;macromolecular complex assembly;protein complex assembly	Completeproteome;Proteomicsidentification;Referenceproteome		Unclassified		Not Mitochondrial	1	5			0	5	6	6	0	6	5							-3.53524	-4.96101		-4.54571	-5.806	-5.89928	-2.14408	-1.66382	-2.38128	-2.95103	-2.15627	-1.78841	-3.81691	-3.62476	-4.59764	-5.03472	-4.12658	-3.96914
E9PYB0;F7CVJ5;F7DBB3	Ahnak2	;;	;;		Completeproteome;Proteomicsidentification;Referenceproteome		NA;NA;NA		Not Mitochondrial	1	3			3	0	6	0	0	6	0	-4.67816	-4.50507				-5.32157							-3.50468	-3.6101	-3.50569	-3.12014	-3.2132	-3.62358
Q8BK64	Ahsa1	ENSMUSG00000021037	217737	biological regulation;cellular metabolic process;cellular process;macromolecule metabolic process;metabolic process;primary metabolic process;protein folding;protein metabolic process;response to stimulus;response to stress	Acetylation;Chaperone;Completeproteome;Cytoplasm;Endoplasmicreticulum;Phosphoprotein;Referenceproteome;Stressresponse	Activator of 90 kDa heat shock protein ATPase homolog 1	Unclassified		Not Mitochondrial	1	2			6	0	0	0	0	6	0	0.751426	0.244809	-0.279555	-1.05421	-0.24291	-0.135494
P29699;A0A338P703;A0A338P7G1;A0A338P7H5	Ahsg	ENSMUSG00000022868;ENSMUSG00000022868;ENSMUSG00000022868;ENSMUSG00000022868	11625;;;	biological regulation;multicellular organismal process;regulation of transport;response to stimulus;response to stress	Completeproteome;Directproteinsequencing;Disulfidebond;Glycoprotein;Phosphoprotein;Referenceproteome;Repeat;Secreted;Signal	Alpha-2-HS-glycoprotein	Unclassified;Unclassified;Unclassified;Unclassified		Not Mitochondrial	1	5			0	0	3	6	6	6	1													-6.00032				-6.30978	-6.48201	-3.00539	-2.19323	-2.39573	-3.88762	-2.95897	-2.99834	-1.79027	-1.01314	-0.269814	-0.72287	-1.45883
Q9CY02	Ahsp		170812	biological regulation;cell differentiation;cellular metabolic process;cellular process;developmental process;macromolecule metabolic process;metabolic process;primary metabolic process;protein folding;protein metabolic process;regulation of protein stability	Chaperone;Completeproteome;Cytoplasm;Referenceproteome	Alpha-hemoglobin-stabilizing protein			Not Mitochondrial	1	5			0	6	6	6	0	5	3							-2.19783	-1.61877	-1.05264	-1.67448	-1.7854	-1.70184	-3.25052	-2.4699	-2.88458	-3.1264	-2.68596	-2.51386	-3.11547	-3.0063	-2.95015	-2.86943	-3.92946	-3.53778
Q8C4Q6	Aida	ENSMUSG00000042901	108909	biological regulation;developmental process;regulation of protein modification process	3D-structure;Alternativesplicing;Coiledcoil;Completeproteome;Developmentalprotein;Referenceproteome	Axin interactor, dorsalization-associated protein	Unclassified		Not Mitochondrial	1	2			6	0	0	0	0	4	0	-2.34146	-3.47254	-5.18468	-4.76174	-2.50626	-3.69875
O70200;G3UYJ2	Aif1	ENSMUSG00000024397;ENSMUSG00000024397	11629;	biological regulation;cell activation;cell communication;cellular component assembly;cellular component organization;cellular macromolecular complex assembly;cellular membrane organization;cellular process;cytoskeleton organization;immune system process;macromolecular complex assembly;membrane invagination;membrane organization;organelle organization;protein complex assembly;protein polymerizatio…	3D-structure;Acetylation;Actin-binding;Calcium;Cellmembrane;Cellprojection;Completeproteome;Cytoplasm;Cytoskeleton;Membrane;Metal-binding;Phosphoprotein;Proteomicsidentification;Referenceproteome;Repeat	Allograft inflammatory factor 1	NA;NA		Not Mitochondrial	1	2			6	0	0	0	0	6	0	-2.15023	-2.28882	-2.11814	-2.40817	-2.88921	-2.36021
Q9Z0X1;B1AU25	Aifm1	ENSMUSG00000036932;ENSMUSG00000036932	26926;26926	biological regulation;cell death;cell differentiation;cellular component assembly;cellular component organization;cellular homeostasis;cellular macromolecular complex assembly;cellular process;death;developmental process;homeostatic process;macromolecular complex assembly;mitochondrion organization;organelle organization;protein complex assembly;protein complex biogenesis;response to chemical sti…	3D-structure;Acetylation;Apoptosis;Completeproteome;Cytoplasm;Directproteinsequencing;DNA-binding;FAD;Flavoprotein;Isopeptidebond;Membrane;Mitochondrion;Mitochondrioninnermembrane;NAD;Nucleus;Oxidoreductase;Phosphoprotein;Proteomicsidentification;Referenceproteome;Transitpeptide;Ublconjugation	Apoptosis-inducing factor 1, mitochondrial	Verified mitochondrial;Verified mitochondrial	MIM	Mitochondrial	1	7	OXPHOS > Complex I > CI assembly factors;Mitochondrial dynamics and surveillance > Apoptosis;Protein import, sorting and homeostasis > Protein import and sorting > MIA40;OXPHOS > OXPHOS assembly factors		6	6	6	6	6	6	6	2.97306	2.5879	2.99379	3.10062	2.81792	2.74586	5.11218	5.05189	5.02081	4.96594	4.92882	4.91126	4.86828	4.74683	4.53612	4.61491	4.56718	4.66802	5.29342	5.27181	5.3789	5.35845	5.29715	5.25791	5.19545	5.28074	5.12949	5.25742	5.28276
Q8BUE4;Q8BUE4-2	Aifm2	ENSMUSG00000020085;	71361;	biological regulation;cellular component organization;cellular process;mitochondrion organization;organelle organization	Alternativesplicing;Completeproteome;Cytoplasm;DNA-binding;FAD;Flavoprotein;Lipoprotein;Membrane;Mitochondrion;Mitochondrionoutermembrane;Myristate;Oxidoreductase;Referenceproteome;Transmembrane;Transmembranehelix	Apoptosis-inducing factor 2	Verified mitochondrial;NA	Membrane	Mitochondrial	1	4	Metabolism > Detoxification > ROS and glutathione metabolism;Mitochondrial dynamics and surveillance > Apoptosis		1	6	0	0	5	1	0					-5.67879		-3.48018	-4.28986	-2.76815	-3.25868	-2.76172	-2.75095													3.50244	3.77605	3.26638	2.93803
Q3TY86-3;Q3TY86-2;Q3TY86	Aifm3	;;ENSMUSG00000022763	;;72168	biological regulation;cellular homeostasis;cellular process;homeostatic process	2Fe-2S;Alternativesplicing;Apoptosis;Completeproteome;Electrontransport;FAD;Flavoprotein;Iron;Iron-sulfur;Metal-binding;Mitochondrion;Oxidoreductase;Referenceproteome;Transport	Apoptosis-inducing factor 3	NA;NA;Verified mitochondrial	MIM	Mitochondrial	1	1	Mitochondrial dynamics and surveillance > Apoptosis;Metabolism > Metals and cofactors > Fe-S-containing proteins		6	0	0	0	0	0	0	-1.05258	-1.24493	-2.42032	-2.24428	-2.63696	-1.9146
P31230;Q3UZG4	Aimp1	ENSMUSG00000028029;ENSMUSG00000028029	;13722	alcohol metabolic process;anatomical structure formation involved in morphogenesis;biological adhesion;biological regulation;biosynthetic process;carbohydrate metabolic process;cell adhesion;cell communication;cell death;cell motility;cell-cell signaling;cellular component movement;cellular metabolic process;cellular process;death;developmental process;immune system process;locomotion;macromolecu…	Acetylation;Angiogenesis;Apoptosis;Carbohydratemetabolism;Celladhesion;Completeproteome;Cytokine;Cytoplasm;Cytoplasmicvesicle;Directproteinsequencing;Endoplasmicreticulum;Glucosemetabolism;Golgiapparatus;Inflammatoryresponse;Nucleus;Proteinbiosynthesis;Proteomicsidentification;Referenceproteome;RNA-binding;Secreted;tRNA-binding	Aminoacyl tRNA synthase complex-interacting multifunctional protein 1;Endothelial monocyte-activating polypeptide 2	Ancillary;Ancillary		Associated	1	7			6	5	6	6	3	6	6	-1.65808	-1.86806	-2.03884	-3.03918	-2.05209	-1.79648		-6.45385	-4.53526	-4.29443	-4.94817	-5.26835	-3.33436	-3.64701	-3.34012	-3.88279	-2.67768	-3.72007	-2.96915	-2.81095	-3.03962	-3.16298	-3.01969	-3.82769	-6.78903		-6.36556	-6.05485
Q8R010;Q8R3V2	Aimp2	ENSMUSG00000029610;ENSMUSG00000029610	231872;231872	biological regulation;biosynthetic process;cell death;cell differentiation;cellular metabolic process;cellular process;death;developmental process;macromolecule metabolic process;metabolic process;primary metabolic process;protein metabolic process;regulation of protein modification process;translation	Apoptosis;Completeproteome;Cytoplasm;Developmentalprotein;Differentiation;Nucleus;Phosphoprotein;Proteinbiosynthesis;Proteomicsidentification;Referenceproteome;Ublconjugation	Aminoacyl tRNA synthase complex-interacting multifunctional protein 2	Unclassified;Unclassified		Not Mitochondrial	1	3			6	0	0	0	0	6	5	-3.5026	-3.41818	-4.90637	-3.65766	-3.40277	-4.65055
O08915;D3YW40	Aip	ENSMUSG00000024847;ENSMUSG00000024847	11632;	biological regulation;cellular metabolic process;cellular process;establishment of localization;macromolecule metabolic process;metabolic process;primary metabolic process;protein folding;protein maturation;protein metabolic process;protein targeting;protein transport;transport;xenobiotic metabolic process	Completeproteome;Cytoplasm;Directproteinsequencing;Proteomicsidentification;Referenceproteome;Repeat;TPRrepeat	AH receptor-interacting protein	Unclassified;Unclassified		Not Mitochondrial	1	2			6	0	0	0	0	6	0	-1.98615	-2.32877	-2.73781	-2.22458	-2.40119	-2.61985
A2ALI5	Ajap1	ENSMUSG00000039546	230959	biological adhesion;cell adhesion;cellular process	Celladhesion;Celljunction;Cellmembrane;Completeproteome;Membrane;Referenceproteome;Transmembrane;Transmembranehelix	Adherens junction-associated protein 1	Unclassified		Not Mitochondrial	1	1			6	0	0	0	0	0	0	-3.39483	-3.70758	-4.89171	-7.10735	-4.79784	-4.92582
Q9R0Y5;Q9R0Y5-2	Ak1	ENSMUSG00000026817;	11636;	biological regulation;biosynthetic process;cellular metabolic process;cellular nitrogen compound metabolic process;cellular process;heterocycle metabolic process;metabolic process;nitrogen compound metabolic process;nucleobase-containing compound metabolic process;nucleobase-containing small molecule metabolic process;nucleotide metabolic process;phosphorus metabolic process;primary metabolic pro…	Acetylation;Alternativesplicing;ATP-binding;Completeproteome;Cytoplasm;Directproteinsequencing;Kinase;Nucleotide-binding;Phosphoprotein;Referenceproteome;Transferase	Adenylate kinase isoenzyme 1	Unclassified;NA		Not Mitochondrial	1	4			6	0	6	0	0	6	6	3.55637	3.29103	2.40728	2.55168	2.61984	3.10853							-1.40449	-1.72324	-2.51181	-2.63375	-2.4804	-1.96034
Q9WTP6-2;Q9WTP6	Ak2	;ENSMUSG00000028792	;11637	anatomical structure development;biosynthetic process;cellular metabolic process;cellular nitrogen compound metabolic process;cellular process;developmental process;generation of precursor metabolites and energy;heterocycle metabolic process;metabolic process;nitrogen compound metabolic process;nucleobase-containing compound metabolic process;nucleobase-containing small molecule metabolic process…	Acetylation;Alternativesplicing;ATP-binding;Completeproteome;Directproteinsequencing;Disulfidebond;Kinase;Mitochondrion;Nucleotide-binding;Phosphoprotein;Referenceproteome;Transferase	Adenylate kinase 2, mitochondrial;Adenylate kinase 2, mitochondrial, N-terminally processed	NA;Verified mitochondrial	IMS	Mitochondrial	1	7	Metabolism > Nucleotide metabolism > Nucleotide synthesis and processing		6	6	6	6	6	6	6	1.26442	1.26504	1.49081	1.29767	1.27658	1.16085	4.2499	4.16935	4.72895	4.79911	4.51695	4.53368	2.8015	2.89076	2.86096	2.87582	2.7955	2.65667	4.91437	4.65712	4.39183	4.87447	4.36031	4.99618	5.12405	5.30623	5.36586	5.47111	5.35199
F7BP55	Ak2	ENSMUSG00000028792		cellular metabolic process;cellular nitrogen compound metabolic process;cellular process;metabolic process;nitrogen compound metabolic process;nucleobase-containing compound metabolic process;primary metabolic process	Completeproteome;Proteomicsidentification;Referenceproteome		Verified mitochondrial		Mitochondrial	1	4			0	5	0	6	6	4	0							-5.89843	-6.10484	-5.28006	-5.24875	-5.45077								-4.67752	-4.66595	-4.65351	-4.55033	-5.1974	-4.39443	-3.47316	-2.83835	-3.34695	-3.35733	-2.77295
Q9WTP7	Ak3	ENSMUSG00000024782	56248	biosynthetic process;cellular metabolic process;cellular nitrogen compound metabolic process;cellular process;heterocycle metabolic process;metabolic process;nitrogen compound metabolic process;nucleobase-containing compound metabolic process;nucleobase-containing small molecule metabolic process;nucleoside metabolic process;nucleotide metabolic process;primary metabolic process;small molecule me…	Acetylation;Completeproteome;GTP-binding;Kinase;Mitochondrion;Nucleotide-binding;Referenceproteome;Transferase	GTP:AMP phosphotransferase AK3, mitochondrial	Verified mitochondrial	Matrix	Mitochondrial	1	7	Metabolism > Nucleotide metabolism > Nucleotide synthesis and processing		6	6	6	6	6	6	6	4.03911	3.95112	4.01563	3.97373	3.77013	3.818	4.66563	4.12245	4.01671	4.7388	4.33491	4.19876	3.62732	3.51225	3.41465	3.44452	3.22615	3.358	5.11823	4.99716	4.90794	4.90017	4.72577	4.71593	5.15972	5.41414	5.14715	5.08219	5.22613
Q9WUR9;F6TEU8	Ak4	ENSMUSG00000028527;ENSMUSG00000028527	11639;	anatomical structure development;biosynthetic process;cellular metabolic process;cellular nitrogen compound metabolic process;cellular process;developmental process;heterocycle metabolic process;metabolic process;nitrogen compound metabolic process;nucleobase-containing compound metabolic process;nucleobase-containing small molecule metabolic process;nucleotide metabolic process;phosphorus metabo…	Acetylation;ATP-binding;Completeproteome;GTP-binding;Kinase;Mitochondrion;Nucleotide-binding;Proteomicsidentification;Referenceproteome;Transferase	Adenylate kinase 4, mitochondrial	Verified mitochondrial;Verified mitochondrial	Matrix	Mitochondrial	1	7	Metabolism > Nucleotide metabolism > Nucleotide synthesis and processing		6	6	6	6	6	6	6	3.14009	3.10364	3.32166	3.50148	3.40253	3.29493	-4.30826	-4.73694	-3.96428	-3.68799	-4.25143	-3.88681	1.94788	2.30496	2.39595	2.4927	2.21365	1.89063	5.07158	5.26854	5.33818	5.08863	5.22276	5.10389	2.02028	2.11036	1.89827	2.21604	2.13256
Q920P5;A0A0G2JGN7;Q920P5-2	Ak5	ENSMUSG00000039058;ENSMUSG00000039058;	229949;;	biosynthetic process;cellular metabolic process;cellular nitrogen compound metabolic process;cellular process;heterocycle metabolic process;metabolic process;nitrogen compound metabolic process;nucleobase-containing compound metabolic process;nucleobase-containing small molecule metabolic process;nucleotide metabolic process;phosphorus metabolic process;primary metabolic process;small molecule me…	Alternativesplicing;ATP-binding;Completeproteome;Cytoplasm;Kinase;Nucleotide-binding;Referenceproteome;Transferase	Adenylate kinase isoenzyme 5	Ancillary;Ancillary;NA		Associated	1	1			6	0	0	0	0	0	0	-1.11899	-1.14211	-2.32498	-2.13217	-1.90174	-2.21333
O08715;O08715-4;O08715-6;O08715-2;O08715-5;O08715-3	Akap1	ENSMUSG00000018428;;;;;	11640;;;;;		Alternativesplicing;Completeproteome;Endoplasmicreticulum;Membrane;Mitochondrion;Mitochondrionoutermembrane;Phosphoprotein;Referenceproteome;RNA-binding;Transitpeptide;Transmembrane	A-kinase anchor protein 1, mitochondrial	Verified mitochondrial;NA;NA;NA;NA;NA	MOM	Mitochondrial	1	6	Signaling > cAMP-PKA signaling		6	6	6	6	6	4	0	-1.12521	-1.59362	-1.68679	-1.19567	-1.47405	-1.45808	0.66296	0.590006	0.316977	0.611494	0.627544	0.288276	-0.81528	-0.457699	-0.965945	-0.458021	-0.523537	-0.957889	-1.03079	-1.38605	-1.24911	-1.17042	-1.74182	-1.17786	0.00764838	0.437276	0.596718	0.620308	0.268755
O88845;O88845-3;O88845-2	Akap10	ENSMUSG00000047804;;	56697;;	biological regulation;localization	Alternativesplicing;Completeproteome;Cytoplasm;Membrane;Mitochondrion;Phosphoprotein;Referenceproteome;Repeat;Transitpeptide	A-kinase anchor protein 10, mitochondrial	Verified mitochondrial;NA;NA	MOM	Mitochondrial	1	2	Signaling > cAMP-PKA signaling		6	0	0	0	0	6	0	-3.33096	-4.57884	-3.47269	-4.23923	-3.18735	-4.20823
A0A668KLV9;A0A668KLD3;Q9WTQ5-2;Q9WTQ5	Akap12	ENSMUSG00000038587;ENSMUSG00000038587;;ENSMUSG00000038587	;;;83397	biological regulation;cellular process;establishment of localization;protein targeting;protein transport;response to stimulus;signal transduction;transport	Alternativesplicing;Completeproteome;Cytoplasm;Cytoskeleton;Lipoprotein;Myristate;Phosphoprotein;Referenceproteome;Repeat	A-kinase anchor protein 12	Ancillary;Ancillary;NA;Ancillary		Associated	1	2			6	0	0	0	0	2	0	-0.254289	-0.523687	-1.49206	-1.68959	-1.44248	-1.07678
E9Q394-2;A0A140LJJ5;E9Q394;A0A140LIX0	Akap13	;ENSMUSG00000066406;ENSMUSG00000066406;ENSMUSG00000066406	;75547;75547;	biological regulation;cellular process;establishment of localization;nuclear transport;nucleocytoplasmic transport;regulation of protein modification process;response to stimulus;signal transduction;transport	Completeproteome;Metal-binding;Proteomicsidentification;Referenceproteome;Zinc		NA;Unclassified;Unclassified;Unclassified		Not Mitochondrial	1	1			0	0	0	0	0	6	0
H3BIV5;D3YVF0	Akap5	ENSMUSG00000021057;ENSMUSG00000021057	238276;238276	biological regulation;cellular process;establishment of localization;protein targeting;protein transport;response to stimulus;signal transduction;transport	Calmodulin-binding;Completeproteome;Lipoprotein;Membrane;Palmitate;Proteomicsidentification;Referenceproteome;Repeat	A-kinase anchor protein 5	Unclassified;Unclassified		Not Mitochondrial	1	2			6	0	0	0	0	6	0	1.97066	1.94179	0.626644	0.246201	1.11697	1.34098
E9Q9K8;Q6PGB9	Akap6	ENSMUSG00000061603;ENSMUSG00000061603	238161;238161	biological regulation;cellular homeostasis;cellular ion homeostasis;cellular process;homeostatic process;response to chemical stimulus;response to stimulus;signal transduction	Completeproteome;Proteomicsidentification;Referenceproteome;Repeat		Unclassified;Unclassified		Not Mitochondrial	0.166667	1			1	0	0	0	0	0	0						-5.81477
Q7TN79;O55074	Akap7	ENSMUSG00000039166;ENSMUSG00000039166	432442;432442	biological regulation;cellular homeostasis;cellular ion homeostasis;cellular process;homeostatic process;localization;response to chemical stimulus;response to stimulus;signal transduction	Alternativesplicing;Cellmembrane;Completeproteome;Cytoplasm;Lipoprotein;Membrane;Myristate;Nucleotide-binding;Nucleus;Palmitate;Referenceproteome	A-kinase anchor protein 7 isoform alpha;A-kinase anchor protein 7 isoform gamma	Unclassified;Unclassified		Not Mitochondrial	1	4			6	0	6	4	0	1	0	-0.64591	-0.894311	-1.61247	-1.76753	-1.7227	-0.868293							-5.70909	-5.03325	-5.21048	-6.27859	-5.42771	-5.29306	-6.18394	-6.61557			-5.90893	-6.67872
Q80VW7-4;Q80VW7-3;Q80VW7	Akna	;;ENSMUSG00000039158	;;100182	biological regulation	Activator;Alternativesplicing;Completeproteome;DNA-binding;Nucleus;Phosphoprotein;Referenceproteome;Transcription;Transcriptionregulation	AT-hook-containing transcription factor	NA;NA;Unclassified		Not Mitochondrial	0.5	1			0	0	0	0	0	3	0
Q9JII6;B1AXW3	Akr1a1	ENSMUSG00000028692;ENSMUSG00000028692	58810;	alcohol metabolic process;biosynthetic process;carbohydrate metabolic process;catabolic process;cellular aldehyde metabolic process;cellular ketone metabolic process;cellular metabolic process;cellular process;metabolic process;organic acid metabolic process;primary metabolic process;small molecule metabolic process;vitamin metabolic process	3D-structure;Acetylation;Completeproteome;Directproteinsequencing;NADP;Oxidoreductase;Phosphoprotein;Proteomicsidentification;Referenceproteome	Alcohol dehydrogenase [NADP(+)]	Not reported mitochondrial;Not reported mitochondrial		Not Mitochondrial	1	7			6	6	6	6	6	6	6	2.20777	1.97967	1.38305	1.28578	1.50232	1.84009	-1.1159	-1.61143	-1.25434	-1.3293	-1.39935	-1.50258	-2.96718	-3.29865	-3.92717	-3.65023	-4.36265	-5.19464	3.94677	3.96679	3.77918	3.9259	3.85481	4.08878	1.27629	0.34326	0.226336	0.57564	0.543045
G5E895;D3Z494	Akr1b10	ENSMUSG00000061758;ENSMUSG00000061758	67861;		Completeproteome;Proteomicsidentification;Referenceproteome		Ancillary;Ancillary	unknown	Mitochondrial	1	7	Metabolism > Vitamin metabolism > Vitamin A metabolism;Metabolism > Detoxification > Xenobiotic metabolism		6	6	6	6	2	6	6	-0.0866451	0.218425	0.58821	0.238208	0.369911	0.504835	1.54541	1.67027	2.1854	1.82373	1.8154	1.35506	2.00577	2.24149	2.0211	2.20716	2.24968	1.76734	0.772923	1.12104	1.14273	1.05697	1.05009	0.821239	-6.61903				-6.14791
P45376;D3YVJ7	Akr1b1;Akr1b3	ENSMUSG00000001642;ENSMUSG00000001642	11677;		Acetylation;Completeproteome;Cytoplasm;Directproteinsequencing;NADP;Oxidoreductase;Proteomicsidentification;Referenceproteome	Aldose reductase	Unclassified;Unclassified		Not Mitochondrial	1	4			6	0	0	6	0	6	3	1.18897	0.939355	1.00529	0.494848	0.794222	0.622571													-4.5691	-3.89324	-5.37572	-6.5188	-4.3825	-4.06538
P21300	Akr1b7	ENSMUSG00000052131	11997	cellular lipid metabolic process;cellular metabolic process;cellular process;lipid metabolic process;metabolic process;primary metabolic process	Completeproteome;Cytoplasm;NADP;Oxidoreductase;Referenceproteome	Aldose reductase-related protein 1		unknown	Mitochondrial	1	1	Metabolism > Lipid metabolism > Phospholipid metabolism		0	0	0	0	0	6	0
Q8VC28;Q9JLI0	Akr1c13;Akr1c12	ENSMUSG00000021213;ENSMUSG00000021211	27384;622402	cellular metabolic process;cellular process;metabolic process;xenobiotic metabolic process	3D-structure;Completeproteome;Directproteinsequencing;NAD;NADP;Oxidoreductase;Proteomicsidentification;Referenceproteome	Aldo-keto reductase family 1 member C13	Unclassified;NA		Not Mitochondrial	1	1			0	0	0	0	0	6	0
Q91WT7	Akr1c14	ENSMUSG00000033715	105387	anatomical structure development;developmental process	Completeproteome;Proteomicsidentification;Referenceproteome				Not Mitochondrial	0	0			0	0	0	0	0	0	0
Q8K023-2;Q8K023	Akr1c18	;ENSMUSG00000021214	;105349	alcohol metabolic process;biological regulation;biosynthetic process;catabolic process;cellular aldehyde metabolic process;cellular lipid metabolic process;cellular metabolic process;cellular process;establishment of localization;hormone metabolic process;lipid metabolic process;metabolic process;multi-organism process;primary metabolic process;protein transport;response to chemical stimulus;resp…	Alternativesplicing;Completeproteome;Cytoplasm;NADP;Oxidoreductase;Referenceproteome	Aldo-keto reductase family 1 member C18	NA;Unclassified		Not Mitochondrial	0.166667	1			0	0	0	1	0	0	0																				-7.05378
Q91WR5;A0A1Y7VLH1	Akr1c21	ENSMUSG00000021207;ENSMUSG00000021207	77337;	biosynthetic process;lipid metabolic process;metabolic process;primary metabolic process	3D-structure;Completeproteome;Cytoplasm;Lipidmetabolism;NADP;Oxidoreductase;Referenceproteome;Steroidmetabolism	Aldo-keto reductase family 1 member C21	Not reported mitochondrial;Not reported mitochondrial		Not Mitochondrial	1	2			0	0	0	6	6	0	0																			-1.26547	-1.28014	-1.73627	-1.90813	-1.76074	-1.86877	-3.61055	-3.58788	-3.3242	-2.76755	-2.78757
P70694	Akr1c6	ENSMUSG00000021210	83702	biological regulation;biosynthetic process;cellular process;lipid metabolic process;metabolic process;primary metabolic process;response to chemical stimulus;response to endogenous stimulus;response to stimulus	Completeproteome;Directproteinsequencing;Lipidbiosynthesis;Lipidmetabolism;NADP;Oxidoreductase;Referenceproteome;Steroidbiosynthesis	Estradiol 17 beta-dehydrogenase 5			Not Mitochondrial	1	1			0	0	0	0	6	0	0																									-2.43568	-2.20783	-1.52216	-0.960952	-2.32516
Q9DCT1;Q8CEB6	Akr1e2;Akr1e1	ENSMUSG00000045410;ENSMUSG00000045410	56043;		Completeproteome;Cytoplasm;NADP;Oxidoreductase;Proteomicsidentification;Referenceproteome	1,5-anhydro-D-fructose reductase	Unclassified;Unclassified		Not Mitochondrial	1	3			6	0	0	2	0	6	0	-2.01104	-2.00046	-2.44865	-3.48127	-3.25015	-5.58798													-6.99882		-7.80897
Q8CG76	Akr7a2	ENSMUSG00000028743	110198		3D-structure;Acetylation;Completeproteome;Cytoplasm;Golgiapparatus;NADP;Oxidoreductase;Referenceproteome	Aflatoxin B1 aldehyde reductase member 2	Verified mitochondrial	Matrix	Mitochondrial	1	7	Metabolism > Amino acid metabolism > GABA metabolism;Metabolism > Detoxification > Xenobiotic metabolism		6	6	6	6	6	6	6	1.10192	1.18443	1.25698	0.992968	0.899612	0.985145	1.67346	1.16208	1.56779	1.69132	1.57424	1.33764	1.85967	2.11202	2.10466	2.16807	2.16157	1.86161	4.09601	3.8001	3.95634	4.15264	3.76864	3.89834	2.91193	2.904	2.18643	2.83731	2.64943
D3YXX3;D3Z783;P31750	Akt1	ENSMUSG00000001729;ENSMUSG00000001729;ENSMUSG00000001729	;;11651	aging;alcohol metabolic process;amine metabolic process;anatomical structure development;biological regulation;biosynthetic process;carbohydrate metabolic process;carbohydrate transport;catabolic process;cell death;cell development;cell differentiation;cellular component organization;cellular membrane organization;cellular metabolic process;cellular process;cytoskeleton organization;death;develop…	Acetylation;Apoptosis;ATP-binding;Carbohydratemetabolism;Cellmembrane;Completeproteome;Cytoplasm;Developmentalprotein;Disulfidebond;Glucosemetabolism;Glycogenbiosynthesis;Glycogenmetabolism;Glycoprotein;Isopeptidebond;Kinase;Membrane;Neurogenesis;Nucleotide-binding;Nucleus;Phosphoprotein;Proteomicsidentification;Referenceproteome;Serine/threonine-proteinkinase;Sugartransport;Transferase;Translati…	RAC-alpha serine/threonine-protein kinase	Verified mitochondrial;Verified mitochondrial;Verified mitochondrial		Mitochondrial	0.333333	1		AGC Ser/Thr protein kinase family	0	0	0	0	0	2	0
E9QKI5;E9QKI4;Q9D1F4;F6R8S6;A0A140LHA0	Akt1s1	ENSMUSG00000011096;ENSMUSG00000011096;ENSMUSG00000011096;ENSMUSG00000011096;ENSMUSG00000011096	67605;67605;67605;;	biological regulation;cellular component organization;cellular process;regulation of protein modification process;response to stimulus;signal transduction	Completeproteome;Cytoplasm;Phosphoprotein;Proteomicsidentification;Referenceproteome	Proline-rich AKT1 substrate 1	Unclassified;Unclassified;Unclassified;Unclassified;Unclassified		Not Mitochondrial	0.666667	2			4	0	0	0	0	3	0	-4.3421		-4.96537		-3.91792	-0.151403
D3YXM7;D3Z3N2;F8WHG5;Q60823	Akt2	ENSMUSG00000004056;ENSMUSG00000004056;ENSMUSG00000004056;ENSMUSG00000004056	;;;11652	alcohol metabolic process;biological regulation;biosynthetic process;carbohydrate metabolic process;carbohydrate transport;cell death;cellular component organization;cellular localization;cellular membrane organization;cellular metabolic process;cellular process;death;energy reserve metabolic process;establishment of localization;generation of precursor metabolites and energy;localization;macromo…	Acetylation;Apoptosis;ATP-binding;Carbohydratemetabolism;Cellmembrane;Completeproteome;Cytoplasm;Developmentalprotein;Disulfidebond;Glucosemetabolism;Glycogenbiosynthesis;Glycogenmetabolism;Glycoprotein;Kinase;Membrane;Nucleotide-binding;Nucleus;Phosphoprotein;Proteomicsidentification;Referenceproteome;Serine/threonine-proteinkinase;Sugartransport;Transferase;Translationregulation;Transport;Ublco…	RAC-beta serine/threonine-protein kinase	Not reported mitochondrial;Not reported mitochondrial;Not reported mitochondrial;Not reported mitochondrial		Not Mitochondrial	0.333333	1		AGC Ser/Thr protein kinase family	0	0	0	0	0	2	0
P10518	Alad	ENSMUSG00000028393	17025	biosynthetic process;cellular aromatic compound metabolic process;cellular component assembly;cellular component organization;cellular metabolic process;cellular nitrogen compound metabolic process;cellular process;cofactor metabolic process;heterocycle metabolic process;macromolecular complex assembly;metabolic process;nitrogen compound metabolic process;pigment metabolic process;protein complex…	3D-structure;Allostericenzyme;Completeproteome;Hemebiosynthesis;Lyase;Metal-binding;Phosphoprotein;Porphyrinbiosynthesis;Referenceproteome;Zinc	Delta-aminolevulinic acid dehydratase	Unclassified		Not Mitochondrial	1	2			6	0	0	0	0	6	0	-3.07433	-4.09334	-3.77596	-2.97343	-1.94566	-1.95487
A0A0R4J0X2;Q8VC19	Alas1	ENSMUSG00000032786;ENSMUSG00000032786	;11655	biosynthetic process;cellular aromatic compound metabolic process;cellular metabolic process;cellular nitrogen compound metabolic process;cellular process;cofactor metabolic process;heterocycle metabolic process;metabolic process;nitrogen compound metabolic process	Acyltransferase;Completeproteome;Hemebiosynthesis;Mitochondrion;Pyridoxalphosphate;Referenceproteome;Transferase;Transitpeptide	5-aminolevulinate synthase, nonspecific, mitochondrial	Verified mitochondrial;Verified mitochondrial	Matrix	Mitochondrial	1	6	Metabolism > Metals and cofactors > Heme synthesis and processing		0	6	6	6	6	4	6							-0.734091	-1.3784	-1.2926	-1.00283	-1.61129	-0.679993	-0.926442	-0.436612	-0.136005	-1.89367	-2.51247	-1.18472	-0.346142	0.472162	0.501513	-1.11981	-0.703851	-0.741904	-0.454667	0.431019	0.842403	-0.0110573	0.46312
P08680	Alas2	ENSMUSG00000025270	11656	biological regulation;biosynthetic process;cell differentiation;cellular aromatic compound metabolic process;cellular homeostasis;cellular ion homeostasis;cellular metabolic process;cellular nitrogen compound metabolic process;cellular process;cofactor metabolic process;developmental process;heterocycle metabolic process;homeostatic process;macromolecule metabolic process;metabolic process;nitrog…	3D-structure;Acyltransferase;Completeproteome;Hemebiosynthesis;Mitochondrion;Pyridoxalphosphate;Referenceproteome;Transferase;Transitpeptide	5-aminolevulinate synthase, erythroid-specific, mitochondrial	Verified mitochondrial	Matrix	Mitochondrial	1	2	Metabolism > Metals and cofactors > Heme synthesis and processing		0	0	0	0	4	6	0																									-2.01177	-5.5442		-3.72164
A2AFM1	Alas2	ENSMUSG00000025270	11656	biological regulation;biosynthetic process;cellular aromatic compound metabolic process;cellular homeostasis;cellular ion homeostasis;cellular metabolic process;cellular nitrogen compound metabolic process;cellular process;cofactor metabolic process;heterocycle metabolic process;homeostatic process;metabolic process;nitrogen compound metabolic process;response to chemical stimulus;response to sti…	Acyltransferase;Completeproteome;Hemebiosynthesis;Mitochondrion;Pyridoxalphosphate;Referenceproteome;Transferase	5-aminolevulinate synthase	Verified mitochondrial	Matrix	Mitochondrial	0.333333	1	Metabolism > Metals and cofactors > Heme synthesis and processing		0	0	0	0	0	2	0
P07724	Alb	ENSMUSG00000029368	11657	behavior;biological regulation;cell communication;cell killing;cellular process;establishment of localization;homeostatic process;interspecies interaction between organisms;killing of cells of other organism;multi-organism process;response to chemical stimulus;response to external stimulus;response to extracellular stimulus;response to starvation;response to stimulus;response to stress;rhythmic p…	Cleavageonpairofbasicresidues;Completeproteome;Copper;Directproteinsequencing;Disulfidebond;Lipid-binding;Metal-binding;Phosphoprotein;Referenceproteome;Repeat;Secreted;Signal;Zinc	Serum albumin	Probable contaminant		Not Mitochondrial	1	7			6	6	6	6	6	6	6	1.40258	1.0928	0.56205	0.320037	1.17888	1.32906	-1.73433	-0.352616	-1.01277	-0.339799	0.0464976	-0.635233	0.0458566	0.603404	-0.368842	0.150527	0.828248	0.882213	0.959628	1.24565	0.820214	0.133015	0.729138	0.60908	2.82776	3.65257	4.08481	4.05652	3.76637
E9Q3Q6;Q61490;E9Q4G8	Alcam	ENSMUSG00000022636;ENSMUSG00000022636;ENSMUSG00000022636	11658;11658;	biological adhesion;cell adhesion;cellular process;locomotion;response to chemical stimulus;response to external stimulus;response to stimulus	Celladhesion;Completeproteome;Disulfidebond;Glycoprotein;Immunoglobulindomain;Membrane;Proteomicsidentification;Referenceproteome;Repeat;Signal;Transmembrane;Transmembranehelix	CD166 antigen	Unclassified;Unclassified;Unclassified		Not Mitochondrial	1	1			6	0	0	0	0	0	0	2.52742	1.66819	1.25086	0.691025	1.23236	1.5417
A0A1B0GSU0;D3Z0B9;Q571I9	Aldh16a1	ENSMUSG00000007833;ENSMUSG00000007833;	69748;;69748		Completeproteome;Proteomicsidentification;Referenceproteome	Aldehyde dehydrogenase family 16 member A1	Unclassified;Unclassified;NA		Not Mitochondrial	1	2			0	0	1	0	0	6	0																-3.58602
Q9Z110-2;Q9Z110	Aldh18a1	;ENSMUSG00000025007	;56454	amine metabolic process;biosynthetic process;cellular amino acid metabolic process;cellular ketone metabolic process;cellular metabolic process;cellular nitrogen compound metabolic process;cellular process;heterocycle metabolic process;metabolic process;nitrogen compound metabolic process;organic acid metabolic process;primary metabolic process;small molecule metabolic process	Alternativesplicing;Amino-acidbiosynthesis;ATP-binding;Completeproteome;Kinase;Membrane;Mitochondrion;Mitochondrioninnermembrane;Multifunctionalenzyme;NADP;Nucleotide-binding;Oxidoreductase;Prolinebiosynthesis;Referenceproteome;Transferase	Delta-1-pyrroline-5-carboxylate synthase;Gamma-glutamyl phosphate reductase;Glutamate 5-kinase	NA;Verified mitochondrial	Matrix	Mitochondrial	1	4	Metabolism > Amino acid metabolism > Proline metabolism		6	0	0	5	0	6	4	1.23571	1.30912	1.14493	1.56046	1.35558	1.42904													-4.64829	-3.64086	-3.30194	-5.19465	-3.87976
P24549	Aldh1a1	ENSMUSG00000053279	11668	anatomical structure development;anatomical structure morphogenesis;biological regulation;biosynthetic process;cellular component assembly;cellular component organization;cellular ketone metabolic process;cellular lipid metabolic process;cellular metabolic process;cellular process;developmental process;hormone metabolic process;lipid metabolic process;macromolecular complex assembly;metabolic pro…	Acetylation;Completeproteome;Cytoplasm;Directproteinsequencing;NAD;Oxidoreductase;Phosphoprotein;Referenceproteome	Retinal dehydrogenase 1	Unclassified		Not Mitochondrial	1	5			6	6	0	6	6	6	0	1.94187	1.65156	1.0634	0.556579	0.849118	1.33891	-4.05681	-5.2569	-4.80804	-5.06654	-5.36632	-5.00856							-4.70612	-4.29592	-4.73448	-4.62463	-4.98045	-4.86937	-1.04605	-0.744385	-0.367754	0.424048	-0.534334
O35945	Aldh1a7	ENSMUSG00000024747	26358	alcohol metabolic process;catabolic process;metabolic process;small molecule metabolic process	Acetylation;Completeproteome;Cytoplasm;NAD;Oxidoreductase;Phosphoprotein;Referenceproteome	Aldehyde dehydrogenase, cytosolic 1		unknown	Mitochondrial	1	2			0	0	0	2	6	0	0																				-6.73333			-6.77296		-5.67409	-5.26081	-5.4886	-3.50949	-4.75086
Q9CZS1	Aldh1b1	ENSMUSG00000035561	72535	alcohol metabolic process;catabolic process;metabolic process;small molecule metabolic process	Acetylation;Completeproteome;Mitochondrion;NAD;Oxidoreductase;Referenceproteome;Transitpeptide	Aldehyde dehydrogenase X, mitochondrial	Verified mitochondrial	Matrix	Mitochondrial	1	5	Metabolism > Detoxification > Xenobiotic metabolism		6	0	6	6	6	6	0	1.80938	2.02251	2.21773	2.50805	2.2522	2.37211							1.258	0.64927	0.608624	1.75021	0.675974	0.665468	-1.69273	-0.0404625	-0.149779	-1.31122	-0.262536	-2.21012	5.01834	5.50698	5.04616	4.57061	5.48408
Q8R0Y6	Aldh1l1	ENSMUSG00000030088	107747	biosynthetic process;catabolic process;cellular aromatic compound metabolic process;cellular metabolic process;cellular nitrogen compound metabolic process;cellular process;cofactor metabolic process;heterocycle metabolic process;metabolic process;nitrogen compound metabolic process;one-carbon metabolic process;small molecule metabolic process	Acetylation;Completeproteome;Cytoplasm;NADP;One-carbonmetabolism;Oxidoreductase;Phosphopantetheine;Phosphoprotein;Referenceproteome	Cytosolic 10-formyltetrahydrofolate dehydrogenase	Associated	Matrix	Mitochondrial	1	7	Metabolism > Vitamin metabolism > Folate and 1-C metabolism		6	1	6	6	6	6	5	2.44082	1.92441	1.05751	0.73726	1.59162	1.78556					-2.72518		-5.62986	-3.71083	-3.77654	-3.19906	-3.78663	-4.76236	-1.08057	-0.797079	-1.54548	-2.38621	-1.7845	-2.64629	-0.550407	0.248876	0.731146	1.02514	0.415908
Q8K009;D3Z6B9	Aldh1l2	ENSMUSG00000020256;ENSMUSG00000020256	216188;	biosynthetic process;catabolic process;cellular aromatic compound metabolic process;cellular metabolic process;cellular nitrogen compound metabolic process;cellular process;cofactor metabolic process;heterocycle metabolic process;metabolic process;nitrogen compound metabolic process;one-carbon metabolic process;small molecule metabolic process	Acetylation;Completeproteome;Mitochondrion;NADP;One-carbonmetabolism;Oxidoreductase;Phosphopantetheine;Phosphoprotein;Proteomicsidentification;Referenceproteome;Transitpeptide	Mitochondrial 10-formyltetrahydrofolate dehydrogenase	Verified mitochondrial;Verified mitochondrial	Matrix	Mitochondrial	1	5	Metabolism > Vitamin metabolism > Folate and 1-C metabolism		6	0	6	6	0	5	6	-3.82331	-3.52378	-3.175	-2.95934	-4.06895	-4.39964							-2.08813	-1.13828	-1.18864	-0.60261	-0.395272	-1.92015	-4.58807	-3.52122	-3.36536	-4.54569	-4.46089	-4.28328
P47738;A0A0G2JEU1	Aldh2	ENSMUSG00000029455;ENSMUSG00000029455	11669;11669	alcohol metabolic process;catabolic process;metabolic process;small molecule metabolic process	Acetylation;Completeproteome;Directproteinsequencing;Mitochondrion;NAD;Oxidoreductase;Referenceproteome;Transitpeptide	Aldehyde dehydrogenase, mitochondrial	Verified mitochondrial;Verified mitochondrial	Matrix	Mitochondrial	1	7	Metabolism > Detoxification > Xenobiotic metabolism		6	6	6	6	6	6	6	5.00593	5.00059	5.16256	5.28529	4.95736	5.11165	6.63661	6.56902	6.6585	6.66245	6.44542	6.43895	5.19155	5.61227	5.44932	5.81101	5.59249	5.17702	6.70142	6.87248	6.89947	6.82375	6.98646	6.68982	8.19802	8.61447	8.46411	8.51347	8.74846
P47739	Aldh3a1	ENSMUSG00000019102	11670	aging;biological regulation;cellular aldehyde metabolic process;cellular metabolic process;cellular process;developmental process;metabolic process;response to chemical stimulus;response to drug;response to endogenous stimulus;response to external stimulus;response to extracellular stimulus;response to stimulus;response to stress	Acetylation;Completeproteome;Cytoplasm;NAD;NADP;Oxidoreductase;Polymorphism;Referenceproteome	Aldehyde dehydrogenase, dimeric NADP-preferring	Ancillary		Associated	0.333333	1			2	0	0	0	0	0	0		-1.13627				-0.487723
B1AV77;B1ATI0;P47740	Aldh3a2	ENSMUSG00000010025;ENSMUSG00000010025;ENSMUSG00000010025	11671;;11671	alcohol metabolic process;anatomical structure development;cellular aldehyde metabolic process;cellular lipid metabolic process;cellular metabolic process;cellular process;developmental process;lipid metabolic process;metabolic process;primary metabolic process;small molecule metabolic process	Completeproteome;Endoplasmicreticulum;Membrane;NAD;Oxidoreductase;Phosphoprotein;Proteomicsidentification;Referenceproteome;Transmembrane;Transmembranehelix	Aldehyde dehydrogenase;Fatty aldehyde dehydrogenase	Ancillary;Ancillary;Ancillary	Membrane	Mitochondrial	1	7	Metabolism > Detoxification > ROS and glutathione metabolism		6	6	3	6	6	6	4	0.312703	0.49535	0.208602	0.132916	0.164837	0.404408	-1.19096	-2.27888	-1.68035	-0.940953	-3.25009	-3.67601	-5.27976	-5.03838	-4.84907				2.99075	1.65651	1.75529	2.36447	2.81021	3.21323	2.75825	4.51552	4.75554	4.70041	4.61468
Q80VQ0	Aldh3b1	ENSMUSG00000024885	67689	alcohol metabolic process;catabolic process;cellular aldehyde metabolic process;cellular metabolic process;cellular process;metabolic process;response to chemical stimulus;response to oxidative stress;response to stimulus;response to stress;small molecule metabolic process	Acetylation;Cellmembrane;Completeproteome;Lipoprotein;Membrane;NAD;Oxidoreductase;Palmitate;Prenylation;Referenceproteome	Aldehyde dehydrogenase family 3 member B1	Unclassified		Not Mitochondrial	1	1			0	0	0	0	0	6	0
Q8CHT0	Aldh4a1	ENSMUSG00000028737	212647	amine metabolic process;biosynthetic process;catabolic process;cellular amino acid metabolic process;cellular ketone metabolic process;cellular metabolic process;cellular nitrogen compound metabolic process;cellular process;heterocycle metabolic process;metabolic process;nitrogen compound metabolic process;organic acid metabolic process;primary metabolic process;small molecule metabolic process	3D-structure;Acetylation;Completeproteome;Mitochondrion;NAD;Oxidoreductase;Phosphoprotein;Prolinemetabolism;Referenceproteome;Transitpeptide	Delta-1-pyrroline-5-carboxylate dehydrogenase, mitochondrial	Verified mitochondrial	Matrix	Mitochondrial	1	7	Metabolism > Amino acid metabolism > Proline metabolism;Metabolism > Amino acid metabolism > Glyoxylate metabolism		6	6	6	6	6	6	6	2.67221	2.82435	2.8931	3.01372	2.74436	2.92153	4.87557	5.17757	5.3268	4.74283	5.00955	4.93149	5.15387	5.38917	5.17297	5.36295	5.27044	5.10255	7.11851	7.10972	7.12203	7.03813	7.10068	7.20759	6.79129	7.21563	7.06172	6.99539	7.50403
Q8BWF0	Aldh5a1	ENSMUSG00000035936	214579	alcohol metabolic process;amine metabolic process;anatomical structure development;biological regulation;carbohydrate metabolic process;catabolic process;cellular amino acid metabolic process;cellular component assembly;cellular component organization;cellular ketone metabolic process;cellular lipid metabolic process;cellular metabolic process;cellular nitrogen compound metabolic process;cellular…	Acetylation;Completeproteome;Directproteinsequencing;Disulfidebond;Mitochondrion;NAD;Oxidoreductase;Phosphoprotein;Referenceproteome;Transitpeptide	Succinate-semialdehyde dehydrogenase, mitochondrial	Verified mitochondrial	Matrix	Mitochondrial	1	7	Metabolism > Amino acid metabolism > GABA metabolism		6	6	6	6	6	5	6	5.80731	5.56907	5.87006	5.81892	5.80929	5.6197	2.71818	2.39637	2.50108	2.66985	2.73162	2.46875	3.35779	3.31573	3.3924	3.43837	3.4621	3.31952	4.12672	3.96406	4.15998	4.38274	4.03014	4.02809	3.78805	3.87605	3.97154	4.23047	4.05569
Q9EQ20	Aldh6a1	ENSMUSG00000021238	104776	amine metabolic process;catabolic process;cell differentiation;cellular amino acid metabolic process;cellular aromatic compound metabolic process;cellular ketone metabolic process;cellular metabolic process;cellular nitrogen compound metabolic process;cellular process;developmental process;heterocycle metabolic process;metabolic process;nitrogen compound metabolic process;nucleobase-containing co…	Acetylation;Completeproteome;Mitochondrion;NAD;Oxidoreductase;Phosphoprotein;Referenceproteome;Transitpeptide	Methylmalonate-semialdehyde dehydrogenase [acylating], mitochondrial	Verified mitochondrial	MIM	Mitochondrial	1	7	Metabolism > Amino acid metabolism > Branched-chain amino acid metabolism		6	6	6	6	6	6	6	5.0163	5.02611	5.144	5.24187	5.10226	5.01561	6.96187	7.22024	7.1192	6.77497	7.12924	6.92682	6.15727	6.22628	6.12077	6.2811	6.10263	6.04935	8.06151	7.95224	7.92238	8.04598	8.06413	8.10508	6.98962	7.30135	7.1702	7.29779	7.23885
Q9DBF1-2;Q9DBF1;G3UYR8	Aldh7a1	;ENSMUSG00000053644;ENSMUSG00000053644	;110695;	alcohol metabolic process;amine metabolic process;biosynthetic process;cellular amino acid metabolic process;cellular ketone metabolic process;cellular metabolic process;cellular nitrogen compound metabolic process;cellular process;metabolic process;nitrogen compound metabolic process;organic acid metabolic process;primary metabolic process;small molecule metabolic process	Acetylation;Alternativesplicing;Completeproteome;Cytoplasm;Mitochondrion;NAD;Nucleus;Oxidoreductase;Proteomicsidentification;Referenceproteome;Transitpeptide	Alpha-aminoadipic semialdehyde dehydrogenase	NA;Verified mitochondrial;Verified mitochondrial	Matrix	Mitochondrial	1	7	Metabolism > Vitamin metabolism > Choline and betaine metabolism;Metabolism > Detoxification > ROS and glutathione metabolism;Metabolism > Amino acid metabolism > Glycine metabolism;Metabolism > Amino acid metabolism > Lysine metabolism;Metabolism > Vitamin metabolism > Folate and 1-C metabolism		6	6	6	6	6	6	6	3.50847	3.3735	3.67364	3.2515	3.52612	3.52921	-3.04032	-9.17589	-2.4149	-4.95113	-7.4934	-5.60458	-0.203713	-0.349674	-0.360527	-0.349617	-0.705457	-0.461884	4.95876	5.06111	5.08378	5.25196	4.98534	4.87683	6.24898	5.77468	5.85986	6.1782	5.87085
Q8BH00	Aldh8a1	ENSMUSG00000037542	237320	biological regulation;biosynthetic process;cellular aldehyde metabolic process;cellular ketone metabolic process;cellular lipid metabolic process;cellular metabolic process;cellular process;hormone metabolic process;lipid metabolic process;metabolic process;organic acid metabolic process;primary metabolic process;small molecule metabolic process;vitamin metabolic process	Completeproteome;Cytoplasm;NAD;Oxidoreductase;Phosphoprotein;Referenceproteome	Aldehyde dehydrogenase family 8 member A1	Unclassified		Not Mitochondrial	1	2			0	0	0	6	6	0	0																			-3.21809	-3.04322	-3.64476	-4.31668	-3.15316	-3.20843	-7.44696	-3.51372	-3.15548	-4.3321	-3.7626
Q9JLJ2;Q3U367	Aldh9a1	;ENSMUSG00000026687	56752;56752	amine metabolic process;anatomical structure development;biological regulation;biosynthetic process;cellular aldehyde metabolic process;cellular amino acid metabolic process;cellular ketone metabolic process;cellular metabolic process;cellular nitrogen compound metabolic process;cellular process;developmental process;metabolic process;neurotransmitter metabolic process;nitrogen compound metabolic…	Acetylation;Completeproteome;Cytoplasm;Directproteinsequencing;NAD;Oxidoreductase;Proteomicsidentification;Referenceproteome	4-trimethylaminobutyraldehyde dehydrogenase	NA;Associated	Matrix	Mitochondrial	1	7	Metabolism > Amino acid metabolism > GABA metabolism;Metabolism > Detoxification > ROS and glutathione metabolism		6	6	6	6	6	6	3	1.23728	1.33336	1.72836	1.56219	1.47706	1.46035	2.68971	2.31678	2.29209	2.61069	2.44307	2.59089	-1.85146	-1.61085	-1.70703	-1.5785	-1.45928	-2.47329	4.11396	4.20141	4.13449	4.33586	4.14393	4.18496	3.59636	4.16571	4.01293	3.88421	4.18909
P05064;A6ZI44;D3YWI1;Q9CPQ9;A6ZI46;D3Z510;A0A0U1RPN8	Aldoa;Aldoart1	ENSMUSG00000030695;ENSMUSG00000030695;ENSMUSG00000030695;ENSMUSG00000059343;ENSMUSG00000059343;ENSMUSG00000030695;ENSMUSG00000030695	11674;11674;;;353204;;	alcohol metabolic process;carbohydrate metabolic process;catabolic process;cellular component assembly;cellular component organization;cellular metabolic process;cellular process;generation of precursor metabolites and energy;macromolecular complex assembly;metabolic process;primary metabolic process;protein complex assembly;response to abiotic stimulus;response to biotic stimulus;response to che…	Acetylation;Completeproteome;Cytoplasm;Directproteinsequencing;Glycolysis;Lyase;Phosphoprotein;Proteomicsidentification;Referenceproteome;Schiffbase	Fructose-bisphosphate aldolase;Fructose-bisphosphate aldolase A	Probable contaminant;Probable contaminant;Probable contaminant;NA;NA;Probable contaminant;Probable contaminant		Not Mitochondrial	1	7			6	6	6	6	5	6	6	7.30747	7.10015	6.30651	6.05791	6.65453	6.76882	2.02334	1.04773	1.54376	0.550386	1.36992	0.472789	0.827006	1.34868	-0.146717	-0.289188	-0.529379	-0.0179652	-0.221086	-0.300914	-0.411367	-1.88001	-1.12255	-0.915448	-3.64279	-3.69845	-4.28093	-5.27293	-4.76709
Q91Y97	Aldob	ENSMUSG00000028307	230163	alcohol metabolic process;biological regulation;carbohydrate metabolic process;catabolic process;cellular component assembly;cellular component organization;cellular macromolecular complex assembly;cellular metabolic process;cellular nitrogen compound metabolic process;cellular process;cofactor metabolic process;generation of precursor metabolites and energy;heterocycle metabolic process;macromol…	Acetylation;Completeproteome;Cytoplasm;Cytoskeleton;Directproteinsequencing;Glycolysis;Lyase;Phosphoprotein;Referenceproteome;Schiffbase	Fructose-bisphosphate aldolase B	Unclassified		Not Mitochondrial	1	4			0	2	0	6	6	1	0							-5.74602		-6.24588										2.29928	2.55214	1.94914	1.78504	2.31634	2.31824	-0.174227	0.806116	0.766302	1.84589	1.06743
P05063	Aldoc	ENSMUSG00000017390	11676	aging;alcohol metabolic process;anatomical structure morphogenesis;carbohydrate metabolic process;catabolic process;cell death;cell differentiation;cellular component assembly;cellular component organization;cellular metabolic process;cellular process;death;developmental process;generation of precursor metabolites and energy;macromolecular complex assembly;metabolic process;primary metabolic proc…	Acetylation;Completeproteome;Directproteinsequencing;Glycolysis;Lyase;Phosphoprotein;Referenceproteome;Schiffbase	Fructose-bisphosphate aldolase C	Not reported mitochondrial		Not Mitochondrial	1	1			6	0	0	0	0	0	0	5.04046	4.54608	3.54532	3.55478	4.23511	4.41468
Q9DBE8;F6RBY3	Alg2	ENSMUSG00000039740;ENSMUSG00000039740	56737;	biosynthetic process;carbohydrate metabolic process;cellular metabolic process;cellular process;macromolecule metabolic process;macromolecule modification;metabolic process;oligosaccharide metabolic process;primary metabolic process;protein glycosylation;protein metabolic process;protein modification process;response to chemical stimulus;response to stimulus	Completeproteome;Glycosyltransferase;Membrane;Proteomicsidentification;Referenceproteome;Transferase;Transmembrane;Transmembranehelix	Alpha-1,3/1,6-mannosyltransferase ALG2	Unclassified;Unclassified		Not Mitochondrial	1	3			6	0	0	0	6	6	0	-1.03497	-0.396343	-0.311078	-0.30966	-0.63211	-0.27855																			-3.97192	-4.3097	-3.50042	-3.32523	-5.10693
Q9DB25;D6RCG2	Alg5	ENSMUSG00000036632;ENSMUSG00000036632	66248;	carbohydrate metabolic process;cellular metabolic process;cellular process;developmental process;macromolecule metabolic process;macromolecule modification;metabolic process;primary metabolic process;protein glycosylation;protein metabolic process;protein modification process	Completeproteome;Endoplasmicreticulum;Glycoprotein;Glycosyltransferase;Membrane;Proteomicsidentification;Referenceproteome;Signal-anchor;Transferase;Transmembrane;Transmembranehelix	Dolichyl-phosphate beta-glucosyltransferase	Unclassified;Unclassified		Not Mitochondrial	1	2			0	0	0	0	5	6	0																									-4.2473	-4.2005		-3.69904	-4.18937
Q8VDI9;E0CZF3;E0CZ10	Alg9	ENSMUSG00000032059;ENSMUSG00000032059;ENSMUSG00000032059	102580;;	carbohydrate metabolic process;cellular metabolic process;cellular process;macromolecule metabolic process;macromolecule modification;metabolic process;primary metabolic process;protein glycosylation;protein metabolic process;protein modification process	Completeproteome;Endoplasmicreticulum;Glycoprotein;Glycosyltransferase;Membrane;Proteomicsidentification;Referenceproteome;Transferase;Transmembrane;Transmembranehelix	Alpha-1,2-mannosyltransferase ALG9	Unclassified;Unclassified;Unclassified		Not Mitochondrial	1	1			0	0	0	0	6	0	0																									-3.78163	-3.09421	-3.56756	-3.90516	-4.51552
E0CY72;E0CYA7;P0CB42;E0CX46;E0CZH7	Alkbh1	ENSMUSG00000079036;ENSMUSG00000079036;ENSMUSG00000079036;ENSMUSG00000079036;ENSMUSG00000079036	;;211064;;	biological regulation;cellular metabolic process;cellular nitrogen compound metabolic process;cellular process;DNA metabolic process;DNA modification;DNA repair;macromolecule metabolic process;macromolecule modification;metabolic process;nitrogen compound metabolic process;nucleobase-containing compound metabolic process;one-carbon metabolic process;primary metabolic process;regulation of gene ex…	Completeproteome;Dioxygenase;DNAdamage;DNArepair;Iron;Lyase;Metal-binding;Mitochondrion;Multifunctionalenzyme;Nucleus;Oxidoreductase;Referenceproteome;RNArepair	Alkylated DNA repair protein alkB homolog 1	Verified mitochondrial;Verified mitochondrial;Verified mitochondrial;Verified mitochondrial;Verified mitochondrial	Matrix	Mitochondrial	0.833333	2	Mitochondrial central dogma > mtRNA metabolism > mt-tRNA modifications;Mitochondrial central dogma > mtRNA metabolism > mtRNA granules		5	0	0	0	0	2	0	-5.74191	-5.40283		-5.30293	-6.01101	-5.4665
Q8K1E6;A2AKV7;A2AKV6	Alkbh3	ENSMUSG00000040174;ENSMUSG00000040174;ENSMUSG00000040174	69113;;	biological regulation;cell proliferation;cellular metabolic process;cellular nitrogen compound metabolic process;cellular process;DNA metabolic process;DNA modification;DNA repair;macromolecule metabolic process;macromolecule modification;metabolic process;nitrogen compound metabolic process;nucleobase-containing compound metabolic process;one-carbon metabolic process;primary metabolic process;re…	Completeproteome;Cytoplasm;Dioxygenase;DNAdamage;DNArepair;Iron;Metal-binding;Nucleus;Oxidoreductase;Proteomicsidentification;Referenceproteome	Alpha-ketoglutarate-dependent dioxygenase alkB homolog 3	Unclassified;Unclassified;Unclassified		Not Mitochondrial	0.833333	2			0	0	0	0	0	4	5
Q9D6Z0-2;Q9D6Z0	Alkbh7	;ENSMUSG00000002661	;66400	biological regulation;cellular ketone metabolic process;cellular lipid metabolic process;cellular metabolic process;cellular process;lipid metabolic process;metabolic process;organic acid metabolic process;primary metabolic process;response to DNA damage stimulus;response to stimulus;response to stress;small molecule metabolic process	Alternativesplicing;Completeproteome;Dioxygenase;Iron;Metal-binding;Mitochondrion;Necrosis;Oxidoreductase;Referenceproteome;Transitpeptide	Alpha-ketoglutarate-dependent dioxygenase alkB homolog 7, mitochondrial	NA;Verified mitochondrial	Matrix	Mitochondrial	1	7			6	6	6	6	6	4	6	-3.45799	-5.05355	-3.37361	-3.54897	-3.4027	-5.14009	-2.81846	-3.2797	-4.12862	-3.78783	-3.59521	-3.79254	-1.75413	-1.48727	-1.68184	-1.73729	-1.57308	-2.13061	-2.1239	-2.51338	-2.53443	-2.33598	-2.33636	-2.28711	-3.24747	-4.37039	-4.53117	-5.74404	-5.34358
P39655	Alox12	ENSMUSG00000000320	11684	aging;biological regulation;biosynthetic process;cellular component movement;cellular ketone metabolic process;cellular lipid metabolic process;cellular metabolic process;cellular process;developmental process;lipid metabolic process;metabolic process;organic acid metabolic process;primary metabolic process;response to chemical stimulus;response to stimulus;small molecule metabolic process	Completeproteome;Cytoplasm;Dioxygenase;Fattyacidmetabolism;Hydrolase;Iron;Lipidmetabolism;Membrane;Metal-binding;Oxidoreductase;Referenceproteome	Arachidonate 12-lipoxygenase, 12S-type	Unclassified		Not Mitochondrial	1	1			0	0	0	0	0	6	0
P30355;A0A0J9YUC8	Alox5ap	ENSMUSG00000060063;ENSMUSG00000060063	11690;	biological regulation;biosynthetic process;cellular alkene metabolic process;cellular component assembly;cellular component organization;cellular ketone metabolic process;cellular lipid metabolic process;cellular metabolic process;cellular process;lipid metabolic process;macromolecular complex assembly;metabolic process;multicellular organismal process;organic acid metabolic process;primary metab…	Completeproteome;Endoplasmicreticulum;Leukotrienebiosynthesis;Membrane;Nucleus;Referenceproteome;Transmembrane;Transmembranehelix	Arachidonate 5-lipoxygenase-activating protein	Unclassified;Unclassified		Not Mitochondrial	1	1			0	0	0	0	0	6	0
Q91ZB0	Alpk2	ENSMUSG00000032845	225638		Completeproteome;Disulfidebond;Immunoglobulindomain;Kinase;Referenceproteome;Repeat;Serine/threonine-proteinkinase;Transferase	Alpha-protein kinase 2	Unclassified		Not Mitochondrial	1	2		Atypical: Alpha-type protein kinase family	0	0	0	5	6	0	0																			-5.30804		-4.39412	-4.32206	-5.51316	-4.32081	-2.83583	-3.17006	-3.49791	-2.41556	-2.78467
P09242;E9Q7P8;B1AXF5	Alpl	ENSMUSG00000028766;ENSMUSG00000028766;ENSMUSG00000028766	11647;;	anatomical structure development;cell differentiation;cellular process;developmental process;multicellular organismal process;response to biotic stimulus;response to chemical stimulus;response to endogenous stimulus;response to external stimulus;response to extracellular stimulus;response to stimulus	Cellmembrane;Completeproteome;Disulfidebond;Glycoprotein;GPI-anchor;Hydrolase;Lipoprotein;Magnesium;Membrane;Metal-binding;Phosphoprotein;Proteomicsidentification;Referenceproteome;Signal;Zinc	Alkaline phosphatase;Alkaline phosphatase, tissue-nonspecific isozyme	Unclassified;Unclassified;Unclassified		Not Mitochondrial	1	1			0	0	0	6	0	0	0																			-2.81788	-1.70469	-2.25883	-3.27944	-1.88199	-2.14337
Q920R0;Q920R0-2	Als2	ENSMUSG00000026024;	74018;	anatomical structure morphogenesis;behavior;biological regulation;cell communication;cell-cell signaling;cellular component assembly;cellular component morphogenesis;cellular component organization;cellular metabolic process;cellular process;developmental process;endosome organization;endosome transport;establishment of localization;localization;macromolecular complex assembly;macromolecule metab…	Acetylation;Alternativesplicing;Completeproteome;Guanine-nucleotidereleasingfactor;Phosphoprotein;Referenceproteome;Repeat	Alsin	Unclassified;NA		Not Mitochondrial	0.833333	1			5	0	0	0	0	0	0	-3.95879	-4.61277	-5.59189	-4.97792	-4.86333
G3X9I4;O08583-2;Q9JJW6-2;Q9JJW6;O08583	Alyref2;Alyref	ENSMUSG00000060244;;;;ENSMUSG00000025134	56009;;;56009;21681	cellular metabolic process;cellular nitrogen compound metabolic process;cellular process;establishment of localization;macromolecule metabolic process;metabolic process;mRNA metabolic process;mRNA processing;nitrogen compound metabolic process;nucleobase-containing compound metabolic process;nucleobase-containing compound transport;primary metabolic process;RNA metabolic process;RNA processing;RN…	3D-structure;Acetylation;Alternativesplicing;Chaperone;Citrullination;Completeproteome;Cytoplasm;Methylation;mRNAprocessing;mRNAsplicing;mRNAtransport;Nucleus;Phosphoprotein;Proteomicsidentification;Referenceproteome;RNA-binding;Spliceosome;Transport	Aly/REF export factor 2;THO complex subunit 4	NA;NA;NA;NA;Unclassified		Not Mitochondrial	1	1			0	0	0	0	0	6	0
O09174	Amacr	ENSMUSG00000022244	17117	biosynthetic process;catabolic process;cellular ketone metabolic process;cellular lipid metabolic process;cellular metabolic process;cellular process;lipid metabolic process;metabolic process;organic acid metabolic process;primary metabolic process;small molecule metabolic process	Acetylation;Completeproteome;Directproteinsequencing;Isomerase;Mitochondrion;Peroxisome;Referenceproteome	Alpha-methylacyl-CoA racemase	Verified mitochondrial	Matrix	Mitochondrial	1	7	Metabolism > Lipid metabolism > Fatty acid oxidation		6	6	6	6	6	5	6	-2.43836	-2.61973	-2.46097	-3.48227	-3.07647	-2.56643	0.845042	0.571278	0.935352	0.748077	0.578101	0.6608	-0.319324	0.360892	0.315688	0.751616	0.0667494	0.286112	4.97223	3.08804	3.15165	5.00823	3.19029	5.12308	3.41481	3.49204	3.64309	3.64628	3.29195
Q07456	Ambp	ENSMUSG00000028356	11699	catabolic process;cellular metabolic process;cellular process;macromolecule metabolic process;macromolecule modification;metabolic process;primary metabolic process;protein catabolic process;protein maturation;protein metabolic process;protein modification process	Chromophore;Cleavageonpairofbasicresidues;Completeproteome;Disulfidebond;Glycoprotein;Proteaseinhibitor;Referenceproteome;Repeat;Secreted;Serineproteaseinhibitor;Signal	Alpha-1-microglobulin;Inter-alpha-trypsin inhibitor light chain;Protein AMBP;Trypstatin	Unclassified		Not Mitochondrial	1	4			2	0	0	6	5	1	0					-4.67446	-4.65719													-2.14178	-3.93817	-3.62177	-3.93753	-4.00371	-3.47108	-3.79568	-4.08727	-4.81564	-5.44823
Q9DBA8	Amdhd1	ENSMUSG00000015890	71761	amine metabolic process;catabolic process;cellular amino acid metabolic process;cellular ketone metabolic process;cellular metabolic process;cellular nitrogen compound metabolic process;cellular process;heterocycle metabolic process;metabolic process;nitrogen compound metabolic process;organic acid metabolic process;primary metabolic process;small molecule metabolic process	Completeproteome;Histidinemetabolism;Hydrolase;Iron;Metal-binding;Referenceproteome;Zinc	Probable imidazolonepropionase	Not reported mitochondrial		Not Mitochondrial	1	1			0	0	0	0	6	0	0																									-5.07089	-5.09208	-4.3986	-3.30851	-4.40121
F6UP77;F7CUP3;Q8JZV7	Amdhd2	ENSMUSG00000036820;ENSMUSG00000036820;ENSMUSG00000036820	;;245847	alcohol metabolic process;carbohydrate metabolic process;catabolic process;cellular ketone metabolic process;cellular metabolic process;cellular process;metabolic process;organic acid metabolic process;primary metabolic process;small molecule metabolic process	Carbohydratemetabolism;Completeproteome;Hydrolase;Metal-binding;Proteomicsidentification;Referenceproteome	Putative N-acetylglucosamine-6-phosphate deacetylase	Unclassified;Unclassified;Unclassified		Not Mitochondrial	1	2			5	0	0	0	0	6	0		-5.89598	-5.83203	-6.0177	-5.59943	-5.57421
A0A0R4J030;Q8CCJ4;Q8CCJ4-2	Amer2	ENSMUSG00000021986;ENSMUSG00000021986;	72125;72125;	anatomical structure development;biological regulation;cellular process;developmental process;response to stimulus;signal transduction	Alternativesplicing;Cellmembrane;Completeproteome;Directproteinsequencing;Lipid-binding;Membrane;Phosphoprotein;Referenceproteome;Wntsignalingpathway	APC membrane recruitment protein 2	Unclassified;Unclassified;NA		Not Mitochondrial	1	1			6	0	0	0	0	0	0	-1.78123	-3.20626	-4.61452	-2.99995	-3.61764	-3.17986
Q9R049-2;Q9R049	Amfr	;ENSMUSG00000031751	;23802	aging;behavior;biological regulation;catabolic process;cellular component assembly;cellular component organization;cellular metabolic process;cellular process;developmental process;macromolecular complex assembly;macromolecule metabolic process;macromolecule modification;metabolic process;multicellular organismal process;neurological system process;primary metabolic process;protein complex assemb…	Alternativesplicing;Completeproteome;Endoplasmicreticulum;Ligase;Membrane;Metal-binding;Nucleotide-binding;Phosphoprotein;Receptor;Referenceproteome;Transmembrane;Transmembranehelix;Ublconjugationpathway;Zinc;Zinc-finger	E3 ubiquitin-protein ligase AMFR	NA;Unclassified		Not Mitochondrial	0.833333	1			0	0	0	0	5	0	0																										-5.64635	-5.76924	-4.21538	-5.24557
Q80ZD8;A0A0G2JEP5;Q80ZD8-2	Amigo1	ENSMUSG00000050947;ENSMUSG00000050947;	229715;;	anatomical structure development;anatomical structure morphogenesis;biological adhesion;biological regulation;cell adhesion;cell recognition;cellular component morphogenesis;cellular component organization;cellular process;developmental process	3D-structure;Alternativesplicing;Celladhesion;Cellmembrane;Completeproteome;Developmentalprotein;Differentiation;Disulfidebond;Glycoprotein;Immunoglobulindomain;Leucine-richrepeat;Membrane;Neurogenesis;Phosphoprotein;Referenceproteome;Repeat;Signal;Transmembrane;Transmembranehelix	Amphoterin-induced protein 1	Unclassified;Unclassified;NA		Not Mitochondrial	0.5	1			3	0	0	0	0	0	0	-4.68984	-4.76474				-4.64727
Q99JB7	Amn	ENSMUSG00000021278	93835	cellular component organization;cellular membrane organization;cellular process;developmental process;endocytosis;establishment of localization;excretion;Golgi vesicle transport;localization;membrane invagination;membrane organization;multicellular organismal development;multicellular organismal process;protein transport;secretion;transport;vesicle-mediated transport;vitamin transport	Completeproteome;Developmentalprotein;Glycoprotein;Membrane;Referenceproteome;Signal;Transmembrane;Transmembranehelix	Protein amnionless	Unclassified		Not Mitochondrial	0.666667	1			0	0	0	4	0	0	0																				-5.22	-6.46557	-7.37732		-7.08736
F6YMV1;F6QYS7;Q8VHG2-2;Q8VHG2;B1AXE9;A0A067XG49	Amot	ENSMUSG00000041688;ENSMUSG00000041688;;ENSMUSG00000041688;ENSMUSG00000041688;ENSMUSG00000041688	;;;27494;;	anatomical structure morphogenesis;biological regulation;cell differentiation;cell motility;cellular component movement;cellular component organization;cellular localization;cellular process;circulatory system process;cytoskeleton organization;developmental process;embryo development;establishment or maintenance of cell polarity;localization;locomotion;multicellular organismal process;organelle o…	Alternativesplicing;Celljunction;Coiledcoil;Completeproteome;Phosphoprotein;Proteomicsidentification;Referenceproteome;Tightjunction;Ublconjugation	Angiomotin	Unclassified;Unclassified;NA;Unclassified;Unclassified;Unclassified		Not Mitochondrial	0.666667	1			4	0	0	0	0	0	0	-6.2988	-6.04551			-6.71827	-6.4754
Q3V1D3;A0A0G2JFD4	Ampd1	ENSMUSG00000070385;ENSMUSG00000070385	229665;	biosynthetic process;cellular metabolic compound salvage;cellular metabolic process;cellular nitrogen compound metabolic process;cellular process;heterocycle metabolic process;metabolic process;nitrogen compound metabolic process;nucleobase-containing compound metabolic process;nucleobase-containing small molecule metabolic process;nucleotide metabolic process;primary metabolic process;purine-con…	Completeproteome;Hydrolase;Metal-binding;Nucleotidemetabolism;Referenceproteome;Zinc	AMP deaminase 1	Ancillary;Ancillary		Associated	1	1			0	0	0	0	0	0	6
A2AE27;Q9DBT5	Ampd2	ENSMUSG00000027889;ENSMUSG00000027889	109674;109674	biological regulation;biosynthetic process;cellular metabolic compound salvage;cellular metabolic process;cellular nitrogen compound metabolic process;cellular process;heterocycle metabolic process;homeostatic process;metabolic process;multicellular organismal process;nitrogen compound metabolic process;nucleobase-containing compound metabolic process;nucleobase-containing small molecule metaboli…	Completeproteome;Hydrolase;Metal-binding;Nucleotidemetabolism;Phosphoprotein;Proteomicsidentification;Referenceproteome;Zinc	AMP deaminase 2	Unclassified;Unclassified		Not Mitochondrial	1	2			6	0	0	0	0	6	0	0.0869904	-0.301889	-0.687874	-1.2471	-0.558353	-0.110134
A0A1L1SRX2;O08739	Ampd3	ENSMUSG00000005686;ENSMUSG00000005686	11717;11717	biological regulation;biosynthetic process;cellular metabolic compound salvage;cellular metabolic process;cellular nitrogen compound metabolic process;cellular process;heterocycle metabolic process;homeostatic process;metabolic process;multicellular organismal process;nitrogen compound metabolic process;nucleobase-containing compound metabolic process;nucleobase-containing small molecule metaboli…	Completeproteome;Hydrolase;Metal-binding;Nucleotidemetabolism;Phosphoprotein;Referenceproteome;Zinc	AMP deaminase 3	Unclassified;Unclassified		Not Mitochondrial	1	2			6	0	0	0	0	6	0	-1.7513	-2.03701	-2.64951	-4.21342	-2.69254	-3.10247
A0A668KM31;A0A0G2JEG8;Q7TQF7	Amph	ENSMUSG00000021314;ENSMUSG00000021314;ENSMUSG00000021314	;218038;218038	behavior;cellular component organization;cellular membrane organization;cellular process;endocytosis;establishment of localization;membrane invagination;membrane organization;multicellular organismal process;neurological system process;response to stimulus;transport;vesicle-mediated transport	Celljunction;Coiledcoil;Completeproteome;Cytoplasm;Cytoplasmicvesicle;Cytoskeleton;Membrane;Phosphoprotein;Referenceproteome;SH3domain;Synapse	Amphiphysin	Unclassified;Unclassified;Unclassified		Not Mitochondrial	1	1			6	0	0	0	0	0	0	4.51253	4.30689	3.48039	3.34176	3.71234	3.81401
Q8CFA2	Amt	ENSMUSG00000032607	434437	amine metabolic process;catabolic process;cellular amino acid metabolic process;cellular ketone metabolic process;cellular metabolic process;cellular nitrogen compound metabolic process;cellular process;metabolic process;nitrogen compound metabolic process;organic acid metabolic process;primary metabolic process;small molecule metabolic process	Aminotransferase;Completeproteome;Mitochondrion;Referenceproteome;Transferase;Transitpeptide	Aminomethyltransferase, mitochondrial	Verified mitochondrial	Matrix	Mitochondrial	1	3	Metabolism > Amino acid metabolism > Glycine cleavage system;Metabolism > Vitamin metabolism > Folate and 1-C metabolism;Metabolism > Amino acid metabolism > Glycine metabolism		6	0	0	6	6	0	0	-1.09798	-0.896507	-0.549153	-0.00472752	-1.18651	-0.701345													1.33757	1.60068	1.99147	2.47411	2.33054	1.73239	1.81576	2.53634	2.50577	2.56881	2.95017
P00687;D3YYQ5	Amy1	ENSMUSG00000074264;ENSMUSG00000074264	11722;	carbohydrate metabolic process;catabolic process;metabolic process;primary metabolic process	Calcium;Carbohydratemetabolism;Chloride;Completeproteome;Disulfidebond;Glycosidase;Hydrolase;Metal-binding;Proteomicsidentification;Pyrrolidonecarboxylicacid;Referenceproteome;Secreted;Signal	Alpha-amylase;Alpha-amylase 1	Unclassified;Unclassified		Not Mitochondrial	0.5	1			0	0	0	0	3	0	0																												-5.56328	-6.30188
P00688;E9PV85	Amy2;Amy2a1	ENSMUSG00000096770;ENSMUSG00000070360	109959;	carbohydrate metabolic process;catabolic process;metabolic process;primary metabolic process	Calcium;Carbohydratemetabolism;Chloride;Completeproteome;Directproteinsequencing;Disulfidebond;Glycosidase;Hydrolase;Metal-binding;Polymorphism;Proteomicsidentification;Pyrrolidonecarboxylicacid;Referenceproteome;Secreted;Signal	Alpha-amylase;Pancreatic alpha-amylase	NA;NA		Not Mitochondrial	1	3			0	0	0	5	6	6	0																			-6.88837	-7.63336	-7.5169	-7.5745		-6.74628	-5.54084	-4.75488	-4.88808	-4.97084	-5.42124
A2ATQ5;P53995	Anapc1	ENSMUSG00000014355;ENSMUSG00000014355	;17222	cell division;cellular component organization;cellular metabolic process;cellular process;macromolecule metabolic process;macromolecule modification;metabolic process;mitosis;nuclear division;organelle fission;organelle organization;primary metabolic process;protein metabolic process;protein modification by small protein conjugation or removal;protein modification process	Cellcycle;Celldivision;Completeproteome;Mitosis;Phosphoprotein;Proteomicsidentification;Referenceproteome;Repeat;Ublconjugationpathway	Anaphase-promoting complex subunit 1	Unclassified;Unclassified		Not Mitochondrial	0	0			0	0	0	0	0	0	0
Q8VCU0	Angel1	ENSMUSG00000021257	68737		Completeproteome;Referenceproteome	Protein angel homolog 1	Unclassified		Not Mitochondrial	0.166667	1			0	0	1	0	0	0	0															-4.42262
Q8K1C0-3;Q8K1C0-2;Q8K1C0	Angel2	;;ENSMUSG00000026634	;;52477		Alternativesplicing;Completeproteome;Referenceproteome	Protein angel homolog 2	NA;NA;Associated	Matrix	Mitochondrial	1	7	Mitochondrial central dogma > mtRNA metabolism > mt-mRNA modifications		6	6	5	6	6	6	5	-0.631318	-0.787964	-1.20046	-0.952067	-1.77969	-1.81411	-4.12433	-3.7315	-3.78493	-3.42279	-4.32465	-4.06544	-4.63411	-4.42474	-4.71215		-4.35627	-3.76825	-3.1729	-2.57642	-2.67054	-2.77027	-2.61206	-2.77061	-5.28746	-5.05395	-5.4077	-5.41656	-4.87116
O08538	Angpt1	ENSMUSG00000022309	11600	amine metabolic process;anatomical structure development;anatomical structure formation involved in morphogenesis;anatomical structure morphogenesis;biological adhesion;biological regulation;biosynthetic process;carbohydrate metabolic process;cell adhesion;cell differentiation;cellular component assembly;cellular component organization;cellular localization;cellular macromolecular complex assembl…	Angiogenesis;Coiledcoil;Completeproteome;Developmentalprotein;Differentiation;Disulfidebond;Glycoprotein;Referenceproteome;Secreted;Signal	Angiopoietin-1	Unclassified		Not Mitochondrial	1	1			0	0	0	0	0	6	0
Q02357-7;G3UXF4;Q02357-8	Ank1	;ENSMUSG00000031543;	;;	anatomical structure development;biological regulation;biosynthetic process;cell development;cellular metabolic process;cellular nitrogen compound metabolic process;cellular process;cofactor metabolic process;developmental process;establishment of localization;Golgi vesicle transport;heterocycle metabolic process;homeostatic process;ion transport;metabolic process;nitrogen compound metabolic proc…	Alternativepromoterusage;Alternativesplicing;ANKrepeat;Completeproteome;Cytoplasm;Cytoskeleton;Directproteinsequencing;Hydroxylation;Lipoprotein;Membrane;Phosphoprotein;Referenceproteome;Repeat;Sarcoplasmicreticulum	Ankyrin-1	NA;Not reported mitochondrial;NA		Not Mitochondrial	0.5	1			0	0	0	0	0	0	3
Q02357-6;A0A0R4J1N7;Q02357-5;D3YTV8;E9QNT8;B7ZW98;G5E8J2;Q02357;Q02357-2;Q02357-4;D3Z5M4;Q0VGY9;Q02357-3;G8JL84;F7D1P5;G3UY11	Ank1	;ENSMUSG00000031543;;ENSMUSG00000031543;ENSMUSG00000031543;ENSMUSG00000031543;ENSMUSG00000031543;ENSMUSG00000031543;;;ENSMUSG00000031543;ENSMUSG00000031543;;ENSMUSG00000031543;ENSMUSG00000031543;ENSMUSG00000031543	;11733;;11733;11733;11733;11733;11733;;;11733;11733;;;;	anatomical structure development;biological regulation;biosynthetic process;cell development;cellular metabolic process;cellular nitrogen compound metabolic process;cellular process;cofactor metabolic process;developmental process;establishment of localization;Golgi vesicle transport;heterocycle metabolic process;homeostatic process;ion transport;metabolic process;nitrogen compound metabolic proc…	3D-structure;Alternativepromoterusage;Alternativesplicing;ANKrepeat;Completeproteome;Cytoplasm;Cytoskeleton;Directproteinsequencing;Hydroxylation;Lipoprotein;Membrane;Phosphoprotein;Proteomicsidentification;Referenceproteome;Repeat;Sarcoplasmicreticulum	Ankyrin-1	NA;Not reported mitochondrial;NA;Not reported mitochondrial;Not reported mitochondrial;Not reported mitochondrial;Not reported mitochondrial;Not reported mitochondrial;NA;NA;Not reported mitochondrial;Not reported mitochondrial;NA;Not reported mitochondrial;Not reported mitochondrial;Not reported mitochondrial		Not Mitochondrial	1	2			6	0	0	0	0	6	0	0.950661	0.687059	0.0725052	0.258598	0.522011	0.631659
S4R2F3	Ank2	ENSMUSG00000032826		biological regulation;cellular component organization;cellular localization;cellular membrane organization;cellular process;establishment of localization;localization;membrane organization;multicellular organismal process;muscle contraction;plasma membrane organization;protein targeting;protein transport;response to stimulus;signal transduction;transport	ANKrepeat;Completeproteome;Proteomicsidentification;Referenceproteome;Repeat		Unclassified		Not Mitochondrial	1	7			6	2	6	4	4	6	5	5.43842	5.16108	4.5979	4.39545	4.68871	5.08779	0.70681	0.602314					-6.52323	-4.27121	-4.14874	-5.30436	-4.5962	-4.88566	-0.286904	0.60941	0.974072	0.707088			-0.314998	-0.531515	-0.60942	-0.15115
Q8C8R3-4;S4R2R5	Ank2	;ENSMUSG00000032826	;109676	anatomical structure development;anatomical structure formation involved in morphogenesis;biological regulation;cell junction organization;cellular component assembly;cellular component organization;cellular homeostasis;cellular ion homeostasis;cellular localization;cellular membrane organization;cellular process;developmental process;establishment of localization;homeostatic process;localization…	Alternativesplicing;ANKrepeat;Celljunction;Cellmembrane;Completeproteome;Cytoplasm;Cytoskeleton;Membrane;Phosphoprotein;Postsynapticcellmembrane;Proteomicsidentification;Referenceproteome;Repeat;Synapse	Ankyrin-2	NA;Unclassified		Not Mitochondrial	1	1			6	0	0	0	0	0	0	-0.487732	-0.563881	-1.25097	-1.27763	-0.984591	-0.664501
A0A087WNU5	Ank3	ENSMUSG00000069601		biological regulation;cellular component assembly;cellular component organization;cellular localization;cellular membrane organization;cellular process;cytokinesis;establishment of localization;Golgi vesicle transport;localization;locomotion;membrane organization;plasma membrane organization;protein targeting;protein transport;response to chemical stimulus;response to external stimulus;response t…	Completeproteome;Proteomicsidentification;Referenceproteome		Unclassified		Not Mitochondrial	0.166667	1			0	0	0	0	0	1	0
G5E8K5	Ank3	ENSMUSG00000069601	11735	anatomical structure morphogenesis;biological regulation;cellular component assembly;cellular component morphogenesis;cellular component organization;cellular homeostasis;cellular ion homeostasis;cellular localization;cellular membrane organization;cellular process;cytokinesis;developmental process;establishment of localization;Golgi vesicle transport;homeostatic process;localization;locomotion;m…	Alternativesplicing;ANKrepeat;Celljunction;Cellmembrane;Cellprojection;Completeproteome;Cytoplasm;Cytoskeleton;Isopeptidebond;Lysosome;Membrane;Phosphoprotein;Postsynapticcellmembrane;Referenceproteome;Repeat;Synapse;Ublconjugation	Ankyrin-3	Unclassified		Not Mitochondrial	0	0			0	0	0	0	0	0	0
G5E8K5-3;G5E8K5-2;S4R1S2;S4R2S8;G5E8K3;G5E8K2;A0A1W2P812;S4R236	Ank3	;;ENSMUSG00000069601;ENSMUSG00000069601;ENSMUSG00000069601;ENSMUSG00000069601;ENSMUSG00000069601;ENSMUSG00000069601	;;;;11735;11735;;	anatomical structure morphogenesis;biological regulation;cellular component assembly;cellular component morphogenesis;cellular component organization;cellular homeostasis;cellular ion homeostasis;cellular localization;cellular membrane organization;cellular process;cytokinesis;developmental process;establishment of localization;Golgi vesicle transport;homeostatic process;localization;locomotion;m…	Alternativesplicing;ANKrepeat;Celljunction;Cellmembrane;Cellprojection;Completeproteome;Cytoplasm;Cytoskeleton;Isopeptidebond;Lysosome;Membrane;Phosphoprotein;Postsynapticcellmembrane;Proteomicsidentification;Referenceproteome;Repeat;Synapse;Ublconjugation	Ankyrin-3	NA;NA;Unclassified;Unclassified;Unclassified;Unclassified;Unclassified;Unclassified		Not Mitochondrial	0	0			0	0	0	0	0	0	0
S4R2K9	Ank3	ENSMUSG00000069601	11735	biological regulation;cellular component assembly;cellular component organization;cellular localization;cellular membrane organization;cellular process;cytokinesis;establishment of localization;Golgi vesicle transport;localization;locomotion;membrane organization;plasma membrane organization;protein targeting;protein transport;response to chemical stimulus;response to external stimulus;response t…	ANKrepeat;Completeproteome;Proteomicsidentification;Referenceproteome;Repeat		Unclassified		Not Mitochondrial	1	3			6	0	0	6	0	5	0	1.46208	1.06645	0.336477	0.429616	0.695752	1.37232													-5.17971	-5.70827	-4.23536	-6.26016	-5.55445	-4.41814
Q810B6	Ankfy1	ENSMUSG00000020790	11736	biological regulation;cellular component organization;cellular localization;cellular membrane organization;cellular process;endocytosis;endosome transport;establishment of localization;Golgi vesicle transport;localization;membrane fusion;membrane invagination;membrane organization;organelle fusion;organelle localization;organelle organization;regulation of transport;transport;vacuolar transport;v…	Acetylation;Alternativesplicing;ANKrepeat;Completeproteome;Cytoplasm;Cytoplasmicvesicle;Endocytosis;Endosome;Membrane;Metal-binding;Referenceproteome;Repeat;Zinc;Zinc-finger	Rabankyrin-5	Unclassified		Not Mitochondrial	1	3			6	0	0	0	6	6	0	-4.07366	-3.8106	-5.07234	-5.12046	-7.42183	-4.72505																			-9.77213	-3.10492	-3.33537	-3.78547	-2.64481
A0A0G2JEA0;Q6ZPS6	Ankib1	ENSMUSG00000040351;ENSMUSG00000040351	;70797		ANKrepeat;Coiledcoil;Completeproteome;Lipoprotein;Metal-binding;Myristate;Phosphoprotein;Referenceproteome;Repeat;Zinc;Zinc-finger	Ankyrin repeat and IBR domain-containing protein 1	Unclassified;Unclassified		Not Mitochondrial	0.5	2			3	0	0	0	0	3	0	-5.35713		-6.05437	-5.70805
Q3TPE9-2;Q3TPE9	Ankmy2	;ENSMUSG00000036188	;217473		Alternativesplicing;ANKrepeat;Cellprojection;Cilium;Completeproteome;Metal-binding;Referenceproteome;Repeat;Zinc;Zinc-finger	Ankyrin repeat and MYND domain-containing protein 2	NA;Unclassified		Not Mitochondrial	1	2			6	0	0	0	0	6	0	-4.30469	-4.49298	-3.64995	-4.42889	-5.41626	-4.48324
Q80UP5;F7B209	Ankrd13a	ENSMUSG00000041870;ENSMUSG00000041870	68420;		ANKrepeat;Cellmembrane;Completeproteome;Endosome;Membrane;Phosphoprotein;Proteomicsidentification;Referenceproteome;Repeat;Ublconjugation	Ankyrin repeat domain-containing protein 13A	Unclassified;Unclassified		Not Mitochondrial	1	1			0	0	0	0	0	6	0
Q6PD24	Ankrd13d	ENSMUSG00000005986	68423		Cellmembrane;Completeproteome;Endosome;Membrane;Phosphoprotein;Referenceproteome;Repeat	Ankyrin repeat domain-containing protein 13D	Unclassified		Not Mitochondrial	0.333333	1			2	0	0	0	0	0	0	-5.00053				-4.56138
E9QKG6;A0A0G2JDZ9;E9Q804;Q99NH0;Q99NH0-2	Ankrd17	ENSMUSG00000055204;ENSMUSG00000055204;ENSMUSG00000055204;ENSMUSG00000055204;	81702;81702;81702;81702;	anatomical structure development;biological regulation;developmental maturation;developmental process;immune system process;multi-organism process;regulation of cell cycle;regulation of DNA metabolic process;response to biotic stimulus;response to stimulus;response to stress	Acetylation;Alternativesplicing;ANKrepeat;Coiledcoil;Completeproteome;Cytoplasm;Immunity;Innateimmunity;Nucleus;Phosphoprotein;Proteomicsidentification;Referenceproteome;Repeat;RNA-binding	Ankyrin repeat domain-containing protein 17	Unclassified;Unclassified;Unclassified;Unclassified;NA		Not Mitochondrial	0.166667	1			1	0	0	0	0	0	0	-1.49956
A0A494B9J0;Q9WV06	Ankrd2	ENSMUSG00000025172;ENSMUSG00000025172	;56642	biological regulation;cell differentiation;cellular process;developmental process;response to abiotic stimulus;response to chemical stimulus;response to external stimulus;response to oxidative stress;response to stimulus;response to stress	ANKrepeat;Completeproteome;Cytoplasm;Nucleus;Phosphoprotein;Referenceproteome;Repeat	Ankyrin repeat domain-containing protein 2	Unclassified;Unclassified		Not Mitochondrial	0	0			0	0	0	0	0	0	0
Q3UMR0-2;Q3UMR0-3;Q3UMR0	Ankrd27	;;ENSMUSG00000034867	;;245886	anatomical structure morphogenesis;biological regulation;cellular component morphogenesis;cellular component organization;cellular process;developmental process;endosome transport;establishment of localization;protein transport;regulation of organelle organization;regulation of transport;transport;vesicle-mediated transport	Alternativesplicing;ANKrepeat;Cellmembrane;Completeproteome;Cytoplasmicvesicle;Endosome;GTPaseactivation;Guanine-nucleotidereleasingfactor;Lysosome;Membrane;Phosphoprotein;Proteintransport;Referenceproteome;Repeat;Transport	Ankyrin repeat domain-containing protein 27	NA;NA;Unclassified		Not Mitochondrial	0	0			0	0	0	0	0	0	0
B2RW11	Ankrd34a	ENSMUSG00000049097	545554		ANKrepeat;Completeproteome;Referenceproteome;Repeat		Unclassified		Not Mitochondrial	1	2			5	0	0	0	0	6	0	-4.82748	-5.0436		-5.12172	-5.18713	-4.99557
Q3UUF8	Ankrd34b	ENSMUSG00000045034	218440		ANKrepeat;Completeproteome;Cytoplasm;Nucleus;Phosphoprotein;Referenceproteome;Repeat	Ankyrin repeat domain-containing protein 34B	Unclassified		Not Mitochondrial	0	0			0	0	0	0	0	0	0
B2RXR6;E9QNQ2;J3QK13	Ankrd44	ENSMUSG00000052331;ENSMUSG00000052331;ENSMUSG00000052331	329154;329154;		ANKrepeat;Completeproteome;Proteomicsidentification;Referenceproteome;Repeat	Serine/threonine-protein phosphatase 6 regulatory ankyrin repeat subunit B	Unclassified;Unclassified;Unclassified		Not Mitochondrial	1	7			6	6	6	6	6	6	5	-3.15763	-3.57897	-3.47296	-3.4656	-3.46132	-3.38163	-3.11358	-3.24554	-3.49166	-3.18999	-2.81713	-3.29533	-2.72537	-2.48057	-2.4885	-2.98243	-2.18663	-2.58259	-3.83549	-4.0854	-4.59423	-4.15271	-4.06113	-4.11872	-4.6871	-4.57223	-4.76341	-4.72452	-4.56719
Q8BTZ5	Ankrd46	ENSMUSG00000048307	68839		ANKrepeat;Completeproteome;Membrane;Referenceproteome;Repeat;Transmembrane;Transmembranehelix	Ankyrin repeat domain-containing protein 46	Unclassified		Not Mitochondrial	1	1			6	0	0	0	0	0	0	-4.84322	-4.89274	-5.58045	-6.04747	-5.12876	-4.96129
F7BE84;A6H6J9	Ankrd50	ENSMUSG00000044864;ENSMUSG00000044864	;		ANKrepeat;Completeproteome;Proteomicsidentification;Referenceproteome;Repeat		Unclassified;Unclassified		Not Mitochondrial	1	2			6	0	0	0	0	6	0	-4.4317	-4.57921	-5.13451	-5.43743	-5.06181	-5.07511
E9Q0E9;Q8BLD6	Ankrd55	ENSMUSG00000049985;ENSMUSG00000049985	77318;77318		ANKrepeat;Completeproteome;Phosphoprotein;Referenceproteome;Repeat	Ankyrin repeat domain-containing protein 55	Unclassified;Unclassified		Not Mitochondrial	0	0			0	0	0	0	0	0	0
A2ANY8;Q69ZU8-2;Q69ZU8	Ankrd6	ENSMUSG00000040183;;ENSMUSG00000040183	;;140577	biological regulation	Alternativesplicing;ANKrepeat;Coiledcoil;Completeproteome;Isopeptidebond;Referenceproteome;Repeat;Ublconjugation	Ankyrin repeat domain-containing protein 6	Unclassified;NA;Unclassified		Not Mitochondrial	1	4			6	0	6	6	0	6	0	-0.922321	-0.719107	-0.468281	-0.473373	-0.687361	-0.665205							-3.56681	-2.53099	-3.02477	-2.74279	-2.16856	-2.06489	-1.61726	-1.14211	0.536247	-0.459367	0.274459	-0.0670763
A2ARS0	Ankrd63	ENSMUSG00000078137	383787		ANKrepeat;Completeproteome;Referenceproteome;Repeat	Ankyrin repeat domain-containing protein 63	Unclassified		Not Mitochondrial	1	1			6	0	0	0	0	0	0	-5.51072	-4.5957	-4.53457	-5.79303	-3.81428	-5.16754
A0A3B2W7H4;A0A3B2WAQ7;Q3UHP6;P59672;P59672-2;A0A3B2W4H6	Anks1;Anks1a	ENSMUSG00000024219;ENSMUSG00000024219;ENSMUSG00000024219;ENSMUSG00000024219;;ENSMUSG00000024219	224650;;224650;224650;;	biological regulation;cell maturation;cell motility;cellular component movement;cellular process;developmental maturation;developmental process;locomotion;response to stimulus;signal transduction	Acetylation;Alternativesplicing;ANKrepeat;Cellprojection;Completeproteome;Cytoplasm;Phosphoprotein;Proteomicsidentification;Referenceproteome;Repeat	Ankyrin repeat and SAM domain-containing protein 1A	Unclassified;Unclassified;Unclassified;Unclassified;NA;Unclassified		Not Mitochondrial	0.833333	1			0	0	0	0	0	5	0
Q8BIZ1;S4R286;A0A140T8U6;A0A0R4J2A2;S4R2E3;Q8BIZ1-5;Q8BIZ1-3;S4R2H8;S4R2H3;S4R2N9	Anks1b	;ENSMUSG00000058589;ENSMUSG00000058589;ENSMUSG00000058589;ENSMUSG00000058589;;;ENSMUSG00000058589;ENSMUSG00000058589;ENSMUSG00000058589	77531;;77531;77531;;;;;;		Alternativesplicing;ANKrepeat;Celljunction;Cellmembrane;Cellprojection;Completeproteome;Cytoplasm;Membrane;Nucleus;Phosphoprotein;Postsynapticcellmembrane;Proteomicsidentification;Referenceproteome;Repeat;Synapse	Ankyrin repeat and sterile alpha motif domain-containing protein 1B	NA;Unclassified;Unclassified;Unclassified;Unclassified;NA;NA;Unclassified;Unclassified;Unclassified		Not Mitochondrial	1	3			6	0	6	0	0	5	0	0.551829	0.590938	0.240496	0.0683412	0.0342863	0.532062							-2.40555	-2.10241	-2.30893	-1.85916	-1.92758	-2.27179
S4R1Q0;S4R2I2;S4R2H2;S4R2Q2;A0A0R4J2A6;S4R1H2;A0A0R4J2A8;Q8BIZ1-2;Q8BIZ1-4;E9QPP6	Anks1b	ENSMUSG00000058589;ENSMUSG00000058589;ENSMUSG00000058589;ENSMUSG00000058589;ENSMUSG00000058589;ENSMUSG00000058589;ENSMUSG00000058589;;;ENSMUSG00000058589	;77531;;;77531;77531;77531;;;77531		Alternativesplicing;ANKrepeat;Celljunction;Cellmembrane;Cellprojection;Completeproteome;Cytoplasm;Membrane;Nucleus;Phosphoprotein;Postsynapticcellmembrane;Proteomicsidentification;Referenceproteome;Repeat;Synapse	Ankyrin repeat and sterile alpha motif domain-containing protein 1B	Unclassified;Unclassified;Unclassified;Unclassified;Unclassified;Unclassified;Unclassified;NA;NA;Unclassified		Not Mitochondrial	1	1			6	0	0	0	0	0	0	-2.78161	-2.9031	-3.4031	-4.15942	-3.77405	-4.0752
Q8K3X6	Anks4b	ENSMUSG00000030909	72074	cellular process;response to stimulus;response to stress	ANKrepeat;Coiledcoil;Completeproteome;Referenceproteome;Repeat	Ankyrin repeat and SAM domain-containing protein 4B	Unclassified		Not Mitochondrial	1	2			0	6	0	1	0	0	0							-5.22929	-2.64388	-2.75065	-3.37699	-3.29055	-3.38617									-4.97368
Q8K298	Anln	ENSMUSG00000036777	68743	cell differentiation;cellular component organization;cellular process;cytokinesis;developmental process;mitosis;nuclear division;organelle fission;organelle organization	Acetylation;Actin-binding;Cellcycle;Celldivision;Coiledcoil;Completeproteome;Cytoplasm;Cytoskeleton;Mitosis;Nucleus;Phosphoprotein;Referenceproteome;Ublconjugation	Actin-binding protein anillin	Not reported mitochondrial		Not Mitochondrial	0.5	1			3	0	0	0	0	0	0	-4.18562		-6.28294		-5.45448
Q8BH79-2;Q8BH79;Q8BH79-4;A0A1L1SR14;A0A1L1SV36;A0A1L1SS60;Q8BH79-3	Ano10	;ENSMUSG00000037949;;ENSMUSG00000037949;ENSMUSG00000037949;ENSMUSG00000037949;	;102566;;;;;	establishment of localization;ion transport;transport	Alternativesplicing;Cellmembrane;Completeproteome;Membrane;Referenceproteome;Transmembrane;Transmembranehelix	Anoctamin-10	NA;Ancillary;NA;Ancillary;Ancillary;Ancillary;NA		Associated	1	2			6	0	0	0	0	2	0	-4.91529	-4.96958	-6.13209	-6.15092	-5.82578	-5.71678
A2AHL1-2;A2AHL1	Ano3	;ENSMUSG00000074968	;228432		Alternativesplicing;Cellmembrane;Completeproteome;Glycoprotein;Lipidtransport;Membrane;Referenceproteome;Transmembrane;Transmembranehelix;Transport	Anoctamin-3	NA;Not reported mitochondrial		Not Mitochondrial	0	0			0	0	0	0	0	0	0
A0A2I3BPX3;Q6P9J9;A0A2I3BPY8	Ano6	ENSMUSG00000064210;ENSMUSG00000064210;ENSMUSG00000064210	105722;105722;	anatomical structure development;biological regulation;cell motility;cellular component movement;cellular component organization;cellular membrane organization;cellular process;coagulation;developmental process;establishment of localization;immune system process;ion transport;locomotion;membrane organization;multicellular organismal process;plasma membrane organization;regulation of body fluid le…	Alternativesplicing;Cellmembrane;Chloride;Chloridechannel;Completeproteome;Glycoprotein;Ionchannel;Iontransport;Lipidtransport;Membrane;Referenceproteome;Transmembrane;Transmembranehelix;Transport;Voltage-gatedchannel	Anoctamin-6	Unclassified;Unclassified;Unclassified		Not Mitochondrial	1	1			0	0	0	0	0	6	0
A0A1L1SR96;Q6PB70	Ano8	ENSMUSG00000034863;ENSMUSG00000034863	;382014	establishment of localization;ion transport;transport	Acetylation;Cellmembrane;Completeproteome;Glycoprotein;Membrane;Referenceproteome;Transmembrane;Transmembranehelix	Anoctamin-8	Unclassified;Unclassified		Not Mitochondrial	0.333333	1			2	0	0	0	0	0	0	-4.46431					-4.66752
D3YYE1;D3Z7M9;O35381;F6UFG6	Anp32a	ENSMUSG00000032249;ENSMUSG00000032249;ENSMUSG00000032249;ENSMUSG00000032249	;11737;11737;	biological regulation;biosynthetic process;cellular metabolic process;cellular nitrogen compound metabolic process;cellular process;macromolecule metabolic process;metabolic process;nitrogen compound metabolic process;nucleobase-containing compound metabolic process;primary metabolic process;RNA metabolic process	3D-structure;Acetylation;Completeproteome;Cytoplasm;Endoplasmicreticulum;Leucine-richrepeat;Nucleus;Phosphoprotein;Proteomicsidentification;Referenceproteome;Repeat;Repressor;Transcription;Transcriptionregulation	Acidic leucine-rich nuclear phosphoprotein 32 family member A	Unclassified;Unclassified;Unclassified;Unclassified		Not Mitochondrial	1	3			6	0	0	0	4	6	0	-1.14018	-1.4543	-2.36024	-2.53617	-1.74976	-1.83057																			-3.72567	-7.02007	-6.52463	-4.62042
Q9EST5;Q9EST5-2	Anp32b	ENSMUSG00000028333;	67628;	anatomical structure development;biological regulation;cellular component assembly;cellular component organization;cellular macromolecular complex assembly;cellular process;chromatin organization;chromosome organization;developmental process;macromolecular complex assembly;organelle organization;regulation of transport	Alternativesplicing;Chaperone;Completeproteome;Leucine-richrepeat;Nucleus;Phosphoprotein;Referenceproteome;Repeat	Acidic leucine-rich nuclear phosphoprotein 32 family member B	Unclassified;NA		Not Mitochondrial	1	2			0	0	0	0	5	6	0																									-2.676	-6.04469	-4.76811	-2.84539
E9Q5H2;E9PZF5;P97822-2;P97822	Anp32e	ENSMUSG00000015749;ENSMUSG00000015749;;ENSMUSG00000015749	;;;66471	biological regulation;cellular component organization;cellular process;chromatin modification;chromatin organization;chromosome organization;organelle organization	Acetylation;Alternativesplicing;Chaperone;Chromatinregulator;Completeproteome;Cytoplasm;Leucine-richrepeat;Nucleus;Phosphoprotein;Proteomicsidentification;Referenceproteome;Repeat	Acidic leucine-rich nuclear phosphoprotein 32 family member E	Unclassified;Unclassified;NA;Unclassified		Not Mitochondrial	0.666667	1			0	0	0	0	0	4	0
P97449	Anpep	ENSMUSG00000039062	16790	anatomical structure formation involved in morphogenesis;cell differentiation;cellular process;developmental process	Aminopeptidase;Angiogenesis;Completeproteome;Developmentalprotein;Differentiation;Directproteinsequencing;Disulfidebond;Glycoprotein;Hydrolase;Membrane;Metal-binding;Metalloprotease;Phosphoprotein;Protease;Referenceproteome;Signal-anchor;Sulfation;Transmembrane;Transmembranehelix;Zinc	Aminopeptidase N	Not reported mitochondrial		Not Mitochondrial	1	4			2	0	0	6	4	6	0		-5.16692			-5.48023														-1.60271	-0.738454	-0.246365	-2.6043	-1.02099	-1.44753	-6.46336		-5.93884	-5.84059
P10107;A0A494BBD8	Anxa1	ENSMUSG00000024659;ENSMUSG00000024659	16952;	anatomical structure development;biological regulation;cell activation;cell differentiation;cell motility;cellular component movement;cellular metabolic process;cellular nitrogen compound metabolic process;cellular process;developmental process;DNA geometric change;DNA metabolic process;establishment of localization;homeostatic process;hormone transport;immune system process;lipid transport;locom…	Acetylation;Annexin;Calcium;Calcium/phospholipid-binding;Cellmembrane;Cellprojection;Cilium;Completeproteome;Cytoplasm;Isopeptidebond;Membrane;Nucleus;PhospholipaseA2inhibitor;Phosphoprotein;Referenceproteome;Repeat	Annexin A1	Ancillary;Ancillary		Associated	1	1			0	0	0	0	0	6	0
P97384;D3Z7U0	Anxa11	ENSMUSG00000021866;ENSMUSG00000021866	11744;	cell cycle;cell division;cellular component organization;cellular membrane organization;cellular process;endocytosis;establishment of localization;membrane invagination;membrane organization;response to chemical stimulus;response to stimulus;transport;vesicle-mediated transport	Acetylation;Annexin;Calcium;Calcium/phospholipid-binding;Cellcycle;Celldivision;Completeproteome;Cytoplasm;Cytoskeleton;Nucleus;Proteomicsidentification;Referenceproteome;Repeat	Annexin;Annexin A11	Unclassified;Unclassified		Not Mitochondrial	1	5			6	0	2	6	0	6	1	-2.13999	-2.25441	-3.12199	-2.94478	-2.87124	-2.7981							-4.26892					-3.76224	-5.68558	-4.83992	-4.79815	-5.60345	-4.16703	-4.475
P07356;B0V2N7;B0V2N8;B0V2N5	Anxa2	ENSMUSG00000032231;ENSMUSG00000032231;ENSMUSG00000032231;ENSMUSG00000032231	12306;;;	anatomical structure formation involved in morphogenesis;biological regulation;cellular component assembly;cellular component organization;cellular membrane organization;cellular process;developmental process;establishment of localization;extracellular matrix organization;extracellular structure organization;macromolecular complex assembly;membrane organization;multicellular organismal process;or…	3D-structure;Acetylation;Annexin;Basementmembrane;Calcium;Calcium/phospholipid-binding;Completeproteome;Extracellularmatrix;Phosphoprotein;Proteomicsidentification;Referenceproteome;Repeat;Secreted;Ublconjugation	Annexin;Annexin A2	Ancillary;Ancillary;Ancillary;Ancillary		Associated	1	6			0	6	6	6	3	6	6							-1.62356	-4.97981	-1.96938	-2.03391	-1.58075	-2.5257	-1.70871	-2.41545	-5.36905	-2.76455	-2.25767	-2.00007	-2.75995	-2.48141	-5.70211	-5.51665	-3.54581	-2.78453		-4.76472		-5.55779	-6.16334
O35639	Anxa3	ENSMUSG00000029484	11745	biological regulation;cell activation;cellular component organization;cellular membrane organization;cellular process;endocytosis;establishment of localization;exocytosis;immune system process;membrane invagination;membrane organization;multi-organism process;response to biotic stimulus;response to stimulus;response to stress;secretion;transport;vesicle-mediated transport	Acetylation;Annexin;Calcium;Calcium/phospholipid-binding;Completeproteome;PhospholipaseA2inhibitor;Referenceproteome;Repeat	Annexin A3	Unclassified		Not Mitochondrial	1	2			6	0	0	0	0	6	0	-0.851625	-0.658615	-0.23807	-0.796209	-0.802895	-1.03413
P97429;D3Z0S1;A0A0N4SW89;A0A0N4SV57;F7ANV6;S4R1F2	Anxa4	ENSMUSG00000029994;ENSMUSG00000029994;ENSMUSG00000029994;ENSMUSG00000029994;ENSMUSG00000029994;ENSMUSG00000029994	11746;;;;;11746	anatomical structure development;biological regulation;cell differentiation;cellular process;developmental process;regulation of transport	Acetylation;Annexin;Calcium;Calcium/phospholipid-binding;Completeproteome;Phosphoprotein;Proteomicsidentification;Referenceproteome;Repeat	Annexin;Annexin A4	Unclassified;Unclassified;Unclassified;Unclassified;Unclassified;Unclassified		Not Mitochondrial	1	1			0	0	0	0	0	6	0
P48036	Anxa5	ENSMUSG00000027712	11747	biological regulation;coagulation;multicellular organismal process;regulation of body fluid levels;response to chemical stimulus;response to stimulus	Acetylation;Annexin;Bloodcoagulation;Calcium;Calcium/phospholipid-binding;Completeproteome;Directproteinsequencing;Hemostasis;Referenceproteome;Repeat;S-nitrosylation	Annexin A5	Probable contaminant		Not Mitochondrial	1	6			6	6	0	6	6	6	4	2.90148	2.6997	1.7546	2.08057	2.00251	2.31721	-2.15748	-3.8546	-3.60659	-2.39879	-3.60507	-5.08151							-2.20253	-1.51407	-2.54933	-3.51052	-2.4477	-2.70008	-2.92122	-3.53506	-3.85159	-3.14248	-4.07709
F8WIT2;P14824	Anxa6	ENSMUSG00000018340;ENSMUSG00000018340	11749;11749	biological regulation;cellular component assembly;cellular component organization;cellular homeostasis;cellular ion homeostasis;cellular process;establishment of localization;homeostatic process;ion transport;macromolecular complex assembly;protein complex assembly;transmembrane transport;transport	Acetylation;Annexin;Calcium;Calcium/phospholipid-binding;Completeproteome;Cytoplasm;Directproteinsequencing;Phosphoprotein;Proteomicsidentification;Referenceproteome;Repeat	Annexin;Annexin A6	Verified mitochondrial;Verified mitochondrial		Mitochondrial	1	7			6	6	2	4	6	6	2	2.89696	2.65531	1.6953	1.33504	2.08368	2.27176	-1.68833	-3.63894	-5.06503	-3.16919	-4.0153	-4.46776		-6.55233				-6.40245	-5.96247	-4.34386			-4.25734	-5.31426	-0.396675	-0.646129	-0.745598	0.490284	-1.24339
Q07076;A0A2C9F2D2	Anxa7	ENSMUSG00000021814;ENSMUSG00000021814	11750;11750	autophagy;behavior;behavioral interaction between organisms;biological regulation;catabolic process;cell differentiation;cell proliferation;cellular component organization;cellular homeostasis;cellular ion homeostasis;cellular metabolic process;cellular process;developmental process;homeostatic process;membrane fusion;membrane organization;metabolic process;multicellular organismal process;multi-…	Acetylation;Annexin;Calcium;Calcium/phospholipid-binding;Completeproteome;Referenceproteome;Repeat	Annexin A7	Unclassified;Unclassified		Not Mitochondrial	1	5			6	0	5	6	6	6	0	1.95939	1.8196	1.35885	1.3128	1.60319	1.24818							-4.63702	-4.74562		-5.57853	-5.24546	-5.08011	-2.62799	-3.20933	-5.92216	-4.1715	-3.29785	-2.83355	-5.12804	-3.04477	-5.93762	-4.38361	-4.51365
O35298	Aoah	ENSMUSG00000021322	27052	biological regulation;carbohydrate metabolic process;cellular lipid metabolic process;cellular metabolic process;cellular process;lipid metabolic process;macromolecule metabolic process;metabolic process;polysaccharide metabolic process;primary metabolic process	Completeproteome;Disulfidebond;Glycoprotein;Hydrolase;Referenceproteome;Secreted;Signal;Zymogen	Acyloxyacyl hydrolase;Acyloxyacyl hydrolase large subunit;Acyloxyacyl hydrolase small subunit	Unclassified		Not Mitochondrial	1	1			0	0	0	6	0	0	0																			-2.98286	-5.04685	-4.49221	-2.40931	-4.7378	-2.8955
A2A4I8;O70423-2;O70423;A2A4I9;Q812C9	Aoc3;Aoc2	ENSMUSG00000019326;;ENSMUSG00000019326;ENSMUSG00000078651;ENSMUSG00000078651	;;11754;;237940	alcohol metabolic process;amine metabolic process;biological adhesion;cell adhesion;cellular aromatic compound metabolic process;cellular metabolic process;cellular nitrogen compound metabolic process;cellular process;establishment of localization;ion transport;metabolic process;nitrogen compound metabolic process;response to chemical stimulus;response to stimulus;small molecule metabolic process…	Alternativesplicing;Calcium;Catecholaminemetabolism;Celladhesion;Completeproteome;Copper;Disulfidebond;Glycoprotein;Membrane;Metal-binding;Oxidoreductase;Proteomicsidentification;Referenceproteome;Signal;Signal-anchor;TPQ;Transmembrane;Transmembranehelix	Amine oxidase;Membrane primary amine oxidase;Retina-specific copper amine oxidase	Unclassified;NA;Unclassified;Unclassified;Unclassified		Not Mitochondrial	1	2			0	6	0	0	0	0	3							-4.15608	-4.23924	-4.7328	-3.76562	-4.00079	-3.8962
A0A0G2JG85;E9PYF7	Ap1ar	ENSMUSG00000074238;ENSMUSG00000074238	211556;211556	biological regulation;cellular localization;cellular process;localization;regulation of organelle organization	Completeproteome;Proteomicsidentification;Referenceproteome		Unclassified;Unclassified		Not Mitochondrial	0	0			0	0	0	0	0	0	0
O35643;Q5SVG5;Q5SVG4	Ap1b1	ENSMUSG00000009090;ENSMUSG00000009090;ENSMUSG00000009090	11764;;	cellular process;establishment of localization;protein transport;transport;vesicle-mediated transport	Acetylation;Completeproteome;Cytoplasmicvesicle;Golgiapparatus;Membrane;Nitration;Proteintransport;Proteomicsidentification;Referenceproteome;Transport	AP-1 complex subunit beta-1	Unclassified;Unclassified;Unclassified		Not Mitochondrial	1	5			6	0	0	6	6	6	5	4.57344	4.16946	3.8491	3.62631	3.84985	4.20603													-1.4031	-0.903027	-0.905521	-0.891378	-1.48884	-1.73019	-3.8292	-2.71238	-3.91844	-3.70066	-5.09075
Q8CBB7;P22892	Ap1g1	ENSMUSG00000031731;ENSMUSG00000031731	11765;11765	biological regulation;cellular process;endosome transport;establishment of localization;Golgi vesicle transport;protein transport;regulation of transport;transport;vacuolar transport;vesicle-mediated transport	3D-structure;Completeproteome;Cytoplasmicvesicle;Directproteinsequencing;Golgiapparatus;Membrane;Proteintransport;Proteomicsidentification;Referenceproteome;Transport	AP-1 complex subunit gamma-1	Unclassified;Unclassified		Not Mitochondrial	1	3			6	0	0	5	0	6	0	-1.10171	-0.879321	-1.30454	-1.09607	-1.10691	-0.690421													-5.28986	-5.07636	-5.48081		-5.30445	-5.4157
P35585	Ap1m1	ENSMUSG00000003033	11767	cellular component organization;cellular process;endosome transport;establishment of localization;organelle organization;pigment granule organization;protein transport;transport;vesicle organization;vesicle-mediated transport	3D-structure;Acetylation;Completeproteome;Cytoplasmicvesicle;Golgiapparatus;Membrane;Phosphoprotein;Proteintransport;Referenceproteome;Transport	AP-1 complex subunit mu-1	Unclassified		Not Mitochondrial	1	2			6	0	0	0	0	6	0	-0.239404	-0.318291	-1.15008	-1.71874	-0.49116	-1.07413
A0A0R4IZX6;A0A0R4J1L4;Q9WVP1;Q9WVP1-2;A0A1L1SUA0	Ap1m2	ENSMUSG00000003309;ENSMUSG00000003309;;;ENSMUSG00000003309	11768;11768;11768;;	cellular process;establishment of localization;protein transport;transport;vesicle-mediated transport	Alternativesplicing;Completeproteome;Cytoplasmicvesicle;Golgiapparatus;Membrane;Phosphoprotein;Proteintransport;Referenceproteome;Transport	AP-1 complex subunit mu-2	Unclassified;Unclassified;NA;NA;Unclassified		Not Mitochondrial	0	0			0	0	0	0	0	0	0
P61967;D3Z268;D3Z0D6;D3YXN0	Ap1s1	ENSMUSG00000004849;ENSMUSG00000004849;ENSMUSG00000004849;ENSMUSG00000004849	11769;;;	cellular process;establishment of localization;multi-organism process;protein transport;response to biotic stimulus;response to stimulus;transport;vesicle-mediated transport	3D-structure;Coatedpit;Completeproteome;Cytoplasmicvesicle;Golgiapparatus;Membrane;Phosphoprotein;Proteintransport;Proteomicsidentification;Referenceproteome;Transport	AP-1 complex subunit sigma-1A	Not reported mitochondrial;Not reported mitochondrial;Not reported mitochondrial;Not reported mitochondrial		Not Mitochondrial	1	2			6	0	0	0	0	6	0	-3.07378	-3.54475	-4.56665	-4.72661	-3.55084	-3.48886
Q9DB50;B1B0F6;Q3TIV9;Q8BW87	Ap1s2	ENSMUSG00000031367;ENSMUSG00000031367;ENSMUSG00000031367;ENSMUSG00000031367	108012;;108012;108012	cellular process;establishment of localization;protein transport;transport;vesicle-mediated transport	Coatedpit;Completeproteome;Cytoplasmicvesicle;Golgiapparatus;Membrane;Proteintransport;Proteomicsidentification;Referenceproteome;Transport	AP-1 complex subunit sigma-2	Not reported mitochondrial;Not reported mitochondrial;Not reported mitochondrial;Not reported mitochondrial		Not Mitochondrial	1	2			6	0	0	0	0	5	0	-3.09493	-5.10521	-3.87257	-4.14634	-3.97395	-4.34062
P17426-2;P17426	Ap2a1	;ENSMUSG00000060279	;11771	cellular component organization;cellular membrane organization;cellular process;endocytosis;establishment of localization;membrane invagination;membrane organization;protein transport;transport;vesicle-mediated transport	Alternativesplicing;Cellmembrane;Coatedpit;Completeproteome;Endocytosis;Membrane;Phosphoprotein;Proteintransport;Referenceproteome;Transport	AP-2 complex subunit alpha-1	NA;Unclassified		Not Mitochondrial	1	5			6	0	0	6	6	6	6	4.89246	4.85743	4.42529	4.37368	4.35244	4.82643													-2.71123	-2.18426	-2.1431	-2.48986	-2.54393	-2.79474	-4.07341	-3.32274	-3.48397	-3.62623	-5.24971
P17427	Ap2a2	ENSMUSG00000002957	11772	cellular component organization;cellular membrane organization;cellular process;endocytosis;establishment of localization;membrane invagination;membrane organization;protein transport;transport;vesicle-mediated transport	3D-structure;Cellmembrane;Coatedpit;Completeproteome;Endocytosis;Lipid-binding;Membrane;Phosphoprotein;Proteintransport;Referenceproteome;Transport	AP-2 complex subunit alpha-2	Unclassified		Not Mitochondrial	1	4			6	0	0	6	5	6	0	4.61916	4.18534	3.61655	3.57554	3.96152	4.11153													-1.7163	-0.84399	-1.32984	-1.63221	-2.02689	-2.5882	-3.55074	-3.20443	-3.47004	-3.95168
Q9DBG3;Q9DBG3-2;H3BIY9;H3BKM0	Ap2b1	ENSMUSG00000035152;;ENSMUSG00000035152;ENSMUSG00000035152	71770;;;	cellular component organization;cellular membrane organization;cellular process;endocytosis;establishment of localization;membrane invagination;membrane organization;protein transport;transport;vesicle-mediated transport	Acetylation;Alternativesplicing;Cellmembrane;Coatedpit;Completeproteome;Endocytosis;Membrane;Phosphoprotein;Proteintransport;Proteomicsidentification;Referenceproteome;Transport	AP complex subunit beta;AP-2 complex subunit beta	Unclassified;NA;Unclassified;Unclassified		Not Mitochondrial	1	4			6	0	0	6	5	6	0	4.76322	4.43299	4.09057	3.90618	4.24361	4.47446													-2.61524	-1.85399	-2.15267	-2.67374	-2.59809	-3.14608	-4.15984	-3.32243	-4.10187	-5.13872	-4.84639
Q3TWV4;P84091	Ap2m1	ENSMUSG00000022841;ENSMUSG00000022841	11773;11773	cellular component organization;cellular membrane organization;cellular process;endocytosis;establishment of localization;membrane invagination;membrane organization;protein transport;transport;vesicle-mediated transport	Cellmembrane;Coatedpit;Completeproteome;Directproteinsequencing;Endocytosis;Lipid-binding;Membrane;Phosphoprotein;Proteintransport;Proteomicsidentification;Referenceproteome;Transport	AP-2 complex subunit mu	Unclassified;Unclassified		Not Mitochondrial	1	4			6	0	0	6	6	6	0	4.28318	3.95859	3.61447	3.34643	3.4389	3.88922													-2.65362	-2.22378	-2.13939	-2.28583	-3.12485	-3.34231	-5.27651	-3.77821	-6.38249	-4.00336	-5.87481
P62743;A0A0U1RPS0	Ap2s1	ENSMUSG00000008036;ENSMUSG00000008036	232910;	cellular component organization;cellular membrane organization;cellular process;endocytosis;establishment of localization;membrane invagination;membrane organization;protein transport;transport;vesicle-mediated transport	3D-structure;Cellmembrane;Coatedpit;Completeproteome;Endocytosis;Membrane;Phosphoprotein;Proteintransport;Referenceproteome;Transport	AP-2 complex subunit sigma	Unclassified;Unclassified		Not Mitochondrial	1	4			6	0	0	6	6	6	0	1.04518	1.2364	1.32177	1.07049	1.18948	1.42778													-6.33938	-4.36115	-4.93246	-4.45755	-4.30325	-4.64677	-6.4126	-4.76951	-5.74332	-5.2114	-6.18245
Q9Z1T1	Ap3b1	ENSMUSG00000021686	11774	biological regulation;cellular component movement;cellular component organization;cellular process;coagulation;cytoskeleton-dependent intracellular transport;establishment of localization;immune system process;ion transport;multicellular organismal process;organelle organization;pigment granule organization;protein targeting;protein transport;regulation of body fluid levels;transport;vacuolar tra…	Completeproteome;Cytoplasmicvesicle;Golgiapparatus;Membrane;Phosphoprotein;Proteintransport;Referenceproteome;Transport	AP-3 complex subunit beta-1	Not reported mitochondrial		Not Mitochondrial	1	3			6	0	0	5	0	6	0	-4.59108	-3.8612	-5.44834	-4.6565	-4.94783	-5.72602													-8.26258	-7.71459		-7.5091	-7.04916	-7.62653
Q9JME5;A0A571BES1	Ap3b2	ENSMUSG00000062444;ENSMUSG00000062444	11775;11775	cellular component movement;cellular process;cytoskeleton-dependent intracellular transport;establishment of localization;protein transport;transport;vesicle-mediated transport	Completeproteome;Cytoplasmicvesicle;Golgiapparatus;Membrane;Phosphoprotein;Proteintransport;Referenceproteome;Transport	AP-3 complex subunit beta-2	Unclassified;Unclassified		Not Mitochondrial	1	3			6	0	4	0	0	6	0	2.67584	2.42144	1.89383	1.63849	2.1418	2.19671							-4.35286		-4.58595	-5.12999	-4.89292
O54774	Ap3d1	ENSMUSG00000020198	11776	biological regulation;cellular component movement;cellular component organization;cellular localization;cellular membrane organization;cellular process;cytoskeleton-dependent intracellular transport;endosome transport;establishment of localization;immune system process;ion transport;localization;membrane organization;protein transport;transport;vesicle-mediated transport	Acetylation;Coiledcoil;Completeproteome;Cytoplasm;Golgiapparatus;Membrane;Phosphoprotein;Proteintransport;Referenceproteome;Repeat;Transport	AP-3 complex subunit delta-1	Unclassified		Not Mitochondrial	1	2			6	0	0	0	0	6	0	1.68364	1.38135	1.08899	0.869552	0.516236	1.04452
Q9JKC8;A0A286YDZ6;H7BWY2	Ap3m1	ENSMUSG00000021824;ENSMUSG00000021824;ENSMUSG00000021824	55946;;	cellular component movement;cellular process;cytoskeleton-dependent intracellular transport;establishment of localization;protein transport;transport;vesicle-mediated transport	Completeproteome;Cytoplasmicvesicle;Golgiapparatus;Membrane;Proteintransport;Proteomicsidentification;Referenceproteome;Transport	AP-3 complex subunit mu-1	Unclassified;Unclassified;Unclassified		Not Mitochondrial	1	2			6	0	0	0	0	6	0	-3.12583	-3.51306	-3.89348	-4.45359	-3.81478	-6.1876
Q8R2R9	Ap3m2	ENSMUSG00000031539	64933	cellular component movement;cellular process;cytoskeleton-dependent intracellular transport;establishment of localization;protein transport;transport;vesicle-mediated transport	Completeproteome;Cytoplasmicvesicle;Golgiapparatus;Membrane;Proteintransport;Referenceproteome;Transport	AP-3 complex subunit mu-2	Unclassified		Not Mitochondrial	1	2			6	0	0	0	0	2	0	0.353241	0.243756	-0.0969133	-0.394842	-0.143348	0.128507
Q9DCR2	Ap3s1	ENSMUSG00000024480	11777	cellular component movement;cellular process;cytoskeleton-dependent intracellular transport;establishment of localization;protein transport;transport;vesicle-mediated transport	Completeproteome;Cytoplasmicvesicle;Golgiapparatus;Membrane;Proteintransport;Referenceproteome;Transport	AP-3 complex subunit sigma-1	Unclassified		Not Mitochondrial	1	2			6	0	0	0	0	6	0	-0.843962	-0.79614	-1.95487	-1.68603	-1.30408	-2.16928
Q8BSZ2	Ap3s2	ENSMUSG00000063801	11778	cellular component movement;cellular process;cytoskeleton-dependent intracellular transport;establishment of localization;protein transport;transport;vesicle-mediated transport	Completeproteome;Cytoplasmicvesicle;Golgiapparatus;Membrane;Proteintransport;Referenceproteome;Transport	AP-3 complex subunit sigma-2	Unclassified		Not Mitochondrial	1	2			6	0	0	0	0	6	0	-1.64846	-1.72624	-2.13743	-2.10779	-1.92502	-1.67857
O88879;G3XA09;O88879-2	Apaf1	ENSMUSG00000019979;ENSMUSG00000019979;	11783;11783;	anatomical structure development;anatomical structure formation involved in morphogenesis;biological regulation;cell death;cellular process;death;developmental process;multicellular organismal development;multicellular organismal process	3D-structure;Alternativesplicing;Apoptosis;ATP-binding;Calcium;Completeproteome;Cytoplasm;Nucleotide-binding;Proteomicsidentification;Referenceproteome;Repeat;WDrepeat	Apoptotic protease-activating factor 1	Unclassified;Unclassified;NA		Not Mitochondrial	1	1			0	0	0	0	0	6	0
B2RUJ5-3;B2RUJ5	Apba1	;ENSMUSG00000024897	;319924	amine transport;amino acid transport;behavior;biological regulation;cell communication;cell-cell signaling;cellular component assembly;cellular component organization;cellular process;developmental process;embryo development;establishment of localization;growth;macromolecular complex assembly;multicellular organismal process;organic acid transport;protein complex assembly;protein transport;respon…	Alternativesplicing;Completeproteome;Cytoplasm;Directproteinsequencing;Golgiapparatus;Nucleus;Phosphoprotein;Proteintransport;Referenceproteome;Repeat;Transport	Amyloid beta A4 precursor protein-binding family A member 1	NA;Unclassified		Not Mitochondrial	1	1			6	0	0	0	0	0	0	-1.0084	-1.18552	-1.72754	-2.93204	-1.34254	-1.32974
A0A0R4J2C6;Q9QXJ1;Q9QXJ1-2;A0A0R4J2C1;A0A1B0GR67;A0A087WQH0;A0A087WR62;A0A087WPS7;A0A087WPI2;A0A087WRP1	Apbb1	ENSMUSG00000037032;ENSMUSG00000037032;;ENSMUSG00000037032;ENSMUSG00000037032;ENSMUSG00000037032;ENSMUSG00000037032;ENSMUSG00000037032;ENSMUSG00000037032;ENSMUSG00000037032	11785;11785;;11785;;;11785;11785;11785;	behavior;biological regulation;biosynthetic process;cell death;cell motility;cellular component movement;cellular component organization;cellular metabolic process;cellular nitrogen compound metabolic process;cellular process;chromatin modification;chromatin organization;chromosome organization;death;DNA metabolic process;DNA repair;extracellular matrix organization;extracellular structure organi…	Activator;Alternativesplicing;Apoptosis;Cellmembrane;Cellprojection;Chromatinregulator;Completeproteome;Cytoplasm;DNAdamage;Membrane;Nucleus;Phosphoprotein;Proteomicsidentification;Referenceproteome;Repeat;Repressor;Transcription;Transcriptionregulation	Amyloid beta A4 precursor protein-binding family B member 1	Unclassified;Unclassified;NA;Unclassified;Unclassified;Unclassified;Unclassified;Unclassified;Unclassified;Unclassified		Not Mitochondrial	1	1			6	0	0	0	0	0	0	-3.93591	-2.50479	-3.19829	-4.25152	-3.05852	-2.7549
Q8R5A3	Apbb1ip	ENSMUSG00000026786	54519	biological regulation;cell activation;cellular process;immune system process;response to stimulus;signal transduction	3D-structure;Celljunction;Cellmembrane;Cellprojection;Completeproteome;Cytoplasm;Cytoskeleton;Membrane;Phosphoprotein;Referenceproteome	Amyloid beta A4 precursor protein-binding family B member 1-interacting protein	Unclassified		Not Mitochondrial	1	1			0	0	0	0	0	6	0
E9QLQ9;B2RUG9;Q61315-4;Q61315-3;Q61315-2;Q61315	Apc	ENSMUSG00000005871;ENSMUSG00000005871;;;;	;11789;;;;	anatomical structure development;anatomical structure morphogenesis;biological regulation;cell activation;cell differentiation;cell motility;cellular component assembly;cellular component morphogenesis;cellular component movement;cellular component organization;cellular homeostasis;cellular process;chromosome organization;cytokinesis;cytoskeleton organization;developmental process;homeostatic pro…	3D-structure;Acetylation;Alternativesplicing;Celljunction;Cellmembrane;Cellprojection;Coiledcoil;Completeproteome;Cytoplasm;Cytoskeleton;Directproteinsequencing;Membrane;Microtubule;Phosphoprotein;Proteomicsidentification;Referenceproteome;Repeat;Tumorsuppressor;Ublconjugation;Wntsignalingpathway	Adenomatous polyposis coli protein	Unclassified;Unclassified;NA;NA;NA;NA		Not Mitochondrial	0.833333	1			5	0	0	0	0	0	0	-3.56461	-3.6802	-4.26268		-2.79578	-3.52031
D3YTR0;G5E832;Q9Z1K7	Apc2	ENSMUSG00000020135;ENSMUSG00000020135;	;23805;	biological regulation;cellular process;regulation of transport;response to stimulus;signal transduction	Cellmembrane;Coiledcoil;Completeproteome;Cytoplasm;Cytoskeleton;Golgiapparatus;Membrane;Microtubule;Proteomicsidentification;Referenceproteome;Repeat;Wntsignalingpathway	Adenomatous polyposis coli protein 2	Unclassified;Unclassified;NA		Not Mitochondrial	0	0			0	0	0	0	0	0	0
A0A0R4J107;Q8R146-2;Q8R146	Apeh	ENSMUSG00000032590;;ENSMUSG00000032590	;;235606	cellular metabolic process;cellular process;macromolecule metabolic process;metabolic process;primary metabolic process;protein metabolic process;proteolysis	Acetylation;Alternativesplicing;Completeproteome;Cytoplasm;Hydrolase;Phosphoprotein;Referenceproteome	Acylamino-acid-releasing enzyme	Unclassified;NA;Unclassified		Not Mitochondrial	1	3			6	0	0	3	0	6	0	-2.01774	-2.79811	-2.3153	-3.37006	-3.1104	-2.44194														-5.74712	-6.7422		-5.9617
D3Z124;D3Z6R9;P28352;F6QA74	Apex1	ENSMUSG00000035960;ENSMUSG00000035960;ENSMUSG00000035960;ENSMUSG00000035960	;;11792;	aging;biological regulation;biosynthetic process;catabolic process;cellular homeostasis;cellular metabolic process;cellular nitrogen compound metabolic process;cellular process;developmental process;DNA metabolic process;DNA modification;DNA recombination;DNA repair;homeostatic process;macromolecule metabolic process;macromolecule modification;metabolic process;mRNA metabolic process;nitrogen com…	Acetylation;Activator;Cleavageonpairofbasicresidues;Completeproteome;Cytoplasm;Directproteinsequencing;Disulfidebond;DNA-binding;DNAdamage;DNArecombination;DNArepair;Endonuclease;Endoplasmicreticulum;Exonuclease;Hydrolase;Lyase;Magnesium;Metal-binding;Mitochondrion;Nuclease;Nucleus;Phosphoprotein;Proteomicsidentification;Referenceproteome;Repressor;RNA-binding;S-nitrosylation;Transcription;Transc…	DNA-(apurinic or apyrimidinic site) lyase;DNA-(apurinic or apyrimidinic site) lyase, mitochondrial	Verified mitochondrial;Verified mitochondrial;Verified mitochondrial;Verified mitochondrial	Matrix	Mitochondrial	1	1	Mitochondrial central dogma > mtDNA maintenance > mtDNA repair		0	0	0	0	0	6	0
O35841	Api5	ENSMUSG00000027193	11800	biological regulation;cell death;cellular process;death	Acetylation;Apoptosis;Completeproteome;Cytoplasm;Nucleus;Phosphoprotein;Referenceproteome;Repeat	Apoptosis inhibitor 5	Unclassified		Not Mitochondrial	1	1			0	0	0	0	0	6	0
A0A0R4IZZ1;Q03157	Aplp1	ENSMUSG00000006651;ENSMUSG00000006651	11803;11803	anatomical structure development;biological adhesion;biological regulation;cell adhesion;cell death;cellular component organization;cellular membrane organization;cellular metabolic process;cellular nitrogen compound metabolic process;cellular process;death;developmental process;endocytosis;establishment of localization;extracellular matrix organization;extracellular structure organization;macrom…	Apoptosis;Celladhesion;Cellmembrane;Completeproteome;Copper;Cytoplasm;Endocytosis;Glycoprotein;Heparin-binding;Membrane;Metal-binding;Neurodegeneration;Referenceproteome;Signal;Transmembrane;Transmembranehelix;Zinc	Amyloid-like protein 1;C30	Unclassified;Unclassified		Not Mitochondrial	1	1			6	0	0	0	0	0	0	-2.65822	-1.90545	-2.64987	-2.99527	-2.52437	-2.79113
Q60709;Q06335-2;Q06335;A0A1L1SS44	Aplp2	ENSMUSG00000031996;;ENSMUSG00000031996;ENSMUSG00000031996	11804;;11804;	alcohol metabolic process;anatomical structure development;behavior;behavioral interaction between organisms;biological regulation;cellular component organization;cellular homeostasis;cellular ion homeostasis;cellular process;developmental process;extracellular matrix organization;extracellular structure organization;homeostatic process;lipid metabolic process;metabolic process;multicellular orga…	Alternativesplicing;Cellmembrane;Completeproteome;DNA-binding;Glycoprotein;Membrane;Nucleus;Proteomicsidentification;Referenceproteome;Signal;Transmembrane;Transmembranehelix	Amyloid-like protein 2	Unclassified;NA;Unclassified;Unclassified		Not Mitochondrial	1	2			6	0	0	0	0	4	0	-1.66549	-2.04351	-2.66867	-3.85874	-3.55807	-2.36183
Q9D7N9	Apmap	ENSMUSG00000033096	71881	biosynthetic process;metabolic process	Acetylation;Completeproteome;Directproteinsequencing;Glycoprotein;Membrane;Phosphoprotein;Referenceproteome;Signal-anchor;Transmembrane;Transmembranehelix	Adipocyte plasma membrane-associated protein	Unclassified		Not Mitochondrial	1	5			6	6	0	6	6	6	0	-1.49641	-1.79769	-1.53376	-1.89678	-1.52828	-1.48644	0.121248	0.230316	-1.22881	-0.0899724	-2.40358	-0.185666							-3.96519	-0.881424	-1.6765	-3.48259	-1.15676	-3.08397	-1.96546	-0.819924	-0.955524	-0.567497	-1.12252
Q00623	Apoa1	ENSMUSG00000032083	11806	alcohol metabolic process;amine metabolic process;anatomical structure development;anatomical structure morphogenesis;biological regulation;biosynthetic process;cell motility;cell proliferation;cellular component assembly;cellular component movement;cellular component organization;cellular lipid metabolic process;cellular metabolic process;cellular nitrogen compound metabolic process;cellular pro…	3D-structure;Cholesterolmetabolism;Completeproteome;Directproteinsequencing;Glycoprotein;HDL;Lipidmetabolism;Lipidtransport;Lipoprotein;Oxidation;Palmitate;Phosphoprotein;Referenceproteome;Repeat;Secreted;Signal;Steroidmetabolism;Sterolmetabolism;Transport	Apolipoprotein A-I;Proapolipoprotein A-I;Truncated apolipoprotein A-I	Unclassified		Not Mitochondrial	1	7			6	4	6	6	6	6	6	-2.8855	-5.2824	-4.36856	-4.75358	-5.56894	-4.22089	-4.04661	-4.22903	-6.61035			-5.60769	-1.71254	-2.75137	-4.20008	-3.60768	-3.97883	-2.97456	0.142088	0.00240292	-1.37322	-1.07362	-0.172905	0.261241	-0.64749	0.0757901	0.280621	1.21687	-0.419869
Q8K4Z3	Apoa1bp	ENSMUSG00000028070	246703	cellular component assembly;cellular component organization;cellular metabolic process;cellular nitrogen compound metabolic process;cellular process;cofactor metabolic process;heterocycle metabolic process;macromolecular complex assembly;metabolic process;nitrogen compound metabolic process;nucleobase-containing compound metabolic process;nucleobase-containing small molecule metabolic process;nuc…	3D-structure;Completeproteome;Isomerase;Metal-binding;Mitochondrion;NAD;NADP;Nucleotide-binding;Phosphoprotein;Potassium;Referenceproteome;Secreted;Transitpeptide	NAD(P)H-hydrate epimerase	Verified mitochondrial	Matrix	Mitochondrial	1	7	Metabolism > Metals and cofactors > NAD biosynthesis and metabolism		6	6	6	6	6	6	6	2.44592	2.60586	2.41104	2.42225	1.96809	2.03089	1.33447	1.19008	1.22566	1.62613	0.905682	1.24899	0.60171	0.585212	0.612743	0.61439	1.00714	0.534283	1.736	1.70412	1.7691	1.7098	1.62606	1.65891	1.72302	1.75806	1.74873	1.49699	1.53546
P09813	Apoa2	ENSMUSG00000005681	11807	alcohol metabolic process;amine metabolic process;anatomical structure morphogenesis;biological regulation;biosynthetic process;carbohydrate transport;catabolic process;cellular component assembly;cellular component organization;cellular ketone metabolic process;cellular lipid metabolic process;cellular metabolic process;cellular nitrogen compound metabolic process;cellular process;developmental …	Amyloid;Cleavageonpairofbasicresidues;Completeproteome;Directproteinsequencing;Diseasemutation;HDL;Lipidtransport;Oxidation;Phosphoprotein;Pyrrolidonecarboxylicacid;Referenceproteome;Secreted;Signal;Transport	Apolipoprotein A-II;Proapolipoprotein A-II	Unclassified		Not Mitochondrial	1	7			6	6	6	6	6	6	6	-3.9729	-5.02376	-6.17653	-4.72357	-4.91421	-4.41211	-4.85941	-4.50055	-6.03304	-4.86986	-4.66632	-4.57923	-3.42439	-3.6925	-3.58003	-3.99147	-3.87993	-2.95257	-0.658983	-0.278698	-0.147352	-0.103136	-0.32881	-0.0398437	-2.20894	-1.13473	-0.987213	-0.642009	-1.10412
P06728	Apoa4	ENSMUSG00000032080	11808	alcohol metabolic process;amine metabolic process;anatomical structure morphogenesis;biological adhesion;biological regulation;biosynthetic process;catabolic process;cell adhesion;cellular component assembly;cellular component morphogenesis;cellular component organization;cellular lipid metabolic process;cellular metabolic process;cellular nitrogen compound metabolic process;cellular process;deve…	Chylomicron;Completeproteome;Directproteinsequencing;HDL;Lipidtransport;Polymorphism;Referenceproteome;Repeat;Secreted;Signal;Transport	Apolipoprotein A-IV	Unclassified		Not Mitochondrial	1	5			0	2	6	6	6	6	0											-1.32962	-0.999065	-1.83996	-1.73776	-1.68672	-1.14377	-1.87854	-1.6436	0.57506	0.571189	0.480483	0.198797	0.435269	0.524496	-3.21993	-2.39274	-2.21186	-1.86575	-5.14199
Q8C7G5;A0A1L1SQP3	Apoa5	ENSMUSG00000032079;ENSMUSG00000032079	66113;	alcohol metabolic process;amine metabolic process;anatomical structure development;anatomical structure morphogenesis;biological regulation;biosynthetic process;catabolic process;cellular component assembly;cellular component morphogenesis;cellular component organization;cellular lipid metabolic process;cellular metabolic process;cellular nitrogen compound metabolic process;cellular process;devel…	Chylomicron;Coiledcoil;Completeproteome;HDL;Lipidtransport;Phosphoprotein;Referenceproteome;Secreted;Signal;Transport;VLDL	Apolipoprotein A-V	Unclassified;Unclassified		Not Mitochondrial	1	1			0	0	0	0	6	0	0																									-6.81664	-5.51481	-5.24966	-3.952	-4.54355
E9Q414;E9Q1Y3	Apob	ENSMUSG00000020609;ENSMUSG00000020609	238055;	alcohol metabolic process;anatomical structure development;anatomical structure morphogenesis;biological regulation;biosynthetic process;catabolic process;cell motility;cellular component movement;cellular component organization;cellular lipid metabolic process;cellular metabolic process;cellular process;developmental process;embryo development;establishment of localization;glycerol ether metabol…	Acetylation;Cholesterolmetabolism;Chylomicron;Coiledcoil;Completeproteome;Cytoplasm;Disulfidebond;Glycoprotein;Heparin-binding;LDL;Lipidmetabolism;Lipidtransport;Lipoprotein;Palmitate;Phosphoprotein;Proteomicsidentification;Referenceproteome;Repeat;RNAediting;Secreted;Signal;Steroidmetabolism;Sterolmetabolism;Transport;VLDL	Apolipoprotein B-100;Apolipoprotein B-48	Not reported mitochondrial;Not reported mitochondrial		Not Mitochondrial	1	2			6	0	0	0	6	0	0	-4.39402	-4.29109	-4.06436	-4.41328	-4.26884	-4.30277																			0.387878	0.780356	1.24221	1.22091	0.622632
Q9WV35	Apobec2	ENSMUSG00000040694	11811	biological regulation;cellular metabolic process;cellular nitrogen compound metabolic process;cellular process;DNA metabolic process;DNA modification;macromolecule metabolic process;macromolecule modification;metabolic process;mRNA metabolic process;mRNA processing;nitrogen compound metabolic process;nucleobase-containing compound metabolic process;one-carbon metabolic process;primary metabolic p…	3D-structure;Completeproteome;Hydrolase;Metal-binding;mRNAprocessing;Referenceproteome;Zinc	Probable C->U-editing enzyme APOBEC-2	Unclassified		Not Mitochondrial	0.166667	1			0	0	0	0	0	0	1
Q8VBT6	Apobr	ENSMUSG00000042759	171504	alcohol metabolic process;cellular component organization;cellular lipid metabolic process;cellular membrane organization;cellular metabolic process;cellular process;endocytosis;establishment of localization;glycerol ether metabolic process;lipid metabolic process;lipid transport;membrane invagination;membrane organization;metabolic process;primary metabolic process;small molecule metabolic proce…	Atherosclerosis;Cellmembrane;Cholesterolmetabolism;Chylomicron;Completeproteome;LDL;Lipidmetabolism;Lipidtransport;Lipoprotein;Membrane;Phosphoprotein;Receptor;Referenceproteome;Steroidmetabolism;Sterolmetabolism;Transport;VLDL	Apolipoprotein B receptor	Unclassified		Not Mitochondrial	1	1			0	0	0	0	0	6	0
P34928	Apoc1	ENSMUSG00000040564	11812	alcohol metabolic process;biological regulation;cellular component organization;cellular lipid metabolic process;cellular metabolic process;cellular process;establishment of localization;glycerol ether metabolic process;lipid metabolic process;lipid transport;macromolecule metabolic process;metabolic process;multicellular organismal process;primary metabolic process;regulation of transport;small …	Completeproteome;Directproteinsequencing;Lipidtransport;Referenceproteome;Secreted;Signal;Transport;VLDL	Apolipoprotein C-I;Truncated apolipoprotein C-I	Unclassified		Not Mitochondrial	1	4			0	0	3	6	6	4	0													-5.79251				-5.98717	-5.75629	-3.01718	-2.92714	-2.89421	-2.89013	-2.95256	-2.57012	-3.91893	-3.9339	-4.2329	-1.79756	-2.54045
E9QP56;A0A0R4J1N3;P33622	Apoc3	ENSMUSG00000032081;ENSMUSG00000032081;	11814;11814;11814	alcohol metabolic process;biological regulation;catabolic process;cellular component organization;cellular homeostasis;cellular lipid metabolic process;cellular metabolic process;cellular process;establishment of localization;glycerol ether metabolic process;homeostatic process;lipid metabolic process;lipid transport;macromolecule metabolic process;metabolic process;multicellular organismal proce…	Chylomicron;Completeproteome;Directproteinsequencing;Glycoprotein;Lipiddegradation;Lipidmetabolism;Lipidtransport;Oxidation;Proteomicsidentification;Referenceproteome;Secreted;Sialicacid;Signal;Transport;VLDL	Apolipoprotein C-III	Unclassified;Unclassified;NA		Not Mitochondrial	1	2			0	0	0	6	6	0	0																			-2.85557	-2.06071	-2.12676	-2.52147	-2.47963	-2.36483	-4.55444	-3.07525	-2.65194	-3.92845	-2.80927
Q61268	Apoc4	ENSMUSG00000074336	11425	biological regulation;establishment of localization;homeostatic process;lipid transport;transport	Completeproteome;Glycoprotein;Lipidtransport;Referenceproteome;Secreted;Signal;Transport	Apolipoprotein C-IV	Unclassified		Not Mitochondrial	0.833333	1			0	0	0	0	5	0	0																										-5.5268	-5.72328	-5.42014	-6.19134
P51910	Apod	ENSMUSG00000022548	11815	aging;alcohol metabolic process;anatomical structure development;anatomical structure morphogenesis;biological regulation;carbohydrate metabolic process;cellular component morphogenesis;cellular component organization;cellular metabolic process;cellular process;developmental process;growth;lipid metabolic process;metabolic process;primary metabolic process;regulation of transport;response to chem…	Completeproteome;Disulfidebond;Glycoprotein;Lipid-binding;Pyrrolidonecarboxylicacid;Referenceproteome;Secreted;Signal;Transport	Apolipoprotein D	Unclassified		Not Mitochondrial	1	2			6	0	0	0	4	0	0	-3.80438	-4.55902	-4.41421	-4.0525	-4.61062	-4.44852																				-6.31197	-6.28714	-6.11559
P08226	Apoe	ENSMUSG00000002985	11816	aging;alcohol metabolic process;anatomical structure development;anatomical structure morphogenesis;biological regulation;biosynthetic process;catabolic process;cell differentiation;cellular component assembly;cellular component organization;cellular homeostasis;cellular ion homeostasis;cellular lipid metabolic process;cellular localization;cellular membrane organization;cellular metabolic proces…	3D-structure;Chylomicron;Completeproteome;Directproteinsequencing;Glycoprotein;HDL;Heparin-binding;Lipidtransport;Oxidation;Phosphoprotein;Referenceproteome;Repeat;Secreted;Signal;Transport;VLDL	Apolipoprotein E	Unclassified		Not Mitochondrial	1	5			6	2	0	6	6	6	0	0.345952	0.150401	-0.288391	-0.460247	0.105823	-0.464164		-5.80525	-5.80308										-1.52194	-0.38355	-1.12565	-1.02476	-0.702037	-1.10778	0.272236	1.08607	1.36737	1.5282	0.875135
Q01339	Apoh	ENSMUSG00000000049	11818	biological regulation;cellular lipid metabolic process;cellular metabolic process;cellular process;glycerol ether metabolic process;lipid metabolic process;macromolecule metabolic process;metabolic process;primary metabolic process;protein maturation;protein metabolic process;response to stimulus;small molecule metabolic process	Completeproteome;Disulfidebond;Glycoprotein;Heparin-binding;Referenceproteome;Repeat;Secreted;Signal;Sushi	Beta-2-glycoprotein 1	Unclassified		Not Mitochondrial	1	6			0	5	6	6	6	6	6							-5.06749	-4.79985	-5.99601		-5.69271	-5.58909	0.0733953	-0.930343	-1.46882	-0.766067	-0.672227	-1.62435	-0.0962085	-1.19863	-0.379202	-0.311836	-1.17475	-0.791798	-1.28431	-2.04974	-0.927543	-0.56677	-1.0821
Q8VDU3;Q8C7I4	Apol9a;Apol9b	ENSMUSG00000057346;ENSMUSG00000068246	223672;71898	cellular metabolic process;cellular process;establishment of localization;lipid transport;macromolecule metabolic process;metabolic process;transport	Completeproteome;Referenceproteome		NA;Unclassified		Not Mitochondrial	0.5	1			0	0	0	0	3	0	0																										-5.16731	-4.8868		-5.49961
Q9Z1R3	Apom	ENSMUSG00000024391	55938	biological regulation;cellular component assembly;cellular component organization;cellular metabolic process;cellular process;establishment of localization;lipid transport;macromolecular complex assembly;macromolecule metabolic process;metabolic process;multicellular organismal process;response to chemical stimulus;response to stimulus;transport	3D-structure;Completeproteome;Disulfidebond;HDL;Lipidtransport;Referenceproteome;Secreted;Signal;Transport	Apolipoprotein M			Not Mitochondrial	0.5	1			0	0	0	0	3	0	0																									-5.0844		-4.71367	-6.65881
G3X9D6	Apon	ENSMUSG00000051716	28194		Completeproteome;Lipoprotein;Proteomicsidentification;Referenceproteome				Not Mitochondrial	0	0			0	0	0	0	0	0	0
Q9DCZ4-2	Apoo				Completeproteome;Membrane;Referenceproteome;Transmembrane;Transmembranehelix	Apolipoprotein O			Not Mitochondrial	1	7			6	6	6	6	6	5	6	1.29804	1.38987	1.48547	1.4518	1.68038	1.41588	1.34558	2.14867	2.10085	1.93558	1.54708	1.94278	2.22399	2.08245	1.77788	0.371987	1.91486	1.82186	0.335426	1.40337	1.18638	0.673201	-0.123267	-0.265189	-1.51039	-2.49291	-0.964952	-1.02901	-1.08974
Q9DCZ4;Q9DCZ4-3	Apoo	ENSMUSG00000079508;	68316;		Completeproteome;Membrane;Referenceproteome;Transmembrane;Transmembranehelix	Apolipoprotein O	NA;NA	MIM	Mitochondrial	0.166667	1	Mitochondrial dynamics and surveillance > Cristae formation > MICOS complex		1	0	0	0	0	0	0			-6.37399
Q78IK4;B1AV14	Apool	ENSMUSG00000025525;ENSMUSG00000025525	68117;68117		Completeproteome;Membrane;Mitochondrion;Mitochondrioninnermembrane;Phosphoprotein;Proteomicsidentification;Referenceproteome;Transitpeptide;Transmembrane;Transmembranehelix	MICOS complex subunit Mic27	Verified mitochondrial;Verified mitochondrial	MIM	Mitochondrial	1	7	Mitochondrial dynamics and surveillance > Cristae formation > MICOS complex		6	6	6	6	6	6	6	1.27733	1.2943	1.05002	1.3405	1.10562	1.2778	3.22744	3.10731	3.13118	3.45374	3.11592	3.33464	3.38505	3.49378	3.30798	3.2724	3.09496	3.35584	2.95491	2.9281	2.7904	2.64136	2.45916	2.36348	1.5587	1.69683	1.48639	1.69186	1.56942
Q9CQW7;Q9CQW7-2	Apopt1	ENSMUSG00000037787;	68020;	biological regulation;regulation of organelle organization	Alternativesplicing;Apoptosis;Completeproteome;Mitochondrion;Referenceproteome;Transitpeptide	Apoptogenic protein 1, mitochondrial	Verified mitochondrial;NA	MIM	Mitochondrial	0.666667	1	OXPHOS > Complex IV > CIV assembly factors;OXPHOS > OXPHOS assembly factors		0	0	0	0	0	4	0
A0A2I3BPT1;A0A2I3BQZ9;Q3TWF3;P12023-2;P12023;P12023-3;A0A2I3BR03	App	ENSMUSG00000022892;ENSMUSG00000022892;ENSMUSG00000022892;;ENSMUSG00000022892;;ENSMUSG00000022892	11820;11820;11820;;11820;;	alcohol metabolic process;anatomical structure development;anatomical structure morphogenesis;behavior;behavioral interaction between organisms;biological adhesion;biological regulation;cell adhesion;cell death;cell growth;cell maturation;cell recognition;cellular component assembly;cellular component morphogenesis;cellular component movement;cellular component organization;cellular homeostasis;c…	3D-structure;Alternativesplicing;Amyloid;Apoptosis;Celladhesion;Coatedpit;Completeproteome;Copper;Disulfidebond;Endocytosis;Glycoprotein;Heparin-binding;Iron;Membrane;Metal-binding;Notchsignalingpathway;Phosphoprotein;Proteaseinhibitor;Referenceproteome;Serineproteaseinhibitor;Signal;Transmembrane;Transmembranehelix;Zinc	Amyloid beta A4 protein;Beta-amyloid protein 40;Beta-amyloid protein 42;C31;C80;C83;C99;Gamma-secretase C-terminal fragment 50;Gamma-secretase C-terminal fragment 57;Gamma-secretase C-terminal fragment 59;N-APP;P3(40);P3(42);Soluble APP-alpha;Soluble APP-beta	Unclassified;Unclassified;Unclassified;NA;Unclassified;NA;Unclassified		Not Mitochondrial	1	3			6	0	0	4	0	6	0	0.226505	0.514357	-0.681024	-0.629259	-0.0619034	-0.021606													-5.38762	-6.29648	-6.63777			-5.73077
Q8K3H0	Appl1	ENSMUSG00000040760	72993	biological regulation;cell cycle;cell proliferation;cellular process;regulation of transport	Cellcycle;Coiledcoil;Completeproteome;Endosome;Membrane;Nucleus;Phosphoprotein;Referenceproteome	DCC-interacting protein 13-alpha	Not reported mitochondrial		Not Mitochondrial	1	2			6	0	0	0	0	6	0	-0.00917292	0.00325952	-0.606929	-1.09711	-0.858108	-0.256649
Q8K3G9;D3Z340	Appl2	ENSMUSG00000020263;ENSMUSG00000020263	216190;	cell cycle;cell proliferation;cellular process	Cellcycle;Completeproteome;Endosome;Membrane;Nucleus;Proteomicsidentification;Referenceproteome	DCC-interacting protein 13-beta	Unclassified;Unclassified		Not Mitochondrial	1	1			6	0	0	0	0	0	0	-3.01134	-3.31867	-4.272	-3.7019	-3.54437	-4.04619
P08030	Aprt	ENSMUSG00000006589	11821	behavior;biological regulation;biosynthetic process;cellular aromatic compound metabolic process;cellular metabolic compound salvage;cellular metabolic process;cellular nitrogen compound metabolic process;cellular process;establishment of localization;heterocycle metabolic process;metabolic process;multicellular organismal process;nitrogen compound metabolic process;nucleobase-containing compound…	Acetylation;Completeproteome;Cytoplasm;Glycosyltransferase;Phosphoprotein;Purinesalvage;Referenceproteome;Transferase	Adenine phosphoribosyltransferase	Unclassified		Not Mitochondrial	1	2			6	0	0	0	0	6	0	-3.98113	-3.4871	-4.5219	-3.50749	-3.18261	-3.9234
Q02013	Aqp1	ENSMUSG00000004655	11826	anatomical structure development;anatomical structure morphogenesis;biological regulation;biosynthetic process;carbohydrate transport;cell communication;cellular component organization;cellular homeostasis;cellular metabolic process;cellular nitrogen compound metabolic process;cellular process;cytoskeleton organization;developmental process;digestion;establishment of localization;establishment or…	Cellmembrane;Completeproteome;Glycoprotein;Membrane;Phosphoprotein;Referenceproteome;Repeat;Transmembrane;Transmembranehelix;Transport	Aquaporin-1	Ancillary		Associated	1	5			0	0	4	6	3	6	1													-5.90312	-5.82383	-6.76037			-5.3331	-6.80416	-3.04363	-2.90598	-4.39545	-3.06079	-3.88841	-5.71067	-4.93013			-5.24053
P56402	Aqp2	ENSMUSG00000023013	11827	aging;anatomical structure development;biological regulation;carbohydrate transport;cell communication;cell death;cellular component disassembly;cellular component organization;cellular homeostasis;cellular process;cytoskeleton organization;death;developmental process;establishment of localization;fluid transport;homeostatic process;ion transport;multicellular organismal process;multi-organism pr…	Cellmembrane;Completeproteome;Cytoplasmicvesicle;Glycoprotein;Golgiapparatus;Membrane;Phosphoprotein;Referenceproteome;Repeat;Transmembrane;Transmembranehelix;Transport	Aquaporin-2	Not reported mitochondrial		Not Mitochondrial	0	0			0	0	0	0	0	0	0
A0A0R4J0Z3;P55088;P55088-3;P55088-2;A0A5F8MQ17	Aqp4	ENSMUSG00000024411;ENSMUSG00000024411;;;ENSMUSG00000024411	11829;11829;;;	biological regulation;carbohydrate transport;cellular component assembly;cellular component organization;cellular homeostasis;cellular process;establishment of localization;fluid transport;gas transport;homeostatic process;ion transport;macromolecular complex assembly;multicellular organismal process;multi-organism process;neurological system process;polyol transport;protein complex assembly;resp…	Alternativesplicing;Completeproteome;Glycoprotein;Membrane;Phosphoprotein;Referenceproteome;Repeat;Transmembrane;Transmembranehelix;Transport	Aquaporin-4	Unclassified;Unclassified;NA;NA;Unclassified		Not Mitochondrial	1	1			6	0	0	0	0	0	0	0.894772	0.198921	-0.54702	-0.639252	-0.021495	0.215817
O54794	Aqp7	ENSMUSG00000028427	11832	amide transport;biological regulation;carbohydrate transport;cellular homeostasis;cellular process;establishment of localization;fluid transport;homeostatic process;ion transport;multicellular organismal process;polyol transport;response to chemical stimulus;response to drug;response to stimulus;transmembrane transport;transport	Completeproteome;Membrane;Referenceproteome;Repeat;Transmembrane;Transmembranehelix;Transport	Aquaporin-7	Unclassified		Not Mitochondrial	0	0			0	0	0	0	0	0	0
D3YYD6;Q9JJJ3	Aqp9	ENSMUSG00000032204;ENSMUSG00000032204	64008;64008	amide transport;amine transport;biological regulation;carbohydrate transport;cellular homeostasis;cellular process;establishment of localization;fluid transport;homeostatic process;ion transport;nucleobase-containing compound transport;organic acid transport;polyol transport;response to chemical stimulus;response to stimulus;transmembrane transport;transport	Completeproteome;Membrane;Referenceproteome;Repeat;Transmembrane;Transmembranehelix;Transport	Aquaporin-9	Unclassified;Unclassified		Not Mitochondrial	0	0			0	0	0	0	0	0	0
P04627;B1AUP0	Araf	ENSMUSG00000001127;ENSMUSG00000001127	11836;	biological regulation;regulation of protein modification process	ATP-binding;Completeproteome;Kinase;Metal-binding;Methylation;Nucleotide-binding;Phosphoprotein;Proteomicsidentification;Proto-oncogene;Referenceproteome;Serine/threonine-proteinkinase;Transferase;Zinc;Zinc-finger	Serine/threonine-protein kinase A-Raf	Verified mitochondrial;Verified mitochondrial		Mitochondrial	1	2		TKL Ser/Thr protein kinase family	6	0	0	0	0	6	0	-2.69648	-2.68397	-3.24005	-3.75906	-3.02206	-2.85241
Q8CAD1	Araf	ENSMUSG00000001127	11836	biological regulation;cellular metabolic process;cellular process;macromolecule metabolic process;macromolecule modification;metabolic process;phosphorus metabolic process;primary metabolic process;protein metabolic process;protein modification process;protein phosphorylation;regulation of protein modification process	Completeproteome;Metal-binding;Proteomicsidentification;Referenceproteome;Zinc		Verified mitochondrial		Mitochondrial	0.333333	1			2	0	0	0	0	0	0	-3.68752		-4.49295
Q4LDD4-2;Q4LDD4;Q4LDD4-3;E9PUB0	Arap1	;ENSMUSG00000032812;;ENSMUSG00000032812	;69710;;69710	biological regulation;cellular process;establishment of localization;nuclear transport;nucleocytoplasmic transport;protein targeting;protein transport;regulation of organelle organization;response to stimulus;signal transduction;transport	Alternativesplicing;Cellmembrane;Completeproteome;Cytoplasm;Golgiapparatus;GTPaseactivation;Membrane;Metal-binding;Phosphoprotein;Proteomicsidentification;Referenceproteome;Repeat;Zinc;Zinc-finger	Arf-GAP with Rho-GAP domain, ANK repeat and PH domain-containing protein 1	NA;Unclassified;NA;Unclassified		Not Mitochondrial	1	2			6	0	0	0	0	6	0	-1.86369	-2.1907	-2.98411	-2.68644	-2.62178	-2.11403
Q9WV31	Arc	ENSMUSG00000022602	11838	anatomical structure development;behavior;biological regulation;cell motility;cellular component movement;cellular component organization;cellular membrane organization;cellular process;cytoskeleton organization;developmental process;endocytosis;establishment of localization;locomotion;membrane invagination;membrane organization;multicellular organismal process;neurological system process;organel…	Celljunction;Cellmembrane;Cellprojection;Coiledcoil;Completeproteome;Cytoplasm;Cytoplasmicvesicle;Cytoskeleton;Developmentalprotein;Endocytosis;Endosome;Membrane;Postsynapticcellmembrane;Referenceproteome;Synapse	Activity-regulated cytoskeleton-associated protein	Unclassified		Not Mitochondrial	1	1			6	0	0	0	0	0	0	-3.17095	-2.79958	-3.93677	-4.42688	-3.10569	-5.3367
Q5XJY5	Arcn1	ENSMUSG00000032096	213827	behavior;cellular process;developmental maturation;developmental process;establishment of localization;Golgi vesicle transport;multicellular organismal process;pigmentation;protein transport;response to stimulus;transport;vesicle-mediated transport	Acetylation;Completeproteome;Cytoplasm;Cytoplasmicvesicle;ER-Golgitransport;Golgiapparatus;Membrane;Phosphoprotein;Proteintransport;Referenceproteome;Transport	Coatomer subunit delta	Unclassified		Not Mitochondrial	1	2			0	0	0	1	0	6	0																				-5.63938
P84078;P61205;Q8BSL7	Arf1;Arf3;Arf2	ENSMUSG00000048076;ENSMUSG00000051853;ENSMUSG00000062421	11840;11842;11841	biological regulation;cellular component organization;cellular homeostasis;cellular ion homeostasis;cellular process;establishment of localization;homeostatic process;protein transport;regulation of organelle organization;regulation of transport;response to stimulus;signal transduction;transport;vesicle-mediated transport	3D-structure;Acetylation;Celljunction;Cellmembrane;Completeproteome;Cytoplasm;Directproteinsequencing;ER-Golgitransport;Golgiapparatus;GTP-binding;Lipoprotein;Membrane;Myristate;Nucleotide-binding;Postsynapticcellmembrane;Proteintransport;Referenceproteome;Synapse;Synaptosome;Transport	ADP-ribosylation factor 1;ADP-ribosylation factor 2;ADP-ribosylation factor 3	Associated;Unclassified;NA		Associated	1	5			6	0	3	6	6	6	0	3.89734	4.23539	3.28809	3.17051	3.45054	3.6958							-5.63425	-5.59073		-6.34296			-3.17932	-2.80095	-3.87233	-4.40895	-5.08445	-2.97153	-3.31924	-4.16765	-3.18226	-3.12634	-4.25104
P61750;E9Q798	Arf4	ENSMUSG00000021877;ENSMUSG00000021877	11843;	anatomical structure development;biological regulation;cell motility;cellular component movement;cellular metabolic process;cellular process;developmental process;establishment of localization;establishment or maintenance of cell polarity;localization;locomotion;macromolecule metabolic process;macromolecule modification;metabolic process;primary metabolic process;protein metabolic process;protein…	Completeproteome;ER-Golgitransport;Golgiapparatus;GTP-binding;Lipoprotein;Myristate;Nucleotide-binding;Proteintransport;Proteomicsidentification;Referenceproteome;Transport	ADP-ribosylation factor 4	Unclassified;Unclassified		Not Mitochondrial	1	5			6	2	0	6	6	6	0	-1.17015	-1.34554	-1.99234	-2.1088	-2.22432	-1.68251	-5.58443			-6.42956									-3.76881	-3.27371	-4.61322	-5.95454	-4.01065	-3.67318	-5.54256	-4.85709	-4.85625	-5.11722	-5.46577
P84084	Arf5	ENSMUSG00000020440	11844	biological regulation;cellular process;establishment of localization;protein transport;response to stimulus;signal transduction;transport;vesicle-mediated transport	Completeproteome;Cytoplasm;ER-Golgitransport;Golgiapparatus;GTP-binding;Lipoprotein;Myristate;Nucleotide-binding;Proteintransport;Referenceproteome;Transport	ADP-ribosylation factor 5	Ancillary	unknown	Mitochondrial	1	5			6	0	3	5	5	6	0	1.12057	0.692306	0.336826	0.319356	0.377709	0.72713							-5.00272	-6.07283		-5.39227			-5.75065	-5.19721	-6.08197	-6.29875	-5.3614			-5.68871	-5.38679	-5.25208	-5.14735
P62331	Arf6	ENSMUSG00000044147	11845	anatomical structure development;biological regulation;cell cycle;cell death;cell division;cellular component organization;cellular localization;cellular process;cytoskeleton organization;death;developmental process;establishment of localization;establishment or maintenance of cell polarity;localization;metabolic process;organelle organization;protein transport;regulation of organelle organizatio…	3D-structure;Cellcycle;Celldivision;Cellmembrane;Cellprojection;Completeproteome;Cytoplasm;Differentiation;Endosome;ER-Golgitransport;Golgiapparatus;GTP-binding;Lipoprotein;Membrane;Myristate;Neurogenesis;Nucleotide-binding;Proteintransport;Referenceproteome;Transport	ADP-ribosylation factor 6	Associated		Associated	1	3			6	0	0	0	5	6	0	-1.80051	-1.58104	-2.88605	-2.59618	-2.54076	-2.28771																			-4.53134	-6.43794	-5.14338	-4.81644
Q9EPJ9;Q3TGS9;Q9EPJ9-2	Arfgap1	ENSMUSG00000027575;ENSMUSG00000027575;	228998;228998;	biological regulation;cellular process;establishment of localization;protein transport;regulation of transport;transport;vesicle-mediated transport	Acetylation;Alternativesplicing;Completeproteome;Cytoplasm;ER-Golgitransport;Golgiapparatus;GTPaseactivation;Metal-binding;Phosphoprotein;Proteintransport;Proteomicsidentification;Referenceproteome;Transport;Zinc;Zinc-finger	ADP-ribosylation factor GTPase-activating protein 1	Unclassified;Unclassified;NA		Not Mitochondrial	1	1			0	0	0	0	0	6	0
V9GXM1;V9GWV1	Arfgap1	ENSMUSG00000027575;ENSMUSG00000027575	228998;	biological regulation;regulation of transport	Completeproteome;Metal-binding;Proteomicsidentification;Referenceproteome;Zinc		Unclassified;Unclassified		Not Mitochondrial	1	2			6	0	0	0	0	6	0	1.62083	1.22148	0.465382	0.509684	0.810466	1.0374
Q99K28;Q99K28-2	Arfgap2	ENSMUSG00000027255;	77038;	cellular process;establishment of localization;protein transport;transport;vesicle-mediated transport	Acetylation;Alternativesplicing;Coiledcoil;Completeproteome;Cytoplasm;ER-Golgitransport;Golgiapparatus;GTPaseactivation;Membrane;Metal-binding;Phosphoprotein;Proteintransport;Referenceproteome;Transport;Zinc;Zinc-finger	ADP-ribosylation factor GTPase-activating protein 2	Unclassified;NA		Not Mitochondrial	1	2			4	0	0	0	0	6	0	-3.38758	-3.85364		-5.62005		-5.23426
Q9D8S3;A0A0R4J0T8	Arfgap3	ENSMUSG00000054277;ENSMUSG00000054277	66251;66251	biological regulation;cellular process;establishment of localization;protein transport;secretion;transport;vesicle-mediated transport	Completeproteome;Cytoplasm;ER-Golgitransport;Golgiapparatus;GTPaseactivation;Membrane;Metal-binding;Phosphoprotein;Proteintransport;Referenceproteome;Transport;Zinc;Zinc-finger	ADP-ribosylation factor GTPase-activating protein 3	Unclassified;Unclassified		Not Mitochondrial	1	3			4	0	0	0	1	6	0		-4.08727		-4.93206	-4.25847	-4.09102																				-4.11828
G3X9K3	Arfgef1	ENSMUSG00000067851	211673	biological regulation;cellular component organization;cellular membrane organization;cellular process;establishment of localization;Golgi organization;membrane organization;organelle organization;protein transport;regulation of organelle organization;regulation of protein modification process;transport;vesicle-mediated transport	Completeproteome;Cytoplasm;Golgiapparatus;Guanine-nucleotidereleasingfactor;Membrane;Nucleus;Phosphoprotein;Proteintransport;Referenceproteome;Transport	Brefeldin A-inhibited guanine nucleotide-exchange protein 1	Unclassified		Not Mitochondrial	1	2			6	0	0	0	0	6	0	-4.10473	-3.43191	-4.44662	-4.82815	-4.72902	-4.03995
A2A5R2	Arfgef2	ENSMUSG00000074582	99371	biological regulation;cellular component organization;cellular membrane organization;cellular metabolic process;cellular process;endosome organization;establishment of localization;exocytosis;Golgi vesicle transport;macromolecule metabolic process;membrane organization;metabolic process;organelle organization;protein transport;response to stimulus;secretion;signal transduction;transport;vesicle-m…	Acetylation;Celljunction;Cellprojection;Completeproteome;Cytoplasm;Cytoplasmicvesicle;Cytoskeleton;Endosome;Golgiapparatus;Guanine-nucleotidereleasingfactor;Membrane;Phosphoprotein;Proteintransport;Referenceproteome;Synapse;Transport	Brefeldin A-inhibited guanine nucleotide-exchange protein 2	Not reported mitochondrial		Not Mitochondrial	1	5			6	5	6	0	0	1	5	-1.62694	-1.75429	-2.27172	-3.16235	-2.5517	-2.11109	-3.82149	-4.13626	-3.66195	-3.76888		-3.94779	-5.44185	-5.38948	-5.13267	-4.81562	-4.95371	-5.73415
Q3UGY8;A0A1N9M5I8	Arfgef3	ENSMUSG00000019852;ENSMUSG00000019852	215821;	biological regulation;cellular process;establishment of localization;transport;vesicle-mediated transport	Completeproteome;Guanine-nucleotidereleasingfactor;Membrane;Referenceproteome;Transmembrane;Transmembranehelix	Brefeldin A-inhibited guanine nucleotide-exchange protein 3	Unclassified;Unclassified		Not Mitochondrial	1	1			6	0	0	0	0	0	0	-2.62048	-2.79396	-3.31345	-3.11305	-3.38055	-2.97413
G5E8V9	Arfip1	ENSMUSG00000074513	99889		Completeproteome;Proteomicsidentification;Referenceproteome		Unclassified		Not Mitochondrial	1	2			5	0	0	0	0	6	0	-2.278		-6.01808	-4.44857	-2.5688	-2.92467
A2RSX9;E9Q3G5;E9QAY5	Arfip1	ENSMUSG00000074513;ENSMUSG00000074513;ENSMUSG00000102805	99889;99889;99889		Completeproteome;Proteomicsidentification;Referenceproteome		Unclassified;Unclassified;NA		Not Mitochondrial	1	2			6	0	0	0	0	6	0	-3.23171	-3.38174	-4.24452	-4.32828	-4.13079	-3.53015
A0A1B0GS63;Q8K221;A0A1B0GSM3	Arfip2	ENSMUSG00000030881;ENSMUSG00000030881;ENSMUSG00000030881	;76932;76932	biological regulation;cellular component organization;cellular process;cytoskeleton organization;organelle organization;regulation of organelle organization	Completeproteome;Referenceproteome	Arfaptin-2	Unclassified;Unclassified;Unclassified		Not Mitochondrial	1	1			6	0	0	0	0	0	0	-0.510753	-0.418616	-1.14697	-1.78507	-1.05306	-0.154309
Q61176	Arg1	ENSMUSG00000019987	11846	amine metabolic process;anatomical structure development;biological regulation;biosynthetic process;cellular amide metabolic process;cellular amino acid metabolic process;cellular component assembly;cellular component organization;cellular ketone metabolic process;cellular metabolic process;cellular nitrogen compound metabolic process;cellular process;developmental process;macromolecular complex …	Argininemetabolism;Completeproteome;Cytoplasm;Hydrolase;Manganese;Metal-binding;Phosphoprotein;Referenceproteome;Ureacycle	Arginase-1	Unclassified		Not Mitochondrial	1	2			5	0	0	0	6	0	0		-0.298434	-1.65494	-1.48448	-1.24669	-0.205566																			-0.692642	0.384882	0.705122	0.987934	0.479607
O08691	Arg2	ENSMUSG00000021125	11847	amine metabolic process;anatomical structure development;biosynthetic process;cellular amide metabolic process;cellular amino acid metabolic process;cellular ketone metabolic process;cellular metabolic process;cellular nitrogen compound metabolic process;cellular process;developmental process;metabolic process;multicellular organismal process;muscle contraction;nitrogen compound metabolic process…	Argininemetabolism;Completeproteome;Directproteinsequencing;Hydrolase;Manganese;Metal-binding;Mitochondrion;Referenceproteome;Transitpeptide;Ureacycle	Arginase-2, mitochondrial	Verified mitochondrial	Matrix	Mitochondrial	1	1	Metabolism > Amino acid metabolism		0	0	0	6	0	0	0																			-1.22633	3.23269	3.34968	-1.78495	3.11798	-1.18158
A0A140LIS5;Q3UL36-2;Q3UL36	Arglu1	ENSMUSG00000040459;;ENSMUSG00000040459	;;234023		Alternativesplicing;Completeproteome;Phosphoprotein;Referenceproteome	Arginine and glutamate-rich protein 1	Unclassified;NA;Unclassified		Not Mitochondrial	0.666667	1			0	0	0	0	0	4	0
Q5FWK3;A2AH25	Arhgap1	ENSMUSG00000027247;ENSMUSG00000027247	228359;228359	biological regulation;cellular process;response to stimulus;signal transduction	Acetylation;Completeproteome;Cytoplasm;GTPaseactivation;Phosphoprotein;Proteomicsidentification;Referenceproteome;SH3-binding	Rho GTPase-activating protein 1	Unclassified;Unclassified		Not Mitochondrial	1	3			6	0	0	5	0	6	0	2.05649	1.87748	1.25738	1.08228	1.27695	1.54206													-6.047	-6.18987		-6.81545	-6.44743	-6.31184
S4R203;S4R248;A0A0A0MQ95;B2RUJ8;S4R221;Q8C0D4;S4R1B0	Arhgap12	ENSMUSG00000041225;ENSMUSG00000041225;ENSMUSG00000041225;ENSMUSG00000041225;ENSMUSG00000041225;ENSMUSG00000041225;ENSMUSG00000041225	75415;75415;75415;75415;75415;75415;	anatomical structure morphogenesis;biological regulation;cellular process;developmental process;response to stimulus;signal transduction	Completeproteome;GTPaseactivation;Phosphoprotein;Proteomicsidentification;Referenceproteome;Repeat;SH3domain	Rho GTPase-activating protein 12	Unclassified;Unclassified;Unclassified;Unclassified;Unclassified;Unclassified;Unclassified		Not Mitochondrial	0	0			0	0	0	0	0	0	0
B1AW40;Q811M1;Q811M1-2;Q811M1-3	Arhgap15	ENSMUSG00000049744;ENSMUSG00000049744;;	76117;76117;;	biological regulation;cellular process;response to stimulus;signal transduction	Alternativesplicing;Completeproteome;Cytoplasm;GTPaseactivation;Membrane;Phosphoprotein;Proteomicsidentification;Referenceproteome	Rho GTPase-activating protein 15	Unclassified;Unclassified;NA;NA		Not Mitochondrial	1	1			0	0	0	0	0	6	0
E9QAJ9;Q3UIA2-3;Q3UIA2-4	Arhgap17	ENSMUSG00000030766;;	70497;;	biological regulation;cellular component organization;cellular process;cytoskeleton organization;establishment of localization;exocytosis;organelle organization;response to stimulus;secretion;signal transduction;transport;vesicle-mediated transport	Alternativesplicing;Celljunction;Completeproteome;Cytoplasm;GTPaseactivation;Membrane;Phosphoprotein;Proteomicsidentification;Referenceproteome;SH3-binding;Tightjunction	Rho GTPase-activating protein 17	Unclassified;NA;NA		Not Mitochondrial	0.5	1			0	0	0	0	0	3	0
Q3UIA2;Q3UIA2-2	Arhgap17	ENSMUSG00000030766;	70497;	biological regulation;cellular component organization;cellular process;cytoskeleton organization;establishment of localization;exocytosis;organelle organization;response to stimulus;secretion;signal transduction;transport;vesicle-mediated transport	Alternativesplicing;Celljunction;Completeproteome;Cytoplasm;GTPaseactivation;Membrane;Phosphoprotein;Referenceproteome;SH3-binding;Tightjunction	Rho GTPase-activating protein 17	Unclassified;NA		Not Mitochondrial	1	2			6	0	0	0	0	6	0	-2.8079	-3.18255	-4.15219	-3.83114	-4.00463	-3.59485
Q8K0Q5	Arhgap18	ENSMUSG00000039031	73910	biological regulation;cellular process;response to stimulus;signal transduction	Completeproteome;GTPaseactivation;Referenceproteome	Rho GTPase-activating protein 18	Unclassified		Not Mitochondrial	1	1			0	0	0	0	0	6	0
B7ZCJ0;B7ZCJ1;Q6DFV3;G3UWM5;A0A0A0MQE8	Arhgap21	ENSMUSG00000036591;ENSMUSG00000036591;;ENSMUSG00000036591;ENSMUSG00000036591	71435;71435;71435;;	biological regulation;cellular component movement;cellular component organization;cellular localization;cellular process;cytoskeleton-dependent intracellular transport;establishment of localization;Golgi organization;localization;organelle localization;organelle organization;regulation of transport;response to stimulus;signal transduction;transport	Celljunction;Completeproteome;Cytoplasm;Cytoplasmicvesicle;Cytoskeleton;Directproteinsequencing;Golgiapparatus;GTPaseactivation;Isopeptidebond;Membrane;Phosphoprotein;Proteomicsidentification;Referenceproteome;Ublconjugation	Rho GTPase-activating protein 21	Unclassified;Unclassified;NA;Unclassified;Unclassified		Not Mitochondrial	1	2			6	0	0	0	0	1	0	-0.715054	-1.16725	-2.15794	-2.42143	-1.62356	-2.36062
B1AQY2;Q69ZH9;F8VQ11;D6RDB5	Arhgap23	ENSMUSG00000049807;ENSMUSG00000049807;ENSMUSG00000049807;ENSMUSG00000049807	58996;58996;58996;	biological regulation;cellular process;response to stimulus;signal transduction	Alternativesplicing;Completeproteome;GTPaseactivation;Phosphoprotein;Proteomicsidentification;Referenceproteome	Rho GTPase-activating protein 23	Unclassified;Unclassified;Unclassified;Unclassified		Not Mitochondrial	1	1			6	0	0	0	0	0	0	-3.14289	-3.30381	-4.77778	-5.39202	-5.14635	-4.99041
D3Z5T4;G3X9N1;Q8C4V1-3;Q8C4V1-2;Q8C4V1	Arhgap24	ENSMUSG00000057315;ENSMUSG00000057315;;;ENSMUSG00000057315	231532;231532;;;231532	anatomical structure formation involved in morphogenesis;biological regulation;cell differentiation;cell motility;cellular component movement;cellular process;developmental process;locomotion;response to stimulus;signal transduction	Alternativesplicing;Angiogenesis;Celljunction;Cellprojection;Coiledcoil;Completeproteome;Cytoplasm;Cytoskeleton;Developmentalprotein;Differentiation;GTPaseactivation;Phosphoprotein;Proteomicsidentification;Referenceproteome	Rho GTPase-activating protein 24	Unclassified;Unclassified;NA;NA;Unclassified		Not Mitochondrial	0	0			0	0	0	0	0	0	0
Q8BYW1;Q8BYW1-3;Q8BYW1-2	Arhgap25	ENSMUSG00000030047;;	232201;;	biological regulation;cellular process;response to stimulus;signal transduction	Alternativesplicing;Coiledcoil;Completeproteome;GTPaseactivation;Phosphoprotein;Referenceproteome	Rho GTPase-activating protein 25	Unclassified;NA;NA		Not Mitochondrial	1	2			5	0	0	0	0	6	0		-5.48613	-6.02232	-6.00046	-3.95442	-4.67779
F6T836;E9QAQ3;Q6ZQ82	Arhgap26	ENSMUSG00000036452;ENSMUSG00000036452;ENSMUSG00000036452	;71302;71302	biological regulation;cellular component organization;cellular membrane organization;cellular process;cytoskeleton organization;membrane organization;organelle organization;plasma membrane organization;response to stimulus;signal transduction	Celljunction;Completeproteome;Cytoplasm;Cytoskeleton;GTPaseactivation;Proteomicsidentification;Referenceproteome;SH3domain	Rho GTPase-activating protein 26	Unclassified;Unclassified;Unclassified		Not Mitochondrial	1	1			6	0	0	0	0	0	0	-1.40982	-1.91356	-2.90764	-2.18626	-1.76992	-1.79775
A2AB59	Arhgap27	ENSMUSG00000034255	544817	biological regulation;cellular component organization;cellular membrane organization;cellular process;endocytosis;establishment of localization;membrane invagination;membrane organization;response to stimulus;signal transduction;transport;vesicle-mediated transport	Alternativesplicing;Completeproteome;Cytoplasm;Endocytosis;GTPaseactivation;Membrane;Phosphoprotein;Referenceproteome;Repeat;SH3domain	Rho GTPase-activating protein 27	Unclassified		Not Mitochondrial	0	0			0	0	0	0	0	0	0
A2AB59-2	Arhgap27			biological regulation;cellular component organization;cellular membrane organization;cellular process;endocytosis;establishment of localization;membrane invagination;membrane organization;response to stimulus;signal transduction;transport;vesicle-mediated transport	Alternativesplicing;Completeproteome;Cytoplasm;Endocytosis;GTPaseactivation;Membrane;Phosphoprotein;Referenceproteome;Repeat;SH3domain	Rho GTPase-activating protein 27			Not Mitochondrial	1	1			0	0	0	0	0	6	0
E9QMX7;Q640N3-2;Q640N3	Arhgap30	ENSMUSG00000048865;;	226652;;226652	biological regulation;cellular process;response to stimulus;signal transduction	Alternativesplicing;Completeproteome;Cytoplasmicvesicle;GTPaseactivation;Phosphoprotein;Proteomicsidentification;Referenceproteome	Rho GTPase-activating protein 30	Unclassified;NA;NA		Not Mitochondrial	1	1			0	0	0	0	0	6	0
A6X8Z5	Arhgap31	ENSMUSG00000022799	12549	biological regulation;cellular process;response to stimulus;signal transduction	Celljunction;Cellprojection;Completeproteome;GTPaseactivation;Phosphoprotein;Referenceproteome	Rho GTPase-activating protein 31	Unclassified		Not Mitochondrial	0.333333	1			0	0	0	0	0	2	0
Q811P8-2;Q811P8	Arhgap32	;ENSMUSG00000041444	;330914	biological regulation;cellular process;response to stimulus;signal transduction	Alternativesplicing;Celljunction;Cellmembrane;Cellprojection;Completeproteome;Cytoplasm;Endoplasmicreticulum;Endosome;Golgiapparatus;GTPaseactivation;Membrane;Phosphoprotein;Postsynapticcellmembrane;Referenceproteome;SH3domain;Synapse	Rho GTPase-activating protein 32	NA;Unclassified		Not Mitochondrial	1	2			6	0	0	4	0	0	0	-0.808498	-1.19967	-1.998	-2.38712	-1.61506	-1.08302													-5.71922	-6.08559	-5.90582	-5.89166
A0A140LHW2;Q80YF9	Arhgap33	ENSMUSG00000036882;ENSMUSG00000036882	233071;233071	biological regulation;cellular process;establishment of localization;protein transport;response to stimulus;signal transduction;transport	Cellmembrane;Completeproteome;GTPaseactivation;Membrane;Phosphoprotein;Proteintransport;Referenceproteome;SH3domain;Transport	Rho GTPase-activating protein 33	Unclassified;Unclassified		Not Mitochondrial	0.5	1			3	0	0	0	0	0	0		-4.9332	-5.13769			-5.47822
Q91YM2	Arhgap35	ENSMUSG00000058230	232906	anatomical structure development;anatomical structure formation involved in morphogenesis;biological regulation;cellular process;circulatory system process;developmental process;multicellular organismal process;response to stimulus;signal transduction	Completeproteome;DNA-binding;GTPaseactivation;Nucleus;Phosphoprotein;Referenceproteome;Repeat;Repressor;Transcription;Transcriptionregulation;Tumorsuppressor	Rho GTPase-activating protein 35	Unclassified		Not Mitochondrial	1	1			6	0	0	0	0	0	0	-0.678695	-1.25622	-1.93132	-2.20348	-1.11534	-1.21649
H7BX46;G3X932;P59281-2;P59281	Arhgap39	ENSMUSG00000033697;ENSMUSG00000033697;;ENSMUSG00000033697	223666;223666;;223666	biological regulation;cellular process;response to stimulus;signal transduction	Acetylation;Alternativesplicing;Completeproteome;Nucleus;Phosphoprotein;Proteomicsidentification;Referenceproteome;Repeat	Rho GTPase-activating protein 39	Unclassified;Unclassified;NA;Unclassified		Not Mitochondrial	1	1			6	0	0	0	0	0	0	-2.49086	-2.03472	-4.40759	-3.45454	-4.67002	-2.81931
Q80Z68;B1AUY2;B1AUX5;B1AUY3;Q3TE27;E9PYS6;E9Q4R3	Arhgap4	ENSMUSG00000031389;ENSMUSG00000031389;ENSMUSG00000031389;ENSMUSG00000031389;ENSMUSG00000031389;ENSMUSG00000031389;ENSMUSG00000031389	171207;171207;171207;;;;	biological regulation;cellular process;response to stimulus;signal transduction	Coiledcoil;Completeproteome;Proteomicsidentification;Referenceproteome;SH3domain		Unclassified;Unclassified;Unclassified;Unclassified;Unclassified;Unclassified;Unclassified		Not Mitochondrial	1	1			0	0	0	0	0	6	0
Q5SSM3;Q5SSM3-3;Q5SSM3-2;F6T1Y2	Arhgap44	ENSMUSG00000033389;;;ENSMUSG00000033389	216831;;;	biological regulation;cellular process;response to stimulus;signal transduction	Alternativesplicing;Celljunction;Cellprojection;Completeproteome;Endosome;GTPaseactivation;Proteomicsidentification;Referenceproteome;Synapse	Rho GTPase-activating protein 44	Unclassified;NA;NA;Unclassified		Not Mitochondrial	1	1			6	0	0	0	0	0	0	-0.513892	-0.482341	-1.53409	-0.967149	-0.552878	-1.26812
E9PYT0;P97393	Arhgap5	ENSMUSG00000035133;	11855;	anatomical structure development;biological regulation;cellular component organization;cellular process;developmental process;response to stimulus;signal transduction	Completeproteome;Cytoplasm;GTPaseactivation;Membrane;Nitration;Phosphoprotein;Proteomicsidentification;Referenceproteome;Repeat	Rho GTPase-activating protein 5	Unclassified;NA		Not Mitochondrial	1	2			6	0	0	0	4	0	0	-2.5154	-2.50227	-3.457	-2.98332	-3.1696	-3.39763																				-5.18103	-5.95069	-5.86443	-4.67419
O54834-3;O54834-4;O54834;G3UZI7;O54834-2;A2ALX6;A2ALX7	Arhgap6	;;ENSMUSG00000031355;ENSMUSG00000031355;;ENSMUSG00000031355;ENSMUSG00000031355	;;11856;;;;	biological regulation;cell junction organization;cellular component assembly;cellular component organization;cellular process;cytoskeleton organization;organelle organization;regulation of organelle organization;response to stimulus;signal transduction	Alternativesplicing;Completeproteome;Cytoplasm;GTPaseactivation;Phosphoprotein;Proteomicsidentification;Referenceproteome;SH3-binding	Rho GTPase-activating protein 6	NA;NA;Unclassified;Unclassified;NA;Unclassified;Unclassified		Not Mitochondrial	1	1			0	0	0	0	0	6	0
Q8QZW8;Q1HDU4	Arhgap9	ENSMUSG00000040345;ENSMUSG00000040345	216445;216445	biological regulation;cellular process;response to stimulus;signal transduction	Completeproteome;GTPaseactivation;Proteomicsidentification;Referenceproteome;SH3domain		Unclassified;Unclassified		Not Mitochondrial	1	1			0	0	0	0	0	6	0
Q99PT1	Arhgdia	ENSMUSG00000025132	192662	biological regulation;cellular process;response to stimulus;signal transduction	3D-structure;Acetylation;Completeproteome;Cytoplasm;Directproteinsequencing;GTPaseactivation;Phosphoprotein;Referenceproteome	Rho GDP-dissociation inhibitor 1	Not reported mitochondrial		Not Mitochondrial	1	3			6	0	0	6	0	6	0	2.73274	2.05931	1.80327	1.62815	1.76282	1.53657													-4.27352	-3.57266	-4.91189	-6.75906	-4.10301	-5.47479
Q61599	Arhgdib	ENSMUSG00000030220	11857	metabolic process	Acetylation;Completeproteome;Cytoplasm;GTPaseactivation;Phosphoprotein;Referenceproteome	Rho GDP-dissociation inhibitor 2	Unclassified		Not Mitochondrial	1	2			6	0	0	0	0	6	0	-3.25076	-2.27798	-2.05518	-1.37363	-1.90182	-2.10433
E9PUF7;Q61210-5;Q61210;Q61210-3;Q61210-4;Q61210-2;F6ZN61	Arhgef1	ENSMUSG00000040940;;ENSMUSG00000040940;;;;ENSMUSG00000040940	16801;;16801;;;;	biological regulation	Alternativesplicing;Coiledcoil;Completeproteome;Cytoplasm;GTPaseactivation;Guanine-nucleotidereleasingfactor;Membrane;Phosphoprotein;Proteomicsidentification;Referenceproteome	Rho guanine nucleotide exchange factor 1	Unclassified;NA;Unclassified;NA;NA;NA;Unclassified		Not Mitochondrial	1	1			0	0	0	0	0	6	0
Q8C033-2;Q8C033;F7BQE4	Arhgef10	;ENSMUSG00000071176;ENSMUSG00000071176	;234094;	biological regulation;cellular component assembly;cellular component organization;cellular process;cytoskeleton organization;microtubule organizing center organization;organelle assembly;organelle organization;regulation of organelle organization	Alternativesplicing;Coiledcoil;Completeproteome;Guanine-nucleotidereleasingfactor;Phosphoprotein;Proteomicsidentification;Referenceproteome	Rho guanine nucleotide exchange factor 10	NA;Unclassified;Unclassified		Not Mitochondrial	1	1			6	0	0	0	0	0	0	-1.73427	-1.49095	-1.93373	-2.79744	-1.90283	-1.93515
E9Q0A3;Q68FM7	Arhgef11	ENSMUSG00000041977;ENSMUSG00000041977	;213498	biological regulation;cellular process;response to stimulus;signal transduction	Completeproteome;Proteomicsidentification;Referenceproteome		Ancillary;Ancillary		Associated	0.666667	4			2	0	0	2	4	1	0	-4.35152				-4.89384															-7.26452			-7.61545		-6.25697		-5.53686		-5.80087
F8VQN6;Q8R4H2	Arhgef12	ENSMUSG00000059495;ENSMUSG00000059495	69632;	biological regulation;cellular process;response to stimulus;signal transduction	Acetylation;Coiledcoil;Completeproteome;Cytoplasm;GTPaseactivation;Guanine-nucleotidereleasingfactor;Membrane;Phosphoprotein;Proteomicsidentification;Referenceproteome	Rho guanine nucleotide exchange factor 12	Unclassified;Unclassified		Not Mitochondrial	1	2			6	0	0	0	0	6	0	-1.55172	-1.64814	-3.46981	-3.61663	-2.59525	-2.51308
Q3U5C8	Arhgef16	ENSMUSG00000029032	230972	biological regulation;cell motility;cellular component movement;cellular process;locomotion;response to chemical stimulus;response to external stimulus;response to stimulus	Completeproteome;Cytoplasm;Guanine-nucleotidereleasingfactor;Phosphoprotein;Referenceproteome;SH3domain	Rho guanine nucleotide exchange factor 16	Unclassified		Not Mitochondrial	0	0			0	0	0	0	0	0	0
Q80U35;Q80U35-2	Arhgef17	ENSMUSG00000032875;	207212;	cellular component organization;cellular process;cytoskeleton organization;organelle organization	Alternativesplicing;Completeproteome;Guanine-nucleotidereleasingfactor;Phosphoprotein;Referenceproteome	Rho guanine nucleotide exchange factor 17	Unclassified;NA		Not Mitochondrial	0	0			0	0	0	0	0	0	0
H3BJX8;Q60875;Q60875-4;Q60875-5;H3BKH9;H3BJ40;H3BJ45;H3BJU7	Arhgef2	ENSMUSG00000028059;ENSMUSG00000028059;;;ENSMUSG00000028059;ENSMUSG00000028059;ENSMUSG00000028059;ENSMUSG00000028059	;16800;;;;16800;16800;	anatomical structure morphogenesis;biological regulation;cell division;cell morphogenesis;cellular component morphogenesis;cellular component organization;cellular process;cytoskeleton organization;developmental process;establishment of localization;immune system process;mitosis;nuclear division;organelle fission;organelle organization;regulation of organelle organization;regulation of protein mo…	Acetylation;Alternativesplicing;Cellcycle;Celldivision;Celljunction;Coiledcoil;Completeproteome;Cytoplasm;Cytoplasmicvesicle;Cytoskeleton;Golgiapparatus;Guanine-nucleotidereleasingfactor;Immunity;Innateimmunity;Metal-binding;Microtubule;Mitosis;Phosphoprotein;Proteomicsidentification;Proto-oncogene;Referenceproteome;Tightjunction;Zinc;Zinc-finger	Rho guanine nucleotide exchange factor 2	Unclassified;Unclassified;NA;NA;Unclassified;Unclassified;Unclassified;Unclassified		Not Mitochondrial	1	2			6	0	0	0	0	6	0	-0.688424	-1.14777	-2.11914	-2.28667	-1.96173	-1.32279
D3YYY8	Arhgef26	ENSMUSG00000036885	622434	anatomical structure morphogenesis;cell morphogenesis;cellular component morphogenesis;cellular component organization;cellular process;developmental process	Completeproteome;Proteomicsidentification;Referenceproteome;SH3domain		Unclassified		Not Mitochondrial	0	0			0	0	0	0	0	0	0
A0A286YCY0;A0A286YDI4;G5E8P2;P97433-2;P97433;A0A571BEH9	Arhgef28	ENSMUSG00000021662;ENSMUSG00000021662;ENSMUSG00000021662;;;ENSMUSG00000021662	;;110596;;110596;110596	anatomical structure morphogenesis;biological regulation;cellular component morphogenesis;cellular component organization;cellular process;cytoskeleton organization;developmental process;organelle organization;response to stimulus;signal transduction	Alternativesplicing;Cellmembrane;Coiledcoil;Completeproteome;Cytoplasm;Differentiation;Guanine-nucleotidereleasingfactor;Membrane;Metal-binding;Phosphoprotein;Proteomicsidentification;Referenceproteome;RNA-binding;Zinc;Zinc-finger	Rho guanine nucleotide exchange factor 28	Unclassified;Unclassified;Unclassified;NA;NA;Unclassified		Not Mitochondrial	1	3			6	5	0	0	0	0	5	-2.33759	-2.41927	-2.35247	-2.45412	-2.46602	-2.41576	-0.308777	-0.321456	-0.0670714	-0.512844		-0.749911
Q8BW86;Q8BW86-2	Arhgef33	ENSMUSG00000054901;	381112;		Alternativesplicing;Coiledcoil;Completeproteome;Guanine-nucleotidereleasingfactor;Referenceproteome	Rho guanine nucleotide exchange factor 33	Unclassified;NA		Not Mitochondrial	1	1			6	0	0	0	0	0	0	-1.0403	-1.56447	-2.98175	-2.36506	-0.641857	-1.25827
S4R189;Q3UPH7-3;Q3UPH7-6;Q3UPH7-2;Q3UPH7;S4R2U9	Arhgef40	ENSMUSG00000004562;;;;ENSMUSG00000004562;ENSMUSG00000004562	;;;;268739;		Alternativesplicing;Coiledcoil;Completeproteome;Cytoplasm;Guanine-nucleotidereleasingfactor;Phosphoprotein;Proteomicsidentification;Referenceproteome	Rho guanine nucleotide exchange factor 40	Unclassified;NA;NA;NA;Unclassified;Unclassified		Not Mitochondrial	0.833333	1			0	0	0	0	5	0	0																									-3.79134	-2.73198	-3.24203	-6.94952
F6WMJ3;Q8K4I3;A2AFJ8	Arhgef6	ENSMUSG00000031133;;ENSMUSG00000031133	73341;73341;	biological regulation;cellular component assembly;cellular component organization;cellular process;response to stimulus;signal transduction	3D-structure;Cellprojection;Completeproteome;Guanine-nucleotidereleasingfactor;Phosphoprotein;Proteomicsidentification;Referenceproteome;SH3domain	Rho guanine nucleotide exchange factor 6	Not reported mitochondrial;NA;Not reported mitochondrial		Not Mitochondrial	1	1			0	0	0	0	0	6	0
Q9ES28-3;Q9ES28-7;Q9ES28;Q9ES28-4;Q9ES28-2;D3Z0V2;Q9ES28-5;Q9ES28-6	Arhgef7	;;ENSMUSG00000031511;;;ENSMUSG00000031511;;	;;54126;;;;;	anatomical structure development;biological regulation;cell differentiation;cell junction organization;cellular component assembly;cellular component organization;cellular process;developmental process;regulation of transport;response to stimulus;signal transduction	3D-structure;Alternativeinitiation;Alternativesplicing;Celljunction;Cellprojection;Coiledcoil;Completeproteome;Cytoplasm;Guanine-nucleotidereleasingfactor;Neurogenesis;Phosphoprotein;Proteomicsidentification;Referenceproteome;SH3domain	Rho guanine nucleotide exchange factor 7	NA;NA;Unclassified;NA;NA;Unclassified;NA;NA		Not Mitochondrial	1	2			6	0	0	0	0	6	0	0.633854	0.140009	-0.911354	-0.365611	0.142761	0.0261276
Q9ES28-8;A0A0R4J0X8	Arhgef7	;ENSMUSG00000031511	;54126	anatomical structure development;biological regulation;cell differentiation;cell junction organization;cellular component assembly;cellular component organization;cellular process;developmental process;regulation of transport;response to stimulus;signal transduction	3D-structure;Alternativeinitiation;Alternativesplicing;Celljunction;Cellprojection;Coiledcoil;Completeproteome;Cytoplasm;Guanine-nucleotidereleasingfactor;Neurogenesis;Phosphoprotein;Referenceproteome;SH3domain	Rho guanine nucleotide exchange factor 7	NA;Unclassified		Not Mitochondrial	0	0			0	0	0	0	0	0	0
A0A0G2JEU6;S4R1K5;B1AXI2;A0A0G2JE35;A0A0G2JEH1;B1AXI4;B1AXI6;Q3UTH8-2;Q3UTH8-3;Q3UTH8-4;Q3UTH8;A0A0G2JEU0	Arhgef9	ENSMUSG00000025656;ENSMUSG00000025656;ENSMUSG00000025656;ENSMUSG00000025656;ENSMUSG00000025656;ENSMUSG00000025656;ENSMUSG00000025656;;;;ENSMUSG00000025656;ENSMUSG00000025656	;;;;;;;;;;236915;	biological regulation;cellular process;response to stimulus;signal transduction	Alternativesplicing;Completeproteome;Cytoplasm;Guanine-nucleotidereleasingfactor;Proteomicsidentification;Referenceproteome;SH3domain	Rho guanine nucleotide exchange factor 9	Unclassified;Unclassified;Unclassified;Unclassified;Unclassified;Unclassified;Unclassified;NA;NA;NA;Unclassified;Unclassified		Not Mitochondrial	1	1			6	0	0	0	0	0	0	-2.63184	-2.87306	-3.12683	-3.53688	-2.94631	-2.62275
D3YVQ2;A0A0R4J1A7;Q62431	Arid3a	ENSMUSG00000019564;ENSMUSG00000019564;ENSMUSG00000019564	;13496;13496	biological regulation	Activator;Completeproteome;Cytoplasm;DNA-binding;Nucleus;Phosphoprotein;Proteomicsidentification;Referenceproteome;Transcription;Transcriptionregulation	AT-rich interactive domain-containing protein 3A	Unclassified;Unclassified;Unclassified		Not Mitochondrial	0.833333	1			0	5	0	0	0	0	0							-5.49988	-5.39473		-5.30925	-5.50153	-5.23692
Q9Z1K5;H9KV21;H7BWY7	Arih1	ENSMUSG00000025234;ENSMUSG00000025234;ENSMUSG00000025234	23806;;	catabolic process;cellular metabolic process;cellular process;macromolecule metabolic process;macromolecule modification;metabolic process;primary metabolic process;protein metabolic process;protein modification by small protein conjugation or removal;protein modification process;proteolysis;proteolysis involved in cellular protein catabolic process	Acetylation;Coiledcoil;Completeproteome;Cytoplasm;Ligase;Metal-binding;Proteomicsidentification;Referenceproteome;Repeat;Ublconjugationpathway;Zinc;Zinc-finger	E3 ubiquitin-protein ligase ARIH1	Unclassified;Unclassified;Unclassified		Not Mitochondrial	1	2			6	0	0	0	0	6	0	-3.72894	-3.88762	-6.83889	-6.15467	-4.6559	-4.35713
P61211;F8WIB1	Arl1	ENSMUSG00000060904;ENSMUSG00000060904	104303;	biological regulation;cellular component organization;cellular localization;cellular metabolic process;cellular process;endosome transport;establishment of localization;Golgi organization;Golgi vesicle transport;localization;metabolic process;organelle organization;response to stimulus;secondary metabolic process;signal transduction;toxin metabolic process;transport;vesicle-mediated transport	Completeproteome;Golgiapparatus;GTP-binding;Lipoprotein;Magnesium;Membrane;Metal-binding;Myristate;Nucleotide-binding;Proteomicsidentification;Referenceproteome	ADP-ribosylation factor-like protein 1	Unclassified;Unclassified		Not Mitochondrial	1	3			4	0	0	4	0	6	0	-5.46659	-5.19552	-5.45666			-4.65686													-7.44916	-7.85369		-7.23879		-7.6851
D3Z4X7;Q9QXJ4	Arl10	ENSMUSG00000025870;ENSMUSG00000025870	;56795	biological regulation;cellular process;response to stimulus;signal transduction	Completeproteome;GTP-binding;Nucleotide-binding;Proteomicsidentification;Referenceproteome	ADP-ribosylation factor-like protein 10	Unclassified;Unclassified		Not Mitochondrial	0.166667	1			1	0	0	0	0	0	0						-4.09142
Q640N2	Arl13b	ENSMUSG00000022911	68146	anatomical structure formation involved in morphogenesis;anatomical structure morphogenesis;biological regulation;cell morphogenesis;cell motility;cellular component assembly;cellular component morphogenesis;cellular component movement;cellular component organization;cellular process;developmental process;locomotion;response to stimulus;signal transduction	Cellmembrane;Cellprojection;Cilium;Coiledcoil;Completeproteome;Developmentalprotein;GTP-binding;Lipoprotein;Membrane;Nucleotide-binding;Palmitate;Phosphoprotein;Referenceproteome;Ublconjugation	ADP-ribosylation factor-like protein 13B	Unclassified		Not Mitochondrial	0	0			0	0	0	0	0	0	0
Q9D0J4	Arl2	ENSMUSG00000024944	56327	biological regulation;cell cycle;cell junction organization;cellular component assembly;cellular component organization;cellular process;metabolic process;microtubule organizing center organization;organelle organization;regulation of organelle organization;response to stimulus;signal transduction	3D-structure;Cellcycle;Completeproteome;Cytoplasm;Cytoskeleton;GTP-binding;Isopeptidebond;Lipoprotein;Mitochondrion;Myristate;Nucleotide-binding;Nucleus;Referenceproteome;Ublconjugation	ADP-ribosylation factor-like protein 2	Verified mitochondrial	IMS	Mitochondrial	1	5	Mitochondrial dynamics and surveillance > Fusion		6	6	4	6	0	4	0	-4.58826	-4.75418	-5.00378	-4.81129	-4.52252	-5.12059	-3.27801	-4.25279	-4.91959	-4.23805	-4.49714	2.90231		-5.62226	-5.23206	-5.87999	-5.85215		-6.32916	-4.10316	-4.86575	-4.46946	-4.93838	-4.81081
A0A494BAJ6;Q9WUL7	Arl3	ENSMUSG00000025035;ENSMUSG00000025035	;56350	anatomical structure development;anatomical structure morphogenesis;biological regulation;cell development;cellular component morphogenesis;cellular component movement;cellular component organization;cellular process;cytokinesis;cytoskeleton-dependent intracellular transport;developmental process;establishment of localization;Golgi vesicle transport;metabolic process;protein transport;response to…	3D-structure;Cellcycle;Celldivision;Cellprojection;Completeproteome;Cytoplasm;Cytoskeleton;Golgiapparatus;GTP-binding;Lipoprotein;Magnesium;Membrane;Metal-binding;Myristate;Nucleotide-binding;Nucleus;Phosphoprotein;Proteintransport;Referenceproteome;Transport	ADP-ribosylation factor-like protein 3	Unclassified;Unclassified		Not Mitochondrial	1	3			6	0	0	5	0	6	0	-1.46405	-1.60523	-2.11215	-2.2557	-1.32137	-1.2452														-5.92089	-5.99755	-6.78756	-6.08336	-6.33248
O88848-2;O88848;D3Z067	Arl6	;ENSMUSG00000022722;ENSMUSG00000022722	;56297;	anatomical structure development;anatomical structure formation involved in morphogenesis;biological regulation;cell differentiation;cellular component assembly;cellular component organization;cellular macromolecular complex assembly;cellular metabolic process;cellular process;developmental process;establishment of localization;macromolecular complex assembly;macromolecule metabolic process;macro…	Alternativesplicing;Cellmembrane;Cellprojection;Ciliumbiogenesis/degradation;Completeproteome;Cytoplasm;Cytoskeleton;GTP-binding;Lipoprotein;Magnesium;Membrane;Metal-binding;Myristate;Nucleotide-binding;Proteintransport;Proteomicsidentification;Referenceproteome;Transport	ADP-ribosylation factor-like protein 6	NA;Not reported mitochondrial;Not reported mitochondrial		Not Mitochondrial	1	2			6	0	0	6	0	0	0	-4.43466	-4.88957	-3.04759	-3.14792	-3.82591	-3.81733													-3.68738	-2.96923	-2.71108	-3.25075	-3.21731	-3.89924
Q9JKW0;A0A0U1RPY6	Arl6ip1	ENSMUSG00000030654;ENSMUSG00000030654	54208;	establishment of localization;protein targeting;protein transport;transport	Completeproteome;Endoplasmicreticulum;Membrane;Referenceproteome;Transmembrane;Transmembranehelix	ADP-ribosylation factor-like protein 6-interacting protein 1	Unclassified;Unclassified		Not Mitochondrial	1	6			6	0	5	6	6	6	5	-0.842424	-1.30822	-1.43681	-1.82487	-1.4225	-1.60739								-4.61906	-4.87571	-4.59906	-4.25544	-4.7875	-3.25718	-3.38085	-3.52265	-3.52796	-3.27929	-4.55624	-3.09803	-3.21615	-3.32163	-2.24426	-4.97645
Q9JM93;D3YWC2;D3Z6F1	Arl6ip4	ENSMUSG00000029404;ENSMUSG00000029404;ENSMUSG00000029404	65105;;	cellular metabolic process;cellular nitrogen compound metabolic process;cellular process;macromolecule metabolic process;metabolic process;mRNA metabolic process;mRNA processing;nitrogen compound metabolic process;nucleobase-containing compound metabolic process;primary metabolic process;RNA metabolic process;RNA processing;RNA splicing	Completeproteome;mRNAprocessing;mRNAsplicing;Nucleus;Phosphoprotein;Proteomicsidentification;Referenceproteome	ADP-ribosylation factor-like protein 6-interacting protein 4	Unclassified;Unclassified;Unclassified		Not Mitochondrial	0.666667	2			0	0	0	0	4	4	0																									-6.78654	-6.18268	-6.45209	-6.21349
Q8R5J9	Arl6ip5	ENSMUSG00000035199	65106	amine transport;amino acid transport;biological regulation;cellular homeostasis;cellular ion homeostasis;cellular process;establishment of localization;homeostatic process;ion transport;organic acid transport;regulation of transport;transport	Acetylation;Completeproteome;Cytoplasm;Cytoskeleton;Directproteinsequencing;Endoplasmicreticulum;Membrane;Referenceproteome;Transmembrane;Transmembranehelix	PRA1 family protein 3	Associated		Associated	1	3			6	0	0	0	6	6	0	0.134438	-0.273345	-1.11451	-0.947511	-0.535347	-0.477423																			-4.40553	-3.53503	-3.4167	-5.72696	-7.39484
F6QKK2;Q8VEH3	Arl8a	ENSMUSG00000026426;ENSMUSG00000026426	;68724	biological regulation;cell division;cellular component organization;cellular process;chromosome segregation;mitosis;nuclear division;organelle fission;organelle organization;response to stimulus;signal transduction	Cellcycle;Celldivision;Chromosomepartition;Completeproteome;Endosome;GTP-binding;Lysosome;Membrane;Mitosis;Nucleotide-binding;Proteomicsidentification;Referenceproteome	ADP-ribosylation factor-like protein 8A	Unclassified;Unclassified		Not Mitochondrial	1	4			6	0	0	4	6	6	0	-3.41398	-5.22513	-1.67872	-4.43632	-1.42435	-3.8632														-5.32175	-5.22602	-5.5497	-6.10225		-5.63739	-4.51682	-4.60118	-4.08296	-4.20665
Q9CQW2;A0A0N4SVB8	Arl8b	ENSMUSG00000030105;ENSMUSG00000030105	67166;	biological regulation;cell division;cellular component organization;cellular process;chromosome segregation;mitosis;nuclear division;organelle fission;organelle organization;response to stimulus;signal transduction	Cellcycle;Celldivision;Chromosomepartition;Completeproteome;Cytoplasm;Cytoskeleton;Endosome;GTP-binding;Lysosome;Membrane;Mitosis;Nucleotide-binding;Referenceproteome	ADP-ribosylation factor-like protein 8B	Unclassified;Unclassified		Not Mitochondrial	1	7			6	3	6	6	6	6	6	1.14443	1.32636	1.22555	0.671814	0.952438	1.3226	-5.86343	-5.93968	-4.40979				-5.84693	-6.29214	-6.11814	-6.46799	-4.83085	-5.29656	-2.29307	-2.23239	-2.95549	-2.6374	-2.45786	-2.3737	-1.93398	-0.92394	-1.0379	-1.03817	-1.58303
Q9D7A8	Armc1	ENSMUSG00000027599	74252	establishment of localization;ion transport;transport	Acetylation;Completeproteome;Phosphoprotein;Referenceproteome	Armadillo repeat-containing protein 1	Verified mitochondrial		Mitochondrial	1	7			6	6	6	6	6	6	6	0.483801	0.4842	0.506777	1.01627	0.591147	1.16354	-0.96984	-1.21819	-1.07442	-0.751649	-1.16426	-1.01594	-1.60412	-1.65444	-1.73885	-1.89278	-1.66612	-1.53372	-0.413116	-0.421334	-0.463711	-0.433032	-0.490359	-0.577067	-0.925862	-1.29499	-1.24196	-1.20163	-2.16188
Q9D0L7;D3Z5T2;Q9D0L7-2	Armc10	ENSMUSG00000038525;ENSMUSG00000038525;	67211;;	biological regulation	Alternativesplicing;Completeproteome;Endoplasmicreticulum;Growthregulation;Membrane;Phosphoprotein;Proteomicsidentification;Referenceproteome;Transmembrane;Transmembranehelix	Armadillo repeat-containing protein 10	Verified mitochondrial;Verified mitochondrial;NA	MOM	Mitochondrial	1	7	Mitochondrial dynamics and surveillance > Trafficking;Mitochondrial dynamics and surveillance > Fission		6	6	6	6	6	6	5	0.505058	0.760416	1.0832	0.905272	1.03879	0.774599	-2.08315	-1.89031	-1.75478	-1.81227	-2.57234	-2.42579	-3.15643	-2.50165	-2.45191	-1.94081	-2.28498	-3.53517	-0.703768	-0.674987	-0.66614	-0.644994	-0.686796	-0.876777	-2.54483	-1.84974	-1.58221	-2.20983	-1.57868
Q8BNU0;Q8BNU0-2	Armc6	ENSMUSG00000002343;	76813;	cell differentiation;cellular process;developmental process	Alternativesplicing;Completeproteome;Phosphoprotein;Referenceproteome;Repeat	Armadillo repeat-containing protein 6	Unclassified;NA		Not Mitochondrial	1	2			6	0	0	0	0	6	0	-1.06377	-0.956357	-1.74822	-2.50218	-2.54492	-1.72846
G3X920;Q9DBR3-3;Q9DBR3-2;Q9DBR3	Armc8	ENSMUSG00000032468;;;ENSMUSG00000032468	74125;;;74125		Acetylation;Alternativesplicing;Completeproteome;Proteomicsidentification;Referenceproteome;Repeat	Armadillo repeat-containing protein 8	Unclassified;NA;NA;Unclassified		Not Mitochondrial	0.5	1			3	0	0	0	0	0	0	-5.50799	-5.94893	-6.16408
Q6A058	Armcx2	ENSMUSG00000033436	67416		Completeproteome;Membrane;Referenceproteome;Repeat;Transmembrane;Transmembranehelix	Armadillo repeat-containing X-linked protein 2	Verified mitochondrial	Membrane	Mitochondrial	1	1			6	0	0	0	0	0	0	-4.14178	-4.15954	-4.63537	-4.28621	-3.93535	-4.26575
Q8BHS6	Armcx3	ENSMUSG00000049047	71703	biological regulation;cellular localization;cellular process;localization	Completeproteome;Membrane;Phosphoprotein;Referenceproteome;Repeat;Transmembrane;Transmembranehelix	Armadillo repeat-containing X-linked protein 3	Verified mitochondrial	MOM	Mitochondrial	0.666667	2	Mitochondrial dynamics and surveillance > Trafficking		4	0	0	0	0	4	0	-4.90729	-5.0839	-5.24368	-5.2036
A6H630;A6H630-2;A6H630-4	Armt1	ENSMUSG00000061759;;	73419;;	biological regulation;cellular metabolic process;cellular process;macromolecule metabolic process;macromolecule modification;metabolic process;one-carbon metabolic process;primary metabolic process;protein alkylation;protein metabolic process;protein modification process;response to DNA damage stimulus;response to stimulus;response to stress;small molecule metabolic process	Acetylation;Alternativesplicing;Completeproteome;DNAdamage;Methylation;Methyltransferase;Referenceproteome;S-adenosyl-L-methionine;Transferase	Protein-glutamate O-methyltransferase	Unclassified;NA;NA		Not Mitochondrial	1	2			6	0	0	0	0	5	0	-1.24823	-2.60177	-2.21349	-3.48989	-2.11931	-2.63544
Q9R0Q6;A0A0G2JF52	Arpc1a	ENSMUSG00000029621;ENSMUSG00000029621	56443;	biological regulation;cellular component organization;cellular process;cytoskeleton organization;organelle organization;regulation of organelle organization	Acetylation;Actin-binding;Completeproteome;Cytoplasm;Cytoskeleton;Directproteinsequencing;Referenceproteome;Repeat;WDrepeat	Actin-related protein 2/3 complex subunit 1A	Unclassified;Unclassified		Not Mitochondrial	1	2			6	0	0	0	0	6	0	2.29455	1.2862	1.18618	0.97438	1.30764	1.48372
Q91Z25;Q9WV32	Arpc1b	ENSMUSG00000029622;ENSMUSG00000029622	;11867	biological regulation;cellular component organization;cellular process;cytoskeleton organization;organelle organization;regulation of organelle organization	Acetylation;Actin-binding;Completeproteome;Cytoplasm;Cytoskeleton;Referenceproteome;Repeat;WDrepeat	Actin-related protein 2/3 complex subunit 1B	Unclassified;Unclassified		Not Mitochondrial	1	5			6	1	0	5	6	6	0	-4.0507	-3.82969	-3.0501	-4.26412	-3.71401	-3.5105			-5.61014										-6.52377	-6.22624	-6.98971		-6.38893	-6.69519	-3.80397	-4.29299	-4.67772	-4.01626	-5.59866
Q9CVB6;D3YXG6	Arpc2	ENSMUSG00000006304;ENSMUSG00000006304	76709;	biological regulation;cellular component organization;cellular process;cytoskeleton organization;organelle organization;regulation of organelle organization	Acetylation;Actin-binding;Celljunction;Cellprojection;Completeproteome;Cytoplasm;Cytoskeleton;Directproteinsequencing;Proteomicsidentification;Referenceproteome;Synapse;Synaptosome	Actin-related protein 2/3 complex subunit 2	Unclassified;Unclassified		Not Mitochondrial	1	5			6	2	0	6	6	6	0	1.93374	1.38595	1.48005	1.40467	1.5283	1.84701		-6.86271	-5.47717										-4.6504	-3.85135	-4.53378	-5.21323	-4.10736	-4.42669	-3.82678	-4.63959	-4.63966	-4.21204	-6.37588
Q9JM76;H7BWZ3;D3Z2F7;D3Z2F8;A0A0G2JFK7	Arpc3	ENSMUSG00000029465;ENSMUSG00000029465;ENSMUSG00000029465;ENSMUSG00000029465;ENSMUSG00000029465	56378;;;;	biological regulation;cellular component organization;cellular process;cytoskeleton organization;organelle organization;regulation of organelle organization	Acetylation;Actin-binding;Cellprojection;Completeproteome;Cytoplasm;Cytoskeleton;Directproteinsequencing;Phosphoprotein;Proteomicsidentification;Referenceproteome	Actin-related protein 2/3 complex subunit 3	Unclassified;Unclassified;Unclassified;Unclassified;Unclassified		Not Mitochondrial	1	6			6	6	4	6	6	6	0	2.50691	2.2155	1.73137	1.74267	1.83205	1.97274	-4.87228	-4.72144	-4.79034	-5.69371	-6.41637	-5.63263	-6.2702	-5.91891		-6.37383		-6.24222	-3.98083	-3.81648	-4.71271	-6.11438	-4.16767	-4.167	-3.6341	-3.4195	-3.92943	-2.95553	-3.88635
P59999;Q3TX55;E9PWA7	Arpc4	ENSMUSG00000079426;ENSMUSG00000079426;ENSMUSG00000079426	68089;68089;68089	biological regulation;cellular component assembly;cellular component organization;cellular macromolecular complex assembly;cellular process;cytoskeleton organization;macromolecular complex assembly;organelle organization;protein complex assembly;protein polymerization;regulation of organelle organization	Acetylation;Actin-binding;Cellprojection;Completeproteome;Cytoplasm;Cytoskeleton;Directproteinsequencing;Proteomicsidentification;Referenceproteome	Actin-related protein 2/3 complex subunit 4	Unclassified;Unclassified;Unclassified		Not Mitochondrial	1	6			6	5	4	6	6	6	0	1.8713	1.56063	1.34788	1.32201	1.12906	0.544178	-5.7427	-5.13719	-4.37638	-5.38675	-4.32263		-6.17793			-5.30649	-4.83773	-4.91574	-3.36969	-2.90292	-3.06991	-3.88473	-2.68802	-2.95794	-2.61913	-2.50001	-2.50992	-1.87846	-2.56294
Q9CPW4;Q3UA72	Arpc5	ENSMUSG00000008475;ENSMUSG00000008475	67771;	biological regulation;cell motility;cellular component movement;cellular component organization;cellular process;cytoskeleton organization;locomotion;organelle organization;regulation of organelle organization	Acetylation;Actin-binding;Cellprojection;Completeproteome;Cytoplasm;Cytoskeleton;Proteomicsidentification;Referenceproteome;Ublconjugation	Actin-related protein 2/3 complex subunit 5	Unclassified;Unclassified		Not Mitochondrial	1	3			6	0	0	0	5	6	0	0.489817	0.159662	-0.375596	-0.917503	-0.739365	0.160269																			-5.22025	-5.56935	-5.65681	-5.13053
Q9D898	Arpc5l	ENSMUSG00000026755	74192	biological regulation;cellular component organization;cellular process;cytoskeleton organization;organelle organization;regulation of organelle organization	Actin-binding;Completeproteome;Cytoplasm;Cytoskeleton;Directproteinsequencing;Phosphoprotein;Referenceproteome	Actin-related protein 2/3 complex subunit 5-like protein	Unclassified		Not Mitochondrial	1	3			6	0	0	6	0	6	0	1.24935	0.955065	0.109777	0.248993	0.727757	0.996719													-7.99701	-7.31636	-7.90683	-8.77766	-7.03151	-7.07308
Q9D0A3	Arpin	ENSMUSG00000039043	70420	biological regulation;locomotion;regulation of organelle organization	Cellprojection;Completeproteome;Referenceproteome	Arpin	Unclassified		Not Mitochondrial	1	2			6	0	0	0	0	3	0	-1.41934	-1.89448	-2.42155	-2.8031	-2.41933	-2.38049
P56212;E9Q4B9;E9Q827;P56212-2	Arpp19	ENSMUSG00000007656;ENSMUSG00000007656;ENSMUSG00000007656;	59046;;59046;	biological regulation;cell division;cellular component organization;cellular process;mitosis;nuclear division;organelle fission;organelle organization;response to stimulus;signal transduction	Acetylation;Alternativesplicing;Cellcycle;Celldivision;Completeproteome;Cytoplasm;Mitosis;Phosphoprotein;Proteinphosphataseinhibitor;Proteomicsidentification;Referenceproteome	cAMP-regulated phosphoprotein 19	Unclassified;Unclassified;Unclassified;NA		Not Mitochondrial	1	2			6	0	0	0	0	5	0	-1.52335	-1.9364	-4.39971	-2.55402	-2.68923	-4.27599
Q9DCB4-2	Arpp21			cellular process;response to abiotic stimulus;response to heat;response to stimulus;response to stress	Acetylation;Alternativesplicing;Calmodulin-binding;Coiledcoil;Completeproteome;Cytoplasm;Directproteinsequencing;Methylation;Phosphoprotein;Referenceproteome	cAMP-regulated phosphoprotein 21			Not Mitochondrial	1	1			6	0	0	0	0	0	0	-0.624034	-0.911176	-1.33468	-1.55483	-1.17201	-0.916276
E0CYU3;E0CY19;E0CYS3;E0CXW0;E0CZ08;E9Q4A0;Q9DCB4-6;Q9DCB4-8;Q9DCB4-10;Q9DCB4-7;Q9DCB4-9;Q9DCB4-5;Q9DCB4-4;Q9DCB4;Q9DCB4-3	Arpp21	ENSMUSG00000032503;ENSMUSG00000032503;ENSMUSG00000032503;ENSMUSG00000032503;ENSMUSG00000032503;ENSMUSG00000032503;;;;;;;;ENSMUSG00000032503;	;;;;;74100;;;;;;;;74100;	cellular process;response to abiotic stimulus;response to heat;response to stimulus;response to stress	Acetylation;Alternativesplicing;Calmodulin-binding;Coiledcoil;Completeproteome;Cytoplasm;Directproteinsequencing;Methylation;Phosphoprotein;Proteomicsidentification;Referenceproteome	cAMP-regulated phosphoprotein 21	Unclassified;Unclassified;Unclassified;Unclassified;Unclassified;Unclassified;NA;NA;NA;NA;NA;NA;NA;Unclassified;NA		Not Mitochondrial	0	0			0	0	0	0	0	0	0
Q8BWG8-2;J3QNU6;Q8BWG8	Arrb1	;ENSMUSG00000018909;ENSMUSG00000018909	;;109689	biological regulation;biosynthetic process;catabolic process;cellular component assembly;cellular component organization;cellular membrane organization;cellular metabolic process;cellular nitrogen compound metabolic process;cellular process;cytoskeleton organization;detection of stimulus;endocytosis;establishment of localization;macromolecule metabolic process;macromolecule modification;membrane …	Alternativesplicing;Cellmembrane;Cellprojection;Coatedpit;Completeproteome;Cytoplasm;Cytoplasmicvesicle;Membrane;Nucleus;Phosphoprotein;Proteintransport;Proteomicsidentification;Referenceproteome;Signaltransductioninhibitor;Transcription;Transcriptionregulation;Transport;Ublconjugation	Beta-arrestin-1	NA;Unclassified;Unclassified		Not Mitochondrial	1	2			6	0	0	0	0	6	0	-1.70445	-2.67328	-2.33677	-2.83039	-2.20485	-2.12186
Q5F2D9;Q91YI4;Q91YI4-2	Arrb2	ENSMUSG00000060216;ENSMUSG00000060216;	;216869;	anatomical structure development;behavior;biological regulation;biosynthetic process;catabolic process;cell motility;cellular component movement;cellular component organization;cellular membrane organization;cellular metabolic process;cellular nitrogen compound metabolic process;cellular process;detection of stimulus;developmental process;endocytosis;establishment of localization;locomotion;macro…	Alternativesplicing;Cellmembrane;Coatedpit;Completeproteome;Cytoplasm;Cytoplasmicvesicle;Hydroxylation;Membrane;Nucleus;Phosphoprotein;Proteintransport;Proteomicsidentification;Referenceproteome;Signaltransductioninhibitor;Transport;Ublconjugation	Beta-arrestin-2	Unclassified;Unclassified;NA		Not Mitochondrial	1	1			0	0	0	0	0	6	0
P50428	Arsa	ENSMUSG00000022620	11883	anatomical structure development;autophagy;catabolic process;cell recognition;cellular metabolic process;cellular process;developmental process;metabolic process;response to abiotic stimulus;response to chemical stimulus;response to endogenous stimulus;response to external stimulus;response to extracellular stimulus;response to stimulus	Calcium;Completeproteome;Disulfidebond;Glycoprotein;Hydrolase;Lysosome;Metal-binding;Referenceproteome;Signal	Arylsulfatase A	Unclassified		Not Mitochondrial	1	3			6	0	0	0	3	6	0	-0.972293	-1.05198	-1.12796	-1.18038	-0.737058	-0.419988																					-4.92682	-3.19786
A0A0R4J138;P50429;P50429-2	Arsb	ENSMUSG00000042082;;	11881;11881;	anatomical structure development;autophagy;biological regulation;catabolic process;cellular metabolic process;cellular process;developmental process;metabolic process;response to abiotic stimulus;response to chemical stimulus;response to endogenous stimulus;response to external stimulus;response to extracellular stimulus;response to stimulus	Alternativesplicing;Calcium;Completeproteome;Disulfidebond;Glycoprotein;Hydrolase;Lysosome;Metal-binding;Referenceproteome;Signal	Arylsulfatase B	Unclassified;NA;NA		Not Mitochondrial	1	4			6	0	0	6	6	6	0	0.262563	0.32165	0.529034	0.182624	-0.657323	0.263939													1.03432	-0.062431	0.150961	0.747103	0.0726382	0.919249	-1.57134	-0.186569	-0.84442	0.298961	0.216611
A0A0R4J1N2;Q9D2L1	Arsk	ENSMUSG00000021592;ENSMUSG00000021592	77041;77041		Calcium;Completeproteome;Glycoprotein;Hydrolase;Metal-binding;Referenceproteome;Secreted;Signal	Arylsulfatase K	Unclassified;Unclassified		Not Mitochondrial	0.666667	2			0	0	0	0	4	2	0																									-7.09819	-6.03725		-1.9458	-1.55278
Q60935	Art1	ENSMUSG00000030996	11870	cellular metabolic process;cellular process;macromolecule metabolic process;macromolecule modification;metabolic process;primary metabolic process;protein metabolic process;protein modification process	Completeproteome;Disulfidebond;Glycoprotein;Glycosyltransferase;GPI-anchor;Lipoprotein;Membrane;NAD;NADP;Referenceproteome;Sarcoplasmicreticulum;Signal;Transferase	GPI-linked NAD(P)(+)--arginine ADP-ribosyltransferase 1	Unclassified		Not Mitochondrial	0.833333	1			0	0	0	0	0	0	5
E9Q9Q8;E9Q8Z0;E9Q7Z7;E9Q1U7;F6RER8;A0A0R4J1M9;E9QNU1;A0A0R4J1Q4;E9Q7Q8;A0A0R4J1N4;Q8R2G4-7;Q8R2G4-8;Q8R2G4;E9Q984	Art3	ENSMUSG00000034842;ENSMUSG00000034842;ENSMUSG00000034842;ENSMUSG00000034842;ENSMUSG00000034842;ENSMUSG00000034842;ENSMUSG00000034842;ENSMUSG00000034842;ENSMUSG00000034842;ENSMUSG00000034842;;;ENSMUSG00000034842;ENSMUSG00000034842	;;;;;;109979;;;;;;109979;	cellular metabolic process;cellular process;macromolecule metabolic process;macromolecule modification;metabolic process;primary metabolic process;protein metabolic process;protein modification process	Alternativesplicing;Cellmembrane;Completeproteome;Disulfidebond;Glycoprotein;Glycosyltransferase;GPI-anchor;Lipoprotein;Membrane;NAD;NADP;Proteomicsidentification;Referenceproteome;Signal;Transferase	Ecto-ADP-ribosyltransferase 3	Unclassified;Unclassified;Unclassified;Unclassified;Unclassified;Unclassified;Unclassified;Unclassified;Unclassified;Unclassified;NA;NA;Unclassified;Unclassified		Not Mitochondrial	0.333333	1			0	0	0	0	0	0	2
P98203-4;P98203-5;P98203-2;P98203	Arvcf	;;;ENSMUSG00000118669	;;;11877	biological adhesion;cell adhesion;cellular process;developmental process;multicellular organismal development;multicellular organismal process	Alternativesplicing;Celladhesion;Coiledcoil;Completeproteome;Phosphoprotein;Referenceproteome;Repeat	Armadillo repeat protein deleted in velo-cardio-facial syndrome homolog	NA;NA;NA;NA		Not Mitochondrial	1	1			6	0	0	0	0	0	0	-3.0345	-3.40646	-3.88545	-4.63243	-4.60192	-3.6162
Q91WU5;A0A494B985	As3mt	ENSMUSG00000003559;ENSMUSG00000003559	57344;	cellular ketone metabolic process;cellular metabolic process;cellular process;metabolic process;one-carbon metabolic process;organic acid metabolic process;response to chemical stimulus;response to stimulus;secondary metabolic process;small molecule metabolic process;toxin metabolic process;xenobiotic metabolic process	Completeproteome;Cytoplasm;Methyltransferase;Phosphoprotein;Referenceproteome;S-adenosyl-L-methionine;Transferase	Arsenite methyltransferase	Unclassified;Unclassified		Not Mitochondrial	1	3			6	0	0	1	0	6	0	-3.52631	-3.13597	-3.15486	-3.93063	-2.87026	-2.51326																		-5.68258
Q9WV54	Asah1	ENSMUSG00000031591	11886	anatomical structure development;developmental process;lipid metabolic process;metabolic process;primary metabolic process;response to chemical stimulus;response to stimulus	Completeproteome;Glycoprotein;Hydrolase;Lysosome;Referenceproteome;Signal	Acid ceramidase;Acid ceramidase subunit alpha;Acid ceramidase subunit beta	Unclassified		Not Mitochondrial	1	6			6	5	0	6	6	6	4	2.17379	2.36613	2.42036	2.56287	2.27598	1.86406	-5.26076	-5.70708	-4.88302	-6.50779	-6.63766								-0.427347	-0.0960041	0.160036	-0.225048	0.295517	-0.121065	0.514129	1.61244	1.42388	1.30234	1.37372
H3BL41;H3BJY2;E9QN63;Q9QWY8;E9QMJ1;Q9QWY8-4;Q9QWY8-3;H3BKE6;E9QMI7;Q9QWY8-2;H3BKD4	Asap1	ENSMUSG00000022377;ENSMUSG00000022377;ENSMUSG00000022377;ENSMUSG00000022377;ENSMUSG00000022377;;;ENSMUSG00000022377;ENSMUSG00000022377;;ENSMUSG00000022377	13196;;;13196;13196;;;13196;;;	anatomical structure morphogenesis;biological regulation;cellular component morphogenesis;cellular component organization;cellular process;developmental process	Alternativesplicing;ANKrepeat;Ciliumbiogenesis/degradation;Completeproteome;Cytoplasm;GTPaseactivation;Membrane;Metal-binding;Phosphoprotein;Proteomicsidentification;Referenceproteome;Repeat;SH3domain;Zinc;Zinc-finger	Arf-GAP with SH3 domain, ANK repeat and PH domain-containing protein 1	Unclassified;Unclassified;Unclassified;Unclassified;Unclassified;NA;NA;Unclassified;Unclassified;NA;Unclassified		Not Mitochondrial	1	2			6	0	0	0	0	6	0	-0.480896	-0.622198	-1.65229	-1.93178	-1.86455	-1.59534
D3YX85;Q7SIG6;Q7SIG6-2;E9PX52	Asap2	ENSMUSG00000052632;ENSMUSG00000052632;;ENSMUSG00000052632	211914;211914;;211914		3D-structure;Alternativesplicing;ANKrepeat;Cellmembrane;Coiledcoil;Completeproteome;Cytoplasm;Directproteinsequencing;Golgiapparatus;GTPaseactivation;Membrane;Metal-binding;Phosphoprotein;Proteomicsidentification;Referenceproteome;Repeat;SH3domain;Zinc	Arf-GAP with SH3 domain, ANK repeat and PH domain-containing protein 2	Unclassified;Unclassified;NA;Unclassified		Not Mitochondrial	1	3			6	0	0	0	3	6	0	-1.36814	-1.29106	-2.13271	-2.49318	-2.87664	-2.14214																			-5.68006	-5.00914	-4.72741
Q8K0L0-2;Q8K0L0	Asb2	;ENSMUSG00000021200	;65256	biological regulation;cell differentiation;cellular metabolic process;cellular process;developmental process;macromolecule metabolic process;macromolecule modification;metabolic process;primary metabolic process;protein metabolic process;protein modification by small protein conjugation or removal;protein modification process;response to stimulus;signal transduction	Alternativesplicing;ANKrepeat;Completeproteome;Referenceproteome;Repeat;Ublconjugationpathway	Ankyrin repeat and SOCS box protein 2	NA;NA		Not Mitochondrial	0	0			0	0	0	0	0	0	0
P34927;J3QPT6;B1AR34	Asgr1	ENSMUSG00000020884;ENSMUSG00000020884;ENSMUSG00000020884	11889;;11889	cell communication;cellular process;response to external stimulus;response to extracellular stimulus;response to stimulus	Calcium;Coiledcoil;Completeproteome;Disulfidebond;Endocytosis;Glycoprotein;Lectin;Lipoprotein;Membrane;Metal-binding;Palmitate;Phosphoprotein;Proteomicsidentification;Receptor;Referenceproteome;Signal-anchor;Transmembrane;Transmembranehelix	Asialoglycoprotein receptor 1	Unclassified;Unclassified;Unclassified		Not Mitochondrial	1	1			0	0	0	0	6	0	0																									-1.79322	-1.54711	-1.11505	-0.955277	-2.60631
J3QMY0;B1AR35;P24721	Asgr2	ENSMUSG00000040963;ENSMUSG00000040963;ENSMUSG00000040963	;;11890	anatomical structure development;biological regulation;cellular component organization;cellular membrane organization;cellular metabolic process;cellular process;developmental process;endocytosis;establishment of localization;homeostatic process;macromolecule metabolic process;membrane invagination;membrane organization;metabolic process;regulation of protein stability;transport;vesicle-mediated …	Calcium;Completeproteome;Disulfidebond;Endocytosis;Glycoprotein;Lectin;Lipoprotein;Membrane;Palmitate;Proteomicsidentification;Receptor;Referenceproteome;Signal-anchor;Transmembrane;Transmembranehelix	Asialoglycoprotein receptor 2	Unclassified;Unclassified;Unclassified		Not Mitochondrial	0.666667	1			0	0	0	0	4	0	0																									-7.47384		-5.20319	-4.00526
Q99MY8	Ash1l	ENSMUSG00000028053	192195	biological regulation;biosynthetic process;cellular component organization;cellular metabolic process;cellular nitrogen compound metabolic process;cellular process;chromatin modification;chromatin organization;chromosome organization;cytokine production;histone modification;macromolecule metabolic process;macromolecule modification;metabolic process;multicellular organismal process;nitrogen compo…	Acetylation;Activator;Bromodomain;Celljunction;Chromatinregulator;Chromosome;Completeproteome;Directproteinsequencing;Isopeptidebond;Metal-binding;Methyltransferase;Nucleus;Phosphoprotein;Referenceproteome;Repeat;S-adenosyl-L-methionine;Tightjunction;Transcription;Transcriptionregulation;Transferase;Ublconjugation;Zinc;Zinc-finger	Histone-lysine N-methyltransferase ASH1L	Unclassified		Not Mitochondrial	1	5			5	0	3	6	5	0	3	-4.08176	-4.28157	-4.44227	-4.52121	-3.81626									-4.35071	-4.36612	-4.50648			-3.86127	-4.19388	-4.367	-4.57476	-8.20871	-4.12885	-4.31319	-4.95533	-4.94485	-4.90749
Q6NXK8;Q6NXK8-2	Asic1	ENSMUSG00000023017;	11419;	behavior;biological regulation;cellular component assembly;cellular component organization;cellular homeostasis;cellular ion homeostasis;cellular process;establishment of localization;homeostatic process;ion transport;macromolecular complex assembly;multicellular organismal process;neurological system process;protein complex assembly;regulation of transport;response to abiotic stimulus;response t…	Alternativesplicing;Calcium;Calciumtransport;Cellmembrane;Completeproteome;Disulfidebond;Glycoprotein;Ionchannel;Iontransport;Membrane;Phosphoprotein;Referenceproteome;Sodium;Sodiumchannel;Sodiumtransport;Transmembrane;Transmembranehelix;Transport	Acid-sensing ion channel 1	Verified mitochondrial;NA		Mitochondrial	1	1			6	0	0	0	0	0	0	-4.17743	-3.94488	-5.06455	-7.02283	-5.76666	-5.81857
Q925H0	Asic2	ENSMUSG00000020704	11418	biological regulation;cellular homeostasis;cellular ion homeostasis;cellular process;detection of stimulus;establishment of localization;homeostatic process;ion transport;localization;multicellular organismal process;neurological system process;regulation of transport;response to abiotic stimulus;response to chemical stimulus;response to external stimulus;response to stimulus;signal transduction;…	Alternativesplicing;Cellmembrane;Completeproteome;Disulfidebond;Glycoprotein;Ionchannel;Iontransport;Membrane;Referenceproteome;Sodium;Sodiumchannel;Sodiumtransport;Transmembrane;Transmembranehelix;Transport	Acid-sensing ion channel 2	Unclassified		Not Mitochondrial	0	0			0	0	0	0	0	0	0
Q91YI0;E0CY49	Asl	ENSMUSG00000025533;ENSMUSG00000025533	109900;	amine metabolic process;behavior;biosynthetic process;cellular amide metabolic process;cellular amino acid metabolic process;cellular ketone metabolic process;cellular metabolic process;cellular nitrogen compound metabolic process;cellular process;developmental process;macromolecule metabolic process;macromolecule modification;metabolic process;nitrogen compound metabolic process;nitrogen cycle m…	Acetylation;Amino-acidbiosynthesis;Argininebiosynthesis;Completeproteome;Lyase;Proteomicsidentification;Referenceproteome;Ureacycle	Argininosuccinate lyase	Ancillary;Ancillary		Associated	1	4			6	0	0	6	6	6	0	-1.54895	-1.41695	-2.4558	-2.88837	-2.21238	-1.91667													-2.37751	-1.61462	-1.93995	-2.47899	-1.82149	-1.85428	-2.32666	-0.631193	-0.898733	-0.718763	-0.999516
O54984	Asna1	ENSMUSG00000052456	56495	cellular localization;cellular process;establishment of localization;localization;transport	Acetylation;ATP-binding;Completeproteome;Cytoplasm;Directproteinsequencing;Endoplasmicreticulum;Hydrolase;Metal-binding;Nucleotide-binding;Nucleus;Referenceproteome;Transport;Zinc	ATPase Asna1	Unclassified		Not Mitochondrial	1	2			6	0	0	0	0	6	0	-0.297568	-0.990156	-1.02237	-1.42109	-2.19471	-1.26907
Q8R3P0;V9GXG0;B0QZP3	Aspa	ENSMUSG00000020774;ENSMUSG00000020774;ENSMUSG00000020774	11484;;	biological regulation;cellular ketone metabolic process;cellular metabolic process;cellular process;metabolic process;organic acid metabolic process;small molecule metabolic process	Completeproteome;Cytoplasm;Directproteinsequencing;Hydrolase;Metal-binding;Nucleus;Proteomicsidentification;Referenceproteome;Zinc	Aspartoacylase	Unclassified;Unclassified;Unclassified		Not Mitochondrial	1	2			6	0	0	4	0	0	0	-0.750334	-1.82181	-2.26193	-1.65051	-2.17967	-2.03092													-6.78042	-6.2339	-6.74831			-5.85206
Q9DCQ2;D3Z253;F6S4J6	Aspdh	ENSMUSG00000038704;ENSMUSG00000038704;ENSMUSG00000038704	68352;;	biosynthetic process;catabolic process;cellular metabolic process;cellular nitrogen compound metabolic process;cellular process;cofactor metabolic process;heterocycle metabolic process;metabolic process;nitrogen compound metabolic process;nucleobase-containing compound catabolic process;nucleobase-containing compound metabolic process;nucleobase-containing small molecule metabolic process;nucleot…	Completeproteome;Directproteinsequencing;NAD;NADP;Oxidoreductase;Phosphoprotein;Proteomicsidentification;Pyridinenucleotidebiosynthesis;Referenceproteome	Putative L-aspartate dehydrogenase	Unclassified;Unclassified;Unclassified		Not Mitochondrial	1	2			0	0	0	5	6	0	0																			-5.80917	-6.24541	-6.60199	-6.30404		-5.59025	-2.78796	-2.86433	-2.88163	-3.50308	-4.30837
[truncated: 6,726 more rows]
[truncated: 62 more columns]

## Sheet: Table_2
															Quantified							Normalized intensity
Proteins	Positions within proteins	Gene names	PTM_Identifier	ESNG	Entrez_GeneID	GOBP slim name	Keywords	Protein name	IMPI	SubMitoLocalization (MitoCarta 3.0)	Mitochondrial annotation	Localization prob	Maximum Tissue ID rate	Quantified in X tissues	B	BAT	H	K	L	S	SKM	wt1_B	wt2_B	wt3_B	wt4_B	wt5_B	wt6_B	wt1_BAT	wt2_BAT	wt3_BAT	wt4_BAT	wt5_BAT	wt6_BAT	wt1_H	wt2_H	wt3_H	wt4_H	wt5_H	wt6_H	wt1_K	wt2_K	wt3_K	wt4_K	wt5_K	wt6_K	wt1_L	wt2_L	wt3_L	wt4_L
[truncated: 9,224 more rows]
[truncated: 14 more columns]

## Sheet: Table_3
		Drp1										Fis1										Mff
		Brain	Spleen	Kidney	Heart							Brain	Spleen	Liver	Kidney	SKM	Heart	BAT				Brain	Spleen	Liver	Kidney	SKM	Heart	BAT
	Rep1	3.94471	1.77384	-5.11887	-3.63273						Rep1	0.42999	1.59564	-0.795691	-0.866233	0.166798	-1.11095	-3.40187			Rep1	1.23619	-0.448099	-5.14748	-1.30594	-2.07596	-2.68834	-1.41752
[truncated: 52 more rows]

## Sheet: Table_4
		Drp1_622				Mff_129					MFF_146
[truncated: 34 more rows]
